# Supplementary material for: Noncoder: a web interface for exon array-based detection of long non-coding RNAs
Source: Nucleic Acids Res. 2012 Sep 24;41(1):e20. doi: 10.1093/nar/gks877 (PMC3592461; doi:10.1093/nar/gks877)
Supplement: Supplementary Data [file supp_gks877_Gellert_Supplementary_Dataset_S1.zip]

Archive with 7 entries (7 files):
- HuEx-ncRNA.pgf
- HuEx-ncRNA.ps
- HuEx-ncRNA.qcc
- HuEx-ncRNA.antigenomic.bgp
- HuEx-ncRNA.mps
- HuEx-ncRNA_probesets.xls
- HuEx-ncRNA_transcriptcluster.xls
