# Supplementary material for: Noncoder: a web interface for exon array-based detection of long non-coding RNAs
Source: Nucleic Acids Res. 2012 Sep 24;41(1):e20. doi: 10.1093/nar/gks877 (PMC3592461; doi:10.1093/nar/gks877)
Supplement: Supplementary Data [file supp_gks877_Gellert_Supplementary_Dataset_S1.zip › HuEx-ncRNA.ps]

probeset_id
1000000
1000001
1000002
1000003
1000004
1000005
1000006
1000007
1000008
1000009
1000010
1000011
1000012
1000013
1000014
1000015
1000016
1000017
1000018
1000019
1000020
1000021
1000022
1000023
1000024
1000025
1000026
1000027
1000028
1000029
1000030
1000031
1000032
1000033
1000034
1000035
1000036
1000037
1000038
1000039
1000040
1000041
1000042
1000043
1000044
1000045
1000046
1000047
1000048
1000049
1000050
1000051
1000052
1000053
1000054
1000055
1000056
1000057
1000058
1000059
1000060
1000061
1000062
1000063
1000064
1000065
1000066
1000067
1000068
1000069
1000070
1000071
1000072
1000073
1000074
1000075
1000076
1000077
1000078
1000079
1000080
1000081
1000082
1000083
1000084
1000085
1000086
1000087
1000088
1000089
1000090
1000091
1000092
1000093
1000094
1000095
1000096
1000097
1000098
1000099
1000100
1000101
1000102
1000103
1000104
1000105
1000106
1000107
1000108
1000109
1000110
1000111
1000112
1000113
1000114
1000115
1000116
1000117
1000118
1000119
1000120
1000121
1000122
1000123
1000124
1000125
1000126
1000127
1000128
1000129
1000130
1000131
1000132
1000133
1000134
1000135
1000136
1000137
1000138
1000139
1000140
1000141
1000142
1000143
1000144
1000145
1000146
1000147
1000148
1000149
1000150
1000151
1000152
1000153
1000154
1000155
1000156
1000157
1000158
1000159
1000160
1000161
1000162
1000163
1000164
1000165
1000166
1000167
1000168
1000169
1000170
1000171
1000172
1000173
1000174
1000175
1000176
1000177
1000178
1000179
1000180
1000181
1000182
1000183
1000184
1000185
1000186
1000187
1000188
1000189
1000190
1000191
1000192
1000193
1000194
1000195
1000196
1000197
1000198
1000199
1000200
1000201
1000202
1000203
1000204
1000205
1000206
1000207
1000208
1000209
1000210
1000211
1000212
1000213
1000214
1000215
1000216
1000217
1000218
1000219
1000220
1000221
1000222
1000223
1000224
1000225
1000226
1000227
1000228
1000229
1000230
1000231
1000232
1000233
1000234
1000235
1000236
1000237
1000238
1000239
1000240
1000241
1000242
1000243
1000244
1000245
1000246
1000247
1000248
1000249
1000250
1000251
1000252
1000253
1000254
1000255
1000256
1000257
1000258
1000259
1000260
1000261
1000262
1000263
1000264
1000265
1000266
1000267
1000268
1000269
1000270
1000271
1000272
1000273
1000274
1000275
1000276
1000277
1000278
1000279
1000280
1000281
1000282
1000283
1000284
1000285
1000286
1000287
1000288
1000289
1000290
1000291
1000292
1000293
1000294
1000295
1000296
1000297
1000298
1000299
1000300
1000301
1000302
1000303
1000304
1000305
1000306
1000307
1000308
1000309
1000310
1000311
1000312
1000313
1000314
1000315
1000316
1000317
1000318
1000319
1000320
1000321
1000322
1000323
1000324
1000325
1000326
1000327
1000328
1000329
1000330
1000331
1000332
1000333
1000334
1000335
1000336
1000337
1000338
1000339
1000340
1000341
1000342
1000343
1000344
1000345
1000346
1000347
1000348
1000349
1000350
1000351
1000352
1000353
1000354
1000355
1000356
1000357
1000358
1000359
1000360
1000361
1000362
1000363
1000364
1000365
1000366
1000367
1000368
1000369
1000370
1000371
1000372
1000373
1000374
1000375
1000376
1000377
1000378
1000379
1000380
1000381
1000382
1000383
1000384
1000385
1000386
1000387
1000388
1000389
1000390
1000391
1000392
1000393
1000394
1000395
1000396
1000397
1000398
1000399
1000400
1000401
1000402
1000403
1000404
1000405
1000406
1000407
1000408
1000409
1000410
1000411
1000412
1000413
1000414
1000415
1000416
1000417
1000418
1000419
1000420
1000421
1000422
1000423
1000424
1000425
1000426
1000427
1000428
1000429
1000430
1000431
1000432
1000433
1000434
1000435
1000436
1000437
1000438
1000439
1000440
1000441
1000442
1000443
1000444
1000445
1000446
1000447
1000448
1000449
1000450
1000451
1000452
1000453
1000454
1000455
1000456
1000457
1000458
1000459
1000460
1000461
1000462
1000463
1000464
1000465
1000466
1000467
1000468
1000469
1000470
1000471
1000472
1000473
1000474
1000475
1000476
1000477
1000478
1000479
1000480
1000481
1000482
1000483
1000484
1000485
1000486
1000487
1000488
1000489
1000490
1000491
1000492
1000493
1000494
1000495
1000496
1000497
1000498
1000499
1000500
1000501
1000502
1000503
1000504
1000505
1000506
1000507
1000508
1000509
1000510
1000511
1000512
1000513
1000514
1000515
1000516
1000517
1000518
1000519
1000520
1000521
1000522
1000523
1000524
1000525
1000526
1000527
1000528
1000529
1000530
1000531
1000532
1000533
1000534
1000535
1000536
1000537
1000538
1000539
1000540
1000541
1000542
1000543
1000544
1000545
1000546
1000547
1000548
1000549
1000550
1000551
1000552
1000553
1000554
1000555
1000556
1000557
1000558
1000559
1000560
1000561
1000562
1000563
1000564
1000565
1000566
1000567
1000568
1000569
1000570
1000571
1000572
1000573
1000574
1000575
1000576
1000577
1000578
1000579
1000580
1000581
1000582
1000583
1000584
1000585
1000586
1000587
1000588
1000589
1000590
1000591
1000592
1000593
1000594
1000595
1000596
1000597
1000598
1000599
1000600
1000601
1000602
1000603
1000604
1000605
1000606
1000607
1000608
1000609
1000610
1000611
1000612
1000613
1000614
1000615
1000616
1000617
1000618
1000619
1000620
1000621
1000622
1000623
1000624
1000625
1000626
1000627
1000628
1000629
1000630
1000631
1000632
1000633
1000634
1000635
1000636
1000637
1000638
1000639
1000640
1000641
1000642
1000643
1000644
1000645
1000646
1000647
1000648
1000649
1000650
1000651
1000652
1000653
1000654
1000655
1000656
1000657
1000658
1000659
1000660
1000661
1000662
1000663
1000664
1000665
1000666
1000667
1000668
1000669
1000670
1000671
1000672
1000673
1000674
1000675
1000676
1000677
1000678
1000679
1000680
1000681
1000682
1000683
1000684
1000685
1000686
1000687
1000688
1000689
1000690
1000691
1000692
1000693
1000694
1000695
1000696
1000697
1000698
1000699
1000700
1000701
1000702
1000703
1000704
1000705
1000706
1000707
1000708
1000709
1000710
1000711
1000712
1000713
1000714
1000715
1000716
1000717
1000718
1000719
1000720
1000721
1000722
1000723
1000724
1000725
1000726
1000727
1000728
1000729
1000730
1000731
1000732
1000733
1000734
1000735
1000736
1000737
1000738
1000739
1000740
1000741
1000742
1000743
1000744
1000745
1000746
1000747
1000748
1000749
1000750
1000751
1000752
1000753
1000754
1000755
1000756
1000757
1000758
1000759
1000760
1000761
1000762
1000763
1000764
1000765
1000766
1000767
1000768
1000769
1000770
1000771
1000772
1000773
1000774
1000775
1000776
1000777
1000778
1000779
1000780
1000781
1000782
1000783
1000784
1000785
1000786
1000787
1000788
1000789
1000790
1000791
1000792
1000793
1000794
1000795
1000796
1000797
1000798
1000799
1000800
1000801
1000802
1000803
1000804
1000805
1000806
1000807
1000808
1000809
1000810
1000811
1000812
1000813
1000814
1000815
1000816
1000817
1000818
1000819
1000820
1000821
1000822
1000823
1000824
1000825
1000826
1000827
1000828
1000829
1000830
1000831
1000832
1000833
1000834
1000835
1000836
1000837
1000838
1000839
1000840
1000841
1000842
1000843
1000844
1000845
1000846
1000847
1000848
1000849
1000850
1000851
1000852
1000853
1000854
1000855
1000856
1000857
1000858
1000859
1000860
1000861
1000862
1000863
1000864
1000865
1000866
1000867
1000868
1000869
1000870
1000871
1000872
1000873
1000874
1000875
1000876
1000877
1000878
1000879
1000880
1000881
1000882
1000883
1000884
1000885
1000886
1000887
1000888
1000889
1000890
1000891
1000892
1000893
1000894
1000895
1000896
1000897
1000898
1000899
1000900
1000901
1000902
1000903
1000904
1000905
1000906
1000907
1000908
1000909
1000910
1000911
1000912
1000913
1000914
1000915
1000916
1000917
1000918
1000919
1000920
1000921
1000922
1000923
1000924
1000925
1000926
1000927
1000928
1000929
1000930
1000931
1000932
1000933
1000934
1000935
1000936
1000937
1000938
1000939
1000940
1000941
1000942
1000943
1000944
1000945
1000946
1000947
1000948
1000949
1000950
1000951
1000952
1000953
1000954
1000955
1000956
1000957
1000958
1000959
1000960
1000961
1000962
1000963
1000964
1000965
1000966
1000967
1000968
1000969
1000970
1000971
1000972
1000973
1000974
1000975
1000976
1000977
1000978
1000979
1000980
1000981
1000982
1000983
1000984
1000985
1000986
1000987
1000988
1000989
1000990
1000991
1000992
1000993
1000994
1000995
1000996
1000997
1000998
1000999
1001000
1001001
1001002
1001003
1001004
1001005
1001006
1001007
1001008
1001009
1001010
1001011
1001012
1001013
1001014
1001015
1001016
1001017
1001018
1001019
1001020
1001021
1001022
1001023
1001024
1001025
1001026
1001027
1001028
1001029
1001030
1001031
1001032
1001033
1001034
1001035
1001036
1001037
1001038
1001039
1001040
1001041
1001042
1001043
1001044
1001045
1001046
1001047
1001048
1001049
1001050
1001051
1001052
1001053
1001054
1001055
1001056
1001057
1001058
1001059
1001060
1001061
1001062
1001063
1001064
1001065
1001066
1001067
1001068
1001069
1001070
1001071
1001072
1001073
1001074
1001075
1001076
1001077
1001078
1001079
1001080
1001081
1001082
1001083
1001084
1001085
1001086
1001087
1001088
1001089
1001090
1001091
1001092
1001093
1001094
1001095
1001096
1001097
1001098
1001099
1001100
1001101
1001102
1001103
1001104
1001105
1001106
1001107
1001108
1001109
1001110
1001111
1001112
1001113
1001114
1001115
1001116
1001117
1001118
1001119
1001120
1001121
1001122
1001123
1001124
1001125
1001126
1001127
1001128
1001129
1001130
1001131
1001132
1001133
1001134
1001135
1001136
1001137
1001138
1001139
1001140
1001141
1001142
1001143
1001144
1001145
1001146
1001147
1001148
1001149
1001150
1001151
1001152
1001153
1001154
1001155
1001156
1001157
1001158
1001159
1001160
1001161
1001162
1001163
1001164
1001165
1001166
1001167
1001168
1001169
1001170
1001171
1001172
1001173
1001174
1001175
1001176
1001177
1001178
1001179
1001180
1001181
1001182
1001183
1001184
1001185
1001186
1001187
1001188
1001189
1001190
1001191
1001192
1001193
1001194
1001195
1001196
1001197
1001198
1001199
1001200
1001201
1001202
1001203
1001204
1001205
1001206
1001207
1001208
1001209
1001210
1001211
1001212
1001213
1001214
1001215
1001216
1001217
1001218
1001219
1001220
1001221
1001222
1001223
1001224
1001225
1001226
1001227
1001228
1001229
1001230
1001231
1001232
1001233
1001234
1001235
1001236
1001237
1001238
1001239
1001240
1001241
1001242
1001243
1001244
1001245
1001246
1001247
1001248
1001249
1001250
1001251
1001252
1001253
1001254
1001255
1001256
1001257
1001258
1001259
1001260
1001261
1001262
1001263
1001264
1001265
1001266
1001267
1001268
1001269
1001270
1001271
1001272
1001273
1001274
1001275
1001276
1001277
1001278
1001279
1001280
1001281
1001282
1001283
1001284
1001285
1001286
1001287
1001288
1001289
1001290
1001291
1001292
1001293
1001294
1001295
1001296
1001297
1001298
1001299
1001300
1001301
1001302
1001303
1001304
1001305
1001306
1001307
1001308
1001309
1001310
1001311
1001312
1001313
1001314
1001315
1001316
1001317
1001318
1001319
1001320
1001321
1001322
1001323
1001324
1001325
1001326
1001327
1001328
1001329
1001330
1001331
1001332
1001333
1001334
1001335
1001336
1001337
1001338
1001339
1001340
1001341
1001342
1001343
1001344
1001345
1001346
1001347
1001348
1001349
1001350
1001351
1001352
1001353
1001354
1001355
1001356
1001357
1001358
1001359
1001360
1001361
1001362
1001363
1001364
1001365
1001366
1001367
1001368
1001369
1001370
1001371
1001372
1001373
1001374
1001375
1001376
1001377
1001378
1001379
1001380
1001381
1001382
1001383
1001384
1001385
1001386
1001387
1001388
1001389
1001390
1001391
1001392
1001393
1001394
1001395
1001396
1001397
1001398
1001399
1001400
1001401
1001402
1001403
1001404
1001405
1001406
1001407
1001408
1001409
1001410
1001411
1001412
1001413
1001414
1001415
1001416
1001417
1001418
1001419
1001420
1001421
1001422
1001423
1001424
1001425
1001426
1001427
1001428
1001429
1001430
1001431
1001432
1001433
1001434
1001435
1001436
1001437
1001438
1001439
1001440
1001441
1001442
1001443
1001444
1001445
1001446
1001447
1001448
1001449
1001450
1001451
1001452
1001453
1001454
1001455
1001456
1001457
1001458
1001459
1001460
1001461
1001462
1001463
1001464
1001465
1001466
1001467
1001468
1001469
1001470
1001471
1001472
1001473
1001474
1001475
1001476
1001477
1001478
1001479
1001480
1001481
1001482
1001483
1001484
1001485
1001486
1001487
1001488
1001489
1001490
1001491
1001492
1001493
1001494
1001495
1001496
1001497
1001498
1001499
1001500
1001501
1001502
1001503
1001504
1001505
1001506
1001507
1001508
1001509
1001510
1001511
1001512
1001513
1001514
1001515
1001516
1001517
1001518
1001519
1001520
1001521
1001522
1001523
1001524
1001525
1001526
1001527
1001528
1001529
1001530
1001531
1001532
1001533
1001534
1001535
1001536
1001537
1001538
1001539
1001540
1001541
1001542
1001543
1001544
1001545
1001546
1001547
1001548
1001549
1001550
1001551
1001552
1001553
1001554
1001555
1001556
1001557
1001558
1001559
1001560
1001561
1001562
1001563
1001564
1001565
1001566
1001567
1001568
1001569
1001570
1001571
1001572
1001573
1001574
1001575
1001576
1001577
1001578
1001579
1001580
1001581
1001582
1001583
1001584
1001585
1001586
1001587
1001588
1001589
1001590
1001591
1001592
1001593
1001594
1001595
1001596
1001597
1001598
1001599
1001600
1001601
1001602
1001603
1001604
1001605
1001606
1001607
1001608
1001609
1001610
1001611
1001612
1001613
1001614
1001615
1001616
1001617
1001618
1001619
1001620
1001621
1001622
1001623
1001624
1001625
1001626
1001627
1001628
1001629
1001630
1001631
1001632
1001633
1001634
1001635
1001636
1001637
1001638
1001639
1001640
1001641
1001642
1001643
1001644
1001645
1001646
1001647
1001648
1001649
1001650
1001651
1001652
1001653
1001654
1001655
1001656
1001657
1001658
1001659
1001660
1001661
1001662
1001663
1001664
1001665
1001666
1001667
1001668
1001669
1001670
1001671
1001672
1001673
1001674
1001675
1001676
1001677
1001678
1001679
1001680
1001681
1001682
1001683
1001684
1001685
1001686
1001687
1001688
1001689
1001690
1001691
1001692
1001693
1001694
1001695
1001696
1001697
1001698
1001699
1001700
1001701
1001702
1001703
1001704
1001705
1001706
1001707
1001708
1001709
1001710
1001711
1001712
1001713
1001714
1001715
1001716
1001717
1001718
1001719
1001720
1001721
1001722
1001723
1001724
1001725
1001726
1001727
1001728
1001729
1001730
1001731
1001732
1001733
1001734
1001735
1001736
1001737
1001738
1001739
1001740
1001741
1001742
1001743
1001744
1001745
1001746
1001747
1001748
1001749
1001750
1001751
1001752
1001753
1001754
1001755
1001756
1001757
1001758
1001759
1001760
1001761
1001762
1001763
1001764
1001765
1001766
1001767
1001768
1001769
1001770
1001771
1001772
1001773
1001774
1001775
1001776
1001777
1001778
1001779
1001780
1001781
1001782
1001783
1001784
1001785
1001786
1001787
1001788
1001789
1001790
1001791
1001792
1001793
1001794
1001795
1001796
1001797
1001798
1001799
1001800
1001801
1001802
1001803
1001804
1001805
1001806
1001807
1001808
1001809
1001810
1001811
1001812
1001813
1001814
1001815
1001816
1001817
1001818
1001819
1001820
1001821
1001822
1001823
1001824
1001825
1001826
1001827
1001828
1001829
1001830
1001831
1001832
1001833
1001834
1001835
1001836
1001837
1001838
1001839
1001840
1001841
1001842
1001843
1001844
1001845
1001846
1001847
1001848
1001849
1001850
1001851
1001852
1001853
1001854
1001855
1001856
1001857
1001858
1001859
1001860
1001861
1001862
1001863
1001864
1001865
1001866
1001867
1001868
1001869
1001870
1001871
1001872
1001873
1001874
1001875
1001876
1001877
1001878
1001879
1001880
1001881
1001882
1001883
1001884
1001885
1001886
1001887
1001888
1001889
1001890
1001891
1001892
1001893
1001894
1001895
1001896
1001897
1001898
1001899
1001900
1001901
1001902
1001903
1001904
1001905
1001906
1001907
1001908
1001909
1001910
1001911
1001912
1001913
1001914
1001915
1001916
1001917
1001918
1001919
1001920
1001921
1001922
1001923
1001924
1001925
1001926
1001927
1001928
1001929
1001930
1001931
1001932
1001933
1001934
1001935
1001936
1001937
1001938
1001939
1001940
1001941
1001942
1001943
1001944
1001945
1001946
1001947
1001948
1001949
1001950
1001951
1001952
1001953
1001954
1001955
1001956
1001957
1001958
1001959
1001960
1001961
1001962
1001963
1001964
1001965
1001966
1001967
1001968
1001969
1001970
1001971
1001972
1001973
1001974
1001975
1001976
1001977
1001978
1001979
1001980
1001981
1001982
1001983
1001984
1001985
1001986
1001987
1001988
1001989
1001990
1001991
1001992
1001993
1001994
1001995
1001996
1001997
1001998
1001999
1002000
1002001
1002002
1002003
1002004
1002005
1002006
1002007
1002008
1002009
1002010
1002011
1002012
1002013
1002014
1002015
1002016
1002017
1002018
1002019
1002020
1002021
1002022
1002023
1002024
1002025
1002026
1002027
1002028
1002029
1002030
1002031
1002032
1002033
1002034
1002035
1002036
1002037
1002038
1002039
1002040
1002041
1002042
1002043
1002044
1002045
1002046
1002047
1002048
1002049
1002050
1002051
1002052
1002053
1002054
1002055
1002056
1002057
1002058
1002059
1002060
1002061
1002062
1002063
1002064
1002065
1002066
1002067
1002068
1002069
1002070
1002071
1002072
1002073
1002074
1002075
1002076
1002077
1002078
1002079
1002080
1002081
1002082
1002083
1002084
1002085
1002086
1002087
1002088
1002089
1002090
1002091
1002092
1002093
1002094
1002095
1002096
1002097
1002098
1002099
1002100
1002101
1002102
1002103
1002104
1002105
1002106
1002107
1002108
1002109
1002110
1002111
1002112
1002113
1002114
1002115
1002116
1002117
1002118
1002119
1002120
1002121
1002122
1002123
1002124
1002125
1002126
1002127
1002128
1002129
1002130
1002131
1002132
1002133
1002134
1002135
1002136
1002137
1002138
1002139
1002140
1002141
1002142
1002143
1002144
1002145
1002146
1002147
1002148
1002149
1002150
1002151
1002152
1002153
1002154
1002155
1002156
1002157
1002158
1002159
1002160
1002161
1002162
1002163
1002164
1002165
1002166
1002167
1002168
1002169
1002170
1002171
1002172
1002173
1002174
1002175
1002176
1002177
1002178
1002179
1002180
1002181
1002182
1002183
1002184
1002185
1002186
1002187
1002188
1002189
1002190
1002191
1002192
1002193
1002194
1002195
1002196
1002197
1002198
1002199
1002200
1002201
1002202
1002203
1002204
1002205
1002206
1002207
1002208
1002209
1002210
1002211
1002212
1002213
1002214
1002215
1002216
1002217
1002218
1002219
1002220
1002221
1002222
1002223
1002224
1002225
1002226
1002227
1002228
1002229
1002230
1002231
1002232
1002233
1002234
1002235
1002236
1002237
1002238
1002239
1002240
1002241
1002242
1002243
1002244
1002245
1002246
1002247
1002248
1002249
1002250
1002251
1002252
1002253
1002254
1002255
1002256
1002257
1002258
1002259
1002260
1002261
1002262
1002263
1002264
1002265
1002266
1002267
1002268
1002269
1002270
1002271
1002272
1002273
1002274
1002275
1002276
1002277
1002278
1002279
1002280
1002281
1002282
1002283
1002284
1002285
1002286
1002287
1002288
1002289
1002290
1002291
1002292
1002293
1002294
1002295
1002296
1002297
1002298
1002299
1002300
1002301
1002302
1002303
1002304
1002305
1002306
1002307
1002308
1002309
1002310
1002311
1002312
1002313
1002314
1002315
1002316
1002317
1002318
1002319
1002320
1002321
1002322
1002323
1002324
1002325
1002326
1002327
1002328
1002329
1002330
1002331
1002332
1002333
1002334
1002335
1002336
1002337
1002338
1002339
1002340
1002341
1002342
1002343
1002344
1002345
1002346
1002347
1002348
1002349
1002350
1002351
1002352
1002353
1002354
1002355
1002356
1002357
1002358
1002359
1002360
1002361
1002362
1002363
1002364
1002365
1002366
1002367
1002368
1002369
1002370
1002371
1002372
1002373
1002374
1002375
1002376
1002377
1002378
1002379
1002380
1002381
1002382
1002383
1002384
1002385
1002386
1002387
1002388
1002389
1002390
1002391
1002392
1002393
1002394
1002395
1002396
1002397
1002398
1002399
1002400
1002401
1002402
1002403
1002404
1002405
1002406
1002407
1002408
1002409
1002410
1002411
1002412
1002413
1002414
1002415
1002416
1002417
1002418
1002419
1002420
1002421
1002422
1002423
1002424
1002425
1002426
1002427
1002428
1002429
1002430
1002431
1002432
1002433
1002434
1002435
1002436
1002437
1002438
1002439
1002440
1002441
1002442
1002443
1002444
1002445
1002446
1002447
1002448
1002449
1002450
1002451
1002452
1002453
1002454
1002455
1002456
1002457
1002458
1002459
1002460
1002461
1002462
1002463
1002464
1002465
1002466
1002467
1002468
1002469
1002470
1002471
1002472
1002473
1002474
1002475
1002476
1002477
1002478
1002479
1002480
1002481
1002482
1002483
1002484
1002485
1002486
1002487
1002488
1002489
1002490
1002491
1002492
1002493
1002494
1002495
1002496
1002497
1002498
1002499
1002500
1002501
1002502
1002503
1002504
1002505
1002506
1002507
1002508
1002509
1002510
1002511
1002512
1002513
1002514
1002515
1002516
1002517
1002518
1002519
1002520
1002521
1002522
1002523
1002524
1002525
1002526
1002527
1002528
1002529
1002530
1002531
1002532
1002533
1002534
1002535
1002536
1002537
1002538
1002539
1002540
1002541
1002542
1002543
1002544
1002545
1002546
1002547
1002548
1002549
1002550
1002551
1002552
1002553
1002554
1002555
1002556
1002557
1002558
1002559
1002560
1002561
1002562
1002563
1002564
1002565
1002566
1002567
1002568
1002569
1002570
1002571
1002572
1002573
1002574
1002575
1002576
1002577
1002578
1002579
1002580
1002581
1002582
1002583
1002584
1002585
1002586
1002587
1002588
1002589
1002590
1002591
1002592
1002593
1002594
1002595
1002596
1002597
1002598
1002599
1002600
1002601
1002602
1002603
1002604
1002605
1002606
1002607
1002608
1002609
1002610
1002611
1002612
1002613
1002614
1002615
1002616
1002617
1002618
1002619
1002620
1002621
1002622
1002623
1002624
1002625
1002626
1002627
1002628
1002629
1002630
1002631
1002632
1002633
1002634
1002635
1002636
1002637
1002638
1002639
1002640
1002641
1002642
1002643
1002644
1002645
1002646
1002647
1002648
1002649
1002650
1002651
1002652
1002653
1002654
1002655
1002656
1002657
1002658
1002659
1002660
1002661
1002662
1002663
1002664
1002665
1002666
1002667
1002668
1002669
1002670
1002671
1002672
1002673
1002674
1002675
1002676
1002677
1002678
1002679
1002680
1002681
1002682
1002683
1002684
1002685
1002686
1002687
1002688
1002689
1002690
1002691
1002692
1002693
1002694
1002695
1002696
1002697
1002698
1002699
1002700
1002701
1002702
1002703
1002704
1002705
1002706
1002707
1002708
1002709
1002710
1002711
1002712
1002713
1002714
1002715
1002716
1002717
1002718
1002719
1002720
1002721
1002722
1002723
1002724
1002725
1002726
1002727
1002728
1002729
1002730
1002731
1002732
1002733
1002734
1002735
1002736
1002737
1002738
1002739
1002740
1002741
1002742
1002743
1002744
1002745
1002746
1002747
1002748
1002749
1002750
1002751
1002752
1002753
1002754
1002755
1002756
1002757
1002758
1002759
1002760
1002761
1002762
1002763
1002764
1002765
1002766
1002767
1002768
1002769
1002770
1002771
1002772
1002773
1002774
1002775
1002776
1002777
1002778
1002779
1002780
1002781
1002782
1002783
1002784
1002785
1002786
1002787
1002788
1002789
1002790
1002791
1002792
1002793
1002794
1002795
1002796
1002797
1002798
1002799
1002800
1002801
1002802
1002803
1002804
1002805
1002806
1002807
1002808
1002809
1002810
1002811
1002812
1002813
1002814
1002815
1002816
1002817
1002818
1002819
1002820
1002821
1002822
1002823
1002824
1002825
1002826
1002827
1002828
1002829
1002830
1002831
1002832
1002833
1002834
1002835
1002836
1002837
1002838
1002839
1002840
1002841
1002842
1002843
1002844
1002845
1002846
1002847
1002848
1002849
1002850
1002851
1002852
1002853
1002854
1002855
1002856
1002857
1002858
1002859
1002860
1002861
1002862
1002863
1002864
1002865
1002866
1002867
1002868
1002869
1002870
1002871
1002872
1002873
1002874
1002875
1002876
1002877
1002878
1002879
1002880
1002881
1002882
1002883
1002884
1002885
1002886
1002887
1002888
1002889
1002890
1002891
1002892
1002893
1002894
1002895
1002896
1002897
1002898
1002899
1002900
1002901
1002902
1002903
1002904
1002905
1002906
1002907
1002908
1002909
1002910
1002911
1002912
1002913
1002914
1002915
1002916
1002917
1002918
1002919
1002920
1002921
1002922
1002923
1002924
1002925
1002926
1002927
1002928
1002929
1002930
1002931
1002932
1002933
1002934
1002935
1002936
1002937
1002938
1002939
1002940
1002941
1002942
1002943
1002944
1002945
1002946
1002947
1002948
1002949
1002950
1002951
1002952
1002953
1002954
1002955
1002956
1002957
1002958
1002959
1002960
1002961
1002962
1002963
1002964
1002965
1002966
1002967
1002968
1002969
1002970
1002971
1002972
1002973
1002974
1002975
1002976
1002977
1002978
1002979
1002980
1002981
1002982
1002983
1002984
1002985
1002986
1002987
1002988
1002989
1002990
1002991
1002992
1002993
1002994
1002995
1002996
1002997
1002998
1002999
1003000
1003001
1003002
1003003
1003004
1003005
1003006
1003007
1003008
1003009
1003010
1003011
1003012
1003013
1003014
1003015
1003016
1003017
1003018
1003019
1003020
1003021
1003022
1003023
1003024
1003025
1003026
1003027
1003028
1003029
1003030
1003031
1003032
1003033
1003034
1003035
1003036
1003037
1003038
1003039
1003040
1003041
1003042
1003043
1003044
1003045
1003046
1003047
1003048
1003049
1003050
1003051
1003052
1003053
1003054
1003055
1003056
1003057
1003058
1003059
1003060
1003061
1003062
1003063
1003064
1003065
1003066
1003067
1003068
1003069
1003070
1003071
1003072
1003073
1003074
1003075
1003076
1003077
1003078
1003079
1003080
1003081
1003082
1003083
1003084
1003085
1003086
1003087
1003088
1003089
1003090
1003091
1003092
1003093
1003094
1003095
1003096
1003097
1003098
1003099
1003100
1003101
1003102
1003103
1003104
1003105
1003106
1003107
1003108
1003109
1003110
1003111
1003112
1003113
1003114
1003115
1003116
1003117
1003118
1003119
1003120
1003121
1003122
1003123
1003124
1003125
1003126
1003127
1003128
1003129
1003130
1003131
1003132
1003133
1003134
1003135
1003136
1003137
1003138
1003139
1003140
1003141
1003142
1003143
1003144
1003145
1003146
1003147
1003148
1003149
1003150
1003151
1003152
1003153
1003154
1003155
1003156
1003157
1003158
1003159
1003160
1003161
1003162
1003163
1003164
1003165
1003166
1003167
1003168
1003169
1003170
1003171
1003172
1003173
1003174
1003175
1003176
1003177
1003178
1003179
1003180
1003181
1003182
1003183
1003184
1003185
1003186
1003187
1003188
1003189
1003190
1003191
1003192
1003193
1003194
1003195
1003196
1003197
1003198
1003199
1003200
1003201
1003202
1003203
1003204
1003205
1003206
1003207
1003208
1003209
1003210
1003211
1003212
1003213
1003214
1003215
1003216
1003217
1003218
1003219
1003220
1003221
1003222
1003223
1003224
1003225
1003226
1003227
1003228
1003229
1003230
1003231
1003232
1003233
1003234
1003235
1003236
1003237
1003238
1003239
1003240
1003241
1003242
1003243
1003244
1003245
1003246
1003247
1003248
1003249
1003250
1003251
1003252
1003253
1003254
1003255
1003256
1003257
1003258
1003259
1003260
1003261
1003262
1003263
1003264
1003265
1003266
1003267
1003268
1003269
1003270
1003271
1003272
1003273
1003274
1003275
1003276
1003277
1003278
1003279
1003280
1003281
1003282
1003283
1003284
1003285
1003286
1003287
1003288
1003289
1003290
1003291
1003292
1003293
1003294
1003295
1003296
1003297
1003298
1003299
1003300
1003301
1003302
1003303
1003304
1003305
1003306
1003307
1003308
1003309
1003310
1003311
1003312
1003313
1003314
1003315
1003316
1003317
1003318
1003319
1003320
1003321
1003322
1003323
1003324
1003325
1003326
1003327
1003328
1003329
1003330
1003331
1003332
1003333
1003334
1003335
1003336
1003337
1003338
1003339
1003340
1003341
1003342
1003343
1003344
1003345
1003346
1003347
1003348
1003349
1003350
1003351
1003352
1003353
1003354
1003355
1003356
1003357
1003358
1003359
1003360
1003361
1003362
1003363
1003364
1003365
1003366
1003367
1003368
1003369
1003370
1003371
1003372
1003373
1003374
1003375
1003376
1003377
1003378
1003379
1003380
1003381
1003382
1003383
1003384
1003385
1003386
1003387
1003388
1003389
1003390
1003391
1003392
1003393
1003394
1003395
1003396
1003397
1003398
1003399
1003400
1003401
1003402
1003403
1003404
1003405
1003406
1003407
1003408
1003409
1003410
1003411
1003412
1003413
1003414
1003415
1003416
1003417
1003418
1003419
1003420
1003421
1003422
1003423
1003424
1003425
1003426
1003427
1003428
1003429
1003430
1003431
1003432
1003433
1003434
1003435
1003436
1003437
1003438
1003439
1003440
1003441
1003442
1003443
1003444
1003445
1003446
1003447
1003448
1003449
1003450
1003451
1003452
1003453
1003454
1003455
1003456
1003457
1003458
1003459
1003460
1003461
1003462
1003463
1003464
1003465
1003466
1003467
1003468
1003469
1003470
1003471
1003472
1003473
1003474
1003475
1003476
1003477
1003478
1003479
1003480
1003481
1003482
1003483
1003484
1003485
1003486
1003487
1003488
1003489
1003490
1003491
1003492
1003493
1003494
1003495
1003496
1003497
1003498
1003499
1003500
1003501
1003502
1003503
1003504
1003505
1003506
1003507
1003508
1003509
1003510
1003511
1003512
1003513
1003514
1003515
1003516
1003517
1003518
1003519
1003520
1003521
1003522
1003523
1003524
1003525
1003526
1003527
1003528
1003529
1003530
1003531
1003532
1003533
1003534
1003535
1003536
1003537
1003538
1003539
1003540
1003541
1003542
1003543
1003544
1003545
1003546
1003547
1003548
1003549
1003550
1003551
1003552
1003553
1003554
1003555
1003556
1003557
1003558
1003559
1003560
1003561
1003562
1003563
1003564
1003565
1003566
1003567
1003568
1003569
1003570
1003571
1003572
1003573
1003574
1003575
1003576
1003577
1003578
1003579
1003580
1003581
1003582
1003583
1003584
1003585
1003586
1003587
1003588
1003589
1003590
1003591
1003592
1003593
1003594
1003595
1003596
1003597
1003598
1003599
1003600
1003601
1003602
1003603
1003604
1003605
1003606
1003607
1003608
1003609
1003610
1003611
1003612
1003613
1003614
1003615
1003616
1003617
1003618
1003619
1003620
1003621
1003622
1003623
1003624
1003625
1003626
1003627
1003628
1003629
1003630
1003631
1003632
1003633
1003634
1003635
1003636
1003637
1003638
1003639
1003640
1003641
1003642
1003643
1003644
1003645
1003646
1003647
1003648
1003649
1003650
1003651
1003652
1003653
1003654
1003655
1003656
1003657
1003658
1003659
1003660
1003661
1003662
1003663
1003664
1003665
1003666
1003667
1003668
1003669
1003670
1003671
1003672
1003673
1003674
1003675
1003676
1003677
1003678
1003679
1003680
1003681
1003682
1003683
1003684
1003685
1003686
1003687
1003688
1003689
1003690
1003691
1003692
1003693
1003694
1003695
1003696
1003697
1003698
1003699
1003700
1003701
1003702
1003703
1003704
1003705
1003706
1003707
1003708
1003709
1003710
1003711
1003712
1003713
1003714
1003715
1003716
1003717
1003718
1003719
1003720
1003721
1003722
1003723
1003724
1003725
1003726
1003727
1003728
1003729
1003730
1003731
1003732
1003733
1003734
1003735
1003736
1003737
1003738
1003739
1003740
1003741
1003742
1003743
1003744
1003745
1003746
1003747
1003748
1003749
1003750
1003751
1003752
1003753
1003754
1003755
1003756
1003757
1003758
1003759
1003760
1003761
1003762
1003763
1003764
1003765
1003766
1003767
1003768
1003769
1003770
1003771
1003772
1003773
1003774
1003775
1003776
1003777
1003778
1003779
1003780
1003781
1003782
1003783
1003784
1003785
1003786
1003787
1003788
1003789
1003790
1003791
1003792
1003793
1003794
1003795
1003796
1003797
1003798
1003799
1003800
1003801
1003802
1003803
1003804
1003805
1003806
1003807
1003808
1003809
1003810
1003811
1003812
1003813
1003814
1003815
1003816
1003817
1003818
1003819
1003820
1003821
1003822
1003823
1003824
1003825
1003826
1003827
1003828
1003829
1003830
1003831
1003832
1003833
1003834
1003835
1003836
1003837
1003838
1003839
1003840
1003841
1003842
1003843
1003844
1003845
1003846
1003847
1003848
1003849
1003850
1003851
1003852
1003853
1003854
1003855
1003856
1003857
1003858
1003859
1003860
1003861
1003862
1003863
1003864
1003865
1003866
1003867
1003868
1003869
1003870
1003871
1003872
1003873
1003874
1003875
1003876
1003877
1003878
1003879
1003880
1003881
1003882
1003883
1003884
1003885
1003886
1003887
1003888
1003889
1003890
1003891
1003892
1003893
1003894
1003895
1003896
1003897
1003898
1003899
1003900
1003901
1003902
1003903
1003904
1003905
1003906
1003907
1003908
1003909
1003910
1003911
1003912
1003913
1003914
1003915
1003916
1003917
1003918
1003919
1003920
1003921
1003922
1003923
1003924
1003925
1003926
1003927
1003928
1003929
1003930
1003931
1003932
1003933
1003934
1003935
1003936
1003937
1003938
1003939
1003940
1003941
1003942
1003943
1003944
1003945
1003946
1003947
1003948
1003949
1003950
1003951
1003952
1003953
1003954
1003955
1003956
1003957
1003958
1003959
1003960
1003961
1003962
1003963
1003964
1003965
1003966
1003967
1003968
1003969
1003970
1003971
1003972
1003973
1003974
1003975
1003976
1003977
1003978
1003979
1003980
1003981
1003982
1003983
1003984
1003985
1003986
1003987
1003988
1003989
1003990
1003991
1003992
1003993
1003994
1003995
1003996
1003997
1003998
1003999
1004000
1004001
1004002
1004003
1004004
1004005
1004006
1004007
1004008
1004009
1004010
1004011
1004012
1004013
1004014
1004015
1004016
1004017
1004018
1004019
1004020
1004021
1004022
1004023
1004024
1004025
1004026
1004027
1004028
1004029
1004030
1004031
1004032
1004033
1004034
1004035
1004036
1004037
1004038
1004039
1004040
1004041
1004042
1004043
1004044
1004045
1004046
1004047
1004048
1004049
1004050
1004051
1004052
1004053
1004054
1004055
1004056
1004057
1004058
1004059
1004060
1004061
1004062
1004063
1004064
1004065
1004066
1004067
1004068
1004069
1004070
1004071
1004072
1004073
1004074
1004075
1004076
1004077
1004078
1004079
1004080
1004081
1004082
1004083
1004084
1004085
1004086
1004087
1004088
1004089
1004090
1004091
1004092
1004093
1004094
1004095
1004096
1004097
1004098
1004099
1004100
1004101
1004102
1004103
1004104
1004105
1004106
1004107
1004108
1004109
1004110
1004111
1004112
1004113
1004114
1004115
1004116
1004117
1004118
1004119
1004120
1004121
1004122
1004123
1004124
1004125
1004126
1004127
1004128
1004129
1004130
1004131
1004132
1004133
1004134
1004135
1004136
1004137
1004138
1004139
1004140
1004141
1004142
1004143
1004144
1004145
1004146
1004147
1004148
1004149
1004150
1004151
1004152
1004153
1004154
1004155
1004156
1004157
1004158
1004159
1004160
1004161
1004162
1004163
1004164
1004165
1004166
1004167
1004168
1004169
1004170
1004171
1004172
1004173
1004174
1004175
1004176
1004177
1004178
1004179
1004180
1004181
1004182
1004183
1004184
1004185
1004186
1004187
1004188
1004189
1004190
1004191
1004192
1004193
1004194
1004195
1004196
1004197
1004198
1004199
1004200
1004201
1004202
1004203
1004204
1004205
1004206
1004207
1004208
1004209
1004210
1004211
1004212
1004213
1004214
1004215
1004216
1004217
1004218
1004219
1004220
1004221
1004222
1004223
1004224
1004225
1004226
1004227
1004228
1004229
1004230
1004231
1004232
1004233
1004234
1004235
1004236
1004237
1004238
1004239
1004240
1004241
1004242
1004243
1004244
1004245
1004246
1004247
1004248
1004249
1004250
1004251
1004252
1004253
1004254
1004255
1004256
1004257
1004258
1004259
1004260
1004261
1004262
1004263
1004264
1004265
1004266
1004267
1004268
1004269
1004270
1004271
1004272
1004273
1004274
1004275
1004276
1004277
1004278
1004279
1004280
1004281
1004282
1004283
1004284
1004285
1004286
1004287
1004288
1004289
1004290
1004291
1004292
1004293
1004294
1004295
1004296
1004297
1004298
1004299
1004300
1004301
1004302
1004303
1004304
1004305
1004306
1004307
1004308
1004309
1004310
1004311
1004312
1004313
1004314
1004315
1004316
1004317
1004318
1004319
1004320
1004321
1004322
1004323
1004324
1004325
1004326
1004327
1004328
1004329
1004330
1004331
1004332
1004333
1004334
1004335
1004336
1004337
1004338
1004339
1004340
1004341
1004342
1004343
1004344
1004345
1004346
1004347
1004348
1004349
1004350
1004351
1004352
1004353
1004354
1004355
1004356
1004357
1004358
1004359
1004360
1004361
1004362
1004363
1004364
1004365
1004366
1004367
1004368
1004369
1004370
1004371
1004372
1004373
1004374
1004375
1004376
1004377
1004378
1004379
1004380
1004381
1004382
1004383
1004384
1004385
1004386
1004387
1004388
1004389
1004390
1004391
1004392
1004393
1004394
1004395
1004396
1004397
1004398
1004399
1004400
1004401
1004402
1004403
1004404
1004405
1004406
1004407
1004408
1004409
1004410
1004411
1004412
1004413
1004414
1004415
1004416
1004417
1004418
1004419
1004420
1004421
1004422
1004423
1004424
1004425
1004426
1004427
1004428
1004429
1004430
1004431
1004432
1004433
1004434
1004435
1004436
1004437
1004438
1004439
1004440
1004441
1004442
1004443
1004444
1004445
1004446
1004447
1004448
1004449
1004450
1004451
1004452
1004453
1004454
1004455
1004456
1004457
1004458
1004459
1004460
1004461
1004462
1004463
1004464
1004465
1004466
1004467
1004468
1004469
1004470
1004471
1004472
1004473
1004474
1004475
1004476
1004477
1004478
1004479
1004480
1004481
1004482
1004483
1004484
1004485
1004486
1004487
1004488
1004489
1004490
1004491
1004492
1004493
1004494
1004495
1004496
1004497
1004498
1004499
1004500
1004501
1004502
1004503
1004504
1004505
1004506
1004507
1004508
1004509
1004510
1004511
1004512
1004513
1004514
1004515
1004516
1004517
1004518
1004519
1004520
1004521
1004522
1004523
1004524
1004525
1004526
1004527
1004528
1004529
1004530
1004531
1004532
1004533
1004534
1004535
1004536
1004537
1004538
1004539
1004540
1004541
1004542
1004543
1004544
1004545
1004546
1004547
1004548
1004549
1004550
1004551
1004552
1004553
1004554
1004555
1004556
1004557
1004558
1004559
1004560
1004561
1004562
1004563
1004564
1004565
1004566
1004567
1004568
1004569
1004570
1004571
1004572
1004573
1004574
1004575
1004576
1004577
1004578
1004579
1004580
1004581
1004582
1004583
1004584
1004585
1004586
1004587
1004588
1004589
1004590
1004591
1004592
1004593
1004594
1004595
1004596
1004597
1004598
1004599
1004600
1004601
1004602
1004603
1004604
1004605
1004606
1004607
1004608
1004609
1004610
1004611
1004612
1004613
1004614
1004615
1004616
1004617
1004618
1004619
1004620
1004621
1004622
1004623
1004624
1004625
1004626
1004627
1004628
1004629
1004630
1004631
1004632
1004633
1004634
1004635
1004636
1004637
1004638
1004639
1004640
1004641
1004642
1004643
1004644
1004645
1004646
1004647
1004648
1004649
1004650
1004651
1004652
1004653
1004654
1004655
1004656
1004657
1004658
1004659
1004660
1004661
1004662
1004663
1004664
1004665
1004666
1004667
1004668
1004669
1004670
1004671
1004672
1004673
1004674
1004675
1004676
1004677
1004678
1004679
1004680
1004681
1004682
1004683
1004684
1004685
1004686
1004687
1004688
1004689
1004690
1004691
1004692
1004693
1004694
1004695
1004696
1004697
1004698
1004699
1004700
1004701
1004702
1004703
1004704
1004705
1004706
1004707
1004708
1004709
1004710
1004711
1004712
1004713
1004714
1004715
1004716
1004717
1004718
1004719
1004720
1004721
1004722
1004723
1004724
1004725
1004726
1004727
1004728
1004729
1004730
1004731
1004732
1004733
1004734
1004735
1004736
1004737
1004738
1004739
1004740
1004741
1004742
1004743
1004744
1004745
1004746
1004747
1004748
1004749
1004750
1004751
1004752
1004753
1004754
1004755
1004756
1004757
1004758
1004759
1004760
1004761
1004762
1004763
1004764
1004765
1004766
1004767
1004768
1004769
1004770
1004771
1004772
1004773
1004774
1004775
1004776
1004777
1004778
1004779
1004780
1004781
1004782
1004783
1004784
1004785
1004786
1004787
1004788
1004789
1004790
1004791
1004792
1004793
1004794
1004795
1004796
1004797
1004798
1004799
1004800
1004801
1004802
1004803
1004804
1004805
1004806
1004807
1004808
1004809
1004810
1004811
1004812
1004813
1004814
1004815
1004816
1004817
1004818
1004819
1004820
1004821
1004822
1004823
1004824
1004825
1004826
1004827
1004828
1004829
1004830
1004831
1004832
1004833
1004834
1004835
1004836
1004837
1004838
1004839
1004840
1004841
1004842
1004843
1004844
1004845
1004846
1004847
1004848
1004849
1004850
1004851
1004852
1004853
1004854
1004855
1004856
1004857
1004858
1004859
1004860
1004861
1004862
1004863
1004864
1004865
1004866
1004867
1004868
1004869
1004870
1004871
1004872
1004873
1004874
1004875
1004876
1004877
1004878
1004879
1004880
1004881
1004882
1004883
1004884
1004885
1004886
1004887
1004888
1004889
1004890
1004891
1004892
1004893
1004894
1004895
1004896
1004897
1004898
1004899
1004900
1004901
1004902
1004903
1004904
1004905
1004906
1004907
1004908
1004909
1004910
1004911
1004912
1004913
1004914
1004915
1004916
1004917
1004918
1004919
1004920
1004921
1004922
1004923
1004924
1004925
1004926
1004927
1004928
1004929
1004930
1004931
1004932
1004933
1004934
1004935
1004936
1004937
1004938
1004939
1004940
1004941
1004942
1004943
1004944
1004945
1004946
1004947
1004948
1004949
1004950
1004951
1004952
1004953
1004954
1004955
1004956
1004957
1004958
1004959
1004960
1004961
1004962
1004963
1004964
1004965
1004966
1004967
1004968
1004969
1004970
1004971
1004972
1004973
1004974
1004975
1004976
1004977
1004978
1004979
1004980
1004981
1004982
1004983
1004984
1004985
1004986
1004987
1004988
1004989
1004990
1004991
1004992
1004993
1004994
1004995
1004996
1004997
1004998
1004999
1005000
1005001
1005002
1005003
1005004
1005005
1005006
1005007
1005008
1005009
1005010
1005011
1005012
1005013
1005014
1005015
1005016
1005017
1005018
1005019
1005020
1005021
1005022
1005023
1005024
1005025
1005026
1005027
1005028
1005029
1005030
1005031
1005032
1005033
1005034
1005035
1005036
1005037
1005038
1005039
1005040
1005041
1005042
1005043
1005044
1005045
1005046
1005047
1005048
1005049
1005050
1005051
1005052
1005053
1005054
1005055
1005056
1005057
1005058
1005059
1005060
1005061
1005062
1005063
1005064
1005065
1005066
1005067
1005068
1005069
1005070
1005071
1005072
1005073
1005074
1005075
1005076
1005077
1005078
1005079
1005080
1005081
1005082
1005083
1005084
1005085
1005086
1005087
1005088
1005089
1005090
1005091
1005092
1005093
1005094
1005095
1005096
1005097
1005098
1005099
1005100
1005101
1005102
1005103
1005104
1005105
1005106
1005107
1005108
1005109
1005110
1005111
1005112
1005113
1005114
1005115
1005116
1005117
1005118
1005119
1005120
1005121
1005122
1005123
1005124
1005125
1005126
1005127
1005128
1005129
1005130
1005131
1005132
1005133
1005134
1005135
1005136
1005137
1005138
1005139
1005140
1005141
1005142
1005143
1005144
1005145
1005146
1005147
1005148
1005149
1005150
1005151
1005152
1005153
1005154
1005155
1005156
1005157
1005158
1005159
1005160
1005161
1005162
1005163
1005164
1005165
1005166
1005167
1005168
1005169
1005170
1005171
1005172
1005173
1005174
1005175
1005176
1005177
1005178
1005179
1005180
1005181
1005182
1005183
1005184
1005185
1005186
1005187
1005188
1005189
1005190
1005191
1005192
1005193
1005194
1005195
1005196
1005197
1005198
1005199
1005200
1005201
1005202
1005203
1005204
1005205
1005206
1005207
1005208
1005209
1005210
1005211
1005212
1005213
1005214
1005215
1005216
1005217
1005218
1005219
1005220
1005221
1005222
1005223
1005224
1005225
1005226
1005227
1005228
1005229
1005230
1005231
1005232
1005233
1005234
1005235
1005236
1005237
1005238
1005239
1005240
1005241
1005242
1005243
1005244
1005245
1005246
1005247
1005248
1005249
1005250
1005251
1005252
1005253
1005254
1005255
1005256
1005257
1005258
1005259
1005260
1005261
1005262
1005263
1005264
1005265
1005266
1005267
1005268
1005269
1005270
1005271
1005272
1005273
1005274
1005275
1005276
1005277
1005278
1005279
1005280
1005281
1005282
1005283
1005284
1005285
1005286
1005287
1005288
1005289
1005290
1005291
1005292
1005293
1005294
1005295
1005296
1005297
1005298
1005299
1005300
1005301
1005302
1005303
1005304
1005305
1005306
1005307
1005308
1005309
1005310
1005311
1005312
1005313
1005314
1005315
1005316
1005317
1005318
1005319
1005320
1005321
1005322
1005323
1005324
1005325
1005326
1005327
1005328
1005329
1005330
1005331
1005332
1005333
1005334
1005335
1005336
1005337
1005338
1005339
1005340
1005341
1005342
1005343
1005344
1005345
1005346
1005347
1005348
1005349
1005350
1005351
1005352
1005353
1005354
1005355
1005356
1005357
1005358
1005359
1005360
1005361
1005362
1005363
1005364
1005365
1005366
1005367
1005368
1005369
1005370
1005371
1005372
1005373
1005374
1005375
1005376
1005377
1005378
1005379
1005380
1005381
1005382
1005383
1005384
1005385
1005386
1005387
1005388
1005389
1005390
1005391
1005392
1005393
1005394
1005395
1005396
1005397
1005398
1005399
1005400
1005401
1005402
1005403
1005404
1005405
1005406
1005407
1005408
1005409
1005410
1005411
1005412
1005413
1005414
1005415
1005416
1005417
1005418
1005419
1005420
1005421
1005422
1005423
1005424
1005425
1005426
1005427
1005428
1005429
1005430
1005431
1005432
1005433
1005434
1005435
1005436
1005437
1005438
1005439
1005440
1005441
1005442
1005443
1005444
1005445
1005446
1005447
1005448
1005449
1005450
1005451
1005452
1005453
1005454
1005455
1005456
1005457
1005458
1005459
1005460
1005461
1005462
1005463
1005464
1005465
1005466
1005467
1005468
1005469
1005470
1005471
1005472
1005473
1005474
1005475
1005476
1005477
1005478
1005479
1005480
1005481
1005482
1005483
1005484
1005485
1005486
1005487
1005488
1005489
1005490
1005491
1005492
1005493
1005494
1005495
1005496
1005497
1005498
1005499
1005500
1005501
1005502
1005503
1005504
1005505
1005506
1005507
1005508
1005509
1005510
1005511
1005512
1005513
1005514
1005515
1005516
1005517
1005518
1005519
1005520
1005521
1005522
1005523
1005524
1005525
1005526
1005527
1005528
1005529
1005530
1005531
1005532
1005533
1005534
1005535
1005536
1005537
1005538
1005539
1005540
1005541
1005542
1005543
1005544
1005545
1005546
1005547
1005548
1005549
1005550
1005551
1005552
1005553
1005554
1005555
1005556
1005557
1005558
1005559
1005560
1005561
1005562
1005563
1005564
1005565
1005566
1005567
1005568
1005569
1005570
1005571
1005572
1005573
1005574
1005575
1005576
1005577
1005578
1005579
1005580
1005581
1005582
1005583
1005584
1005585
1005586
1005587
1005588
1005589
1005590
1005591
1005592
1005593
1005594
1005595
1005596
1005597
1005598
1005599
1005600
1005601
1005602
1005603
1005604
1005605
1005606
1005607
1005608
1005609
1005610
1005611
1005612
1005613
1005614
1005615
1005616
1005617
1005618
1005619
1005620
1005621
1005622
1005623
1005624
1005625
1005626
1005627
1005628
1005629
1005630
1005631
1005632
1005633
1005634
1005635
1005636
1005637
1005638
1005639
1005640
1005641
1005642
1005643
1005644
1005645
1005646
1005647
1005648
1005649
1005650
1005651
1005652
1005653
1005654
1005655
1005656
1005657
1005658
1005659
1005660
1005661
1005662
1005663
1005664
1005665
1005666
1005667
1005668
1005669
1005670
1005671
1005672
1005673
1005674
1005675
1005676
1005677
1005678
1005679
1005680
1005681
1005682
1005683
1005684
1005685
1005686
1005687
1005688
1005689
1005690
1005691
1005692
1005693
1005694
1005695
1005696
1005697
1005698
1005699
1005700
1005701
1005702
1005703
1005704
1005705
1005706
1005707
1005708
1005709
1005710
1005711
1005712
1005713
1005714
1005715
1005716
1005717
1005718
1005719
1005720
1005721
1005722
1005723
1005724
1005725
1005726
1005727
1005728
1005729
1005730
1005731
1005732
1005733
1005734
1005735
1005736
1005737
1005738
1005739
1005740
1005741
1005742
1005743
1005744
1005745
1005746
1005747
1005748
1005749
1005750
1005751
1005752
1005753
1005754
1005755
1005756
1005757
1005758
1005759
1005760
1005761
1005762
1005763
1005764
1005765
1005766
1005767
1005768
1005769
1005770
1005771
1005772
1005773
1005774
1005775
1005776
1005777
1005778
1005779
1005780
1005781
1005782
1005783
1005784
1005785
1005786
1005787
1005788
1005789
1005790
1005791
1005792
1005793
1005794
1005795
1005796
1005797
1005798
1005799
1005800
1005801
1005802
1005803
1005804
1005805
1005806
1005807
1005808
1005809
1005810
1005811
1005812
1005813
1005814
1005815
1005816
1005817
1005818
1005819
1005820
1005821
1005822
1005823
1005824
1005825
1005826
1005827
1005828
1005829
1005830
1005831
1005832
1005833
1005834
1005835
1005836
1005837
1005838
1005839
1005840
1005841
1005842
1005843
1005844
1005845
1005846
1005847
1005848
1005849
1005850
1005851
1005852
1005853
1005854
1005855
1005856
1005857
1005858
1005859
1005860
1005861
1005862
1005863
1005864
1005865
1005866
1005867
1005868
1005869
1005870
1005871
1005872
1005873
1005874
1005875
1005876
1005877
1005878
1005879
1005880
1005881
1005882
1005883
1005884
1005885
1005886
1005887
1005888
1005889
1005890
1005891
1005892
1005893
1005894
1005895
1005896
1005897
1005898
1005899
1005900
1005901
1005902
1005903
1005904
1005905
1005906
1005907
1005908
1005909
1005910
1005911
1005912
1005913
1005914
1005915
1005916
1005917
1005918
1005919
1005920
1005921
1005922
1005923
1005924
1005925
1005926
1005927
1005928
1005929
1005930
1005931
1005932
1005933
1005934
1005935
1005936
1005937
1005938
1005939
1005940
1005941
1005942
1005943
1005944
1005945
1005946
1005947
1005948
1005949
1005950
1005951
1005952
1005953
1005954
1005955
1005956
1005957
1005958
1005959
1005960
1005961
1005962
1005963
1005964
1005965
1005966
1005967
1005968
1005969
1005970
1005971
1005972
1005973
1005974
1005975
1005976
1005977
1005978
1005979
1005980
1005981
1005982
1005983
1005984
1005985
1005986
1005987
1005988
1005989
1005990
1005991
1005992
1005993
1005994
1005995
1005996
1005997
1005998
1005999
1006000
1006001
1006002
1006003
1006004
1006005
1006006
1006007
1006008
1006009
1006010
1006011
1006012
1006013
1006014
1006015
1006016
1006017
1006018
1006019
1006020
1006021
1006022
1006023
1006024
1006025
1006026
1006027
1006028
1006029
1006030
1006031
1006032
1006033
1006034
1006035
1006036
1006037
1006038
1006039
1006040
1006041
1006042
1006043
1006044
1006045
1006046
1006047
1006048
1006049
1006050
1006051
1006052
1006053
1006054
1006055
1006056
1006057
1006058
1006059
1006060
1006061
1006062
1006063
1006064
1006065
1006066
1006067
1006068
1006069
1006070
1006071
1006072
1006073
1006074
1006075
1006076
1006077
1006078
1006079
1006080
1006081
1006082
1006083
1006084
1006085
1006086
1006087
1006088
1006089
1006090
1006091
1006092
1006093
1006094
1006095
1006096
1006097
1006098
1006099
1006100
1006101
1006102
1006103
1006104
1006105
1006106
1006107
1006108
1006109
1006110
1006111
1006112
1006113
1006114
1006115
1006116
1006117
1006118
1006119
1006120
1006121
1006122
1006123
1006124
1006125
1006126
1006127
1006128
1006129
1006130
1006131
1006132
1006133
1006134
1006135
1006136
1006137
1006138
1006139
1006140
1006141
1006142
1006143
1006144
1006145
1006146
1006147
1006148
1006149
1006150
1006151
1006152
1006153
1006154
1006155
1006156
1006157
1006158
1006159
1006160
1006161
1006162
1006163
1006164
1006165
1006166
1006167
1006168
1006169
1006170
1006171
1006172
1006173
1006174
1006175
1006176
1006177
1006178
1006179
1006180
1006181
1006182
1006183
1006184
1006185
1006186
1006187
1006188
1006189
1006190
1006191
1006192
1006193
1006194
1006195
1006196
1006197
1006198
1006199
1006200
1006201
1006202
1006203
1006204
1006205
1006206
1006207
1006208
1006209
1006210
1006211
1006212
1006213
1006214
1006215
1006216
1006217
1006218
1006219
1006220
1006221
1006222
1006223
1006224
1006225
1006226
1006227
1006228
1006229
1006230
1006231
1006232
1006233
1006234
1006235
1006236
1006237
1006238
1006239
1006240
1006241
1006242
1006243
1006244
1006245
1006246
1006247
1006248
1006249
1006250
1006251
1006252
1006253
1006254
1006255
1006256
1006257
1006258
1006259
1006260
1006261
1006262
1006263
1006264
1006265
1006266
1006267
1006268
1006269
1006270
1006271
1006272
1006273
1006274
1006275
1006276
1006277
1006278
1006279
1006280
1006281
1006282
1006283
1006284
1006285
1006286
1006287
1006288
1006289
1006290
1006291
1006292
1006293
1006294
1006295
1006296
1006297
1006298
1006299
1006300
1006301
1006302
1006303
1006304
1006305
1006306
1006307
1006308
1006309
1006310
1006311
1006312
1006313
1006314
1006315
1006316
1006317
1006318
1006319
1006320
1006321
1006322
1006323
1006324
1006325
1006326
1006327
1006328
1006329
1006330
1006331
1006332
1006333
1006334
1006335
1006336
1006337
1006338
1006339
1006340
1006341
1006342
1006343
1006344
1006345
1006346
1006347
1006348
1006349
1006350
1006351
1006352
1006353
1006354
1006355
1006356
1006357
1006358
1006359
1006360
1006361
1006362
1006363
1006364
1006365
1006366
1006367
1006368
1006369
1006370
1006371
1006372
1006373
1006374
1006375
1006376
1006377
1006378
1006379
1006380
1006381
1006382
1006383
1006384
1006385
1006386
1006387
1006388
1006389
1006390
1006391
1006392
1006393
1006394
1006395
1006396
1006397
1006398
1006399
1006400
1006401
1006402
1006403
1006404
1006405
1006406
1006407
1006408
1006409
1006410
1006411
1006412
1006413
1006414
1006415
1006416
1006417
1006418
1006419
1006420
1006421
1006422
1006423
1006424
1006425
1006426
1006427
1006428
1006429
1006430
1006431
1006432
1006433
1006434
1006435
1006436
1006437
1006438
1006439
1006440
1006441
1006442
1006443
1006444
1006445
1006446
1006447
1006448
1006449
1006450
1006451
1006452
1006453
1006454
1006455
1006456
1006457
1006458
1006459
1006460
1006461
1006462
1006463
1006464
1006465
1006466
1006467
1006468
1006469
1006470
1006471
1006472
1006473
1006474
1006475
1006476
1006477
1006478
1006479
1006480
1006481
1006482
1006483
1006484
1006485
1006486
1006487
1006488
1006489
1006490
1006491
1006492
1006493
1006494
1006495
1006496
1006497
1006498
1006499
1006500
1006501
1006502
1006503
1006504
1006505
1006506
1006507
1006508
1006509
1006510
1006511
1006512
1006513
1006514
1006515
1006516
1006517
1006518
1006519
1006520
1006521
1006522
1006523
1006524
1006525
1006526
1006527
1006528
1006529
1006530
1006531
1006532
1006533
1006534
1006535
1006536
1006537
1006538
1006539
1006540
1006541
1006542
1006543
1006544
1006545
1006546
1006547
1006548
1006549
1006550
1006551
1006552
1006553
1006554
1006555
1006556
1006557
1006558
1006559
1006560
1006561
1006562
1006563
1006564
1006565
1006566
1006567
1006568
1006569
1006570
1006571
1006572
1006573
1006574
1006575
1006576
1006577
1006578
1006579
1006580
1006581
1006582
1006583
1006584
1006585
1006586
1006587
1006588
1006589
1006590
1006591
1006592
1006593
1006594
1006595
1006596
1006597
1006598
1006599
1006600
1006601
1006602
1006603
1006604
1006605
1006606
1006607
1006608
1006609
1006610
1006611
1006612
1006613
1006614
1006615
1006616
1006617
1006618
1006619
1006620
1006621
1006622
1006623
1006624
1006625
1006626
1006627
1006628
1006629
1006630
1006631
1006632
1006633
1006634
1006635
1006636
1006637
1006638
1006639
1006640
1006641
1006642
1006643
1006644
1006645
1006646
1006647
1006648
1006649
1006650
1006651
1006652
1006653
1006654
1006655
1006656
1006657
1006658
1006659
1006660
1006661
1006662
1006663
1006664
1006665
1006666
1006667
1006668
1006669
1006670
1006671
1006672
1006673
1006674
1006675
1006676
1006677
1006678
1006679
1006680
1006681
1006682
1006683
1006684
1006685
1006686
1006687
1006688
1006689
1006690
1006691
1006692
1006693
1006694
1006695
1006696
1006697
1006698
1006699
1006700
1006701
1006702
1006703
1006704
1006705
1006706
1006707
1006708
1006709
1006710
1006711
1006712
1006713
1006714
1006715
1006716
1006717
1006718
1006719
1006720
1006721
1006722
1006723
1006724
1006725
1006726
1006727
1006728
1006729
1006730
1006731
1006732
1006733
1006734
1006735
1006736
1006737
1006738
1006739
1006740
1006741
1006742
1006743
1006744
1006745
1006746
1006747
1006748
1006749
1006750
1006751
1006752
1006753
1006754
1006755
1006756
1006757
1006758
1006759
1006760
1006761
1006762
1006763
1006764
1006765
1006766
1006767
1006768
1006769
1006770
1006771
1006772
1006773
1006774
1006775
1006776
1006777
1006778
1006779
1006780
1006781
1006782
1006783
1006784
1006785
1006786
1006787
1006788
1006789
1006790
1006791
1006792
1006793
1006794
1006795
1006796
1006797
1006798
1006799
1006800
1006801
1006802
1006803
1006804
1006805
1006806
1006807
1006808
1006809
1006810
1006811
1006812
1006813
1006814
1006815
1006816
1006817
1006818
1006819
1006820
1006821
1006822
1006823
1006824
1006825
1006826
1006827
1006828
1006829
1006830
1006831
1006832
1006833
1006834
1006835
1006836
1006837
1006838
1006839
1006840
1006841
1006842
1006843
1006844
1006845
1006846
1006847
1006848
1006849
1006850
1006851
1006852
1006853
1006854
1006855
1006856
1006857
1006858
1006859
1006860
1006861
1006862
1006863
1006864
1006865
1006866
1006867
1006868
1006869
1006870
1006871
1006872
1006873
1006874
1006875
1006876
1006877
1006878
1006879
1006880
1006881
1006882
1006883
1006884
1006885
1006886
1006887
1006888
1006889
1006890
1006891
1006892
1006893
1006894
1006895
1006896
1006897
1006898
1006899
1006900
1006901
1006902
1006903
1006904
1006905
1006906
1006907
1006908
1006909
1006910
1006911
1006912
1006913
1006914
1006915
1006916
1006917
1006918
1006919
1006920
1006921
1006922
1006923
1006924
1006925
1006926
1006927
1006928
1006929
1006930
1006931
1006932
1006933
1006934
1006935
1006936
1006937
1006938
1006939
1006940
1006941
1006942
1006943
1006944
1006945
1006946
1006947
1006948
1006949
1006950
1006951
1006952
1006953
1006954
1006955
1006956
1006957
1006958
1006959
1006960
1006961
1006962
1006963
1006964
1006965
1006966
1006967
1006968
1006969
1006970
1006971
1006972
1006973
1006974
1006975
1006976
1006977
1006978
1006979
1006980
1006981
1006982
1006983
1006984
1006985
1006986
1006987
1006988
1006989
1006990
1006991
1006992
1006993
1006994
1006995
1006996
1006997
1006998
1006999
1007000
1007001
1007002
1007003
1007004
1007005
1007006
1007007
1007008
1007009
1007010
1007011
1007012
1007013
1007014
1007015
1007016
1007017
1007018
1007019
1007020
1007021
1007022
1007023
1007024
1007025
1007026
1007027
1007028
1007029
1007030
1007031
1007032
1007033
1007034
1007035
1007036
1007037
1007038
1007039
1007040
1007041
1007042
1007043
1007044
1007045
1007046
1007047
1007048
1007049
1007050
1007051
1007052
1007053
1007054
1007055
1007056
1007057
1007058
1007059
1007060
1007061
1007062
1007063
1007064
1007065
1007066
1007067
1007068
1007069
1007070
1007071
1007072
1007073
1007074
1007075
1007076
1007077
1007078
1007079
1007080
1007081
1007082
1007083
1007084
1007085
1007086
1007087
1007088
1007089
1007090
1007091
1007092
1007093
1007094
1007095
1007096
1007097
1007098
1007099
1007100
1007101
1007102
1007103
1007104
1007105
1007106
1007107
1007108
1007109
1007110
1007111
1007112
1007113
1007114
1007115
1007116
1007117
1007118
1007119
1007120
1007121
1007122
1007123
1007124
1007125
1007126
1007127
1007128
1007129
1007130
1007131
1007132
1007133
1007134
1007135
1007136
1007137
1007138
1007139
1007140
1007141
1007142
1007143
1007144
1007145
1007146
1007147
1007148
1007149
1007150
1007151
1007152
1007153
1007154
1007155
1007156
1007157
1007158
1007159
1007160
1007161
1007162
1007163
1007164
1007165
1007166
1007167
1007168
1007169
1007170
1007171
1007172
1007173
1007174
1007175
1007176
1007177
1007178
1007179
1007180
1007181
1007182
1007183
1007184
1007185
1007186
1007187
1007188
1007189
1007190
1007191
1007192
1007193
1007194
1007195
1007196
1007197
1007198
1007199
1007200
1007201
1007202
1007203
1007204
1007205
1007206
1007207
1007208
1007209
1007210
1007211
1007212
1007213
1007214
1007215
1007216
1007217
1007218
1007219
1007220
1007221
1007222
1007223
1007224
1007225
1007226
1007227
1007228
1007229
1007230
1007231
1007232
1007233
1007234
1007235
1007236
1007237
1007238
1007239
1007240
1007241
1007242
1007243
1007244
1007245
1007246
1007247
1007248
1007249
1007250
1007251
1007252
1007253
1007254
1007255
1007256
1007257
1007258
1007259
1007260
1007261
1007262
1007263
1007264
1007265
1007266
1007267
1007268
1007269
1007270
1007271
1007272
1007273
1007274
1007275
1007276
1007277
1007278
1007279
1007280
1007281
1007282
1007283
1007284
1007285
1007286
1007287
1007288
1007289
1007290
1007291
1007292
1007293
1007294
1007295
1007296
1007297
1007298
1007299
1007300
1007301
1007302
1007303
1007304
1007305
1007306
1007307
1007308
1007309
1007310
1007311
1007312
1007313
1007314
1007315
1007316
1007317
1007318
1007319
1007320
1007321
1007322
1007323
1007324
1007325
1007326
1007327
1007328
1007329
1007330
1007331
1007332
1007333
1007334
1007335
1007336
1007337
1007338
1007339
1007340
1007341
1007342
1007343
1007344
1007345
1007346
1007347
1007348
1007349
1007350
1007351
1007352
1007353
1007354
1007355
1007356
1007357
1007358
1007359
1007360
1007361
1007362
1007363
1007364
1007365
1007366
1007367
1007368
1007369
1007370
1007371
1007372
1007373
1007374
1007375
1007376
1007377
1007378
1007379
1007380
1007381
1007382
1007383
1007384
1007385
1007386
1007387
1007388
1007389
1007390
1007391
1007392
1007393
1007394
1007395
1007396
1007397
1007398
1007399
1007400
1007401
1007402
1007403
1007404
1007405
1007406
1007407
1007408
1007409
1007410
1007411
1007412
1007413
1007414
1007415
1007416
1007417
1007418
1007419
1007420
1007421
1007422
1007423
1007424
1007425
1007426
1007427
1007428
1007429
1007430
1007431
1007432
1007433
1007434
1007435
1007436
1007437
1007438
1007439
1007440
1007441
1007442
1007443
1007444
1007445
1007446
1007447
1007448
1007449
1007450
1007451
1007452
1007453
1007454
1007455
1007456
1007457
1007458
1007459
1007460
1007461
1007462
1007463
1007464
1007465
1007466
1007467
1007468
1007469
1007470
1007471
1007472
1007473
1007474
1007475
1007476
1007477
1007478
1007479
1007480
1007481
1007482
1007483
1007484
1007485
1007486
1007487
1007488
1007489
1007490
1007491
1007492
1007493
1007494
1007495
1007496
1007497
1007498
1007499
1007500
1007501
1007502
1007503
1007504
1007505
1007506
1007507
1007508
1007509
1007510
1007511
1007512
1007513
1007514
1007515
1007516
1007517
1007518
1007519
1007520
1007521
1007522
1007523
1007524
1007525
1007526
1007527
1007528
1007529
1007530
1007531
1007532
1007533
1007534
1007535
1007536
1007537
1007538
1007539
1007540
1007541
1007542
1007543
1007544
1007545
1007546
1007547
1007548
1007549
1007550
1007551
1007552
1007553
1007554
1007555
1007556
1007557
1007558
1007559
1007560
1007561
1007562
1007563
1007564
1007565
1007566
1007567
1007568
1007569
1007570
1007571
1007572
1007573
1007574
1007575
1007576
1007577
1007578
1007579
1007580
1007581
1007582
1007583
1007584
1007585
1007586
1007587
1007588
1007589
1007590
1007591
1007592
1007593
1007594
1007595
1007596
1007597
1007598
1007599
1007600
1007601
1007602
1007603
1007604
1007605
1007606
1007607
1007608
1007609
1007610
1007611
1007612
1007613
1007614
1007615
1007616
1007617
1007618
1007619
1007620
1007621
1007622
1007623
1007624
1007625
1007626
1007627
1007628
1007629
1007630
1007631
1007632
1007633
1007634
1007635
1007636
1007637
1007638
1007639
1007640
1007641
1007642
1007643
1007644
1007645
1007646
1007647
1007648
1007649
1007650
1007651
1007652
1007653
1007654
1007655
1007656
1007657
1007658
1007659
1007660
1007661
1007662
1007663
1007664
1007665
1007666
1007667
1007668
1007669
1007670
1007671
1007672
1007673
1007674
1007675
1007676
1007677
1007678
1007679
1007680
1007681
1007682
1007683
1007684
1007685
1007686
1007687
1007688
1007689
1007690
1007691
1007692
1007693
1007694
1007695
1007696
1007697
1007698
1007699
1007700
1007701
1007702
1007703
1007704
1007705
1007706
1007707
1007708
1007709
1007710
1007711
1007712
1007713
1007714
1007715
1007716
1007717
1007718
1007719
1007720
1007721
1007722
1007723
1007724
1007725
1007726
1007727
1007728
1007729
1007730
1007731
1007732
1007733
1007734
1007735
1007736
1007737
1007738
1007739
1007740
1007741
1007742
1007743
1007744
1007745
1007746
1007747
1007748
1007749
1007750
1007751
1007752
1007753
1007754
1007755
1007756
1007757
1007758
1007759
1007760
1007761
1007762
1007763
1007764
1007765
1007766
1007767
1007768
1007769
1007770
1007771
1007772
1007773
1007774
1007775
1007776
1007777
1007778
1007779
1007780
1007781
1007782
1007783
1007784
1007785
1007786
1007787
1007788
1007789
1007790
1007791
1007792
1007793
1007794
1007795
1007796
1007797
1007798
1007799
1007800
1007801
1007802
1007803
1007804
1007805
1007806
1007807
1007808
1007809
1007810
1007811
1007812
1007813
1007814
1007815
1007816
1007817
1007818
1007819
1007820
1007821
1007822
1007823
1007824
1007825
1007826
1007827
1007828
1007829
1007830
1007831
1007832
1007833
1007834
1007835
1007836
1007837
1007838
1007839
1007840
1007841
1007842
1007843
1007844
1007845
1007846
1007847
1007848
1007849
1007850
1007851
1007852
1007853
1007854
1007855
1007856
1007857
1007858
1007859
1007860
1007861
1007862
1007863
1007864
1007865
1007866
1007867
1007868
1007869
1007870
1007871
1007872
1007873
1007874
1007875
1007876
1007877
1007878
1007879
1007880
1007881
1007882
1007883
1007884
1007885
1007886
1007887
1007888
1007889
1007890
1007891
1007892
1007893
1007894
1007895
1007896
1007897
1007898
1007899
1007900
1007901
1007902
1007903
1007904
1007905
1007906
1007907
1007908
1007909
1007910
1007911
1007912
1007913
1007914
1007915
1007916
1007917
1007918
1007919
1007920
1007921
1007922
1007923
1007924
1007925
1007926
1007927
1007928
1007929
1007930
1007931
1007932
1007933
1007934
1007935
1007936
1007937
1007938
1007939
1007940
1007941
1007942
1007943
1007944
1007945
1007946
1007947
1007948
1007949
1007950
1007951
1007952
1007953
1007954
1007955
1007956
1007957
1007958
1007959
1007960
1007961
1007962
1007963
1007964
1007965
1007966
1007967
1007968
1007969
1007970
1007971
1007972
1007973
1007974
1007975
1007976
1007977
1007978
1007979
1007980
1007981
1007982
1007983
1007984
1007985
1007986
1007987
1007988
1007989
1007990
1007991
1007992
1007993
1007994
1007995
1007996
1007997
1007998
1007999
1008000
1008001
1008002
1008003
1008004
1008005
1008006
1008007
1008008
1008009
1008010
1008011
1008012
1008013
1008014
1008015
1008016
1008017
1008018
1008019
1008020
1008021
1008022
1008023
1008024
1008025
1008026
1008027
1008028
1008029
1008030
1008031
1008032
1008033
1008034
1008035
1008036
1008037
1008038
1008039
1008040
1008041
1008042
1008043
1008044
1008045
1008046
1008047
1008048
1008049
1008050
1008051
1008052
1008053
1008054
1008055
1008056
1008057
1008058
1008059
1008060
1008061
1008062
1008063
1008064
1008065
1008066
1008067
1008068
1008069
1008070
1008071
1008072
1008073
1008074
1008075
1008076
1008077
1008078
1008079
1008080
1008081
1008082
1008083
1008084
1008085
1008086
1008087
1008088
1008089
1008090
1008091
1008092
1008093
1008094
1008095
1008096
1008097
1008098
1008099
1008100
1008101
1008102
1008103
1008104
1008105
1008106
1008107
1008108
1008109
1008110
1008111
1008112
1008113
1008114
1008115
1008116
1008117
1008118
1008119
1008120
1008121
1008122
1008123
1008124
1008125
1008126
1008127
1008128
1008129
1008130
1008131
1008132
1008133
1008134
1008135
1008136
1008137
1008138
1008139
1008140
1008141
1008142
1008143
1008144
1008145
1008146
1008147
1008148
1008149
1008150
1008151
1008152
1008153
1008154
1008155
1008156
1008157
1008158
1008159
1008160
1008161
1008162
1008163
1008164
1008165
1008166
1008167
1008168
1008169
1008170
1008171
1008172
1008173
1008174
1008175
1008176
1008177
1008178
1008179
1008180
1008181
1008182
1008183
1008184
1008185
1008186
1008187
1008188
1008189
1008190
1008191
1008192
1008193
1008194
1008195
1008196
1008197
1008198
1008199
1008200
1008201
1008202
1008203
1008204
1008205
1008206
1008207
1008208
1008209
1008210
1008211
1008212
1008213
1008214
1008215
1008216
1008217
1008218
1008219
1008220
1008221
1008222
1008223
1008224
1008225
1008226
1008227
1008228
1008229
1008230
1008231
1008232
1008233
1008234
1008235
1008236
1008237
1008238
1008239
1008240
1008241
1008242
1008243
1008244
1008245
1008246
1008247
1008248
1008249
1008250
1008251
1008252
1008253
1008254
1008255
1008256
1008257
1008258
1008259
1008260
1008261
1008262
1008263
1008264
1008265
1008266
1008267
1008268
1008269
1008270
1008271
1008272
1008273
1008274
1008275
1008276
1008277
1008278
1008279
1008280
1008281
1008282
1008283
1008284
1008285
1008286
1008287
1008288
1008289
1008290
1008291
1008292
1008293
1008294
1008295
1008296
1008297
1008298
1008299
1008300
1008301
1008302
1008303
1008304
1008305
1008306
1008307
1008308
1008309
1008310
1008311
1008312
1008313
1008314
1008315
1008316
1008317
1008318
1008319
1008320
1008321
1008322
1008323
1008324
1008325
1008326
1008327
1008328
1008329
1008330
1008331
1008332
1008333
1008334
1008335
1008336
1008337
1008338
1008339
1008340
1008341
1008342
1008343
1008344
1008345
1008346
1008347
1008348
1008349
1008350
1008351
1008352
1008353
1008354
1008355
1008356
1008357
1008358
1008359
1008360
1008361
1008362
1008363
1008364
1008365
1008366
1008367
1008368
1008369
1008370
1008371
1008372
1008373
1008374
1008375
1008376
1008377
1008378
1008379
1008380
1008381
1008382
1008383
1008384
1008385
1008386
1008387
1008388
1008389
1008390
1008391
1008392
1008393
1008394
1008395
1008396
1008397
1008398
1008399
1008400
1008401
1008402
1008403
1008404
1008405
1008406
1008407
1008408
1008409
1008410
1008411
1008412
1008413
1008414
1008415
1008416
1008417
1008418
1008419
1008420
1008421
1008422
1008423
1008424
1008425
1008426
1008427
1008428
1008429
1008430
1008431
1008432
1008433
1008434
1008435
1008436
1008437
1008438
1008439
1008440
1008441
1008442
1008443
1008444
1008445
1008446
1008447
1008448
1008449
1008450
1008451
1008452
1008453
1008454
1008455
1008456
1008457
1008458
1008459
1008460
1008461
1008462
1008463
1008464
1008465
1008466
1008467
1008468
1008469
1008470
1008471
1008472
1008473
1008474
1008475
1008476
1008477
1008478
1008479
1008480
1008481
1008482
1008483
1008484
1008485
1008486
1008487
1008488
1008489
1008490
1008491
1008492
1008493
1008494
1008495
1008496
1008497
1008498
1008499
1008500
1008501
1008502
1008503
1008504
1008505
1008506
1008507
1008508
1008509
1008510
1008511
1008512
1008513
1008514
1008515
1008516
1008517
1008518
1008519
1008520
1008521
1008522
1008523
1008524
1008525
1008526
1008527
1008528
1008529
1008530
1008531
1008532
1008533
1008534
1008535
1008536
1008537
1008538
1008539
1008540
1008541
1008542
1008543
1008544
1008545
1008546
1008547
1008548
1008549
1008550
1008551
1008552
1008553
1008554
1008555
1008556
1008557
1008558
1008559
1008560
1008561
1008562
1008563
1008564
1008565
1008566
1008567
1008568
1008569
1008570
1008571
1008572
1008573
1008574
1008575
1008576
1008577
1008578
1008579
1008580
1008581
1008582
1008583
1008584
1008585
1008586
1008587
1008588
1008589
1008590
1008591
1008592
1008593
1008594
1008595
1008596
1008597
1008598
1008599
1008600
1008601
1008602
1008603
1008604
1008605
1008606
1008607
1008608
1008609
1008610
1008611
1008612
1008613
1008614
1008615
1008616
1008617
1008618
1008619
1008620
1008621
1008622
1008623
1008624
1008625
1008626
1008627
1008628
1008629
1008630
1008631
1008632
1008633
1008634
1008635
1008636
1008637
1008638
1008639
1008640
1008641
1008642
1008643
1008644
1008645
1008646
1008647
1008648
1008649
1008650
1008651
1008652
1008653
1008654
1008655
1008656
1008657
1008658
1008659
1008660
1008661
1008662
1008663
1008664
1008665
1008666
1008667
1008668
1008669
1008670
1008671
1008672
1008673
1008674
1008675
1008676
1008677
1008678
1008679
1008680
1008681
1008682
1008683
1008684
1008685
1008686
1008687
1008688
1008689
1008690
1008691
1008692
1008693
1008694
1008695
1008696
1008697
1008698
1008699
1008700
1008701
1008702
1008703
1008704
1008705
1008706
1008707
1008708
1008709
1008710
1008711
1008712
1008713
1008714
1008715
1008716
1008717
1008718
1008719
1008720
1008721
1008722
1008723
1008724
1008725
1008726
1008727
1008728
1008729
1008730
1008731
1008732
1008733
1008734
1008735
1008736
1008737
1008738
1008739
1008740
1008741
1008742
1008743
1008744
1008745
1008746
1008747
1008748
1008749
1008750
1008751
1008752
1008753
1008754
1008755
1008756
1008757
1008758
1008759
1008760
1008761
1008762
1008763
1008764
1008765
1008766
1008767
1008768
1008769
1008770
1008771
1008772
1008773
1008774
1008775
1008776
1008777
1008778
1008779
1008780
1008781
1008782
1008783
1008784
1008785
1008786
1008787
1008788
1008789
1008790
1008791
1008792
1008793
1008794
1008795
1008796
1008797
1008798
1008799
1008800
1008801
1008802
1008803
1008804
1008805
1008806
1008807
1008808
1008809
1008810
1008811
1008812
1008813
1008814
1008815
1008816
1008817
1008818
1008819
1008820
1008821
1008822
1008823
1008824
1008825
1008826
1008827
1008828
1008829
1008830
1008831
1008832
1008833
1008834
1008835
1008836
1008837
1008838
1008839
1008840
1008841
1008842
1008843
1008844
1008845
1008846
1008847
1008848
1008849
1008850
1008851
1008852
1008853
1008854
1008855
1008856
1008857
1008858
1008859
1008860
1008861
1008862
1008863
1008864
1008865
1008866
1008867
1008868
1008869
1008870
1008871
1008872
1008873
1008874
1008875
1008876
1008877
1008878
1008879
1008880
1008881
1008882
1008883
1008884
1008885
1008886
1008887
1008888
1008889
1008890
1008891
1008892
1008893
1008894
1008895
1008896
1008897
1008898
1008899
1008900
1008901
1008902
1008903
1008904
1008905
1008906
1008907
1008908
1008909
1008910
1008911
1008912
1008913
1008914
1008915
1008916
1008917
1008918
1008919
1008920
1008921
1008922
1008923
1008924
1008925
1008926
1008927
1008928
1008929
1008930
1008931
1008932
1008933
1008934
1008935
1008936
1008937
1008938
1008939
1008940
1008941
1008942
1008943
1008944
1008945
1008946
1008947
1008948
1008949
1008950
1008951
1008952
1008953
1008954
1008955
1008956
1008957
1008958
1008959
1008960
1008961
1008962
1008963
1008964
1008965
1008966
1008967
1008968
1008969
1008970
1008971
1008972
1008973
1008974
1008975
1008976
1008977
1008978
1008979
1008980
1008981
1008982
1008983
1008984
1008985
1008986
1008987
1008988
1008989
1008990
1008991
1008992
1008993
1008994
1008995
1008996
1008997
1008998
1008999
1009000
1009001
1009002
1009003
1009004
1009005
1009006
1009007
1009008
1009009
1009010
1009011
1009012
1009013
1009014
1009015
1009016
1009017
1009018
1009019
1009020
1009021
1009022
1009023
1009024
1009025
1009026
1009027
1009028
1009029
1009030
1009031
1009032
1009033
1009034
1009035
1009036
1009037
1009038
1009039
1009040
1009041
1009042
1009043
1009044
1009045
1009046
1009047
1009048
1009049
1009050
1009051
1009052
1009053
1009054
1009055
1009056
1009057
1009058
1009059
1009060
1009061
1009062
1009063
1009064
1009065
1009066
1009067
1009068
1009069
1009070
1009071
1009072
1009073
1009074
1009075
1009076
1009077
1009078
1009079
1009080
1009081
1009082
1009083
1009084
1009085
1009086
1009087
1009088
1009089
1009090
1009091
1009092
1009093
1009094
1009095
1009096
1009097
1009098
1009099
1009100
1009101
1009102
1009103
1009104
1009105
1009106
1009107
1009108
1009109
1009110
1009111
1009112
1009113
1009114
1009115
1009116
1009117
1009118
1009119
1009120
1009121
1009122
1009123
1009124
1009125
1009126
1009127
1009128
1009129
1009130
1009131
1009132
1009133
1009134
1009135
1009136
1009137
1009138
1009139
1009140
1009141
1009142
1009143
1009144
1009145
1009146
1009147
1009148
1009149
1009150
1009151
1009152
1009153
1009154
1009155
1009156
1009157
1009158
1009159
1009160
1009161
1009162
1009163
1009164
1009165
1009166
1009167
1009168
1009169
1009170
1009171
1009172
1009173
1009174
1009175
1009176
1009177
1009178
1009179
1009180
1009181
1009182
1009183
1009184
1009185
1009186
1009187
1009188
1009189
1009190
1009191
1009192
1009193
1009194
1009195
1009196
1009197
1009198
1009199
1009200
1009201
1009202
1009203
1009204
1009205
1009206
1009207
1009208
1009209
1009210
1009211
1009212
1009213
1009214
1009215
1009216
1009217
1009218
1009219
1009220
1009221
1009222
1009223
1009224
1009225
1009226
1009227
1009228
1009229
1009230
1009231
1009232
1009233
1009234
1009235
1009236
1009237
1009238
1009239
1009240
1009241
1009242
1009243
1009244
1009245
1009246
1009247
1009248
1009249
1009250
1009251
1009252
1009253
1009254
1009255
1009256
1009257
1009258
1009259
1009260
1009261
1009262
1009263
1009264
1009265
1009266
1009267
1009268
1009269
1009270
1009271
1009272
1009273
1009274
1009275
1009276
1009277
1009278
1009279
1009280
1009281
1009282
1009283
1009284
1009285
1009286
1009287
1009288
1009289
1009290
1009291
1009292
1009293
1009294
1009295
1009296
1009297
1009298
1009299
1009300
1009301
1009302
1009303
1009304
1009305
1009306
1009307
1009308
1009309
1009310
1009311
1009312
1009313
1009314
1009315
1009316
1009317
1009318
1009319
1009320
1009321
1009322
1009323
1009324
1009325
1009326
1009327
1009328
1009329
1009330
1009331
1009332
1009333
1009334
1009335
1009336
1009337
1009338
1009339
1009340
1009341
1009342
1009343
1009344
1009345
1009346
1009347
1009348
1009349
1009350
1009351
1009352
1009353
1009354
1009355
1009356
1009357
1009358
1009359
1009360
1009361
1009362
1009363
1009364
1009365
1009366
1009367
1009368
1009369
1009370
1009371
1009372
1009373
1009374
1009375
1009376
1009377
1009378
1009379
1009380
1009381
1009382
1009383
1009384
1009385
1009386
1009387
1009388
1009389
1009390
1009391
1009392
1009393
1009394
1009395
1009396
1009397
1009398
1009399
1009400
1009401
1009402
1009403
1009404
1009405
1009406
1009407
1009408
1009409
1009410
1009411
1009412
1009413
1009414
1009415
1009416
1009417
1009418
1009419
1009420
1009421
1009422
1009423
1009424
1009425
1009426
1009427
1009428
1009429
1009430
1009431
1009432
1009433
1009434
1009435
1009436
1009437
1009438
1009439
1009440
1009441
1009442
1009443
1009444
1009445
1009446
1009447
1009448
1009449
1009450
1009451
1009452
1009453
1009454
1009455
1009456
1009457
1009458
1009459
1009460
1009461
1009462
1009463
1009464
1009465
1009466
1009467
1009468
1009469
1009470
1009471
1009472
1009473
1009474
1009475
1009476
1009477
1009478
1009479
1009480
1009481
1009482
1009483
1009484
1009485
1009486
1009487
1009488
1009489
1009490
1009491
1009492
1009493
1009494
1009495
1009496
1009497
1009498
1009499
1009500
1009501
1009502
1009503
1009504
1009505
1009506
1009507
1009508
1009509
1009510
1009511
1009512
1009513
1009514
1009515
1009516
1009517
1009518
1009519
1009520
1009521
1009522
1009523
1009524
1009525
1009526
1009527
1009528
1009529
1009530
1009531
1009532
1009533
1009534
1009535
1009536
1009537
1009538
1009539
1009540
1009541
1009542
1009543
1009544
1009545
1009546
1009547
1009548
1009549
1009550
1009551
1009552
1009553
1009554
1009555
1009556
1009557
1009558
1009559
1009560
1009561
1009562
1009563
1009564
1009565
1009566
1009567
1009568
1009569
1009570
1009571
1009572
1009573
1009574
1009575
1009576
1009577
1009578
1009579
1009580
1009581
1009582
1009583
1009584
1009585
1009586
1009587
1009588
1009589
1009590
1009591
1009592
1009593
1009594
1009595
1009596
1009597
1009598
1009599
1009600
1009601
1009602
1009603
1009604
1009605
1009606
1009607
1009608
1009609
1009610
1009611
1009612
1009613
1009614
1009615
1009616
1009617
1009618
1009619
1009620
1009621
1009622
1009623
1009624
1009625
1009626
1009627
1009628
1009629
1009630
1009631
1009632
1009633
1009634
1009635
1009636
1009637
1009638
1009639
1009640
1009641
1009642
1009643
1009644
1009645
1009646
1009647
1009648
1009649
1009650
1009651
1009652
1009653
1009654
1009655
1009656
1009657
1009658
1009659
1009660
1009661
1009662
1009663
1009664
1009665
1009666
1009667
1009668
1009669
1009670
1009671
1009672
1009673
1009674
1009675
1009676
1009677
1009678
1009679
1009680
1009681
1009682
1009683
1009684
1009685
1009686
1009687
1009688
1009689
1009690
1009691
1009692
1009693
1009694
1009695
1009696
1009697
1009698
1009699
1009700
1009701
1009702
1009703
1009704
1009705
1009706
1009707
1009708
1009709
1009710
1009711
1009712
1009713
1009714
1009715
1009716
1009717
1009718
1009719
1009720
1009721
1009722
1009723
1009724
1009725
1009726
1009727
1009728
1009729
1009730
1009731
1009732
1009733
1009734
1009735
1009736
1009737
1009738
1009739
1009740
1009741
1009742
1009743
1009744
1009745
1009746
1009747
1009748
1009749
1009750
1009751
1009752
1009753
1009754
1009755
1009756
1009757
1009758
1009759
1009760
1009761
1009762
1009763
1009764
1009765
1009766
1009767
1009768
1009769
1009770
1009771
1009772
1009773
1009774
1009775
1009776
1009777
1009778
1009779
1009780
1009781
1009782
1009783
1009784
1009785
1009786
1009787
1009788
1009789
1009790
1009791
1009792
1009793
1009794
1009795
1009796
1009797
1009798
1009799
1009800
1009801
1009802
1009803
1009804
1009805
1009806
1009807
1009808
1009809
1009810
1009811
1009812
1009813
1009814
1009815
1009816
1009817
1009818
1009819
1009820
1009821
1009822
1009823
1009824
1009825
1009826
1009827
1009828
1009829
1009830
1009831
1009832
1009833
1009834
1009835
1009836
1009837
1009838
1009839
1009840
1009841
1009842
1009843
1009844
1009845
1009846
1009847
1009848
1009849
1009850
1009851
1009852
1009853
1009854
1009855
1009856
1009857
1009858
1009859
1009860
1009861
1009862
1009863
1009864
1009865
1009866
1009867
1009868
1009869
1009870
1009871
1009872
1009873
1009874
1009875
1009876
1009877
1009878
1009879
1009880
1009881
1009882
1009883
1009884
1009885
1009886
1009887
1009888
1009889
1009890
1009891
1009892
1009893
1009894
1009895
1009896
1009897
1009898
1009899
1009900
1009901
1009902
1009903
1009904
1009905
1009906
1009907
1009908
1009909
1009910
1009911
1009912
1009913
1009914
1009915
1009916
1009917
1009918
1009919
1009920
1009921
1009922
1009923
1009924
1009925
1009926
1009927
1009928
1009929
1009930
1009931
1009932
1009933
1009934
1009935
1009936
1009937
1009938
1009939
1009940
1009941
1009942
1009943
1009944
1009945
1009946
1009947
1009948
1009949
1009950
1009951
1009952
1009953
1009954
1009955
1009956
1009957
1009958
1009959
1009960
1009961
1009962
1009963
1009964
1009965
1009966
1009967
1009968
1009969
1009970
1009971
1009972
1009973
1009974
1009975
1009976
1009977
1009978
1009979
1009980
1009981
1009982
1009983
1009984
1009985
1009986
1009987
1009988
1009989
1009990
1009991
1009992
1009993
1009994
1009995
1009996
1009997
1009998
1009999
1010000
1010001
1010002
1010003
1010004
1010005
1010006
1010007
1010008
1010009
1010010
1010011
1010012
1010013
1010014
1010015
1010016
1010017
1010018
1010019
1010020
1010021
1010022
1010023
1010024
1010025
1010026
1010027
1010028
1010029
1010030
1010031
1010032
1010033
1010034
1010035
1010036
1010037
1010038
1010039
1010040
1010041
1010042
1010043
1010044
1010045
1010046
1010047
1010048
1010049
1010050
1010051
1010052
1010053
1010054
1010055
1010056
1010057
1010058
1010059
1010060
1010061
1010062
1010063
1010064
1010065
1010066
1010067
1010068
1010069
1010070
1010071
1010072
1010073
1010074
1010075
1010076
1010077
1010078
1010079
1010080
1010081
1010082
1010083
1010084
1010085
1010086
1010087
1010088
1010089
1010090
1010091
1010092
1010093
1010094
1010095
1010096
1010097
1010098
1010099
1010100
1010101
1010102
1010103
1010104
1010105
1010106
1010107
1010108
1010109
1010110
1010111
1010112
1010113
1010114
1010115
1010116
1010117
1010118
1010119
1010120
1010121
1010122
1010123
1010124
1010125
1010126
1010127
1010128
1010129
1010130
1010131
1010132
1010133
1010134
1010135
1010136
1010137
1010138
1010139
1010140
1010141
1010142
1010143
1010144
1010145
1010146
1010147
1010148
1010149
1010150
1010151
1010152
1010153
1010154
1010155
1010156
1010157
1010158
1010159
1010160
1010161
1010162
1010163
1010164
1010165
1010166
1010167
1010168
1010169
1010170
1010171
1010172
1010173
1010174
1010175
1010176
1010177
1010178
1010179
1010180
1010181
1010182
1010183
1010184
1010185
1010186
1010187
1010188
1010189
1010190
1010191
1010192
1010193
1010194
1010195
1010196
1010197
1010198
1010199
1010200
1010201
1010202
1010203
1010204
1010205
1010206
1010207
1010208
1010209
1010210
1010211
1010212
1010213
1010214
1010215
1010216
1010217
1010218
1010219
1010220
1010221
1010222
1010223
1010224
1010225
1010226
1010227
1010228
1010229
1010230
1010231
1010232
1010233
1010234
1010235
1010236
1010237
1010238
1010239
1010240
1010241
1010242
1010243
1010244
1010245
1010246
1010247
1010248
1010249
1010250
1010251
1010252
1010253
1010254
1010255
1010256
1010257
1010258
1010259
1010260
1010261
1010262
1010263
1010264
1010265
1010266
1010267
1010268
1010269
1010270
1010271
1010272
1010273
1010274
1010275
1010276
1010277
1010278
1010279
1010280
1010281
1010282
1010283
1010284
1010285
1010286
1010287
1010288
1010289
1010290
1010291
1010292
1010293
1010294
1010295
1010296
1010297
1010298
1010299
1010300
1010301
1010302
1010303
1010304
1010305
1010306
1010307
1010308
1010309
1010310
1010311
1010312
1010313
1010314
1010315
1010316
1010317
1010318
1010319
1010320
1010321
1010322
1010323
1010324
1010325
1010326
1010327
1010328
1010329
1010330
1010331
1010332
1010333
1010334
1010335
1010336
1010337
1010338
1010339
1010340
1010341
1010342
1010343
1010344
1010345
1010346
1010347
1010348
1010349
1010350
1010351
1010352
1010353
1010354
1010355
1010356
1010357
1010358
1010359
1010360
1010361
1010362
1010363
1010364
1010365
1010366
1010367
1010368
1010369
1010370
1010371
1010372
1010373
1010374
1010375
1010376
1010377
1010378
1010379
1010380
1010381
1010382
1010383
1010384
1010385
1010386
1010387
1010388
1010389
1010390
1010391
1010392
1010393
1010394
1010395
1010396
1010397
1010398
1010399
1010400
1010401
1010402
1010403
1010404
1010405
1010406
1010407
1010408
1010409
1010410
1010411
1010412
1010413
1010414
1010415
1010416
1010417
1010418
1010419
1010420
1010421
1010422
1010423
1010424
1010425
1010426
1010427
1010428
1010429
1010430
1010431
1010432
1010433
1010434
1010435
1010436
1010437
1010438
1010439
1010440
1010441
1010442
1010443
1010444
1010445
1010446
1010447
1010448
1010449
1010450
1010451
1010452
1010453
1010454
1010455
1010456
1010457
1010458
1010459
1010460
1010461
1010462
1010463
1010464
1010465
1010466
1010467
1010468
1010469
1010470
1010471
1010472
1010473
1010474
1010475
1010476
1010477
1010478
1010479
1010480
1010481
1010482
1010483
1010484
1010485
1010486
1010487
1010488
1010489
1010490
1010491
1010492
1010493
1010494
1010495
1010496
1010497
1010498
1010499
1010500
1010501
1010502
1010503
1010504
1010505
1010506
1010507
1010508
1010509
1010510
1010511
1010512
1010513
1010514
1010515
1010516
1010517
1010518
1010519
1010520
1010521
1010522
1010523
1010524
1010525
1010526
1010527
1010528
1010529
1010530
1010531
1010532
1010533
1010534
1010535
1010536
1010537
1010538
1010539
1010540
1010541
1010542
1010543
1010544
1010545
1010546
1010547
1010548
1010549
1010550
1010551
1010552
1010553
1010554
1010555
1010556
1010557
1010558
1010559
1010560
1010561
1010562
1010563
1010564
1010565
1010566
1010567
1010568
1010569
1010570
1010571
1010572
1010573
1010574
1010575
1010576
1010577
1010578
1010579
1010580
1010581
1010582
1010583
1010584
1010585
1010586
1010587
1010588
1010589
1010590
1010591
1010592
1010593
1010594
1010595
1010596
1010597
1010598
1010599
1010600
1010601
1010602
1010603
1010604
1010605
1010606
1010607
1010608
1010609
1010610
1010611
1010612
1010613
1010614
1010615
1010616
1010617
1010618
1010619
1010620
1010621
1010622
1010623
1010624
1010625
1010626
1010627
1010628
1010629
1010630
1010631
1010632
1010633
1010634
1010635
1010636
1010637
1010638
1010639
1010640
1010641
1010642
1010643
1010644
1010645
1010646
1010647
1010648
1010649
1010650
1010651
1010652
1010653
1010654
1010655
1010656
1010657
1010658
1010659
1010660
1010661
1010662
1010663
1010664
1010665
1010666
1010667
1010668
1010669
1010670
1010671
1010672
1010673
1010674
1010675
1010676
1010677
1010678
1010679
1010680
1010681
1010682
1010683
1010684
1010685
1010686
1010687
1010688
1010689
1010690
1010691
1010692
1010693
1010694
1010695
1010696
1010697
1010698
1010699
1010700
1010701
1010702
1010703
1010704
1010705
1010706
1010707
1010708
1010709
1010710
1010711
1010712
1010713
1010714
1010715
1010716
1010717
1010718
1010719
1010720
1010721
1010722
1010723
1010724
1010725
1010726
1010727
1010728
1010729
1010730
1010731
1010732
1010733
1010734
1010735
1010736
1010737
1010738
1010739
1010740
1010741
1010742
1010743
1010744
1010745
1010746
1010747
1010748
1010749
1010750
1010751
1010752
1010753
1010754
1010755
1010756
1010757
1010758
1010759
1010760
1010761
1010762
1010763
1010764
1010765
1010766
1010767
1010768
1010769
1010770
1010771
1010772
1010773
1010774
1010775
1010776
1010777
1010778
1010779
1010780
1010781
1010782
1010783
1010784
1010785
1010786
1010787
1010788
1010789
1010790
1010791
1010792
1010793
1010794
1010795
1010796
1010797
1010798
1010799
1010800
1010801
1010802
1010803
1010804
1010805
1010806
1010807
1010808
1010809
1010810
1010811
1010812
1010813
1010814
1010815
1010816
1010817
1010818
1010819
1010820
1010821
1010822
1010823
1010824
1010825
1010826
1010827
1010828
1010829
1010830
1010831
1010832
1010833
1010834
1010835
1010836
1010837
1010838
1010839
1010840
1010841
1010842
1010843
1010844
1010845
1010846
1010847
1010848
1010849
1010850
1010851
1010852
1010853
1010854
1010855
1010856
1010857
1010858
1010859
1010860
1010861
1010862
1010863
1010864
1010865
1010866
1010867
1010868
1010869
1010870
1010871
1010872
1010873
1010874
1010875
1010876
1010877
1010878
1010879
1010880
1010881
1010882
1010883
1010884
1010885
1010886
1010887
1010888
1010889
1010890
1010891
1010892
1010893
1010894
1010895
1010896
1010897
1010898
1010899
1010900
1010901
1010902
1010903
1010904
1010905
1010906
1010907
1010908
1010909
1010910
1010911
1010912
1010913
1010914
1010915
1010916
1010917
1010918
1010919
1010920
1010921
1010922
1010923
1010924
1010925
1010926
1010927
1010928
1010929
1010930
1010931
1010932
1010933
1010934
1010935
1010936
1010937
1010938
1010939
1010940
1010941
1010942
1010943
1010944
1010945
1010946
1010947
1010948
1010949
1010950
1010951
1010952
1010953
1010954
1010955
1010956
1010957
1010958
1010959
1010960
1010961
1010962
1010963
1010964
1010965
1010966
1010967
1010968
1010969
1010970
1010971
1010972
1010973
1010974
1010975
1010976
1010977
1010978
1010979
1010980
1010981
1010982
1010983
1010984
1010985
1010986
1010987
1010988
1010989
1010990
1010991
1010992
1010993
1010994
1010995
1010996
1010997
1010998
1010999
1011000
1011001
1011002
1011003
1011004
1011005
1011006
1011007
1011008
1011009
1011010
1011011
1011012
1011013
1011014
1011015
1011016
1011017
1011018
1011019
1011020
1011021
1011022
1011023
1011024
1011025
1011026
1011027
1011028
1011029
1011030
1011031
1011032
1011033
1011034
1011035
1011036
1011037
1011038
1011039
1011040
1011041
1011042
1011043
1011044
1011045
1011046
1011047
1011048
1011049
1011050
1011051
1011052
1011053
1011054
1011055
1011056
1011057
1011058
1011059
1011060
1011061
1011062
1011063
1011064
1011065
1011066
1011067
1011068
1011069
1011070
1011071
1011072
1011073
1011074
1011075
1011076
1011077
1011078
1011079
1011080
1011081
1011082
1011083
1011084
1011085
1011086
1011087
1011088
1011089
1011090
1011091
1011092
1011093
1011094
1011095
1011096
1011097
1011098
1011099
1011100
1011101
1011102
1011103
1011104
1011105
1011106
1011107
1011108
1011109
1011110
1011111
1011112
1011113
1011114
1011115
1011116
1011117
1011118
1011119
1011120
1011121
1011122
1011123
1011124
1011125
1011126
1011127
1011128
1011129
1011130
1011131
1011132
1011133
1011134
1011135
1011136
1011137
1011138
1011139
1011140
1011141
1011142
1011143
1011144
1011145
1011146
1011147
1011148
1011149
1011150
1011151
1011152
1011153
1011154
1011155
1011156
1011157
1011158
1011159
1011160
1011161
1011162
1011163
1011164
1011165
1011166
1011167
1011168
1011169
1011170
1011171
1011172
1011173
1011174
1011175
1011176
1011177
1011178
1011179
1011180
1011181
1011182
1011183
1011184
1011185
1011186
1011187
1011188
1011189
1011190
1011191
1011192
1011193
1011194
1011195
1011196
1011197
1011198
1011199
1011200
1011201
1011202
1011203
1011204
1011205
1011206
1011207
1011208
1011209
1011210
1011211
1011212
1011213
1011214
1011215
1011216
1011217
1011218
1011219
1011220
1011221
1011222
1011223
1011224
1011225
1011226
1011227
1011228
1011229
1011230
1011231
1011232
1011233
1011234
1011235
1011236
1011237
1011238
1011239
1011240
1011241
1011242
1011243
1011244
1011245
1011246
1011247
1011248
1011249
1011250
1011251
1011252
1011253
1011254
1011255
1011256
1011257
1011258
1011259
1011260
1011261
1011262
1011263
1011264
1011265
1011266
1011267
1011268
1011269
1011270
1011271
1011272
1011273
1011274
1011275
1011276
1011277
1011278
1011279
1011280
1011281
1011282
1011283
1011284
1011285
1011286
1011287
1011288
1011289
1011290
1011291
1011292
1011293
1011294
1011295
1011296
1011297
1011298
1011299
1011300
1011301
1011302
1011303
1011304
1011305
1011306
1011307
1011308
1011309
1011310
1011311
1011312
1011313
1011314
1011315
1011316
1011317
1011318
1011319
1011320
1011321
1011322
1011323
1011324
1011325
1011326
1011327
1011328
1011329
1011330
1011331
1011332
1011333
1011334
1011335
1011336
1011337
1011338
1011339
1011340
1011341
1011342
1011343
1011344
1011345
1011346
1011347
1011348
1011349
1011350
1011351
1011352
1011353
1011354
1011355
1011356
1011357
1011358
1011359
1011360
1011361
1011362
1011363
1011364
1011365
1011366
1011367
1011368
1011369
1011370
1011371
1011372
1011373
1011374
1011375
1011376
1011377
1011378
1011379
1011380
1011381
1011382
1011383
1011384
1011385
1011386
1011387
1011388
1011389
1011390
1011391
1011392
1011393
1011394
1011395
1011396
1011397
1011398
1011399
1011400
1011401
1011402
1011403
1011404
1011405
1011406
1011407
1011408
1011409
1011410
1011411
1011412
1011413
1011414
1011415
1011416
1011417
1011418
1011419
1011420
1011421
1011422
1011423
1011424
1011425
1011426
1011427
1011428
1011429
1011430
1011431
1011432
1011433
1011434
1011435
1011436
1011437
1011438
1011439
1011440
1011441
1011442
1011443
1011444
1011445
1011446
1011447
1011448
1011449
1011450
1011451
1011452
1011453
1011454
1011455
1011456
1011457
1011458
1011459
1011460
1011461
1011462
1011463
1011464
1011465
1011466
1011467
1011468
1011469
1011470
1011471
1011472
1011473
1011474
1011475
1011476
1011477
1011478
1011479
1011480
1011481
1011482
1011483
1011484
1011485
1011486
1011487
1011488
1011489
1011490
1011491
1011492
1011493
1011494
1011495
1011496
1011497
1011498
1011499
1011500
1011501
1011502
1011503
1011504
1011505
1011506
1011507
1011508
1011509
1011510
1011511
1011512
1011513
1011514
1011515
1011516
1011517
1011518
1011519
1011520
1011521
1011522
1011523
1011524
1011525
1011526
1011527
1011528
1011529
1011530
1011531
1011532
1011533
1011534
1011535
1011536
1011537
1011538
1011539
1011540
1011541
1011542
1011543
1011544
1011545
1011546
1011547
1011548
1011549
1011550
1011551
1011552
1011553
1011554
1011555
1011556
1011557
1011558
1011559
1011560
1011561
1011562
1011563
1011564
1011565
1011566
1011567
1011568
1011569
1011570
1011571
1011572
1011573
1011574
1011575
1011576
1011577
1011578
1011579
1011580
1011581
1011582
1011583
1011584
1011585
1011586
1011587
1011588
1011589
1011590
1011591
1011592
1011593
1011594
1011595
1011596
1011597
1011598
1011599
1011600
1011601
1011602
1011603
1011604
1011605
1011606
1011607
1011608
1011609
1011610
1011611
1011612
1011613
1011614
1011615
1011616
1011617
1011618
1011619
1011620
1011621
1011622
1011623
1011624
1011625
1011626
1011627
1011628
1011629
1011630
1011631
1011632
1011633
1011634
1011635
1011636
1011637
1011638
1011639
1011640
1011641
1011642
1011643
1011644
1011645
1011646
1011647
1011648
1011649
1011650
1011651
1011652
1011653
1011654
1011655
1011656
1011657
1011658
1011659
1011660
1011661
1011662
1011663
1011664
1011665
1011666
1011667
1011668
1011669
1011670
1011671
1011672
1011673
1011674
1011675
1011676
1011677
1011678
1011679
1011680
1011681
1011682
1011683
1011684
1011685
1011686
1011687
1011688
1011689
1011690
1011691
1011692
1011693
1011694
1011695
1011696
1011697
1011698
1011699
1011700
1011701
1011702
1011703
1011704
1011705
1011706
1011707
1011708
1011709
1011710
1011711
1011712
1011713
1011714
1011715
1011716
1011717
1011718
1011719
1011720
1011721
1011722
1011723
1011724
1011725
1011726
1011727
1011728
1011729
1011730
1011731
1011732
1011733
1011734
1011735
1011736
1011737
1011738
1011739
1011740
1011741
1011742
1011743
1011744
1011745
1011746
1011747
1011748
1011749
1011750
1011751
1011752
1011753
1011754
1011755
1011756
1011757
1011758
1011759
1011760
1011761
1011762
1011763
1011764
1011765
1011766
1011767
1011768
1011769
1011770
1011771
1011772
1011773
1011774
1011775
1011776
1011777
1011778
1011779
1011780
1011781
1011782
1011783
1011784
1011785
1011786
1011787
1011788
1011789
1011790
1011791
1011792
1011793
1011794
1011795
1011796
1011797
1011798
1011799
1011800
1011801
1011802
1011803
1011804
1011805
1011806
1011807
1011808
1011809
1011810
1011811
1011812
1011813
1011814
1011815
1011816
1011817
1011818
1011819
1011820
1011821
1011822
1011823
1011824
1011825
1011826
1011827
1011828
1011829
1011830
1011831
1011832
1011833
1011834
1011835
1011836
1011837
1011838
1011839
1011840
1011841
1011842
1011843
1011844
1011845
1011846
1011847
1011848
1011849
1011850
1011851
1011852
1011853
1011854
1011855
1011856
1011857
1011858
1011859
1011860
1011861
1011862
1011863
1011864
1011865
1011866
1011867
1011868
1011869
1011870
1011871
1011872
1011873
1011874
1011875
1011876
1011877
1011878
1011879
1011880
1011881
1011882
1011883
1011884
1011885
1011886
1011887
1011888
1011889
1011890
1011891
1011892
1011893
1011894
1011895
1011896
1011897
1011898
1011899
1011900
1011901
1011902
1011903
1011904
1011905
1011906
1011907
1011908
1011909
1011910
1011911
1011912
1011913
1011914
1011915
1011916
1011917
1011918
1011919
1011920
1011921
1011922
1011923
1011924
1011925
1011926
1011927
1011928
1011929
1011930
1011931
1011932
1011933
1011934
1011935
1011936
1011937
1011938
1011939
1011940
1011941
1011942
1011943
1011944
1011945
1011946
1011947
1011948
1011949
1011950
1011951
1011952
1011953
1011954
1011955
1011956
1011957
1011958
1011959
1011960
1011961
1011962
1011963
1011964
1011965
1011966
1011967
1011968
1011969
1011970
1011971
1011972
1011973
1011974
1011975
1011976
1011977
1011978
1011979
1011980
1011981
1011982
1011983
1011984
1011985
1011986
1011987
1011988
1011989
1011990
1011991
1011992
1011993
1011994
1011995
1011996
1011997
1011998
1011999
1012000
1012001
1012002
1012003
1012004
1012005
1012006
1012007
1012008
1012009
1012010
1012011
1012012
1012013
1012014
1012015
1012016
1012017
1012018
1012019
1012020
1012021
1012022
1012023
1012024
1012025
1012026
1012027
1012028
1012029
1012030
1012031
1012032
1012033
1012034
1012035
1012036
1012037
1012038
1012039
1012040
1012041
1012042
1012043
1012044
1012045
1012046
1012047
1012048
1012049
1012050
1012051
1012052
1012053
1012054
1012055
1012056
1012057
1012058
1012059
1012060
1012061
1012062
1012063
1012064
1012065
1012066
1012067
1012068
1012069
1012070
1012071
1012072
1012073
1012074
1012075
1012076
1012077
1012078
1012079
1012080
1012081
1012082
1012083
1012084
1012085
1012086
1012087
1012088
1012089
1012090
1012091
1012092
1012093
1012094
1012095
1012096
1012097
1012098
1012099
1012100
1012101
1012102
1012103
1012104
1012105
1012106
1012107
1012108
1012109
1012110
1012111
1012112
1012113
1012114
1012115
1012116
1012117
1012118
1012119
1012120
1012121
1012122
1012123
1012124
1012125
1012126
1012127
1012128
1012129
1012130
1012131
1012132
1012133
1012134
1012135
1012136
1012137
1012138
1012139
1012140
1012141
1012142
1012143
1012144
1012145
1012146
1012147
1012148
1012149
1012150
1012151
1012152
1012153
1012154
1012155
1012156
1012157
1012158
1012159
1012160
1012161
1012162
1012163
1012164
1012165
1012166
1012167
1012168
1012169
1012170
1012171
1012172
1012173
1012174
1012175
1012176
1012177
1012178
1012179
1012180
1012181
1012182
1012183
1012184
1012185
1012186
1012187
1012188
1012189
1012190
1012191
1012192
1012193
1012194
1012195
1012196
1012197
1012198
1012199
1012200
1012201
1012202
1012203
1012204
1012205
1012206
1012207
1012208
1012209
1012210
1012211
1012212
1012213
1012214
1012215
1012216
1012217
1012218
1012219
1012220
1012221
1012222
1012223
1012224
1012225
1012226
1012227
1012228
1012229
1012230
1012231
1012232
1012233
1012234
1012235
1012236
1012237
1012238
1012239
1012240
1012241
1012242
1012243
1012244
1012245
1012246
1012247
1012248
1012249
1012250
1012251
1012252
1012253
1012254
1012255
1012256
1012257
1012258
1012259
1012260
1012261
1012262
1012263
1012264
1012265
1012266
1012267
1012268
1012269
1012270
1012271
1012272
1012273
1012274
1012275
1012276
1012277
1012278
1012279
1012280
1012281
1012282
1012283
1012284
1012285
1012286
1012287
1012288
1012289
1012290
1012291
1012292
1012293
1012294
1012295
1012296
1012297
1012298
1012299
1012300
1012301
1012302
1012303
1012304
1012305
1012306
1012307
1012308
1012309
1012310
1012311
1012312
1012313
1012314
1012315
1012316
1012317
1012318
1012319
1012320
1012321
1012322
1012323
1012324
1012325
1012326
1012327
1012328
1012329
1012330
1012331
1012332
1012333
1012334
1012335
1012336
1012337
1012338
1012339
1012340
1012341
1012342
1012343
1012344
1012345
1012346
1012347
1012348
1012349
1012350
1012351
1012352
1012353
1012354
1012355
1012356
1012357
1012358
1012359
1012360
1012361
1012362
1012363
1012364
1012365
1012366
1012367
1012368
1012369
1012370
1012371
1012372
1012373
1012374
1012375
1012376
1012377
1012378
1012379
1012380
1012381
1012382
1012383
1012384
1012385
1012386
1012387
1012388
1012389
1012390
1012391
1012392
1012393
1012394
1012395
1012396
1012397
1012398
1012399
1012400
1012401
1012402
1012403
1012404
1012405
1012406
1012407
1012408
1012409
1012410
1012411
1012412
1012413
1012414
1012415
1012416
1012417
1012418
1012419
1012420
1012421
1012422
1012423
1012424
1012425
1012426
1012427
1012428
1012429
1012430
1012431
1012432
1012433
1012434
1012435
1012436
1012437
1012438
1012439
1012440
1012441
1012442
1012443
1012444
1012445
1012446
1012447
1012448
1012449
1012450
1012451
1012452
1012453
1012454
1012455
1012456
1012457
1012458
1012459
1012460
1012461
1012462
1012463
1012464
1012465
1012466
1012467
1012468
1012469
1012470
1012471
1012472
1012473
1012474
1012475
1012476
1012477
1012478
1012479
1012480
1012481
1012482
1012483
1012484
1012485
1012486
1012487
1012488
1012489
1012490
1012491
1012492
1012493
1012494
1012495
1012496
1012497
1012498
1012499
1012500
1012501
1012502
1012503
1012504
1012505
1012506
1012507
1012508
1012509
1012510
1012511
1012512
1012513
1012514
1012515
1012516
1012517
1012518
1012519
1012520
1012521
1012522
1012523
1012524
1012525
1012526
1012527
1012528
1012529
1012530
1012531
1012532
1012533
1012534
1012535
1012536
1012537
1012538
1012539
1012540
1012541
1012542
1012543
1012544
1012545
1012546
1012547
1012548
1012549
1012550
1012551
1012552
1012553
1012554
1012555
1012556
1012557
1012558
1012559
1012560
1012561
1012562
1012563
1012564
1012565
1012566
1012567
1012568
1012569
1012570
1012571
1012572
1012573
1012574
1012575
1012576
1012577
1012578
1012579
1012580
1012581
1012582
1012583
1012584
1012585
1012586
1012587
1012588
1012589
1012590
1012591
1012592
1012593
1012594
1012595
1012596
1012597
1012598
1012599
1012600
1012601
1012602
1012603
1012604
1012605
1012606
1012607
1012608
1012609
1012610
1012611
1012612
1012613
1012614
1012615
1012616
1012617
1012618
1012619
1012620
1012621
1012622
1012623
1012624
1012625
1012626
1012627
1012628
1012629
1012630
1012631
1012632
1012633
1012634
1012635
1012636
1012637
1012638
1012639
1012640
1012641
1012642
1012643
1012644
1012645
1012646
1012647
1012648
1012649
1012650
1012651
1012652
1012653
1012654
1012655
1012656
1012657
1012658
1012659
1012660
1012661
1012662
1012663
1012664
1012665
1012666
1012667
1012668
1012669
1012670
1012671
1012672
1012673
1012674
1012675
1012676
1012677
1012678
1012679
1012680
1012681
1012682
1012683
1012684
1012685
1012686
1012687
1012688
1012689
1012690
1012691
1012692
1012693
1012694
1012695
1012696
1012697
1012698
1012699
1012700
1012701
1012702
1012703
1012704
1012705
1012706
1012707
1012708
1012709
1012710
1012711
1012712
1012713
1012714
1012715
1012716
1012717
1012718
1012719
1012720
1012721
1012722
1012723
1012724
1012725
1012726
1012727
1012728
1012729
1012730
1012731
1012732
1012733
1012734
1012735
1012736
1012737
1012738
1012739
1012740
1012741
1012742
1012743
1012744
1012745
1012746
1012747
1012748
1012749
1012750
1012751
1012752
1012753
1012754
1012755
1012756
1012757
1012758
1012759
1012760
1012761
1012762
1012763
1012764
1012765
1012766
1012767
1012768
1012769
1012770
1012771
1012772
1012773
1012774
1012775
1012776
1012777
1012778
1012779
1012780
1012781
1012782
1012783
1012784
1012785
1012786
1012787
1012788
1012789
1012790
1012791
1012792
1012793
1012794
1012795
1012796
1012797
1012798
1012799
1012800
1012801
1012802
1012803
1012804
1012805
1012806
1012807
1012808
1012809
1012810
1012811
1012812
1012813
1012814
1012815
1012816
1012817
1012818
1012819
1012820
1012821
1012822
1012823
1012824
1012825
1012826
1012827
1012828
1012829
1012830
1012831
1012832
1012833
1012834
1012835
1012836
1012837
1012838
1012839
1012840
1012841
1012842
1012843
1012844
1012845
1012846
1012847
1012848
1012849
1012850
1012851
1012852
1012853
1012854
1012855
1012856
1012857
1012858
1012859
1012860
1012861
1012862
1012863
1012864
1012865
1012866
1012867
1012868
1012869
1012870
1012871
1012872
1012873
1012874
1012875
1012876
1012877
1012878
1012879
1012880
1012881
1012882
1012883
1012884
1012885
1012886
1012887
1012888
1012889
1012890
1012891
1012892
1012893
1012894
1012895
1012896
1012897
1012898
1012899
1012900
1012901
1012902
1012903
1012904
1012905
1012906
1012907
1012908
1012909
1012910
1012911
1012912
1012913
1012914
1012915
1012916
1012917
1012918
1012919
1012920
1012921
1012922
1012923
1012924
1012925
1012926
1012927
1012928
1012929
1012930
1012931
1012932
1012933
1012934
1012935
1012936
1012937
1012938
1012939
1012940
1012941
1012942
1012943
1012944
1012945
1012946
1012947
1012948
1012949
1012950
1012951
1012952
1012953
1012954
1012955
1012956
1012957
1012958
1012959
1012960
1012961
1012962
1012963
1012964
1012965
1012966
1012967
1012968
1012969
1012970
1012971
1012972
1012973
1012974
1012975
1012976
1012977
1012978
1012979
1012980
1012981
1012982
1012983
1012984
1012985
1012986
1012987
1012988
1012989
1012990
1012991
1012992
1012993
1012994
1012995
1012996
1012997
1012998
1012999
1013000
1013001
1013002
1013003
1013004
1013005
1013006
1013007
1013008
1013009
1013010
1013011
1013012
1013013
1013014
1013015
1013016
1013017
1013018
1013019
1013020
1013021
1013022
1013023
1013024
1013025
1013026
1013027
1013028
1013029
1013030
1013031
1013032
1013033
1013034
1013035
1013036
1013037
1013038
1013039
1013040
1013041
1013042
1013043
1013044
1013045
1013046
1013047
1013048
1013049
1013050
1013051
1013052
1013053
1013054
1013055
1013056
1013057
1013058
1013059
1013060
1013061
1013062
1013063
1013064
1013065
1013066
1013067
1013068
1013069
1013070
1013071
1013072
1013073
1013074
1013075
1013076
1013077
1013078
1013079
1013080
1013081
1013082
1013083
1013084
1013085
1013086
1013087
1013088
1013089
1013090
1013091
1013092
1013093
1013094
1013095
1013096
1013097
1013098
1013099
1013100
1013101
1013102
1013103
1013104
1013105
1013106
1013107
1013108
1013109
1013110
1013111
1013112
1013113
1013114
1013115
1013116
1013117
1013118
1013119
1013120
1013121
1013122
1013123
1013124
1013125
1013126
1013127
1013128
1013129
1013130
1013131
1013132
1013133
1013134
1013135
1013136
1013137
1013138
1013139
1013140
1013141
1013142
1013143
1013144
1013145
1013146
1013147
1013148
1013149
1013150
1013151
1013152
1013153
1013154
1013155
1013156
1013157
1013158
1013159
1013160
1013161
1013162
1013163
1013164
1013165
1013166
1013167
1013168
1013169
1013170
1013171
1013172
1013173
1013174
1013175
1013176
1013177
1013178
1013179
1013180
1013181
1013182
1013183
1013184
1013185
1013186
1013187
1013188
1013189
1013190
1013191
1013192
1013193
1013194
1013195
1013196
1013197
1013198
1013199
1013200
1013201
1013202
1013203
1013204
1013205
1013206
1013207
1013208
1013209
1013210
1013211
1013212
1013213
1013214
1013215
1013216
1013217
1013218
1013219
1013220
1013221
1013222
1013223
1013224
1013225
1013226
1013227
1013228
1013229
1013230
1013231
1013232
1013233
1013234
1013235
1013236
1013237
1013238
1013239
1013240
1013241
1013242
1013243
1013244
1013245
1013246
1013247
1013248
1013249
1013250
1013251
1013252
1013253
1013254
1013255
1013256
1013257
1013258
1013259
1013260
1013261
1013262
1013263
1013264
1013265
1013266
1013267
1013268
1013269
1013270
1013271
1013272
1013273
1013274
1013275
1013276
1013277
1013278
1013279
1013280
1013281
1013282
1013283
1013284
1013285
1013286
1013287
1013288
1013289
1013290
1013291
1013292
1013293
1013294
1013295
1013296
1013297
1013298
1013299
1013300
1013301
1013302
1013303
1013304
1013305
1013306
1013307
1013308
1013309
1013310
1013311
1013312
1013313
1013314
1013315
1013316
1013317
1013318
1013319
1013320
1013321
1013322
1013323
1013324
1013325
1013326
1013327
1013328
1013329
1013330
1013331
1013332
1013333
1013334
1013335
1013336
1013337
1013338
1013339
1013340
1013341
1013342
1013343
1013344
1013345
1013346
1013347
1013348
1013349
1013350
1013351
1013352
1013353
1013354
1013355
1013356
1013357
1013358
1013359
1013360
1013361
1013362
1013363
1013364
1013365
1013366
1013367
1013368
1013369
1013370
1013371
1013372
1013373
1013374
1013375
1013376
1013377
1013378
1013379
1013380
1013381
1013382
1013383
1013384
1013385
1013386
1013387
1013388
1013389
1013390
1013391
1013392
1013393
1013394
1013395
1013396
1013397
1013398
1013399
1013400
1013401
1013402
1013403
1013404
1013405
1013406
1013407
1013408
1013409
1013410
1013411
1013412
1013413
1013414
1013415
1013416
1013417
1013418
1013419
1013420
1013421
1013422
1013423
1013424
1013425
1013426
1013427
1013428
1013429
1013430
1013431
1013432
1013433
1013434
1013435
1013436
1013437
1013438
1013439
1013440
1013441
1013442
1013443
1013444
1013445
1013446
1013447
1013448
1013449
1013450
1013451
1013452
1013453
1013454
1013455
1013456
1013457
1013458
1013459
1013460
1013461
1013462
1013463
1013464
1013465
1013466
1013467
1013468
1013469
1013470
1013471
1013472
1013473
1013474
1013475
1013476
1013477
1013478
1013479
1013480
1013481
1013482
1013483
1013484
1013485
1013486
1013487
1013488
1013489
1013490
1013491
1013492
1013493
1013494
1013495
1013496
1013497
1013498
1013499
1013500
1013501
1013502
1013503
1013504
1013505
1013506
1013507
1013508
1013509
1013510
1013511
1013512
1013513
1013514
1013515
1013516
1013517
1013518
1013519
1013520
1013521
1013522
1013523
1013524
1013525
1013526
1013527
1013528
1013529
1013530
1013531
1013532
1013533
1013534
1013535
1013536
1013537
1013538
1013539
1013540
1013541
1013542
1013543
1013544
1013545
1013546
1013547
1013548
1013549
1013550
1013551
1013552
1013553
1013554
1013555
1013556
1013557
1013558
1013559
1013560
1013561
1013562
1013563
1013564
1013565
1013566
1013567
1013568
1013569
1013570
1013571
1013572
1013573
1013574
1013575
1013576
1013577
1013578
1013579
1013580
1013581
1013582
1013583
1013584
1013585
1013586
1013587
1013588
1013589
1013590
1013591
1013592
1013593
1013594
1013595
1013596
1013597
1013598
1013599
1013600
1013601
1013602
1013603
1013604
1013605
1013606
1013607
1013608
1013609
1013610
1013611
1013612
1013613
1013614
1013615
1013616
1013617
1013618
1013619
1013620
1013621
1013622
1013623
1013624
1013625
1013626
1013627
1013628
1013629
1013630
1013631
1013632
1013633
1013634
1013635
1013636
1013637
1013638
1013639
1013640
1013641
1013642
1013643
1013644
1013645
1013646
1013647
1013648
1013649
1013650
1013651
1013652
1013653
1013654
1013655
1013656
1013657
1013658
1013659
1013660
1013661
1013662
1013663
1013664
1013665
1013666
1013667
1013668
1013669
1013670
1013671
1013672
1013673
1013674
1013675
1013676
1013677
1013678
1013679
1013680
1013681
1013682
1013683
1013684
1013685
1013686
1013687
1013688
1013689
1013690
1013691
1013692
1013693
1013694
1013695
1013696
1013697
1013698
1013699
1013700
1013701
1013702
1013703
1013704
1013705
1013706
1013707
1013708
1013709
1013710
1013711
1013712
1013713
1013714
1013715
1013716
1013717
1013718
1013719
1013720
1013721
1013722
1013723
1013724
1013725
1013726
1013727
1013728
1013729
1013730
1013731
1013732
1013733
1013734
1013735
1013736
1013737
1013738
1013739
1013740
1013741
1013742
1013743
1013744
1013745
1013746
1013747
1013748
1013749
1013750
1013751
1013752
1013753
1013754
1013755
1013756
1013757
1013758
1013759
1013760
1013761
1013762
1013763
1013764
1013765
1013766
1013767
1013768
1013769
1013770
1013771
1013772
1013773
1013774
1013775
1013776
1013777
1013778
1013779
1013780
1013781
1013782
1013783
1013784
1013785
1013786
1013787
1013788
1013789
1013790
1013791
1013792
1013793
1013794
1013795
1013796
1013797
1013798
1013799
1013800
1013801
1013802
1013803
1013804
1013805
1013806
1013807
1013808
1013809
1013810
1013811
1013812
1013813
1013814
1013815
1013816
1013817
1013818
1013819
1013820
1013821
1013822
1013823
1013824
1013825
1013826
1013827
1013828
1013829
1013830
1013831
1013832
1013833
1013834
1013835
1013836
1013837
1013838
1013839
1013840
1013841
1013842
1013843
1013844
1013845
1013846
1013847
1013848
1013849
1013850
1013851
1013852
1013853
1013854
1013855
1013856
1013857
1013858
1013859
1013860
1013861
1013862
1013863
1013864
1013865
1013866
1013867
1013868
1013869
1013870
1013871
1013872
1013873
1013874
1013875
1013876
1013877
1013878
1013879
1013880
1013881
1013882
1013883
1013884
1013885
1013886
1013887
1013888
1013889
1013890
1013891
1013892
1013893
1013894
1013895
1013896
1013897
1013898
1013899
1013900
1013901
1013902
1013903
1013904
1013905
1013906
1013907
1013908
1013909
1013910
1013911
1013912
1013913
1013914
1013915
1013916
1013917
1013918
1013919
1013920
1013921
1013922
1013923
1013924
1013925
1013926
1013927
1013928
1013929
1013930
1013931
1013932
1013933
1013934
1013935
1013936
1013937
1013938
1013939
1013940
1013941
1013942
1013943
1013944
1013945
1013946
1013947
1013948
1013949
1013950
1013951
1013952
1013953
1013954
1013955
1013956
1013957
1013958
1013959
1013960
1013961
1013962
1013963
1013964
1013965
1013966
1013967
1013968
1013969
1013970
1013971
1013972
1013973
1013974
1013975
1013976
1013977
1013978
1013979
1013980
1013981
1013982
1013983
1013984
1013985
1013986
1013987
1013988
1013989
1013990
1013991
1013992
1013993
1013994
1013995
1013996
1013997
1013998
1013999
1014000
1014001
1014002
1014003
1014004
1014005
1014006
1014007
1014008
1014009
1014010
1014011
1014012
1014013
1014014
1014015
1014016
1014017
1014018
1014019
1014020
1014021
1014022
1014023
1014024
1014025
1014026
1014027
1014028
1014029
1014030
1014031
1014032
1014033
1014034
1014035
1014036
1014037
1014038
1014039
1014040
1014041
1014042
1014043
1014044
1014045
1014046
1014047
1014048
1014049
1014050
1014051
1014052
1014053
1014054
1014055
1014056
1014057
1014058
1014059
1014060
1014061
1014062
1014063
1014064
1014065
1014066
1014067
1014068
1014069
1014070
1014071
1014072
1014073
1014074
1014075
1014076
1014077
1014078
1014079
1014080
1014081
1014082
1014083
1014084
1014085
1014086
1014087
1014088
1014089
1014090
1014091
1014092
1014093
1014094
1014095
1014096
1014097
1014098
1014099
1014100
1014101
1014102
1014103
1014104
1014105
1014106
1014107
1014108
1014109
1014110
1014111
1014112
1014113
1014114
1014115
1014116
1014117
1014118
1014119
1014120
1014121
1014122
1014123
1014124
1014125
1014126
1014127
1014128
1014129
1014130
1014131
1014132
1014133
1014134
1014135
1014136
1014137
1014138
1014139
1014140
1014141
1014142
1014143
1014144
1014145
1014146
1014147
1014148
1014149
1014150
1014151
1014152
1014153
1014154
1014155
1014156
1014157
1014158
1014159
1014160
1014161
1014162
1014163
1014164
1014165
1014166
1014167
1014168
1014169
1014170
1014171
1014172
1014173
1014174
1014175
1014176
1014177
1014178
1014179
1014180
1014181
1014182
1014183
1014184
1014185
1014186
1014187
1014188
1014189
1014190
1014191
1014192
1014193
1014194
1014195
1014196
1014197
1014198
1014199
1014200
1014201
1014202
1014203
1014204
1014205
1014206
1014207
1014208
1014209
1014210
1014211
1014212
1014213
1014214
1014215
1014216
1014217
1014218
1014219
1014220
1014221
1014222
1014223
1014224
1014225
1014226
1014227
1014228
1014229
1014230
1014231
1014232
1014233
1014234
1014235
1014236
1014237
1014238
1014239
1014240
1014241
1014242
1014243
1014244
1014245
1014246
1014247
1014248
1014249
1014250
1014251
1014252
1014253
1014254
1014255
1014256
1014257
1014258
1014259
1014260
1014261
1014262
1014263
1014264
1014265
1014266
1014267
1014268
1014269
1014270
1014271
1014272
1014273
1014274
1014275
1014276
1014277
1014278
1014279
1014280
1014281
1014282
1014283
1014284
1014285
1014286
1014287
1014288
1014289
1014290
1014291
1014292
1014293
1014294
1014295
1014296
1014297
1014298
1014299
1014300
1014301
1014302
1014303
1014304
1014305
1014306
1014307
1014308
1014309
1014310
1014311
1014312
1014313
1014314
1014315
1014316
1014317
1014318
1014319
1014320
1014321
1014322
1014323
1014324
1014325
1014326
1014327
1014328
1014329
1014330
1014331
1014332
1014333
1014334
1014335
1014336
1014337
1014338
1014339
1014340
1014341
1014342
1014343
1014344
1014345
1014346
1014347
1014348
1014349
1014350
1014351
1014352
1014353
1014354
1014355
1014356
1014357
1014358
1014359
1014360
1014361
1014362
1014363
1014364
1014365
1014366
1014367
1014368
1014369
1014370
1014371
1014372
1014373
1014374
1014375
1014376
1014377
1014378
1014379
1014380
1014381
1014382
1014383
1014384
1014385
1014386
1014387
1014388
1014389
1014390
1014391
1014392
1014393
1014394
1014395
1014396
1014397
1014398
1014399
1014400
1014401
1014402
1014403
1014404
1014405
1014406
1014407
1014408
1014409
1014410
1014411
1014412
1014413
1014414
1014415
1014416
1014417
1014418
1014419
1014420
1014421
1014422
1014423
1014424
1014425
1014426
1014427
1014428
1014429
1014430
1014431
1014432
1014433
1014434
1014435
1014436
1014437
1014438
1014439
1014440
1014441
1014442
1014443
1014444
1014445
1014446
1014447
1014448
1014449
1014450
1014451
1014452
1014453
1014454
1014455
1014456
1014457
1014458
1014459
1014460
1014461
1014462
1014463
1014464
1014465
1014466
1014467
1014468
1014469
1014470
1014471
1014472
1014473
1014474
1014475
1014476
1014477
1014478
1014479
1014480
1014481
1014482
1014483
1014484
1014485
1014486
1014487
1014488
1014489
1014490
1014491
1014492
1014493
1014494
1014495
1014496
1014497
1014498
1014499
1014500
1014501
1014502
1014503
1014504
1014505
1014506
1014507
1014508
1014509
1014510
1014511
1014512
1014513
1014514
1014515
1014516
1014517
1014518
1014519
1014520
1014521
1014522
1014523
1014524
1014525
1014526
1014527
1014528
1014529
1014530
1014531
1014532
1014533
1014534
1014535
1014536
1014537
1014538
1014539
1014540
1014541
1014542
1014543
1014544
1014545
1014546
1014547
1014548
1014549
1014550
1014551
1014552
1014553
1014554
1014555
1014556
1014557
1014558
1014559
1014560
1014561
1014562
1014563
1014564
1014565
1014566
1014567
1014568
1014569
1014570
1014571
1014572
1014573
1014574
1014575
1014576
1014577
1014578
1014579
1014580
1014581
1014582
1014583
1014584
1014585
1014586
1014587
1014588
1014589
1014590
1014591
1014592
1014593
1014594
1014595
1014596
1014597
1014598
1014599
1014600
1014601
1014602
1014603
1014604
1014605
1014606
1014607
1014608
1014609
1014610
1014611
1014612
1014613
1014614
1014615
1014616
1014617
1014618
1014619
1014620
1014621
1014622
1014623
1014624
1014625
1014626
1014627
1014628
1014629
1014630
1014631
1014632
1014633
1014634
1014635
1014636
1014637
1014638
1014639
1014640
1014641
1014642
1014643
1014644
1014645
1014646
1014647
1014648
1014649
1014650
1014651
1014652
1014653
1014654
1014655
1014656
1014657
1014658
1014659
1014660
1014661
1014662
1014663
1014664
1014665
1014666
1014667
1014668
1014669
1014670
1014671
1014672
1014673
1014674
1014675
1014676
1014677
1014678
1014679
1014680
1014681
1014682
1014683
1014684
1014685
1014686
1014687
1014688
1014689
1014690
1014691
1014692
1014693
1014694
1014695
1014696
1014697
1014698
1014699
1014700
1014701
1014702
1014703
1014704
1014705
1014706
1014707
1014708
1014709
1014710
1014711
1014712
1014713
1014714
1014715
1014716
1014717
1014718
1014719
1014720
1014721
1014722
1014723
1014724
1014725
1014726
1014727
1014728
1014729
1014730
1014731
1014732
1014733
1014734
1014735
1014736
1014737
1014738
1014739
1014740
1014741
1014742
1014743
1014744
1014745
1014746
1014747
1014748
1014749
1014750
1014751
1014752
1014753
1014754
1014755
1014756
1014757
1014758
1014759
1014760
1014761
1014762
1014763
1014764
1014765
1014766
1014767
1014768
1014769
1014770
1014771
1014772
1014773
1014774
1014775
1014776
1014777
1014778
1014779
1014780
1014781
1014782
1014783
1014784
1014785
1014786
1014787
1014788
1014789
1014790
1014791
1014792
1014793
1014794
1014795
1014796
1014797
1014798
1014799
1014800
1014801
1014802
1014803
1014804
1014805
1014806
1014807
1014808
1014809
1014810
1014811
1014812
1014813
1014814
1014815
1014816
1014817
1014818
1014819
1014820
1014821
1014822
1014823
1014824
1014825
1014826
1014827
1014828
1014829
1014830
1014831
1014832
1014833
1014834
1014835
1014836
1014837
1014838
1014839
1014840
1014841
1014842
1014843
1014844
1014845
1014846
1014847
1014848
1014849
1014850
1014851
1014852
1014853
1014854
1014855
1014856
1014857
1014858
1014859
1014860
1014861
1014862
1014863
1014864
1014865
1014866
1014867
1014868
1014869
1014870
1014871
1014872
1014873
1014874
1014875
1014876
1014877
1014878
1014879
1014880
1014881
1014882
1014883
1014884
1014885
1014886
1014887
1014888
1014889
1014890
1014891
1014892
1014893
1014894
1014895
1014896
1014897
1014898
1014899
1014900
1014901
1014902
1014903
1014904
1014905
1014906
1014907
1014908
1014909
1014910
1014911
1014912
1014913
1014914
1014915
1014916
1014917
1014918
1014919
1014920
1014921
1014922
1014923
1014924
1014925
1014926
1014927
1014928
1014929
1014930
1014931
1014932
1014933
1014934
1014935
1014936
1014937
1014938
1014939
1014940
1014941
1014942
1014943
1014944
1014945
1014946
1014947
1014948
1014949
1014950
1014951
1014952
1014953
1014954
1014955
1014956
1014957
1014958
1014959
1014960
1014961
1014962
1014963
1014964
1014965
1014966
1014967
1014968
1014969
1014970
1014971
1014972
1014973
1014974
1014975
1014976
1014977
1014978
1014979
1014980
1014981
1014982
1014983
1014984
1014985
1014986
1014987
1014988
1014989
1014990
1014991
1014992
1014993
1014994
1014995
1014996
1014997
1014998
1014999
1015000
1015001
1015002
1015003
1015004
1015005
1015006
1015007
1015008
1015009
1015010
1015011
1015012
1015013
1015014
1015015
1015016
1015017
1015018
1015019
1015020
1015021
1015022
1015023
1015024
1015025
1015026
1015027
1015028
1015029
1015030
1015031
1015032
1015033
1015034
1015035
1015036
1015037
1015038
1015039
1015040
1015041
1015042
1015043
1015044
1015045
1015046
1015047
1015048
1015049
1015050
1015051
1015052
1015053
1015054
1015055
1015056
1015057
1015058
1015059
1015060
1015061
1015062
1015063
1015064
1015065
1015066
1015067
1015068
1015069
1015070
1015071
1015072
1015073
1015074
1015075
1015076
1015077
1015078
1015079
1015080
1015081
1015082
1015083
1015084
1015085
1015086
1015087
1015088
1015089
1015090
1015091
1015092
1015093
1015094
1015095
1015096
1015097
1015098
1015099
1015100
1015101
1015102
1015103
1015104
1015105
1015106
1015107
1015108
1015109
1015110
1015111
1015112
1015113
1015114
1015115
1015116
1015117
1015118
1015119
1015120
1015121
1015122
1015123
1015124
1015125
1015126
1015127
1015128
1015129
1015130
1015131
1015132
1015133
1015134
1015135
1015136
1015137
1015138
1015139
1015140
1015141
1015142
1015143
1015144
1015145
1015146
1015147
1015148
1015149
1015150
1015151
1015152
1015153
1015154
1015155
1015156
1015157
1015158
1015159
1015160
1015161
1015162
1015163
1015164
1015165
1015166
1015167
1015168
1015169
1015170
1015171
1015172
1015173
1015174
1015175
1015176
1015177
1015178
1015179
1015180
1015181
1015182
1015183
1015184
1015185
1015186
1015187
1015188
1015189
1015190
1015191
1015192
1015193
1015194
1015195
1015196
1015197
1015198
1015199
1015200
1015201
1015202
1015203
1015204
1015205
1015206
1015207
1015208
1015209
1015210
1015211
1015212
1015213
1015214
1015215
1015216
1015217
1015218
1015219
1015220
1015221
1015222
1015223
1015224
1015225
1015226
1015227
1015228
1015229
1015230
1015231
1015232
1015233
1015234
1015235
1015236
1015237
1015238
1015239
1015240
1015241
1015242
1015243
1015244
1015245
1015246
1015247
1015248
1015249
1015250
1015251
1015252
1015253
1015254
1015255
1015256
1015257
1015258
1015259
1015260
1015261
1015262
1015263
1015264
1015265
1015266
1015267
1015268
1015269
1015270
1015271
1015272
1015273
1015274
1015275
1015276
1015277
1015278
1015279
1015280
1015281
1015282
1015283
1015284
1015285
1015286
1015287
1015288
1015289
1015290
1015291
1015292
1015293
1015294
1015295
1015296
1015297
1015298
1015299
1015300
1015301
1015302
1015303
1015304
1015305
1015306
1015307
1015308
1015309
1015310
1015311
1015312
1015313
1015314
1015315
1015316
1015317
1015318
1015319
1015320
1015321
1015322
1015323
1015324
1015325
1015326
1015327
1015328
1015329
1015330
1015331
1015332
1015333
1015334
1015335
1015336
1015337
1015338
1015339
1015340
1015341
1015342
1015343
1015344
1015345
1015346
1015347
1015348
1015349
1015350
1015351
1015352
1015353
1015354
1015355
1015356
1015357
1015358
1015359
1015360
1015361
1015362
1015363
1015364
1015365
1015366
1015367
1015368
1015369
1015370
1015371
1015372
1015373
1015374
1015375
1015376
1015377
1015378
1015379
1015380
1015381
1015382
1015383
1015384
1015385
1015386
1015387
1015388
1015389
1015390
1015391
1015392
1015393
1015394
1015395
1015396
1015397
1015398
1015399
1015400
1015401
1015402
1015403
1015404
1015405
1015406
1015407
1015408
1015409
1015410
1015411
1015412
1015413
1015414
1015415
1015416
1015417
1015418
1015419
1015420
1015421
1015422
1015423
1015424
1015425
1015426
1015427
1015428
1015429
1015430
1015431
1015432
1015433
1015434
1015435
1015436
1015437
1015438
1015439
1015440
1015441
1015442
1015443
1015444
1015445
1015446
1015447
1015448
1015449
1015450
1015451
1015452
1015453
1015454
1015455
1015456
1015457
1015458
1015459
1015460
1015461
1015462
1015463
1015464
1015465
1015466
1015467
1015468
1015469
1015470
1015471
1015472
1015473
1015474
1015475
1015476
1015477
1015478
1015479
1015480
1015481
1015482
1015483
1015484
1015485
1015486
1015487
1015488
1015489
1015490
1015491
1015492
1015493
1015494
1015495
1015496
1015497
1015498
1015499
1015500
1015501
1015502
1015503
1015504
1015505
1015506
1015507
1015508
1015509
1015510
1015511
1015512
1015513
1015514
1015515
1015516
1015517
1015518
1015519
1015520
1015521
1015522
1015523
1015524
1015525
1015526
1015527
1015528
1015529
1015530
1015531
1015532
1015533
1015534
1015535
1015536
1015537
1015538
1015539
1015540
1015541
1015542
1015543
1015544
1015545
1015546
1015547
1015548
1015549
1015550
1015551
1015552
1015553
1015554
1015555
1015556
1015557
1015558
1015559
1015560
1015561
1015562
1015563
1015564
1015565
1015566
1015567
1015568
1015569
1015570
1015571
1015572
1015573
1015574
1015575
1015576
1015577
1015578
1015579
1015580
1015581
1015582
1015583
1015584
1015585
1015586
1015587
1015588
1015589
1015590
1015591
1015592
1015593
1015594
1015595
1015596
1015597
1015598
1015599
1015600
1015601
1015602
1015603
1015604
1015605
1015606
1015607
1015608
1015609
1015610
1015611
1015612
1015613
1015614
1015615
1015616
1015617
1015618
1015619
1015620
1015621
1015622
1015623
1015624
1015625
1015626
1015627
1015628
1015629
1015630
1015631
1015632
1015633
1015634
1015635
1015636
1015637
1015638
1015639
1015640
1015641
1015642
1015643
1015644
1015645
1015646
1015647
1015648
1015649
1015650
1015651
1015652
1015653
1015654
1015655
1015656
1015657
1015658
1015659
1015660
1015661
1015662
1015663
1015664
1015665
1015666
1015667
1015668
1015669
1015670
1015671
1015672
1015673
1015674
1015675
1015676
1015677
1015678
1015679
1015680
1015681
1015682
1015683
1015684
1015685
1015686
1015687
1015688
1015689
1015690
1015691
1015692
1015693
1015694
1015695
1015696
1015697
1015698
1015699
1015700
1015701
1015702
1015703
1015704
1015705
1015706
1015707
1015708
1015709
1015710
1015711
1015712
1015713
1015714
1015715
1015716
1015717
1015718
1015719
1015720
1015721
1015722
1015723
1015724
1015725
1015726
1015727
1015728
1015729
1015730
1015731
1015732
1015733
1015734
1015735
1015736
1015737
1015738
1015739
1015740
1015741
1015742
1015743
1015744
1015745
1015746
1015747
1015748
1015749
1015750
1015751
1015752
1015753
1015754
1015755
1015756
1015757
1015758
1015759
1015760
1015761
1015762
1015763
1015764
1015765
1015766
1015767
1015768
1015769
1015770
1015771
1015772
1015773
1015774
1015775
1015776
1015777
1015778
1015779
1015780
1015781
1015782
1015783
1015784
1015785
1015786
1015787
1015788
1015789
1015790
1015791
1015792
1015793
1015794
1015795
1015796
1015797
1015798
1015799
1015800
1015801
1015802
1015803
1015804
1015805
1015806
1015807
1015808
1015809
1015810
1015811
1015812
1015813
1015814
1015815
1015816
1015817
1015818
1015819
1015820
1015821
1015822
1015823
1015824
1015825
1015826
1015827
1015828
1015829
1015830
1015831
1015832
1015833
1015834
1015835
1015836
1015837
1015838
1015839
1015840
1015841
1015842
1015843
1015844
1015845
1015846
1015847
1015848
1015849
1015850
1015851
1015852
1015853
1015854
1015855
1015856
1015857
1015858
1015859
1015860
1015861
1015862
1015863
1015864
1015865
1015866
1015867
1015868
1015869
1015870
1015871
1015872
1015873
1015874
1015875
1015876
1015877
1015878
1015879
1015880
1015881
1015882
1015883
1015884
1015885
1015886
1015887
1015888
1015889
1015890
1015891
1015892
1015893
1015894
1015895
1015896
1015897
1015898
1015899
1015900
1015901
1015902
1015903
1015904
1015905
1015906
1015907
1015908
1015909
1015910
1015911
1015912
1015913
1015914
1015915
1015916
1015917
1015918
1015919
1015920
1015921
1015922
1015923
1015924
1015925
1015926
1015927
1015928
1015929
1015930
1015931
1015932
1015933
1015934
1015935
1015936
1015937
1015938
1015939
1015940
1015941
1015942
1015943
1015944
1015945
1015946
1015947
1015948
1015949
1015950
1015951
1015952
1015953
1015954
1015955
1015956
1015957
1015958
1015959
1015960
1015961
1015962
1015963
1015964
1015965
1015966
1015967
1015968
1015969
1015970
1015971
1015972
1015973
1015974
1015975
1015976
1015977
1015978
1015979
1015980
1015981
1015982
1015983
1015984
1015985
1015986
1015987
1015988
1015989
1015990
1015991
1015992
1015993
1015994
1015995
1015996
1015997
1015998
1015999
1016000
1016001
1016002
1016003
1016004
1016005
1016006
1016007
1016008
1016009
1016010
1016011
1016012
1016013
1016014
1016015
1016016
1016017
1016018
1016019
1016020
1016021
1016022
1016023
1016024
1016025
1016026
1016027
1016028
1016029
1016030
1016031
1016032
1016033
1016034
1016035
1016036
1016037
1016038
1016039
1016040
1016041
1016042
1016043
1016044
1016045
1016046
1016047
1016048
1016049
1016050
1016051
1016052
1016053
1016054
1016055
1016056
1016057
1016058
1016059
1016060
1016061
1016062
1016063
1016064
1016065
1016066
1016067
1016068
1016069
1016070
1016071
1016072
1016073
1016074
1016075
1016076
1016077
1016078
1016079
1016080
1016081
1016082
1016083
1016084
1016085
1016086
1016087
1016088
1016089
1016090
1016091
1016092
1016093
1016094
1016095
1016096
1016097
1016098
1016099
1016100
1016101
1016102
1016103
1016104
1016105
1016106
1016107
1016108
1016109
1016110
1016111
1016112
1016113
1016114
1016115
1016116
1016117
1016118
1016119
1016120
1016121
1016122
1016123
1016124
1016125
1016126
1016127
1016128
1016129
1016130
1016131
1016132
1016133
1016134
1016135
1016136
1016137
1016138
1016139
1016140
1016141
1016142
1016143
1016144
1016145
1016146
1016147
1016148
1016149
1016150
1016151
1016152
1016153
1016154
1016155
1016156
1016157
1016158
1016159
1016160
1016161
1016162
1016163
1016164
1016165
1016166
1016167
1016168
1016169
1016170
1016171
1016172
1016173
1016174
1016175
1016176
1016177
1016178
1016179
1016180
1016181
1016182
1016183
1016184
1016185
1016186
1016187
1016188
1016189
1016190
1016191
1016192
1016193
1016194
1016195
1016196
1016197
1016198
1016199
1016200
1016201
1016202
1016203
1016204
1016205
1016206
1016207
1016208
1016209
1016210
1016211
1016212
1016213
1016214
1016215
1016216
1016217
1016218
1016219
1016220
1016221
1016222
1016223
1016224
1016225
1016226
1016227
1016228
1016229
1016230
1016231
1016232
1016233
1016234
1016235
1016236
1016237
1016238
1016239
1016240
1016241
1016242
1016243
1016244
1016245
1016246
1016247
1016248
1016249
1016250
1016251
1016252
1016253
1016254
1016255
1016256
1016257
1016258
1016259
1016260
1016261
1016262
1016263
1016264
1016265
1016266
1016267
1016268
1016269
1016270
1016271
1016272
1016273
1016274
1016275
1016276
1016277
1016278
1016279
1016280
1016281
1016282
1016283
1016284
1016285
1016286
1016287
1016288
1016289
1016290
1016291
1016292
1016293
1016294
1016295
1016296
1016297
1016298
1016299
1016300
1016301
1016302
1016303
1016304
1016305
1016306
1016307
1016308
1016309
1016310
1016311
1016312
1016313
1016314
1016315
1016316
1016317
1016318
1016319
1016320
1016321
1016322
1016323
1016324
1016325
1016326
1016327
1016328
1016329
1016330
1016331
1016332
1016333
1016334
1016335
1016336
1016337
1016338
1016339
1016340
1016341
1016342
1016343
1016344
1016345
1016346
1016347
1016348
1016349
1016350
1016351
1016352
1016353
1016354
1016355
1016356
1016357
1016358
1016359
1016360
1016361
1016362
1016363
1016364
1016365
1016366
1016367
1016368
1016369
1016370
1016371
1016372
1016373
1016374
1016375
1016376
1016377
1016378
1016379
1016380
1016381
1016382
1016383
1016384
1016385
1016386
1016387
1016388
1016389
1016390
1016391
1016392
1016393
1016394
1016395
1016396
1016397
1016398
1016399
1016400
1016401
1016402
1016403
1016404
1016405
1016406
1016407
1016408
1016409
1016410
1016411
1016412
1016413
1016414
1016415
1016416
1016417
1016418
1016419
1016420
1016421
1016422
1016423
1016424
1016425
1016426
1016427
1016428
1016429
1016430
1016431
1016432
1016433
1016434
1016435
1016436
1016437
1016438
1016439
1016440
1016441
1016442
1016443
1016444
1016445
1016446
1016447
1016448
1016449
1016450
1016451
1016452
1016453
1016454
1016455
1016456
1016457
1016458
1016459
1016460
1016461
1016462
1016463
1016464
1016465
1016466
1016467
1016468
1016469
1016470
1016471
1016472
1016473
1016474
1016475
1016476
1016477
1016478
1016479
1016480
1016481
1016482
1016483
1016484
1016485
1016486
1016487
1016488
1016489
1016490
1016491
1016492
1016493
1016494
1016495
1016496
1016497
1016498
1016499
1016500
1016501
1016502
1016503
1016504
1016505
1016506
1016507
1016508
1016509
1016510
1016511
1016512
1016513
1016514
1016515
1016516
1016517
1016518
1016519
1016520
1016521
1016522
1016523
1016524
1016525
1016526
1016527
1016528
1016529
1016530
1016531
1016532
1016533
1016534
1016535
1016536
1016537
1016538
1016539
1016540
1016541
1016542
1016543
1016544
1016545
1016546
1016547
1016548
1016549
1016550
1016551
1016552
1016553
1016554
1016555
1016556
1016557
1016558
1016559
1016560
1016561
1016562
1016563
1016564
1016565
1016566
1016567
1016568
1016569
1016570
1016571
1016572
1016573
1016574
1016575
1016576
1016577
1016578
1016579
1016580
1016581
1016582
1016583
1016584
1016585
1016586
1016587
1016588
1016589
1016590
1016591
1016592
1016593
1016594
1016595
1016596
1016597
1016598
1016599
1016600
1016601
1016602
1016603
1016604
1016605
1016606
1016607
1016608
1016609
1016610
1016611
1016612
1016613
1016614
1016615
1016616
1016617
1016618
1016619
1016620
1016621
1016622
1016623
1016624
1016625
1016626
1016627
1016628
1016629
1016630
1016631
1016632
1016633
1016634
1016635
1016636
1016637
1016638
1016639
1016640
1016641
1016642
1016643
1016644
1016645
1016646
1016647
1016648
1016649
1016650
1016651
1016652
1016653
1016654
1016655
1016656
1016657
1016658
1016659
1016660
1016661
1016662
1016663
1016664
1016665
1016666
1016667
1016668
1016669
1016670
1016671
1016672
1016673
1016674
1016675
1016676
1016677
1016678
1016679
1016680
1016681
1016682
1016683
1016684
1016685
1016686
1016687
1016688
1016689
1016690
1016691
1016692
1016693
1016694
1016695
1016696
1016697
1016698
1016699
1016700
1016701
1016702
1016703
1016704
1016705
1016706
1016707
1016708
1016709
1016710
1016711
1016712
1016713
1016714
1016715
1016716
1016717
1016718
1016719
1016720
1016721
1016722
1016723
1016724
1016725
1016726
1016727
1016728
1016729
1016730
1016731
1016732
1016733
1016734
1016735
1016736
1016737
1016738
1016739
1016740
1016741
1016742
1016743
1016744
1016745
1016746
1016747
1016748
1016749
1016750
1016751
1016752
1016753
1016754
1016755
1016756
1016757
1016758
1016759
1016760
1016761
1016762
1016763
1016764
1016765
1016766
1016767
1016768
1016769
1016770
1016771
1016772
1016773
1016774
1016775
1016776
1016777
1016778
1016779
1016780
1016781
1016782
1016783
1016784
1016785
1016786
1016787
1016788
1016789
1016790
1016791
1016792
1016793
1016794
1016795
1016796
1016797
1016798
1016799
1016800
1016801
1016802
1016803
1016804
1016805
1016806
1016807
1016808
1016809
1016810
1016811
1016812
1016813
1016814
1016815
1016816
1016817
1016818
1016819
1016820
1016821
1016822
1016823
1016824
1016825
1016826
1016827
1016828
1016829
1016830
1016831
1016832
1016833
1016834
1016835
1016836
1016837
1016838
1016839
1016840
1016841
1016842
1016843
1016844
1016845
1016846
1016847
1016848
1016849
1016850
1016851
1016852
1016853
1016854
1016855
1016856
1016857
1016858
1016859
1016860
1016861
1016862
1016863
1016864
1016865
1016866
1016867
1016868
1016869
1016870
1016871
1016872
1016873
1016874
1016875
1016876
1016877
1016878
1016879
1016880
1016881
1016882
1016883
1016884
1016885
1016886
1016887
1016888
1016889
1016890
1016891
1016892
1016893
1016894
1016895
1016896
1016897
1016898
1016899
1016900
1016901
1016902
1016903
1016904
1016905
1016906
1016907
1016908
1016909
1016910
1016911
1016912
1016913
1016914
1016915
1016916
1016917
1016918
1016919
1016920
1016921
1016922
1016923
1016924
1016925
1016926
1016927
1016928
1016929
1016930
1016931
1016932
1016933
1016934
1016935
1016936
1016937
1016938
1016939
1016940
1016941
1016942
1016943
1016944
1016945
1016946
1016947
1016948
1016949
1016950
1016951
1016952
1016953
1016954
1016955
1016956
1016957
1016958
1016959
1016960
1016961
1016962
1016963
1016964
1016965
1016966
1016967
1016968
1016969
1016970
1016971
1016972
1016973
1016974
1016975
1016976
1016977
1016978
1016979
1016980
1016981
1016982
1016983
1016984
1016985
1016986
1016987
1016988
1016989
1016990
1016991
1016992
1016993
1016994
1016995
1016996
1016997
1016998
1016999
1017000
1017001
1017002
1017003
1017004
1017005
1017006
1017007
1017008
1017009
1017010
1017011
1017012
1017013
1017014
1017015
1017016
1017017
1017018
1017019
1017020
1017021
1017022
1017023
1017024
1017025
1017026
1017027
1017028
1017029
1017030
1017031
1017032
1017033
1017034
1017035
1017036
1017037
1017038
1017039
1017040
1017041
1017042
1017043
1017044
1017045
1017046
1017047
1017048
1017049
1017050
1017051
1017052
1017053
1017054
1017055
1017056
1017057
1017058
1017059
1017060
1017061
1017062
1017063
1017064
1017065
1017066
1017067
1017068
1017069
1017070
1017071
1017072
1017073
1017074
1017075
1017076
1017077
1017078
1017079
1017080
1017081
1017082
1017083
1017084
1017085
1017086
1017087
1017088
1017089
1017090
1017091
1017092
1017093
1017094
1017095
1017096
1017097
1017098
1017099
1017100
1017101
1017102
1017103
1017104
1017105
1017106
1017107
1017108
1017109
1017110
1017111
1017112
1017113
1017114
1017115
1017116
1017117
1017118
1017119
1017120
1017121
1017122
1017123
1017124
1017125
1017126
1017127
1017128
1017129
1017130
1017131
1017132
1017133
1017134
1017135
1017136
1017137
1017138
1017139
1017140
1017141
1017142
1017143
1017144
1017145
1017146
1017147
1017148
1017149
1017150
1017151
1017152
1017153
1017154
1017155
1017156
1017157
1017158
1017159
1017160
1017161
1017162
1017163
1017164
1017165
1017166
1017167
1017168
1017169
1017170
1017171
1017172
1017173
1017174
1017175
1017176
1017177
1017178
1017179
1017180
1017181
1017182
1017183
1017184
1017185
1017186
1017187
1017188
1017189
1017190
1017191
1017192
1017193
1017194
1017195
1017196
1017197
1017198
1017199
1017200
1017201
1017202
1017203
1017204
1017205
1017206
1017207
1017208
1017209
1017210
1017211
1017212
1017213
1017214
1017215
1017216
1017217
1017218
1017219
1017220
1017221
1017222
1017223
1017224
1017225
1017226
1017227
1017228
1017229
1017230
1017231
1017232
1017233
1017234
1017235
1017236
1017237
1017238
1017239
1017240
1017241
1017242
1017243
1017244
1017245
1017246
1017247
1017248
1017249
1017250
1017251
1017252
1017253
1017254
1017255
1017256
1017257
1017258
1017259
1017260
1017261
1017262
1017263
1017264
1017265
1017266
1017267
1017268
1017269
1017270
1017271
1017272
1017273
1017274
1017275
1017276
1017277
1017278
1017279
1017280
1017281
1017282
1017283
1017284
1017285
1017286
1017287
1017288
1017289
1017290
1017291
1017292
1017293
1017294
1017295
1017296
1017297
1017298
1017299
1017300
1017301
1017302
1017303
1017304
1017305
1017306
1017307
1017308
1017309
1017310
1017311
1017312
1017313
1017314
1017315
1017316
1017317
1017318
1017319
1017320
1017321
1017322
1017323
1017324
1017325
1017326
1017327
1017328
1017329
1017330
1017331
1017332
1017333
1017334
1017335
1017336
1017337
1017338
1017339
1017340
1017341
1017342
1017343
1017344
1017345
1017346
1017347
1017348
1017349
1017350
1017351
1017352
1017353
1017354
1017355
1017356
1017357
1017358
1017359
1017360
1017361
1017362
1017363
1017364
1017365
1017366
1017367
1017368
1017369
1017370
1017371
1017372
1017373
1017374
1017375
1017376
1017377
1017378
1017379
1017380
1017381
1017382
1017383
1017384
1017385
1017386
1017387
1017388
1017389
1017390
1017391
1017392
1017393
1017394
1017395
1017396
1017397
1017398
1017399
1017400
1017401
1017402
1017403
1017404
1017405
1017406
1017407
1017408
1017409
1017410
1017411
1017412
1017413
1017414
1017415
1017416
1017417
1017418
1017419
1017420
1017421
1017422
1017423
1017424
1017425
1017426
1017427
1017428
1017429
1017430
1017431
1017432
1017433
1017434
1017435
1017436
1017437
1017438
1017439
1017440
1017441
1017442
1017443
1017444
1017445
1017446
1017447
1017448
1017449
1017450
1017451
1017452
1017453
1017454
1017455
1017456
1017457
1017458
1017459
1017460
1017461
1017462
1017463
1017464
1017465
1017466
1017467
1017468
1017469
1017470
1017471
1017472
1017473
1017474
1017475
1017476
1017477
1017478
1017479
1017480
1017481
1017482
1017483
1017484
1017485
1017486
1017487
1017488
1017489
1017490
1017491
1017492
1017493
1017494
1017495
1017496
1017497
1017498
1017499
1017500
1017501
1017502
1017503
1017504
1017505
1017506
1017507
1017508
1017509
1017510
1017511
1017512
1017513
1017514
1017515
1017516
1017517
1017518
1017519
1017520
1017521
1017522
1017523
1017524
1017525
1017526
1017527
1017528
1017529
1017530
1017531
1017532
1017533
1017534
1017535
1017536
1017537
1017538
1017539
1017540
1017541
1017542
1017543
1017544
1017545
1017546
1017547
1017548
1017549
1017550
1017551
1017552
1017553
1017554
1017555
1017556
1017557
1017558
1017559
1017560
1017561
1017562
1017563
1017564
1017565
1017566
1017567
1017568
1017569
1017570
1017571
1017572
1017573
1017574
1017575
1017576
1017577
1017578
1017579
1017580
1017581
1017582
1017583
1017584
1017585
1017586
1017587
1017588
1017589
1017590
1017591
1017592
1017593
1017594
1017595
1017596
1017597
1017598
1017599
1017600
1017601
1017602
1017603
1017604
1017605
1017606
1017607
1017608
1017609
1017610
1017611
1017612
1017613
1017614
1017615
1017616
1017617
1017618
1017619
1017620
1017621
1017622
1017623
1017624
1017625
1017626
1017627
1017628
1017629
1017630
1017631
1017632
1017633
1017634
1017635
1017636
1017637
1017638
1017639
1017640
1017641
1017642
1017643
1017644
1017645
1017646
1017647
1017648
1017649
1017650
1017651
1017652
1017653
1017654
1017655
1017656
1017657
1017658
1017659
1017660
1017661
1017662
1017663
1017664
1017665
1017666
1017667
1017668
1017669
1017670
1017671
1017672
1017673
1017674
1017675
1017676
1017677
1017678
1017679
1017680
1017681
1017682
1017683
1017684
1017685
1017686
1017687
1017688
1017689
1017690
1017691
1017692
1017693
1017694
1017695
1017696
1017697
1017698
1017699
1017700
1017701
1017702
1017703
1017704
1017705
1017706
1017707
1017708
1017709
1017710
1017711
1017712
1017713
1017714
1017715
1017716
1017717
1017718
1017719
1017720
1017721
1017722
1017723
1017724
1017725
1017726
1017727
1017728
1017729
1017730
1017731
1017732
1017733
1017734
1017735
1017736
1017737
1017738
1017739
1017740
1017741
1017742
1017743
1017744
1017745
1017746
1017747
1017748
1017749
1017750
1017751
1017752
1017753
1017754
1017755
1017756
1017757
1017758
1017759
1017760
1017761
1017762
1017763
1017764
1017765
1017766
1017767
1017768
1017769
1017770
1017771
1017772
1017773
1017774
1017775
1017776
1017777
1017778
1017779
1017780
1017781
1017782
1017783
1017784
1017785
1017786
1017787
1017788
1017789
1017790
1017791
1017792
1017793
1017794
1017795
1017796
1017797
1017798
1017799
1017800
1017801
1017802
1017803
1017804
1017805
1017806
1017807
1017808
1017809
1017810
1017811
1017812
1017813
1017814
1017815
1017816
1017817
1017818
1017819
1017820
1017821
1017822
1017823
1017824
1017825
1017826
1017827
1017828
1017829
1017830
1017831
1017832
1017833
1017834
1017835
1017836
1017837
1017838
1017839
1017840
1017841
1017842
1017843
1017844
1017845
1017846
1017847
1017848
1017849
1017850
1017851
1017852
1017853
1017854
1017855
1017856
1017857
1017858
1017859
1017860
1017861
1017862
1017863
1017864
1017865
1017866
1017867
1017868
1017869
1017870
1017871
1017872
1017873
1017874
1017875
1017876
1017877
1017878
1017879
1017880
1017881
1017882
1017883
1017884
1017885
1017886
1017887
1017888
1017889
1017890
1017891
1017892
1017893
1017894
1017895
1017896
1017897
1017898
1017899
1017900
1017901
1017902
1017903
1017904
1017905
1017906
1017907
1017908
1017909
1017910
1017911
1017912
1017913
1017914
1017915
1017916
1017917
1017918
1017919
1017920
1017921
1017922
1017923
1017924
1017925
1017926
1017927
1017928
1017929
1017930
1017931
1017932
1017933
1017934
1017935
1017936
1017937
1017938
1017939
1017940
1017941
1017942
1017943
1017944
1017945
1017946
1017947
1017948
1017949
1017950
1017951
1017952
1017953
1017954
1017955
1017956
1017957
1017958
1017959
1017960
1017961
1017962
1017963
1017964
1017965
1017966
1017967
1017968
1017969
1017970
1017971
1017972
1017973
1017974
1017975
1017976
1017977
1017978
1017979
1017980
1017981
1017982
1017983
1017984
1017985
1017986
1017987
1017988
1017989
1017990
1017991
1017992
1017993
1017994
1017995
1017996
1017997
1017998
1017999
1018000
1018001
1018002
1018003
1018004
1018005
1018006
1018007
1018008
1018009
1018010
1018011
1018012
1018013
1018014
1018015
1018016
1018017
1018018
1018019
1018020
1018021
1018022
1018023
1018024
1018025
1018026
1018027
1018028
1018029
1018030
1018031
1018032
1018033
1018034
1018035
1018036
1018037
1018038
1018039
1018040
1018041
1018042
1018043
1018044
1018045
1018046
1018047
1018048
1018049
1018050
1018051
1018052
1018053
1018054
1018055
1018056
1018057
1018058
1018059
1018060
1018061
1018062
1018063
1018064
1018065
1018066
1018067
1018068
1018069
1018070
1018071
1018072
1018073
1018074
1018075
1018076
1018077
1018078
1018079
1018080
1018081
1018082
1018083
1018084
1018085
1018086
1018087
1018088
1018089
1018090
1018091
1018092
1018093
1018094
1018095
1018096
1018097
1018098
1018099
1018100
1018101
1018102
1018103
1018104
1018105
1018106
1018107
1018108
1018109
1018110
1018111
1018112
1018113
1018114
1018115
1018116
1018117
1018118
1018119
1018120
1018121
1018122
1018123
1018124
1018125
1018126
1018127
1018128
1018129
1018130
1018131
1018132
1018133
1018134
1018135
1018136
1018137
1018138
1018139
1018140
1018141
1018142
1018143
1018144
1018145
1018146
1018147
1018148
1018149
1018150
1018151
1018152
1018153
1018154
1018155
1018156
1018157
1018158
1018159
1018160
1018161
1018162
1018163
1018164
1018165
1018166
1018167
1018168
1018169
1018170
1018171
1018172
1018173
1018174
1018175
1018176
1018177
1018178
1018179
1018180
1018181
1018182
1018183
1018184
1018185
1018186
1018187
1018188
1018189
1018190
1018191
1018192
1018193
1018194
1018195
1018196
1018197
1018198
1018199
1018200
1018201
1018202
1018203
1018204
1018205
1018206
1018207
1018208
1018209
1018210
1018211
1018212
1018213
1018214
1018215
1018216
1018217
1018218
1018219
1018220
1018221
1018222
1018223
1018224
1018225
1018226
1018227
1018228
1018229
1018230
1018231
1018232
1018233
1018234
1018235
1018236
1018237
1018238
1018239
1018240
1018241
1018242
1018243
1018244
1018245
1018246
1018247
1018248
1018249
1018250
1018251
1018252
1018253
1018254
1018255
1018256
1018257
1018258
1018259
1018260
1018261
1018262
1018263
1018264
1018265
1018266
1018267
1018268
1018269
1018270
1018271
1018272
1018273
1018274
1018275
1018276
1018277
1018278
1018279
1018280
1018281
1018282
1018283
1018284
1018285
1018286
1018287
1018288
1018289
1018290
1018291
1018292
1018293
1018294
1018295
1018296
1018297
1018298
1018299
1018300
1018301
1018302
1018303
1018304
1018305
1018306
1018307
1018308
1018309
1018310
1018311
1018312
1018313
1018314
1018315
1018316
1018317
1018318
1018319
1018320
1018321
1018322
1018323
1018324
1018325
1018326
1018327
1018328
1018329
1018330
1018331
1018332
1018333
1018334
1018335
1018336
1018337
1018338
1018339
1018340
1018341
1018342
1018343
1018344
1018345
1018346
1018347
1018348
1018349
1018350
1018351
1018352
1018353
1018354
1018355
1018356
1018357
1018358
1018359
1018360
1018361
1018362
1018363
1018364
1018365
1018366
1018367
1018368
1018369
1018370
1018371
1018372
1018373
1018374
1018375
1018376
1018377
1018378
1018379
1018380
1018381
1018382
1018383
1018384
1018385
1018386
1018387
1018388
1018389
1018390
1018391
1018392
1018393
1018394
1018395
1018396
1018397
1018398
1018399
1018400
1018401
1018402
1018403
1018404
1018405
1018406
1018407
1018408
1018409
1018410
1018411
1018412
1018413
1018414
1018415
1018416
1018417
1018418
1018419
1018420
1018421
1018422
1018423
1018424
1018425
1018426
1018427
1018428
1018429
1018430
1018431
1018432
1018433
1018434
1018435
1018436
1018437
1018438
1018439
1018440
1018441
1018442
1018443
1018444
1018445
1018446
1018447
1018448
1018449
1018450
1018451
1018452
1018453
1018454
1018455
1018456
1018457
1018458
1018459
1018460
1018461
1018462
1018463
1018464
1018465
1018466
1018467
1018468
1018469
1018470
1018471
1018472
1018473
1018474
1018475
1018476
1018477
1018478
1018479
1018480
1018481
1018482
1018483
1018484
1018485
1018486
1018487
1018488
1018489
1018490
1018491
1018492
1018493
1018494
1018495
1018496
1018497
1018498
1018499
1018500
1018501
1018502
1018503
1018504
1018505
1018506
1018507
1018508
1018509
1018510
1018511
1018512
1018513
1018514
1018515
1018516
1018517
1018518
1018519
1018520
1018521
1018522
1018523
1018524
1018525
1018526
1018527
1018528
1018529
1018530
1018531
1018532
1018533
1018534
1018535
1018536
1018537
1018538
1018539
1018540
1018541
1018542
1018543
1018544
1018545
1018546
1018547
1018548
1018549
1018550
1018551
1018552
1018553
1018554
1018555
1018556
1018557
1018558
1018559
1018560
1018561
1018562
1018563
1018564
1018565
1018566
1018567
1018568
1018569
1018570
1018571
1018572
1018573
1018574
1018575
1018576
1018577
1018578
1018579
1018580
1018581
1018582
1018583
1018584
1018585
1018586
1018587
1018588
1018589
1018590
1018591
1018592
1018593
1018594
1018595
1018596
1018597
1018598
1018599
1018600
1018601
1018602
1018603
1018604
1018605
1018606
1018607
1018608
1018609
1018610
1018611
1018612
1018613
1018614
1018615
1018616
1018617
1018618
1018619
1018620
1018621
1018622
1018623
1018624
1018625
1018626
1018627
1018628
1018629
1018630
1018631
1018632
1018633
1018634
1018635
1018636
1018637
1018638
1018639
1018640
1018641
1018642
1018643
1018644
1018645
1018646
1018647
1018648
1018649
1018650
1018651
1018652
1018653
1018654
1018655
1018656
1018657
1018658
1018659
1018660
1018661
1018662
1018663
1018664
1018665
1018666
1018667
1018668
1018669
1018670
1018671
1018672
1018673
1018674
1018675
1018676
1018677
1018678
1018679
1018680
1018681
1018682
1018683
1018684
1018685
1018686
1018687
1018688
1018689
1018690
1018691
1018692
1018693
1018694
1018695
1018696
1018697
1018698
1018699
1018700
1018701
1018702
1018703
1018704
1018705
1018706
1018707
1018708
1018709
1018710
1018711
1018712
1018713
1018714
1018715
1018716
1018717
1018718
1018719
1018720
1018721
1018722
1018723
1018724
1018725
1018726
1018727
1018728
1018729
1018730
1018731
1018732
1018733
1018734
1018735
1018736
1018737
1018738
1018739
1018740
1018741
1018742
1018743
1018744
1018745
1018746
1018747
1018748
1018749
1018750
1018751
1018752
1018753
1018754
1018755
1018756
1018757
1018758
1018759
1018760
1018761
1018762
1018763
1018764
1018765
1018766
1018767
1018768
1018769
1018770
1018771
1018772
1018773
1018774
1018775
1018776
1018777
1018778
1018779
1018780
1018781
1018782
1018783
1018784
1018785
1018786
1018787
1018788
1018789
1018790
1018791
1018792
1018793
1018794
1018795
1018796
1018797
1018798
1018799
1018800
1018801
1018802
1018803
1018804
1018805
1018806
1018807
1018808
1018809
1018810
1018811
1018812
1018813
1018814
1018815
1018816
1018817
1018818
1018819
1018820
1018821
1018822
1018823
1018824
1018825
1018826
1018827
1018828
1018829
1018830
1018831
1018832
1018833
1018834
1018835
1018836
1018837
1018838
1018839
1018840
1018841
1018842
1018843
1018844
1018845
1018846
1018847
1018848
1018849
1018850
1018851
1018852
1018853
1018854
1018855
1018856
1018857
1018858
1018859
1018860
1018861
1018862
1018863
1018864
1018865
1018866
1018867
1018868
1018869
1018870
1018871
1018872
1018873
1018874
1018875
1018876
1018877
1018878
1018879
1018880
1018881
1018882
1018883
1018884
1018885
1018886
1018887
1018888
1018889
1018890
1018891
1018892
1018893
1018894
1018895
1018896
1018897
1018898
1018899
1018900
1018901
1018902
1018903
1018904
1018905
1018906
1018907
1018908
1018909
1018910
1018911
1018912
1018913
1018914
1018915
1018916
1018917
1018918
1018919
1018920
1018921
1018922
1018923
1018924
1018925
1018926
1018927
1018928
1018929
1018930
1018931
1018932
1018933
1018934
1018935
1018936
1018937
1018938
1018939
1018940
1018941
1018942
1018943
1018944
1018945
1018946
1018947
1018948
1018949
1018950
1018951
1018952
1018953
1018954
1018955
1018956
1018957
1018958
1018959
1018960
1018961
1018962
1018963
1018964
1018965
1018966
1018967
1018968
1018969
1018970
1018971
1018972
1018973
1018974
1018975
1018976
1018977
1018978
1018979
1018980
1018981
1018982
1018983
1018984
1018985
1018986
1018987
1018988
1018989
1018990
1018991
1018992
1018993
1018994
1018995
1018996
1018997
1018998
1018999
1019000
1019001
1019002
1019003
1019004
1019005
1019006
1019007
1019008
1019009
1019010
1019011
1019012
1019013
1019014
1019015
1019016
1019017
1019018
1019019
1019020
1019021
1019022
1019023
1019024
1019025
1019026
1019027
1019028
1019029
1019030
1019031
1019032
1019033
1019034
1019035
1019036
1019037
1019038
1019039
1019040
1019041
1019042
1019043
1019044
1019045
1019046
1019047
1019048
1019049
1019050
1019051
1019052
1019053
1019054
1019055
1019056
1019057
1019058
1019059
1019060
1019061
1019062
1019063
1019064
1019065
1019066
1019067
1019068
1019069
1019070
1019071
1019072
1019073
1019074
1019075
1019076
1019077
1019078
1019079
1019080
1019081
1019082
1019083
1019084
1019085
1019086
1019087
1019088
1019089
1019090
1019091
1019092
1019093
1019094
1019095
1019096
1019097
1019098
1019099
1019100
1019101
1019102
1019103
1019104
1019105
1019106
1019107
1019108
1019109
1019110
1019111
1019112
1019113
1019114
1019115
1019116
1019117
1019118
1019119
1019120
1019121
1019122
1019123
1019124
1019125
1019126
1019127
1019128
1019129
1019130
1019131
1019132
1019133
1019134
1019135
1019136
1019137
1019138
1019139
1019140
1019141
1019142
1019143
1019144
1019145
1019146
1019147
1019148
1019149
1019150
1019151
1019152
1019153
1019154
1019155
1019156
1019157
1019158
1019159
1019160
1019161
1019162
1019163
1019164
1019165
1019166
1019167
1019168
1019169
1019170
1019171
1019172
1019173
1019174
1019175
1019176
1019177
1019178
1019179
1019180
1019181
1019182
1019183
1019184
1019185
1019186
1019187
1019188
1019189
1019190
1019191
1019192
1019193
1019194
1019195
1019196
1019197
1019198
1019199
1019200
1019201
1019202
1019203
1019204
1019205
1019206
1019207
1019208
1019209
1019210
1019211
1019212
1019213
1019214
1019215
1019216
1019217
1019218
1019219
1019220
1019221
1019222
1019223
1019224
1019225
1019226
1019227
1019228
1019229
1019230
1019231
1019232
1019233
1019234
1019235
1019236
1019237
1019238
1019239
1019240
1019241
1019242
1019243
1019244
1019245
1019246
1019247
1019248
1019249
1019250
1019251
1019252
1019253
1019254
1019255
1019256
1019257
1019258
1019259
1019260
1019261
1019262
1019263
1019264
1019265
1019266
1019267
1019268
1019269
1019270
1019271
1019272
1019273
1019274
1019275
1019276
1019277
1019278
1019279
1019280
1019281
1019282
1019283
1019284
1019285
1019286
1019287
1019288
1019289
1019290
1019291
1019292
1019293
1019294
1019295
1019296
1019297
1019298
1019299
1019300
1019301
1019302
1019303
1019304
1019305
1019306
1019307
1019308
1019309
1019310
1019311
1019312
1019313
1019314
1019315
1019316
1019317
1019318
1019319
1019320
1019321
1019322
1019323
1019324
1019325
1019326
1019327
1019328
1019329
1019330
1019331
1019332
1019333
1019334
1019335
1019336
1019337
1019338
1019339
1019340
1019341
1019342
1019343
1019344
1019345
1019346
1019347
1019348
1019349
1019350
1019351
1019352
1019353
1019354
1019355
1019356
1019357
1019358
1019359
1019360
1019361
1019362
1019363
1019364
1019365
1019366
1019367
1019368
1019369
1019370
1019371
1019372
1019373
1019374
1019375
1019376
1019377
1019378
1019379
1019380
1019381
1019382
1019383
1019384
1019385
1019386
1019387
1019388
1019389
1019390
1019391
1019392
1019393
1019394
1019395
1019396
1019397
1019398
1019399
1019400
1019401
1019402
1019403
1019404
1019405
1019406
1019407
1019408
1019409
1019410
1019411
1019412
1019413
1019414
1019415
1019416
1019417
1019418
1019419
1019420
1019421
1019422
1019423
1019424
1019425
1019426
1019427
1019428
1019429
1019430
1019431
1019432
1019433
1019434
1019435
1019436
1019437
1019438
1019439
1019440
1019441
1019442
1019443
1019444
1019445
1019446
1019447
1019448
1019449
1019450
1019451
1019452
1019453
1019454
1019455
1019456
1019457
1019458
1019459
1019460
1019461
1019462
1019463
1019464
1019465
1019466
1019467
1019468
1019469
1019470
1019471
1019472
1019473
1019474
1019475
1019476
1019477
1019478
1019479
1019480
1019481
1019482
1019483
1019484
1019485
1019486
1019487
1019488
1019489
1019490
1019491
1019492
1019493
1019494
1019495
1019496
1019497
1019498
1019499
1019500
1019501
1019502
1019503
1019504
1019505
1019506
1019507
1019508
1019509
1019510
1019511
1019512
1019513
1019514
1019515
1019516
1019517
1019518
1019519
1019520
1019521
1019522
1019523
1019524
1019525
1019526
1019527
1019528
1019529
1019530
1019531
1019532
1019533
1019534
1019535
1019536
1019537
1019538
1019539
1019540
1019541
1019542
1019543
1019544
1019545
1019546
1019547
1019548
1019549
1019550
1019551
1019552
1019553
1019554
1019555
1019556
1019557
1019558
1019559
1019560
1019561
1019562
1019563
1019564
1019565
1019566
1019567
1019568
1019569
1019570
1019571
1019572
1019573
1019574
1019575
1019576
1019577
1019578
1019579
1019580
1019581
1019582
1019583
1019584
1019585
1019586
1019587
1019588
1019589
1019590
1019591
1019592
1019593
1019594
1019595
1019596
1019597
1019598
1019599
1019600
1019601
1019602
1019603
1019604
1019605
1019606
1019607
1019608
1019609
1019610
1019611
1019612
1019613
1019614
1019615
1019616
1019617
1019618
1019619
1019620
1019621
1019622
1019623
1019624
1019625
1019626
1019627
1019628
1019629
1019630
1019631
1019632
1019633
1019634
1019635
1019636
1019637
1019638
1019639
1019640
1019641
1019642
1019643
1019644
1019645
1019646
1019647
1019648
1019649
1019650
1019651
1019652
1019653
1019654
1019655
1019656
1019657
1019658
1019659
1019660
1019661
1019662
1019663
1019664
1019665
1019666
1019667
1019668
1019669
1019670
1019671
1019672
1019673
1019674
1019675
1019676
1019677
1019678
1019679
1019680
1019681
1019682
1019683
1019684
1019685
1019686
1019687
1019688
1019689
1019690
1019691
1019692
1019693
1019694
1019695
1019696
1019697
1019698
1019699
1019700
1019701
1019702
1019703
1019704
1019705
1019706
1019707
1019708
1019709
1019710
1019711
1019712
1019713
1019714
1019715
1019716
1019717
1019718
1019719
1019720
1019721
1019722
1019723
1019724
1019725
1019726
1019727
1019728
1019729
1019730
1019731
1019732
1019733
1019734
1019735
1019736
1019737
1019738
1019739
1019740
1019741
1019742
1019743
1019744
1019745
1019746
1019747
1019748
1019749
1019750
1019751
1019752
1019753
1019754
1019755
1019756
1019757
1019758
1019759
1019760
1019761
1019762
1019763
1019764
1019765
1019766
1019767
1019768
1019769
1019770
1019771
1019772
1019773
1019774
1019775
1019776
1019777
1019778
1019779
1019780
1019781
1019782
1019783
1019784
1019785
1019786
1019787
1019788
1019789
1019790
1019791
1019792
1019793
1019794
1019795
1019796
1019797
1019798
1019799
1019800
1019801
1019802
1019803
1019804
1019805
1019806
1019807
1019808
1019809
1019810
1019811
1019812
1019813
1019814
1019815
1019816
1019817
1019818
1019819
1019820
1019821
1019822
1019823
1019824
1019825
1019826
1019827
1019828
1019829
1019830
1019831
1019832
1019833
1019834
1019835
1019836
1019837
1019838
1019839
1019840
1019841
1019842
1019843
1019844
1019845
1019846
1019847
1019848
1019849
1019850
1019851
1019852
1019853
1019854
1019855
1019856
1019857
1019858
1019859
1019860
1019861
1019862
1019863
1019864
1019865
1019866
1019867
1019868
1019869
1019870
1019871
1019872
1019873
1019874
1019875
1019876
1019877
1019878
1019879
1019880
1019881
1019882
1019883
1019884
1019885
1019886
1019887
1019888
1019889
1019890
1019891
1019892
1019893
1019894
1019895
1019896
1019897
1019898
1019899
1019900
1019901
1019902
1019903
1019904
1019905
1019906
1019907
1019908
1019909
1019910
1019911
1019912
1019913
1019914
1019915
1019916
1019917
1019918
1019919
1019920
1019921
1019922
1019923
1019924
1019925
1019926
1019927
1019928
1019929
1019930
1019931
1019932
1019933
1019934
1019935
1019936
1019937
1019938
1019939
1019940
1019941
1019942
1019943
1019944
1019945
1019946
1019947
1019948
1019949
1019950
1019951
1019952
1019953
1019954
1019955
1019956
1019957
1019958
1019959
1019960
1019961
1019962
1019963
1019964
1019965
1019966
1019967
1019968
1019969
1019970
1019971
1019972
1019973
1019974
1019975
1019976
1019977
1019978
1019979
1019980
1019981
1019982
1019983
1019984
1019985
1019986
1019987
1019988
1019989
1019990
1019991
1019992
1019993
1019994
1019995
1019996
1019997
1019998
1019999
1020000
1020001
1020002
1020003
1020004
1020005
1020006
1020007
1020008
1020009
1020010
1020011
1020012
1020013
1020014
1020015
1020016
1020017
1020018
1020019
1020020
1020021
1020022
1020023
1020024
1020025
1020026
1020027
1020028
1020029
1020030
1020031
1020032
1020033
1020034
1020035
1020036
1020037
1020038
1020039
1020040
1020041
1020042
1020043
1020044
1020045
1020046
1020047
1020048
1020049
1020050
1020051
1020052
1020053
1020054
1020055
1020056
1020057
1020058
1020059
1020060
1020061
1020062
1020063
1020064
1020065
1020066
1020067
1020068
1020069
1020070
1020071
1020072
1020073
1020074
1020075
1020076
1020077
1020078
1020079
1020080
1020081
1020082
1020083
1020084
1020085
1020086
1020087
1020088
1020089
1020090
1020091
1020092
1020093
1020094
1020095
1020096
1020097
1020098
1020099
1020100
1020101
1020102
1020103
1020104
1020105
1020106
1020107
1020108
1020109
1020110
1020111
1020112
1020113
1020114
1020115
1020116
1020117
1020118
1020119
1020120
1020121
1020122
1020123
1020124
1020125
1020126
1020127
1020128
1020129
1020130
1020131
1020132
1020133
1020134
1020135
1020136
1020137
1020138
1020139
1020140
1020141
1020142
1020143
1020144
1020145
1020146
1020147
1020148
1020149
1020150
1020151
1020152
1020153
1020154
1020155
1020156
1020157
1020158
1020159
1020160
1020161
1020162
1020163
1020164
1020165
1020166
1020167
1020168
1020169
1020170
1020171
1020172
1020173
1020174
1020175
1020176
1020177
1020178
1020179
1020180
1020181
1020182
1020183
1020184
1020185
1020186
1020187
1020188
1020189
1020190
1020191
1020192
1020193
1020194
1020195
1020196
1020197
1020198
1020199
1020200
1020201
1020202
1020203
1020204
1020205
1020206
1020207
1020208
1020209
1020210
1020211
1020212
1020213
1020214
1020215
1020216
1020217
1020218
1020219
1020220
1020221
1020222
1020223
1020224
1020225
1020226
1020227
1020228
1020229
1020230
1020231
1020232
1020233
1020234
1020235
1020236
1020237
1020238
1020239
1020240
1020241
1020242
1020243
1020244
1020245
1020246
1020247
1020248
1020249
1020250
1020251
1020252
1020253
1020254
1020255
1020256
1020257
1020258
1020259
1020260
1020261
1020262
1020263
1020264
1020265
1020266
1020267
1020268
1020269
1020270
1020271
1020272
1020273
1020274
1020275
1020276
1020277
1020278
1020279
1020280
1020281
1020282
1020283
1020284
1020285
1020286
1020287
1020288
1020289
1020290
1020291
1020292
1020293
1020294
1020295
1020296
1020297
1020298
1020299
1020300
1020301
1020302
1020303
1020304
1020305
1020306
1020307
1020308
1020309
1020310
1020311
1020312
1020313
1020314
1020315
1020316
1020317
1020318
1020319
1020320
1020321
1020322
1020323
1020324
1020325
1020326
1020327
1020328
1020329
1020330
1020331
1020332
1020333
1020334
1020335
1020336
1020337
1020338
1020339
1020340
1020341
1020342
1020343
1020344
1020345
1020346
1020347
1020348
1020349
1020350
1020351
1020352
1020353
1020354
1020355
1020356
1020357
1020358
1020359
1020360
1020361
1020362
1020363
1020364
1020365
1020366
1020367
1020368
1020369
1020370
1020371
1020372
1020373
1020374
1020375
1020376
1020377
1020378
1020379
1020380
1020381
1020382
1020383
1020384
1020385
1020386
1020387
1020388
1020389
1020390
1020391
1020392
1020393
1020394
1020395
1020396
1020397
1020398
1020399
1020400
1020401
1020402
1020403
1020404
1020405
1020406
1020407
1020408
1020409
1020410
1020411
1020412
1020413
1020414
1020415
1020416
1020417
1020418
1020419
1020420
1020421
1020422
1020423
1020424
1020425
1020426
1020427
1020428
1020429
1020430
1020431
1020432
1020433
1020434
1020435
1020436
1020437
1020438
1020439
1020440
1020441
1020442
1020443
1020444
1020445
1020446
1020447
1020448
1020449
1020450
1020451
1020452
1020453
1020454
1020455
1020456
1020457
1020458
1020459
1020460
1020461
1020462
1020463
1020464
1020465
1020466
1020467
1020468
1020469
1020470
1020471
1020472
1020473
1020474
1020475
1020476
1020477
1020478
1020479
1020480
1020481
1020482
1020483
1020484
1020485
1020486
1020487
1020488
1020489
1020490
1020491
1020492
1020493
1020494
1020495
1020496
1020497
1020498
1020499
1020500
1020501
1020502
1020503
1020504
1020505
1020506
1020507
1020508
1020509
1020510
1020511
1020512
1020513
1020514
1020515
1020516
1020517
1020518
1020519
1020520
1020521
1020522
1020523
1020524
1020525
1020526
1020527
1020528
1020529
1020530
1020531
1020532
1020533
1020534
1020535
1020536
1020537
1020538
1020539
1020540
1020541
1020542
1020543
1020544
1020545
1020546
1020547
1020548
1020549
1020550
1020551
1020552
1020553
1020554
1020555
1020556
1020557
1020558
1020559
1020560
1020561
1020562
1020563
1020564
1020565
1020566
1020567
1020568
1020569
1020570
1020571
1020572
1020573
1020574
1020575
1020576
1020577
1020578
1020579
1020580
1020581
1020582
1020583
1020584
1020585
1020586
1020587
1020588
1020589
1020590
1020591
1020592
1020593
1020594
1020595
1020596
1020597
1020598
1020599
1020600
1020601
1020602
1020603
1020604
1020605
1020606
1020607
1020608
1020609
1020610
1020611
1020612
1020613
1020614
1020615
1020616
1020617
1020618
1020619
1020620
1020621
1020622
1020623
1020624
1020625
1020626
1020627
1020628
1020629
1020630
1020631
1020632
1020633
1020634
1020635
1020636
1020637
1020638
1020639
1020640
1020641
1020642
1020643
1020644
1020645
1020646
1020647
1020648
1020649
1020650
1020651
1020652
1020653
1020654
1020655
1020656
1020657
1020658
1020659
1020660
1020661
1020662
1020663
1020664
1020665
1020666
1020667
1020668
1020669
1020670
1020671
1020672
1020673
1020674
1020675
1020676
1020677
1020678
1020679
1020680
1020681
1020682
1020683
1020684
1020685
1020686
1020687
1020688
1020689
1020690
1020691
1020692
1020693
1020694
1020695
1020696
1020697
1020698
1020699
1020700
1020701
1020702
1020703
1020704
1020705
1020706
1020707
1020708
1020709
1020710
1020711
1020712
1020713
1020714
1020715
1020716
1020717
1020718
1020719
1020720
1020721
1020722
1020723
1020724
1020725
1020726
1020727
1020728
1020729
1020730
1020731
1020732
1020733
1020734
1020735
1020736
1020737
1020738
1020739
1020740
1020741
1020742
1020743
1020744
1020745
1020746
1020747
1020748
1020749
1020750
1020751
1020752
1020753
1020754
1020755
1020756
1020757
1020758
1020759
1020760
1020761
1020762
1020763
1020764
1020765
1020766
1020767
1020768
1020769
1020770
1020771
1020772
1020773
1020774
1020775
1020776
1020777
1020778
1020779
1020780
1020781
1020782
1020783
1020784
1020785
1020786
1020787
1020788
1020789
1020790
1020791
1020792
1020793
1020794
1020795
1020796
1020797
1020798
1020799
1020800
1020801
1020802
1020803
1020804
1020805
1020806
1020807
1020808
1020809
1020810
1020811
1020812
1020813
1020814
1020815
1020816
1020817
1020818
1020819
1020820
1020821
1020822
1020823
1020824
1020825
1020826
1020827
1020828
1020829
1020830
1020831
1020832
1020833
1020834
1020835
1020836
1020837
1020838
1020839
1020840
1020841
1020842
1020843
1020844
1020845
1020846
1020847
1020848
1020849
1020850
1020851
1020852
1020853
1020854
1020855
1020856
1020857
1020858
1020859
1020860
1020861
1020862
1020863
1020864
1020865
1020866
1020867
1020868
1020869
1020870
1020871
1020872
1020873
1020874
1020875
1020876
1020877
1020878
1020879
1020880
1020881
1020882
1020883
1020884
1020885
1020886
1020887
1020888
1020889
1020890
1020891
1020892
1020893
1020894
1020895
1020896
1020897
1020898
1020899
1020900
1020901
1020902
1020903
1020904
1020905
1020906
1020907
1020908
1020909
1020910
1020911
1020912
1020913
1020914
1020915
1020916
1020917
1020918
1020919
1020920
1020921
1020922
1020923
1020924
1020925
1020926
1020927
1020928
1020929
1020930
1020931
1020932
1020933
1020934
1020935
1020936
1020937
1020938
1020939
1020940
1020941
1020942
1020943
1020944
1020945
1020946
1020947
1020948
1020949
1020950
1020951
1020952
1020953
1020954
1020955
1020956
1020957
1020958
1020959
1020960
1020961
1020962
1020963
1020964
1020965
1020966
1020967
1020968
1020969
1020970
1020971
1020972
1020973
1020974
1020975
1020976
1020977
1020978
1020979
1020980
1020981
1020982
1020983
1020984
1020985
1020986
1020987
1020988
1020989
1020990
1020991
1020992
1020993
1020994
1020995
1020996
1020997
1020998
1020999
1021000
1021001
1021002
1021003
1021004
1021005
1021006
1021007
1021008
1021009
1021010
1021011
1021012
1021013
1021014
1021015
1021016
1021017
1021018
1021019
1021020
1021021
1021022
1021023
1021024
1021025
1021026
1021027
1021028
1021029
1021030
1021031
1021032
1021033
1021034
1021035
1021036
1021037
1021038
1021039
1021040
1021041
1021042
1021043
1021044
1021045
1021046
1021047
1021048
1021049
1021050
1021051
1021052
1021053
1021054
1021055
1021056
1021057
1021058
1021059
1021060
1021061
1021062
1021063
1021064
1021065
1021066
1021067
1021068
1021069
1021070
1021071
1021072
1021073
1021074
1021075
1021076
1021077
1021078
1021079
1021080
1021081
1021082
1021083
1021084
1021085
1021086
1021087
1021088
1021089
1021090
1021091
1021092
1021093
1021094
1021095
1021096
1021097
1021098
1021099
1021100
1021101
1021102
1021103
1021104
1021105
1021106
1021107
1021108
1021109
1021110
1021111
1021112
1021113
1021114
1021115
1021116
1021117
1021118
1021119
1021120
1021121
1021122
1021123
1021124
1021125
1021126
1021127
1021128
1021129
1021130
1021131
1021132
1021133
1021134
1021135
1021136
1021137
1021138
1021139
1021140
1021141
1021142
1021143
1021144
1021145
1021146
1021147
1021148
1021149
1021150
1021151
1021152
1021153
1021154
1021155
1021156
1021157
1021158
1021159
1021160
1021161
1021162
1021163
1021164
1021165
1021166
1021167
1021168
1021169
1021170
1021171
1021172
1021173
1021174
1021175
1021176
1021177
1021178
1021179
1021180
1021181
1021182
1021183
1021184
1021185
1021186
1021187
1021188
1021189
1021190
1021191
1021192
1021193
1021194
1021195
1021196
1021197
1021198
1021199
1021200
1021201
1021202
1021203
1021204
1021205
1021206
1021207
1021208
1021209
1021210
1021211
1021212
1021213
1021214
1021215
1021216
1021217
1021218
1021219
1021220
1021221
1021222
1021223
1021224
1021225
1021226
1021227
1021228
1021229
1021230
1021231
1021232
1021233
1021234
1021235
1021236
1021237
1021238
1021239
1021240
1021241
1021242
1021243
1021244
1021245
1021246
1021247
1021248
1021249
1021250
1021251
1021252
1021253
1021254
1021255
1021256
1021257
1021258
1021259
1021260
1021261
1021262
1021263
1021264
1021265
1021266
1021267
1021268
1021269
1021270
1021271
1021272
1021273
1021274
1021275
1021276
1021277
1021278
1021279
1021280
1021281
1021282
1021283
1021284
1021285
1021286
1021287
1021288
1021289
1021290
1021291
1021292
1021293
1021294
1021295
1021296
1021297
1021298
1021299
1021300
1021301
1021302
1021303
1021304
1021305
1021306
1021307
1021308
1021309
1021310
1021311
1021312
1021313
1021314
1021315
1021316
1021317
1021318
1021319
1021320
1021321
1021322
1021323
1021324
1021325
1021326
1021327
1021328
1021329
1021330
1021331
1021332
1021333
1021334
1021335
1021336
1021337
1021338
1021339
1021340
1021341
1021342
1021343
1021344
1021345
1021346
1021347
1021348
1021349
1021350
1021351
1021352
1021353
1021354
1021355
1021356
1021357
1021358
1021359
1021360
1021361
1021362
1021363
1021364
1021365
1021366
1021367
1021368
1021369
1021370
1021371
1021372
1021373
1021374
1021375
1021376
1021377
1021378
1021379
1021380
1021381
1021382
1021383
1021384
1021385
1021386
1021387
1021388
1021389
1021390
1021391
1021392
1021393
1021394
1021395
1021396
1021397
1021398
1021399
1021400
1021401
1021402
1021403
1021404
1021405
1021406
1021407
1021408
1021409
1021410
1021411
1021412
1021413
1021414
1021415
1021416
1021417
1021418
1021419
1021420
1021421
1021422
1021423
1021424
1021425
1021426
1021427
1021428
1021429
1021430
1021431
1021432
1021433
1021434
1021435
1021436
1021437
1021438
1021439
1021440
1021441
1021442
1021443
1021444
1021445
1021446
1021447
1021448
1021449
1021450
1021451
1021452
1021453
1021454
1021455
1021456
1021457
1021458
1021459
1021460
1021461
1021462
1021463
1021464
1021465
1021466
1021467
1021468
1021469
1021470
1021471
1021472
1021473
1021474
1021475
1021476
1021477
1021478
1021479
1021480
1021481
1021482
1021483
1021484
1021485
1021486
1021487
1021488
1021489
1021490
1021491
1021492
1021493
1021494
1021495
1021496
1021497
1021498
1021499
1021500
1021501
1021502
1021503
1021504
1021505
1021506
1021507
1021508
1021509
1021510
1021511
1021512
1021513
1021514
1021515
1021516
1021517
1021518
1021519
1021520
1021521
1021522
1021523
1021524
1021525
1021526
1021527
1021528
1021529
1021530
1021531
1021532
1021533
1021534
1021535
1021536
1021537
1021538
1021539
1021540
1021541
1021542
1021543
1021544
1021545
1021546
1021547
1021548
1021549
1021550
1021551
1021552
1021553
1021554
1021555
1021556
1021557
1021558
1021559
1021560
1021561
1021562
1021563
1021564
1021565
1021566
1021567
1021568
1021569
1021570
1021571
1021572
1021573
1021574
1021575
1021576
1021577
1021578
1021579
1021580
1021581
1021582
1021583
1021584
1021585
1021586
1021587
1021588
1021589
1021590
1021591
1021592
1021593
1021594
1021595
1021596
1021597
1021598
1021599
1021600
1021601
1021602
1021603
1021604
1021605
1021606
1021607
1021608
1021609
1021610
1021611
1021612
1021613
1021614
1021615
1021616
1021617
1021618
1021619
1021620
1021621
1021622
1021623
1021624
1021625
1021626
1021627
1021628
1021629
1021630
1021631
1021632
1021633
1021634
1021635
1021636
1021637
1021638
1021639
1021640
1021641
1021642
1021643
1021644
1021645
1021646
1021647
1021648
1021649
1021650
1021651
1021652
1021653
1021654
1021655
1021656
1021657
1021658
1021659
1021660
1021661
1021662
1021663
1021664
1021665
1021666
1021667
1021668
1021669
1021670
1021671
1021672
1021673
1021674
1021675
1021676
1021677
1021678
1021679
1021680
1021681
1021682
1021683
1021684
1021685
1021686
1021687
1021688
1021689
1021690
1021691
1021692
1021693
1021694
1021695
1021696
1021697
1021698
1021699
1021700
1021701
1021702
1021703
1021704
1021705
1021706
1021707
1021708
1021709
1021710
1021711
1021712
1021713
1021714
1021715
1021716
1021717
1021718
1021719
1021720
1021721
1021722
1021723
1021724
1021725
1021726
1021727
1021728
1021729
1021730
1021731
1021732
1021733
1021734
1021735
1021736
1021737
1021738
1021739
1021740
1021741
1021742
1021743
1021744
1021745
1021746
1021747
1021748
1021749
1021750
1021751
1021752
1021753
1021754
1021755
1021756
1021757
1021758
1021759
1021760
1021761
1021762
1021763
1021764
1021765
1021766
1021767
1021768
1021769
1021770
1021771
1021772
1021773
1021774
1021775
1021776
1021777
1021778
1021779
1021780
1021781
1021782
1021783
1021784
1021785
1021786
1021787
1021788
1021789
1021790
1021791
1021792
1021793
1021794
1021795
1021796
1021797
1021798
1021799
1021800
1021801
1021802
1021803
1021804
1021805
1021806
1021807
1021808
1021809
1021810
1021811
1021812
1021813
1021814
1021815
1021816
1021817
1021818
1021819
1021820
1021821
1021822
1021823
1021824
1021825
1021826
1021827
1021828
1021829
1021830
1021831
1021832
1021833
1021834
1021835
1021836
1021837
1021838
1021839
1021840
1021841
1021842
1021843
1021844
1021845
1021846
1021847
1021848
1021849
1021850
1021851
1021852
1021853
1021854
1021855
1021856
1021857
1021858
1021859
1021860
1021861
1021862
1021863
1021864
1021865
1021866
1021867
1021868
1021869
1021870
1021871
1021872
1021873
1021874
1021875
1021876
1021877
1021878
1021879
1021880
1021881
1021882
1021883
1021884
1021885
1021886
1021887
1021888
1021889
1021890
1021891
1021892
1021893
1021894
1021895
1021896
1021897
1021898
1021899
1021900
1021901
1021902
1021903
1021904
1021905
1021906
1021907
1021908
1021909
1021910
1021911
1021912
1021913
1021914
1021915
1021916
1021917
1021918
1021919
1021920
1021921
1021922
1021923
1021924
1021925
1021926
1021927
1021928
1021929
1021930
1021931
1021932
1021933
1021934
1021935
1021936
1021937
1021938
1021939
1021940
1021941
1021942
1021943
1021944
1021945
1021946
1021947
1021948
1021949
1021950
1021951
1021952
1021953
1021954
1021955
1021956
1021957
1021958
1021959
1021960
1021961
1021962
1021963
1021964
1021965
1021966
1021967
1021968
1021969
1021970
1021971
1021972
1021973
1021974
1021975
1021976
1021977
1021978
1021979
1021980
1021981
1021982
1021983
1021984
1021985
1021986
1021987
1021988
1021989
1021990
1021991
1021992
1021993
1021994
1021995
1021996
1021997
1021998
1021999
1022000
1022001
1022002
1022003
1022004
1022005
1022006
1022007
1022008
1022009
1022010
1022011
1022012
1022013
1022014
1022015
1022016
1022017
1022018
1022019
1022020
1022021
1022022
1022023
1022024
1022025
1022026
1022027
1022028
1022029
1022030
1022031
1022032
1022033
1022034
1022035
1022036
1022037
1022038
1022039
1022040
1022041
1022042
1022043
1022044
1022045
1022046
1022047
1022048
1022049
1022050
1022051
1022052
1022053
1022054
1022055
1022056
1022057
1022058
1022059
1022060
1022061
1022062
1022063
1022064
1022065
1022066
1022067
1022068
1022069
1022070
1022071
1022072
1022073
1022074
1022075
1022076
1022077
1022078
1022079
1022080
1022081
1022082
1022083
1022084
1022085
1022086
1022087
1022088
1022089
1022090
1022091
1022092
1022093
1022094
1022095
1022096
1022097
1022098
1022099
1022100
1022101
1022102
1022103
1022104
1022105
1022106
1022107
1022108
1022109
1022110
1022111
1022112
1022113
1022114
1022115
1022116
1022117
1022118
1022119
1022120
1022121
1022122
1022123
1022124
1022125
1022126
1022127
1022128
1022129
1022130
1022131
1022132
1022133
1022134
1022135
1022136
1022137
1022138
1022139
1022140
1022141
1022142
1022143
1022144
1022145
1022146
1022147
1022148
1022149
1022150
1022151
1022152
1022153
1022154
1022155
1022156
1022157
1022158
1022159
1022160
1022161
1022162
1022163
1022164
1022165
1022166
1022167
1022168
1022169
1022170
1022171
1022172
1022173
1022174
1022175
1022176
1022177
1022178
1022179
1022180
1022181
1022182
1022183
1022184
1022185
1022186
1022187
1022188
1022189
1022190
1022191
1022192
1022193
1022194
1022195
1022196
1022197
1022198
1022199
1022200
1022201
1022202
1022203
1022204
1022205
1022206
1022207
1022208
1022209
1022210
1022211
1022212
1022213
1022214
1022215
1022216
1022217
1022218
1022219
1022220
1022221
1022222
1022223
1022224
1022225
1022226
1022227
1022228
1022229
1022230
1022231
1022232
1022233
1022234
1022235
1022236
1022237
1022238
1022239
1022240
1022241
1022242
1022243
1022244
1022245
1022246
1022247
1022248
1022249
1022250
1022251
1022252
1022253
1022254
1022255
1022256
1022257
1022258
1022259
1022260
1022261
1022262
1022263
1022264
1022265
1022266
1022267
1022268
1022269
1022270
1022271
1022272
1022273
1022274
1022275
1022276
1022277
1022278
1022279
1022280
1022281
1022282
1022283
1022284
1022285
1022286
1022287
1022288
1022289
1022290
1022291
1022292
1022293
1022294
1022295
1022296
1022297
1022298
1022299
1022300
1022301
1022302
1022303
1022304
1022305
1022306
1022307
1022308
1022309
1022310
1022311
1022312
1022313
1022314
1022315
1022316
1022317
1022318
1022319
1022320
1022321
1022322
1022323
1022324
1022325
1022326
1022327
1022328
1022329
1022330
1022331
1022332
1022333
1022334
1022335
1022336
1022337
1022338
1022339
1022340
1022341
1022342
1022343
1022344
1022345
1022346
1022347
1022348
1022349
1022350
1022351
1022352
1022353
1022354
1022355
1022356
1022357
1022358
1022359
1022360
1022361
1022362
1022363
1022364
1022365
1022366
1022367
1022368
1022369
1022370
1022371
1022372
1022373
1022374
1022375
1022376
1022377
1022378
1022379
1022380
1022381
1022382
1022383
1022384
1022385
1022386
1022387
1022388
1022389
1022390
1022391
1022392
1022393
1022394
1022395
1022396
1022397
1022398
1022399
1022400
1022401
1022402
1022403
1022404
1022405
1022406
1022407
1022408
1022409
1022410
1022411
1022412
1022413
1022414
1022415
1022416
1022417
1022418
1022419
1022420
1022421
1022422
1022423
1022424
1022425
1022426
1022427
1022428
1022429
1022430
1022431
1022432
1022433
1022434
1022435
1022436
1022437
1022438
1022439
1022440
1022441
1022442
1022443
1022444
1022445
1022446
1022447
1022448
1022449
1022450
1022451
1022452
1022453
1022454
1022455
1022456
1022457
1022458
1022459
1022460
1022461
1022462
1022463
1022464
1022465
1022466
1022467
1022468
1022469
1022470
1022471
1022472
1022473
1022474
1022475
1022476
1022477
1022478
1022479
1022480
1022481
1022482
1022483
1022484
1022485
1022486
1022487
1022488
1022489
1022490
1022491
1022492
1022493
1022494
1022495
1022496
1022497
1022498
1022499
1022500
1022501
1022502
1022503
1022504
1022505
1022506
1022507
1022508
1022509
1022510
1022511
1022512
1022513
1022514
1022515
1022516
1022517
1022518
1022519
1022520
1022521
1022522
1022523
1022524
1022525
1022526
1022527
1022528
1022529
1022530
1022531
1022532
1022533
1022534
1022535
1022536
1022537
1022538
1022539
1022540
1022541
1022542
1022543
1022544
1022545
1022546
1022547
1022548
1022549
1022550
1022551
1022552
1022553
1022554
1022555
1022556
1022557
1022558
1022559
1022560
1022561
1022562
1022563
1022564
1022565
1022566
1022567
1022568
1022569
1022570
1022571
1022572
1022573
1022574
1022575
1022576
1022577
1022578
1022579
1022580
1022581
1022582
1022583
1022584
1022585
1022586
1022587
1022588
1022589
1022590
1022591
1022592
1022593
1022594
1022595
1022596
1022597
1022598
1022599
1022600
1022601
1022602
1022603
1022604
1022605
1022606
1022607
1022608
1022609
1022610
1022611
1022612
1022613
1022614
1022615
1022616
1022617
1022618
1022619
1022620
1022621
1022622
1022623
1022624
1022625
1022626
1022627
1022628
1022629
1022630
1022631
1022632
1022633
1022634
1022635
1022636
1022637
1022638
1022639
1022640
1022641
1022642
1022643
1022644
1022645
1022646
1022647
1022648
1022649
1022650
1022651
1022652
1022653
1022654
1022655
1022656
1022657
1022658
1022659
1022660
1022661
1022662
1022663
1022664
1022665
1022666
1022667
1022668
1022669
1022670
1022671
1022672
1022673
1022674
1022675
1022676
1022677
1022678
1022679
1022680
1022681
1022682
1022683
1022684
1022685
1022686
1022687
1022688
1022689
1022690
1022691
1022692
1022693
1022694
1022695
1022696
1022697
1022698
1022699
1022700
1022701
1022702
1022703
1022704
1022705
1022706
1022707
1022708
1022709
1022710
1022711
1022712
1022713
1022714
1022715
1022716
1022717
1022718
1022719
1022720
1022721
1022722
1022723
1022724
1022725
1022726
1022727
1022728
1022729
1022730
1022731
1022732
1022733
1022734
1022735
1022736
1022737
1022738
1022739
1022740
1022741
1022742
1022743
1022744
1022745
1022746
1022747
1022748
1022749
1022750
1022751
1022752
1022753
1022754
1022755
1022756
1022757
1022758
1022759
1022760
1022761
1022762
1022763
1022764
1022765
1022766
1022767
1022768
1022769
1022770
1022771
1022772
1022773
1022774
1022775
1022776
1022777
1022778
1022779
1022780
1022781
1022782
1022783
1022784
1022785
1022786
1022787
1022788
1022789
1022790
1022791
1022792
1022793
1022794
1022795
1022796
1022797
1022798
1022799
1022800
1022801
1022802
1022803
1022804
1022805
1022806
1022807
1022808
1022809
1022810
1022811
1022812
1022813
1022814
1022815
1022816
1022817
1022818
1022819
1022820
1022821
1022822
1022823
1022824
1022825
1022826
1022827
1022828
1022829
1022830
1022831
1022832
1022833
1022834
1022835
1022836
1022837
1022838
1022839
1022840
1022841
1022842
1022843
1022844
1022845
1022846
1022847
1022848
1022849
1022850
1022851
1022852
1022853
1022854
1022855
1022856
1022857
1022858
1022859
1022860
1022861
1022862
1022863
1022864
1022865
1022866
1022867
1022868
1022869
1022870
1022871
1022872
1022873
1022874
1022875
1022876
1022877
1022878
1022879
1022880
1022881
1022882
1022883
1022884
1022885
1022886
1022887
1022888
1022889
1022890
1022891
1022892
1022893
1022894
1022895
1022896
1022897
1022898
1022899
1022900
1022901
1022902
1022903
1022904
1022905
1022906
1022907
1022908
1022909
1022910
1022911
1022912
1022913
1022914
1022915
1022916
1022917
1022918
1022919
1022920
1022921
1022922
1022923
1022924
1022925
1022926
1022927
1022928
1022929
1022930
1022931
1022932
1022933
1022934
1022935
1022936
1022937
1022938
1022939
1022940
1022941
1022942
1022943
1022944
1022945
1022946
1022947
1022948
1022949
1022950
1022951
1022952
1022953
1022954
1022955
1022956
1022957
1022958
1022959
1022960
1022961
1022962
1022963
1022964
1022965
1022966
1022967
1022968
1022969
1022970
1022971
1022972
1022973
1022974
1022975
1022976
1022977
1022978
1022979
1022980
1022981
1022982
1022983
1022984
1022985
1022986
1022987
1022988
1022989
1022990
1022991
1022992
1022993
1022994
1022995
1022996
1022997
1022998
1022999
1023000
1023001
1023002
1023003
1023004
1023005
1023006
1023007
1023008
1023009
1023010
1023011
1023012
1023013
1023014
1023015
1023016
1023017
1023018
1023019
1023020
1023021
1023022
1023023
1023024
1023025
1023026
1023027
1023028
1023029
1023030
1023031
1023032
1023033
1023034
1023035
1023036
1023037
1023038
1023039
1023040
1023041
1023042
1023043
1023044
1023045
1023046
1023047
1023048
1023049
1023050
1023051
1023052
1023053
1023054
1023055
1023056
1023057
1023058
1023059
1023060
1023061
1023062
1023063
1023064
1023065
1023066
1023067
1023068
1023069
1023070
1023071
1023072
1023073
1023074
1023075
1023076
1023077
1023078
1023079
1023080
1023081
1023082
1023083
1023084
1023085
1023086
1023087
1023088
1023089
1023090
1023091
1023092
1023093
1023094
1023095
1023096
1023097
1023098
1023099
1023100
1023101
1023102
1023103
1023104
1023105
1023106
1023107
1023108
1023109
1023110
1023111
1023112
1023113
1023114
1023115
1023116
1023117
1023118
1023119
1023120
1023121
1023122
1023123
1023124
1023125
1023126
1023127
1023128
1023129
1023130
1023131
1023132
1023133
1023134
1023135
1023136
1023137
1023138
1023139
1023140
1023141
1023142
1023143
1023144
1023145
1023146
1023147
1023148
1023149
1023150
1023151
1023152
1023153
1023154
1023155
1023156
1023157
1023158
1023159
1023160
1023161
1023162
1023163
1023164
1023165
1023166
1023167
1023168
1023169
1023170
1023171
1023172
1023173
1023174
1023175
1023176
1023177
1023178
1023179
1023180
1023181
1023182
1023183
1023184
1023185
1023186
1023187
1023188
1023189
1023190
1023191
1023192
1023193
1023194
1023195
1023196
1023197
1023198
1023199
1023200
1023201
1023202
1023203
1023204
1023205
1023206
1023207
1023208
1023209
1023210
1023211
1023212
1023213
1023214
1023215
1023216
1023217
1023218
1023219
1023220
1023221
1023222
1023223
1023224
1023225
1023226
1023227
1023228
1023229
1023230
1023231
1023232
1023233
1023234
1023235
1023236
1023237
1023238
1023239
1023240
1023241
1023242
1023243
1023244
1023245
1023246
1023247
1023248
1023249
1023250
1023251
1023252
1023253
1023254
1023255
1023256
1023257
1023258
1023259
1023260
1023261
1023262
1023263
1023264
1023265
1023266
1023267
1023268
1023269
1023270
1023271
1023272
1023273
1023274
1023275
1023276
1023277
1023278
1023279
1023280
1023281
1023282
1023283
1023284
1023285
1023286
1023287
1023288
1023289
1023290
1023291
1023292
1023293
1023294
1023295
1023296
1023297
1023298
1023299
1023300
1023301
1023302
1023303
1023304
1023305
1023306
1023307
1023308
1023309
1023310
1023311
1023312
1023313
1023314
1023315
1023316
1023317
1023318
1023319
1023320
1023321
1023322
1023323
1023324
1023325
1023326
1023327
1023328
1023329
1023330
1023331
1023332
1023333
1023334
1023335
1023336
1023337
1023338
1023339
1023340
1023341
1023342
1023343
1023344
1023345
1023346
1023347
1023348
1023349
1023350
1023351
1023352
1023353
1023354
1023355
1023356
1023357
1023358
1023359
1023360
1023361
1023362
1023363
1023364
1023365
1023366
1023367
1023368
1023369
1023370
1023371
1023372
1023373
1023374
1023375
1023376
1023377
1023378
1023379
1023380
1023381
1023382
1023383
1023384
1023385
1023386
1023387
1023388
1023389
1023390
1023391
1023392
1023393
1023394
1023395
1023396
1023397
1023398
1023399
1023400
1023401
1023402
1023403
1023404
1023405
1023406
1023407
1023408
1023409
1023410
1023411
1023412
1023413
1023414
1023415
1023416
1023417
1023418
1023419
1023420
1023421
1023422
1023423
1023424
1023425
1023426
1023427
1023428
1023429
1023430
1023431
1023432
1023433
1023434
1023435
1023436
1023437
1023438
1023439
1023440
1023441
1023442
1023443
1023444
1023445
1023446
1023447
1023448
1023449
1023450
1023451
1023452
1023453
1023454
1023455
1023456
1023457
1023458
1023459
1023460
1023461
1023462
1023463
1023464
1023465
1023466
1023467
1023468
1023469
1023470
1023471
1023472
1023473
1023474
1023475
1023476
1023477
1023478
1023479
1023480
1023481
1023482
1023483
1023484
1023485
1023486
1023487
1023488
1023489
1023490
1023491
1023492
1023493
1023494
1023495
1023496
1023497
1023498
1023499
1023500
1023501
1023502
1023503
1023504
1023505
1023506
1023507
1023508
1023509
1023510
1023511
1023512
1023513
1023514
1023515
1023516
1023517
1023518
1023519
1023520
1023521
1023522
1023523
1023524
1023525
1023526
1023527
1023528
1023529
1023530
1023531
1023532
1023533
1023534
1023535
1023536
1023537
1023538
1023539
1023540
1023541
1023542
1023543
1023544
1023545
1023546
1023547
1023548
1023549
1023550
1023551
1023552
1023553
1023554
1023555
1023556
1023557
1023558
1023559
1023560
1023561
1023562
1023563
1023564
1023565
1023566
1023567
1023568
1023569
1023570
1023571
1023572
1023573
1023574
1023575
1023576
1023577
1023578
1023579
1023580
1023581
1023582
1023583
1023584
1023585
1023586
1023587
1023588
1023589
1023590
1023591
1023592
1023593
1023594
1023595
1023596
1023597
1023598
1023599
1023600
1023601
1023602
1023603
1023604
1023605
1023606
1023607
1023608
1023609
1023610
1023611
1023612
1023613
1023614
1023615
1023616
1023617
1023618
1023619
1023620
1023621
1023622
1023623
1023624
1023625
1023626
1023627
1023628
1023629
1023630
1023631
1023632
1023633
1023634
1023635
1023636
1023637
1023638
1023639
1023640
1023641
1023642
1023643
1023644
1023645
1023646
1023647
1023648
1023649
1023650
1023651
1023652
1023653
1023654
1023655
1023656
1023657
1023658
1023659
1023660
1023661
1023662
1023663
1023664
1023665
1023666
1023667
1023668
1023669
1023670
1023671
1023672
1023673
1023674
1023675
1023676
1023677
1023678
1023679
1023680
1023681
1023682
1023683
1023684
1023685
1023686
1023687
1023688
1023689
1023690
1023691
1023692
1023693
1023694
1023695
1023696
1023697
1023698
1023699
1023700
1023701
1023702
1023703
1023704
1023705
1023706
1023707
1023708
1023709
1023710
1023711
1023712
1023713
1023714
1023715
1023716
1023717
1023718
1023719
1023720
1023721
1023722
1023723
1023724
1023725
1023726
1023727
1023728
1023729
1023730
1023731
1023732
1023733
1023734
1023735
1023736
1023737
1023738
1023739
1023740
1023741
1023742
1023743
1023744
1023745
1023746
1023747
1023748
1023749
1023750
1023751
1023752
1023753
1023754
1023755
1023756
1023757
1023758
1023759
1023760
1023761
1023762
1023763
1023764
1023765
1023766
1023767
1023768
1023769
1023770
1023771
1023772
1023773
1023774
1023775
1023776
1023777
1023778
1023779
1023780
1023781
1023782
1023783
1023784
1023785
1023786
1023787
1023788
1023789
1023790
1023791
1023792
1023793
1023794
1023795
1023796
1023797
1023798
1023799
1023800
1023801
1023802
1023803
1023804
1023805
1023806
1023807
1023808
1023809
1023810
1023811
1023812
1023813
1023814
1023815
1023816
1023817
1023818
1023819
1023820
1023821
1023822
1023823
1023824
1023825
1023826
1023827
1023828
1023829
1023830
1023831
1023832
1023833
1023834
1023835
1023836
1023837
1023838
1023839
1023840
1023841
1023842
1023843
1023844
1023845
1023846
1023847
1023848
1023849
1023850
1023851
1023852
1023853
1023854
1023855
1023856
1023857
1023858
1023859
1023860
1023861
1023862
1023863
1023864
1023865
1023866
1023867
1023868
1023869
1023870
1023871
1023872
1023873
1023874
1023875
1023876
1023877
1023878
1023879
1023880
1023881
1023882
1023883
1023884
1023885
1023886
1023887
1023888
1023889
1023890
1023891
1023892
1023893
1023894
1023895
1023896
1023897
1023898
1023899
1023900
1023901
1023902
1023903
1023904
1023905
1023906
1023907
1023908
1023909
1023910
1023911
1023912
1023913
1023914
1023915
1023916
1023917
1023918
1023919
1023920
1023921
1023922
1023923
1023924
1023925
1023926
1023927
1023928
1023929
1023930
1023931
1023932
1023933
1023934
1023935
1023936
1023937
1023938
1023939
1023940
1023941
1023942
1023943
1023944
1023945
1023946
1023947
1023948
1023949
1023950
1023951
1023952
1023953
1023954
1023955
1023956
1023957
1023958
1023959
1023960
1023961
1023962
1023963
1023964
1023965
1023966
1023967
1023968
1023969
1023970
1023971
1023972
1023973
1023974
1023975
1023976
1023977
1023978
1023979
1023980
1023981
1023982
1023983
1023984
1023985
1023986
1023987
1023988
1023989
1023990
1023991
1023992
1023993
1023994
1023995
1023996
1023997
1023998
1023999
1024000
1024001
1024002
1024003
1024004
1024005
1024006
1024007
1024008
1024009
1024010
1024011
1024012
1024013
1024014
1024015
1024016
1024017
1024018
1024019
1024020
1024021
1024022
1024023
1024024
1024025
1024026
1024027
1024028
1024029
1024030
1024031
1024032
1024033
1024034
1024035
1024036
1024037
1024038
1024039
1024040
1024041
1024042
1024043
1024044
1024045
1024046
1024047
1024048
1024049
1024050
1024051
1024052
1024053
1024054
1024055
1024056
1024057
1024058
1024059
1024060
1024061
1024062
1024063
1024064
1024065
1024066
1024067
1024068
1024069
1024070
1024071
1024072
1024073
1024074
1024075
1024076
1024077
1024078
1024079
1024080
1024081
1024082
1024083
1024084
1024085
1024086
1024087
1024088
1024089
1024090
1024091
1024092
1024093
1024094
1024095
1024096
1024097
1024098
1024099
1024100
1024101
1024102
1024103
1024104
1024105
1024106
1024107
1024108
1024109
1024110
1024111
1024112
1024113
1024114
1024115
1024116
1024117
1024118
1024119
1024120
1024121
1024122
1024123
1024124
1024125
1024126
1024127
1024128
1024129
1024130
1024131
1024132
1024133
1024134
1024135
1024136
1024137
1024138
1024139
1024140
1024141
1024142
1024143
1024144
1024145
1024146
1024147
1024148
1024149
1024150
1024151
1024152
1024153
1024154
1024155
1024156
1024157
1024158
1024159
1024160
1024161
1024162
1024163
1024164
1024165
1024166
1024167
1024168
1024169
1024170
1024171
1024172
1024173
1024174
1024175
1024176
1024177
1024178
1024179
1024180
1024181
1024182
1024183
1024184
1024185
1024186
1024187
1024188
1024189
1024190
1024191
1024192
1024193
1024194
1024195
1024196
1024197
1024198
1024199
1024200
1024201
1024202
1024203
1024204
1024205
1024206
1024207
1024208
1024209
1024210
1024211
1024212
1024213
1024214
1024215
1024216
1024217
1024218
1024219
1024220
1024221
1024222
1024223
1024224
1024225
1024226
1024227
1024228
1024229
1024230
1024231
1024232
1024233
1024234
1024235
1024236
1024237
1024238
1024239
1024240
1024241
1024242
1024243
1024244
1024245
1024246
1024247
1024248
1024249
1024250
1024251
1024252
1024253
1024254
1024255
1024256
1024257
1024258
1024259
1024260
1024261
1024262
1024263
1024264
1024265
1024266
1024267
1024268
1024269
1024270
1024271
1024272
1024273
1024274
1024275
1024276
1024277
1024278
1024279
1024280
1024281
1024282
1024283
1024284
1024285
1024286
1024287
1024288
1024289
1024290
1024291
1024292
1024293
1024294
1024295
1024296
1024297
1024298
1024299
1024300
1024301
1024302
1024303
1024304
1024305
1024306
1024307
1024308
1024309
1024310
1024311
1024312
1024313
1024314
1024315
1024316
1024317
1024318
1024319
1024320
1024321
1024322
1024323
1024324
1024325
1024326
1024327
1024328
1024329
1024330
1024331
1024332
1024333
1024334
1024335
1024336
1024337
1024338
1024339
1024340
1024341
1024342
1024343
1024344
1024345
1024346
1024347
1024348
1024349
1024350
1024351
1024352
1024353
1024354
1024355
1024356
1024357
1024358
1024359
1024360
1024361
1024362
1024363
1024364
1024365
1024366
1024367
1024368
1024369
1024370
1024371
1024372
1024373
1024374
1024375
1024376
1024377
1024378
1024379
1024380
1024381
1024382
1024383
1024384
1024385
1024386
1024387
1024388
1024389
1024390
1024391
1024392
1024393
1024394
1024395
1024396
1024397
1024398
1024399
1024400
1024401
1024402
1024403
1024404
1024405
1024406
1024407
1024408
1024409
1024410
1024411
1024412
1024413
1024414
1024415
1024416
1024417
1024418
1024419
1024420
1024421
1024422
1024423
1024424
1024425
1024426
1024427
1024428
1024429
1024430
1024431
1024432
1024433
1024434
1024435
1024436
1024437
1024438
1024439
1024440
1024441
1024442
1024443
1024444
1024445
1024446
1024447
1024448
1024449
1024450
1024451
1024452
1024453
1024454
1024455
1024456
1024457
1024458
1024459
1024460
1024461
1024462
1024463
1024464
1024465
1024466
1024467
1024468
1024469
1024470
1024471
1024472
1024473
1024474
1024475
1024476
1024477
1024478
1024479
1024480
1024481
1024482
1024483
1024484
1024485
1024486
1024487
1024488
1024489
1024490
1024491
1024492
1024493
1024494
1024495
1024496
1024497
1024498
1024499
1024500
1024501
1024502
1024503
1024504
1024505
1024506
1024507
1024508
1024509
1024510
1024511
1024512
1024513
1024514
1024515
1024516
1024517
1024518
1024519
1024520
1024521
1024522
1024523
1024524
1024525
1024526
1024527
1024528
1024529
1024530
1024531
1024532
1024533
1024534
1024535
1024536
1024537
1024538
1024539
1024540
1024541
1024542
1024543
1024544
1024545
1024546
1024547
1024548
1024549
1024550
1024551
1024552
1024553
1024554
1024555
1024556
1024557
1024558
1024559
1024560
1024561
1024562
1024563
1024564
1024565
1024566
1024567
1024568
1024569
1024570
1024571
1024572
1024573
1024574
1024575
1024576
1024577
1024578
1024579
1024580
1024581
1024582
1024583
1024584
1024585
1024586
1024587
1024588
1024589
1024590
1024591
1024592
1024593
1024594
1024595
1024596
1024597
1024598
1024599
1024600
1024601
1024602
1024603
1024604
1024605
1024606
1024607
1024608
1024609
1024610
1024611
1024612
1024613
1024614
1024615
1024616
1024617
1024618
1024619
1024620
1024621
1024622
1024623
1024624
1024625
1024626
1024627
1024628
1024629
1024630
1024631
1024632
1024633
1024634
1024635
1024636
1024637
1024638
1024639
1024640
1024641
1024642
1024643
1024644
1024645
1024646
1024647
1024648
1024649
1024650
1024651
1024652
1024653
1024654
1024655
1024656
1024657
1024658
1024659
1024660
1024661
1024662
1024663
1024664
1024665
1024666
1024667
1024668
1024669
1024670
1024671
1024672
1024673
1024674
1024675
1024676
1024677
1024678
1024679
1024680
1024681
1024682
1024683
1024684
1024685
1024686
1024687
1024688
1024689
1024690
1024691
1024692
1024693
1024694
1024695
1024696
1024697
1024698
1024699
1024700
1024701
1024702
1024703
1024704
1024705
1024706
1024707
1024708
1024709
1024710
1024711
1024712
1024713
1024714
1024715
1024716
1024717
1024718
1024719
1024720
1024721
1024722
1024723
1024724
1024725
1024726
1024727
1024728
1024729
1024730
1024731
1024732
1024733
1024734
1024735
1024736
1024737
1024738
1024739
1024740
1024741
1024742
1024743
1024744
1024745
1024746
1024747
1024748
1024749
1024750
1024751
1024752
1024753
1024754
1024755
1024756
1024757
1024758
1024759
1024760
1024761
1024762
1024763
1024764
1024765
1024766
1024767
1024768
1024769
1024770
1024771
1024772
1024773
1024774
1024775
1024776
1024777
1024778
1024779
1024780
1024781
1024782
1024783
1024784
1024785
1024786
1024787
1024788
1024789
1024790
1024791
1024792
1024793
1024794
1024795
1024796
1024797
1024798
1024799
1024800
1024801
1024802
1024803
1024804
1024805
1024806
1024807
1024808
1024809
1024810
1024811
1024812
1024813
1024814
1024815
1024816
1024817
1024818
1024819
1024820
1024821
1024822
1024823
1024824
1024825
1024826
1024827
1024828
1024829
1024830
1024831
1024832
1024833
1024834
1024835
1024836
1024837
1024838
1024839
1024840
1024841
1024842
1024843
1024844
1024845
1024846
1024847
1024848
1024849
1024850
1024851
1024852
1024853
1024854
1024855
1024856
1024857
1024858
1024859
1024860
1024861
1024862
1024863
1024864
1024865
1024866
1024867
1024868
1024869
1024870
1024871
1024872
1024873
1024874
1024875
1024876
1024877
1024878
1024879
1024880
1024881
1024882
1024883
1024884
1024885
1024886
1024887
1024888
1024889
1024890
1024891
1024892
1024893
1024894
1024895
1024896
1024897
1024898
1024899
1024900
1024901
1024902
1024903
1024904
1024905
1024906
1024907
1024908
1024909
1024910
1024911
1024912
1024913
1024914
1024915
1024916
1024917
1024918
1024919
1024920
1024921
1024922
1024923
1024924
1024925
1024926
1024927
1024928
1024929
1024930
1024931
1024932
1024933
1024934
1024935
1024936
1024937
1024938
1024939
1024940
1024941
1024942
1024943
1024944
1024945
1024946
1024947
1024948
1024949
1024950
1024951
1024952
1024953
1024954
1024955
1024956
1024957
1024958
1024959
1024960
1024961
1024962
1024963
1024964
1024965
1024966
1024967
1024968
1024969
1024970
1024971
1024972
1024973
1024974
1024975
1024976
1024977
1024978
1024979
1024980
1024981
1024982
1024983
1024984
1024985
1024986
1024987
1024988
1024989
1024990
1024991
1024992
1024993
1024994
1024995
1024996
1024997
1024998
1024999
1025000
1025001
1025002
1025003
1025004
1025005
1025006
1025007
1025008
1025009
1025010
1025011
1025012
1025013
1025014
1025015
1025016
1025017
1025018
1025019
1025020
1025021
1025022
1025023
1025024
1025025
1025026
1025027
1025028
1025029
1025030
1025031
1025032
1025033
1025034
1025035
1025036
1025037
1025038
1025039
1025040
1025041
1025042
1025043
1025044
1025045
1025046
1025047
1025048
1025049
1025050
1025051
1025052
1025053
1025054
1025055
1025056
1025057
1025058
1025059
1025060
1025061
1025062
1025063
1025064
1025065
1025066
1025067
1025068
1025069
1025070
1025071
1025072
1025073
1025074
1025075
1025076
1025077
1025078
1025079
1025080
1025081
1025082
1025083
1025084
1025085
1025086
1025087
1025088
1025089
1025090
1025091
1025092
1025093
1025094
1025095
1025096
1025097
1025098
1025099
1025100
1025101
1025102
1025103
1025104
1025105
1025106
1025107
1025108
1025109
1025110
1025111
1025112
1025113
1025114
1025115
1025116
1025117
1025118
1025119
1025120
1025121
1025122
1025123
1025124
1025125
1025126
1025127
1025128
1025129
1025130
1025131
1025132
1025133
1025134
1025135
1025136
1025137
1025138
1025139
1025140
1025141
1025142
1025143
1025144
1025145
1025146
1025147
1025148
1025149
1025150
1025151
1025152
1025153
1025154
1025155
1025156
1025157
1025158
1025159
1025160
1025161
1025162
1025163
1025164
1025165
1025166
1025167
1025168
1025169
1025170
1025171
1025172
1025173
1025174
1025175
1025176
1025177
1025178
1025179
1025180
1025181
1025182
1025183
1025184
1025185
1025186
1025187
1025188
1025189
1025190
1025191
1025192
1025193
1025194
1025195
1025196
1025197
1025198
1025199
1025200
1025201
1025202
1025203
1025204
1025205
1025206
1025207
1025208
1025209
1025210
1025211
1025212
1025213
1025214
1025215
1025216
1025217
1025218
1025219
1025220
1025221
1025222
1025223
1025224
1025225
1025226
1025227
1025228
1025229
1025230
1025231
1025232
1025233
1025234
1025235
1025236
1025237
1025238
1025239
1025240
1025241
1025242
1025243
1025244
1025245
1025246
1025247
1025248
1025249
1025250
1025251
1025252
1025253
1025254
1025255
1025256
1025257
1025258
1025259
1025260
1025261
1025262
1025263
1025264
1025265
1025266
1025267
1025268
1025269
1025270
1025271
1025272
1025273
1025274
1025275
1025276
1025277
1025278
1025279
1025280
1025281
1025282
1025283
1025284
1025285
1025286
1025287
1025288
1025289
1025290
1025291
1025292
1025293
1025294
1025295
1025296
1025297
1025298
1025299
1025300
1025301
1025302
1025303
1025304
1025305
1025306
1025307
1025308
1025309
1025310
1025311
1025312
1025313
1025314
1025315
1025316
1025317
1025318
1025319
1025320
1025321
1025322
1025323
1025324
1025325
1025326
1025327
1025328
1025329
1025330
1025331
1025332
1025333
1025334
1025335
1025336
1025337
1025338
1025339
1025340
1025341
1025342
1025343
1025344
1025345
1025346
1025347
1025348
1025349
1025350
1025351
1025352
1025353
1025354
1025355
1025356
1025357
1025358
1025359
1025360
1025361
1025362
1025363
1025364
1025365
1025366
1025367
1025368
1025369
1025370
1025371
1025372
1025373
1025374
1025375
1025376
1025377
1025378
1025379
1025380
1025381
1025382
1025383
1025384
1025385
1025386
1025387
1025388
1025389
1025390
1025391
1025392
1025393
1025394
1025395
1025396
1025397
1025398
1025399
1025400
1025401
1025402
1025403
1025404
1025405
1025406
1025407
1025408
1025409
1025410
1025411
1025412
1025413
1025414
1025415
1025416
1025417
1025418
1025419
1025420
1025421
1025422
1025423
1025424
1025425
1025426
1025427
1025428
1025429
1025430
1025431
1025432
1025433
1025434
1025435
1025436
1025437
1025438
1025439
1025440
1025441
1025442
1025443
1025444
1025445
1025446
1025447
1025448
1025449
1025450
1025451
1025452
1025453
1025454
1025455
1025456
1025457
1025458
1025459
1025460
1025461
1025462
1025463
1025464
1025465
1025466
1025467
1025468
1025469
1025470
1025471
1025472
1025473
1025474
1025475
1025476
1025477
1025478
1025479
1025480
1025481
1025482
1025483
1025484
1025485
1025486
1025487
1025488
1025489
1025490
1025491
1025492
1025493
1025494
1025495
1025496
1025497
1025498
1025499
1025500
1025501
1025502
1025503
1025504
1025505
1025506
1025507
1025508
1025509
1025510
1025511
1025512
1025513
1025514
1025515
1025516
1025517
1025518
1025519
1025520
1025521
1025522
1025523
1025524
1025525
1025526
1025527
1025528
1025529
1025530
1025531
1025532
1025533
1025534
1025535
1025536
1025537
1025538
1025539
1025540
1025541
1025542
1025543
1025544
1025545
1025546
1025547
1025548
1025549
1025550
1025551
1025552
1025553
1025554
1025555
1025556
1025557
1025558
1025559
1025560
1025561
1025562
1025563
1025564
1025565
1025566
1025567
1025568
1025569
1025570
1025571
1025572
1025573
1025574
1025575
1025576
1025577
1025578
1025579
1025580
1025581
1025582
1025583
1025584
1025585
1025586
1025587
1025588
1025589
1025590
1025591
1025592
1025593
1025594
1025595
1025596
1025597
1025598
1025599
1025600
1025601
1025602
1025603
1025604
1025605
1025606
1025607
1025608
1025609
1025610
1025611
1025612
1025613
1025614
1025615
1025616
1025617
1025618
1025619
1025620
1025621
1025622
1025623
1025624
1025625
1025626
1025627
1025628
1025629
1025630
1025631
1025632
1025633
1025634
1025635
1025636
1025637
1025638
1025639
1025640
1025641
1025642
1025643
1025644
1025645
1025646
1025647
1025648
1025649
1025650
1025651
1025652
1025653
1025654
1025655
1025656
1025657
1025658
1025659
1025660
1025661
1025662
1025663
1025664
1025665
1025666
1025667
1025668
1025669
1025670
1025671
1025672
1025673
1025674
1025675
1025676
1025677
1025678
1025679
1025680
1025681
1025682
1025683
1025684
1025685
1025686
1025687
1025688
1025689
1025690
1025691
1025692
1025693
1025694
1025695
1025696
1025697
1025698
1025699
1025700
1025701
1025702
1025703
1025704
1025705
1025706
1025707
1025708
1025709
1025710
1025711
1025712
1025713
1025714
1025715
1025716
1025717
1025718
1025719
1025720
1025721
1025722
1025723
1025724
1025725
1025726
1025727
1025728
1025729
1025730
1025731
1025732
1025733
1025734
1025735
1025736
1025737
1025738
1025739
1025740
1025741
1025742
1025743
1025744
1025745
1025746
1025747
1025748
1025749
1025750
1025751
1025752
1025753
1025754
1025755
1025756
1025757
1025758
1025759
1025760
1025761
1025762
1025763
1025764
1025765
1025766
1025767
1025768
1025769
1025770
1025771
1025772
1025773
1025774
1025775
1025776
1025777
1025778
1025779
1025780
1025781
1025782
1025783
1025784
1025785
1025786
1025787
1025788
1025789
1025790
1025791
1025792
1025793
1025794
1025795
1025796
1025797
1025798
1025799
1025800
1025801
1025802
1025803
1025804
1025805
1025806
1025807
1025808
1025809
1025810
1025811
1025812
1025813
1025814
1025815
1025816
1025817
1025818
1025819
1025820
1025821
1025822
1025823
1025824
1025825
1025826
1025827
1025828
1025829
1025830
1025831
1025832
1025833
1025834
1025835
1025836
1025837
1025838
1025839
1025840
1025841
1025842
1025843
1025844
1025845
1025846
1025847
1025848
1025849
1025850
1025851
1025852
1025853
1025854
1025855
1025856
1025857
1025858
1025859
1025860
1025861
1025862
1025863
1025864
1025865
1025866
1025867
1025868
1025869
1025870
1025871
1025872
1025873
1025874
1025875
1025876
1025877
1025878
1025879
1025880
1025881
1025882
1025883
1025884
1025885
1025886
1025887
1025888
1025889
1025890
1025891
1025892
1025893
1025894
1025895
1025896
1025897
1025898
1025899
1025900
1025901
1025902
1025903
1025904
1025905
1025906
1025907
1025908
1025909
1025910
1025911
1025912
1025913
1025914
1025915
1025916
1025917
1025918
1025919
1025920
1025921
1025922
1025923
1025924
1025925
1025926
1025927
1025928
1025929
1025930
1025931
1025932
1025933
1025934
1025935
1025936
1025937
1025938
1025939
1025940
1025941
1025942
1025943
1025944
1025945
1025946
1025947
1025948
1025949
1025950
1025951
1025952
1025953
1025954
1025955
1025956
1025957
1025958
1025959
1025960
1025961
1025962
1025963
1025964
1025965
1025966
1025967
1025968
1025969
1025970
1025971
1025972
1025973
1025974
1025975
1025976
1025977
1025978
1025979
1025980
1025981
1025982
1025983
1025984
1025985
1025986
1025987
1025988
1025989
1025990
1025991
1025992
1025993
1025994
1025995
1025996
1025997
1025998
1025999
1026000
1026001
1026002
1026003
1026004
1026005
1026006
1026007
1026008
1026009
1026010
1026011
1026012
1026013
1026014
1026015
1026016
1026017
1026018
1026019
1026020
1026021
1026022
1026023
1026024
1026025
1026026
1026027
1026028
1026029
1026030
1026031
1026032
1026033
1026034
1026035
1026036
1026037
1026038
1026039
1026040
1026041
1026042
1026043
1026044
1026045
1026046
1026047
1026048
1026049
1026050
1026051
1026052
1026053
1026054
1026055
1026056
1026057
1026058
1026059
1026060
1026061
1026062
1026063
1026064
1026065
1026066
1026067
1026068
1026069
1026070
1026071
1026072
1026073
1026074
1026075
1026076
1026077
1026078
1026079
1026080
1026081
1026082
1026083
1026084
1026085
1026086
1026087
1026088
1026089
1026090
1026091
1026092
1026093
1026094
1026095
1026096
1026097
1026098
1026099
1026100
1026101
1026102
1026103
1026104
1026105
1026106
1026107
1026108
1026109
1026110
1026111
1026112
1026113
1026114
1026115
1026116
1026117
1026118
1026119
1026120
1026121
1026122
1026123
1026124
1026125
1026126
1026127
1026128
1026129
1026130
1026131
1026132
1026133
1026134
1026135
1026136
1026137
1026138
1026139
1026140
1026141
1026142
1026143
1026144
1026145
1026146
1026147
1026148
1026149
1026150
1026151
1026152
1026153
1026154
1026155
1026156
1026157
1026158
1026159
1026160
1026161
1026162
1026163
1026164
1026165
1026166
1026167
1026168
1026169
1026170
1026171
1026172
1026173
1026174
1026175
1026176
1026177
1026178
1026179
1026180
1026181
1026182
1026183
1026184
1026185
1026186
1026187
1026188
1026189
1026190
1026191
1026192
1026193
1026194
1026195
1026196
1026197
1026198
1026199
1026200
1026201
1026202
1026203
1026204
1026205
1026206
1026207
1026208
1026209
1026210
1026211
1026212
1026213
1026214
1026215
1026216
1026217
1026218
1026219
1026220
1026221
1026222
1026223
1026224
1026225
1026226
1026227
1026228
1026229
1026230
1026231
1026232
1026233
1026234
1026235
1026236
1026237
1026238
1026239
1026240
1026241
1026242
1026243
1026244
1026245
1026246
1026247
1026248
1026249
1026250
1026251
1026252
1026253
1026254
1026255
1026256
1026257
1026258
1026259
1026260
1026261
1026262
1026263
1026264
1026265
1026266
1026267
1026268
1026269
1026270
1026271
1026272
1026273
1026274
1026275
1026276
1026277
1026278
1026279
1026280
1026281
1026282
1026283
1026284
1026285
1026286
1026287
1026288
1026289
1026290
1026291
1026292
1026293
1026294
1026295
1026296
1026297
1026298
1026299
1026300
1026301
1026302
1026303
1026304
1026305
1026306
1026307
1026308
1026309
1026310
1026311
1026312
1026313
1026314
1026315
1026316
1026317
1026318
1026319
1026320
1026321
1026322
1026323
1026324
1026325
1026326
1026327
1026328
1026329
1026330
1026331
1026332
1026333
1026334
1026335
1026336
1026337
1026338
1026339
1026340
1026341
1026342
1026343
1026344
1026345
1026346
1026347
1026348
1026349
1026350
1026351
1026352
1026353
1026354
1026355
1026356
1026357
1026358
1026359
1026360
1026361
1026362
1026363
1026364
1026365
1026366
1026367
1026368
1026369
1026370
1026371
1026372
1026373
1026374
1026375
1026376
1026377
1026378
1026379
1026380
1026381
1026382
1026383
1026384
1026385
1026386
1026387
1026388
1026389
1026390
1026391
1026392
1026393
1026394
1026395
1026396
1026397
1026398
1026399
1026400
1026401
1026402
1026403
1026404
1026405
1026406
1026407
1026408
1026409
1026410
1026411
1026412
1026413
1026414
1026415
1026416
1026417
1026418
1026419
1026420
1026421
1026422
1026423
1026424
1026425
1026426
1026427
1026428
1026429
1026430
1026431
1026432
1026433
1026434
1026435
1026436
1026437
1026438
1026439
1026440
1026441
1026442
1026443
1026444
1026445
1026446
1026447
1026448
1026449
1026450
1026451
1026452
1026453
1026454
1026455
1026456
1026457
1026458
1026459
1026460
1026461
1026462
1026463
1026464
1026465
1026466
1026467
1026468
1026469
1026470
1026471
1026472
1026473
1026474
1026475
1026476
1026477
1026478
1026479
1026480
1026481
1026482
1026483
1026484
1026485
1026486
1026487
1026488
1026489
1026490
1026491
1026492
1026493
1026494
1026495
1026496
1026497
1026498
1026499
1026500
1026501
1026502
1026503
1026504
1026505
1026506
1026507
1026508
1026509
1026510
1026511
1026512
1026513
1026514
1026515
1026516
1026517
1026518
1026519
1026520
1026521
1026522
1026523
1026524
1026525
1026526
1026527
1026528
1026529
1026530
1026531
1026532
1026533
1026534
1026535
1026536
1026537
1026538
1026539
1026540
1026541
1026542
1026543
1026544
1026545
1026546
1026547
1026548
1026549
1026550
1026551
1026552
1026553
1026554
1026555
1026556
1026557
1026558
1026559
1026560
1026561
1026562
1026563
1026564
1026565
1026566
1026567
1026568
1026569
1026570
1026571
1026572
1026573
1026574
1026575
1026576
1026577
1026578
1026579
1026580
1026581
1026582
1026583
1026584
1026585
1026586
1026587
1026588
1026589
1026590
1026591
1026592
1026593
1026594
1026595
1026596
1026597
1026598
1026599
1026600
1026601
1026602
1026603
1026604
1026605
1026606
1026607
1026608
1026609
1026610
1026611
1026612
1026613
1026614
1026615
1026616
1026617
1026618
1026619
1026620
1026621
1026622
1026623
1026624
1026625
1026626
1026627
1026628
1026629
1026630
1026631
1026632
1026633
1026634
1026635
1026636
1026637
1026638
1026639
1026640
1026641
1026642
1026643
1026644
1026645
1026646
1026647
1026648
1026649
1026650
1026651
1026652
1026653
1026654
1026655
1026656
1026657
1026658
1026659
1026660
1026661
1026662
1026663
1026664
1026665
1026666
1026667
1026668
1026669
1026670
1026671
1026672
1026673
1026674
1026675
1026676
1026677
1026678
1026679
1026680
1026681
1026682
1026683
1026684
1026685
1026686
1026687
1026688
1026689
1026690
1026691
1026692
1026693
1026694
1026695
1026696
1026697
1026698
1026699
1026700
1026701
1026702
1026703
1026704
1026705
1026706
1026707
1026708
1026709
1026710
1026711
1026712
1026713
1026714
1026715
1026716
1026717
1026718
1026719
1026720
1026721
1026722
1026723
1026724
1026725
1026726
1026727
1026728
1026729
1026730
1026731
1026732
1026733
1026734
1026735
1026736
1026737
1026738
1026739
1026740
1026741
1026742
1026743
1026744
1026745
1026746
1026747
1026748
1026749
1026750
1026751
1026752
1026753
1026754
1026755
1026756
1026757
1026758
1026759
1026760
1026761
1026762
1026763
1026764
1026765
1026766
1026767
1026768
1026769
1026770
1026771
1026772
1026773
1026774
1026775
1026776
1026777
1026778
1026779
1026780
1026781
1026782
1026783
1026784
1026785
1026786
1026787
1026788
1026789
1026790
1026791
1026792
1026793
1026794
1026795
1026796
1026797
1026798
1026799
1026800
1026801
1026802
1026803
1026804
1026805
1026806
1026807
1026808
1026809
1026810
1026811
1026812
1026813
1026814
1026815
1026816
1026817
1026818
1026819
1026820
1026821
1026822
1026823
1026824
1026825
1026826
1026827
1026828
1026829
1026830
1026831
1026832
1026833
1026834
1026835
1026836
1026837
1026838
1026839
1026840
1026841
1026842
1026843
1026844
1026845
1026846
1026847
1026848
1026849
1026850
1026851
1026852
1026853
1026854
1026855
1026856
1026857
1026858
1026859
1026860
1026861
1026862
1026863
1026864
1026865
1026866
1026867
1026868
1026869
1026870
1026871
1026872
1026873
1026874
1026875
1026876
1026877
1026878
1026879
1026880
1026881
1026882
1026883
1026884
1026885
1026886
1026887
1026888
1026889
1026890
1026891
1026892
1026893
1026894
1026895
1026896
1026897
1026898
1026899
1026900
1026901
1026902
1026903
1026904
1026905
1026906
1026907
1026908
1026909
1026910
1026911
1026912
1026913
1026914
1026915
1026916
1026917
1026918
1026919
1026920
1026921
1026922
1026923
1026924
1026925
1026926
1026927
1026928
1026929
1026930
1026931
1026932
1026933
1026934
1026935
1026936
1026937
1026938
1026939
1026940
1026941
1026942
1026943
1026944
1026945
1026946
1026947
1026948
1026949
1026950
1026951
1026952
1026953
1026954
1026955
1026956
1026957
1026958
1026959
1026960
1026961
1026962
1026963
1026964
1026965
1026966
1026967
1026968
1026969
1026970
1026971
1026972
1026973
1026974
1026975
1026976
1026977
1026978
1026979
1026980
1026981
1026982
1026983
1026984
1026985
1026986
1026987
1026988
1026989
1026990
1026991
1026992
1026993
1026994
1026995
1026996
1026997
1026998
1026999
1027000
1027001
1027002
1027003
1027004
1027005
1027006
1027007
1027008
1027009
1027010
1027011
1027012
1027013
1027014
1027015
1027016
1027017
1027018
1027019
1027020
1027021
1027022
1027023
1027024
1027025
1027026
1027027
1027028
1027029
1027030
1027031
1027032
1027033
1027034
1027035
1027036
1027037
1027038
1027039
1027040
1027041
1027042
1027043
1027044
1027045
1027046
1027047
1027048
1027049
1027050
1027051
1027052
1027053
1027054
1027055
1027056
1027057
1027058
1027059
1027060
1027061
1027062
1027063
1027064
1027065
1027066
1027067
1027068
1027069
1027070
1027071
1027072
1027073
1027074
1027075
1027076
1027077
1027078
1027079
1027080
1027081
1027082
1027083
1027084
1027085
1027086
1027087
1027088
1027089
1027090
1027091
1027092
1027093
1027094
1027095
1027096
1027097
1027098
1027099
1027100
1027101
1027102
1027103
1027104
1027105
1027106
1027107
1027108
1027109
1027110
1027111
1027112
1027113
1027114
1027115
1027116
1027117
1027118
1027119
1027120
1027121
1027122
1027123
1027124
1027125
1027126
1027127
1027128
1027129
1027130
1027131
1027132
1027133
1027134
1027135
1027136
1027137
1027138
1027139
1027140
1027141
1027142
1027143
1027144
1027145
1027146
1027147
1027148
1027149
1027150
1027151
1027152
1027153
1027154
1027155
1027156
1027157
1027158
1027159
1027160
1027161
1027162
1027163
1027164
1027165
1027166
1027167
1027168
1027169
1027170
1027171
1027172
1027173
1027174
1027175
1027176
1027177
1027178
1027179
1027180
1027181
1027182
1027183
1027184
1027185
1027186
1027187
1027188
1027189
1027190
1027191
1027192
1027193
1027194
1027195
1027196
1027197
1027198
1027199
1027200
1027201
1027202
1027203
1027204
1027205
1027206
1027207
1027208
1027209
1027210
1027211
1027212
1027213
1027214
1027215
1027216
1027217
1027218
1027219
1027220
1027221
1027222
1027223
1027224
1027225
1027226
1027227
1027228
1027229
1027230
1027231
1027232
1027233
1027234
1027235
1027236
1027237
1027238
1027239
1027240
1027241
1027242
1027243
1027244
1027245
1027246
1027247
1027248
1027249
1027250
1027251
1027252
1027253
1027254
1027255
1027256
1027257
1027258
1027259
1027260
1027261
1027262
1027263
1027264
1027265
1027266
1027267
1027268
1027269
1027270
1027271
1027272
1027273
1027274
1027275
1027276
1027277
1027278
1027279
1027280
1027281
1027282
1027283
1027284
1027285
1027286
1027287
1027288
1027289
1027290
1027291
1027292
1027293
1027294
1027295
1027296
1027297
1027298
1027299
1027300
1027301
1027302
1027303
1027304
1027305
1027306
1027307
1027308
1027309
1027310
1027311
1027312
1027313
1027314
1027315
1027316
1027317
1027318
1027319
1027320
1027321
1027322
1027323
1027324
1027325
1027326
1027327
1027328
1027329
1027330
1027331
1027332
1027333
1027334
1027335
1027336
1027337
1027338
1027339
1027340
1027341
1027342
1027343
1027344
1027345
1027346
1027347
1027348
1027349
1027350
1027351
1027352
1027353
1027354
1027355
1027356
1027357
1027358
1027359
1027360
1027361
1027362
1027363
1027364
1027365
1027366
1027367
1027368
1027369
1027370
1027371
1027372
1027373
1027374
1027375
1027376
1027377
1027378
1027379
1027380
1027381
1027382
1027383
1027384
1027385
1027386
1027387
1027388
1027389
1027390
1027391
1027392
1027393
1027394
1027395
1027396
1027397
1027398
1027399
1027400
1027401
1027402
1027403
1027404
1027405
1027406
1027407
1027408
1027409
1027410
1027411
1027412
1027413
1027414
1027415
1027416
1027417
1027418
1027419
1027420
1027421
1027422
1027423
1027424
1027425
1027426
1027427
1027428
1027429
1027430
1027431
1027432
1027433
1027434
1027435
1027436
1027437
1027438
1027439
1027440
1027441
1027442
1027443
1027444
1027445
1027446
1027447
1027448
1027449
1027450
1027451
1027452
1027453
1027454
1027455
1027456
1027457
1027458
1027459
1027460
1027461
1027462
1027463
1027464
1027465
1027466
1027467
1027468
1027469
1027470
1027471
1027472
1027473
1027474
1027475
1027476
1027477
1027478
1027479
1027480
1027481
1027482
1027483
1027484
1027485
1027486
1027487
1027488
1027489
1027490
1027491
1027492
1027493
1027494
1027495
1027496
1027497
1027498
1027499
1027500
1027501
1027502
1027503
1027504
1027505
1027506
1027507
1027508
1027509
1027510
1027511
1027512
1027513
1027514
1027515
1027516
1027517
1027518
1027519
1027520
1027521
1027522
1027523
1027524
1027525
1027526
1027527
1027528
1027529
1027530
1027531
1027532
1027533
1027534
1027535
1027536
1027537
1027538
1027539
1027540
1027541
1027542
1027543
1027544
1027545
1027546
1027547
1027548
1027549
1027550
1027551
1027552
1027553
1027554
1027555
1027556
1027557
1027558
1027559
1027560
1027561
1027562
1027563
1027564
1027565
1027566
1027567
1027568
1027569
1027570
1027571
1027572
1027573
1027574
1027575
1027576
1027577
1027578
1027579
1027580
1027581
1027582
1027583
1027584
1027585
1027586
1027587
1027588
1027589
1027590
1027591
1027592
1027593
1027594
1027595
1027596
1027597
1027598
1027599
1027600
1027601
1027602
1027603
1027604
1027605
1027606
1027607
1027608
1027609
1027610
1027611
1027612
1027613
1027614
1027615
1027616
1027617
1027618
1027619
1027620
1027621
1027622
1027623
1027624
1027625
1027626
1027627
1027628
1027629
1027630
1027631
1027632
1027633
1027634
1027635
1027636
1027637
1027638
1027639
1027640
1027641
1027642
1027643
1027644
1027645
1027646
1027647
1027648
1027649
1027650
1027651
1027652
1027653
1027654
1027655
1027656
1027657
1027658
1027659
1027660
1027661
1027662
1027663
1027664
1027665
1027666
1027667
1027668
1027669
1027670
1027671
1027672
1027673
1027674
1027675
1027676
1027677
1027678
1027679
1027680
1027681
1027682
1027683
1027684
1027685
1027686
1027687
1027688
1027689
1027690
1027691
1027692
1027693
1027694
1027695
1027696
1027697
1027698
1027699
1027700
1027701
1027702
1027703
1027704
1027705
1027706
1027707
1027708
1027709
1027710
1027711
1027712
1027713
1027714
1027715
1027716
1027717
1027718
1027719
1027720
1027721
1027722
1027723
1027724
1027725
1027726
1027727
1027728
1027729
1027730
1027731
1027732
1027733
1027734
1027735
1027736
1027737
1027738
1027739
1027740
1027741
1027742
1027743
1027744
1027745
1027746
1027747
1027748
1027749
1027750
1027751
1027752
1027753
1027754
1027755
1027756
1027757
1027758
1027759
1027760
1027761
1027762
1027763
1027764
1027765
1027766
1027767
1027768
1027769
1027770
1027771
1027772
1027773
1027774
1027775
1027776
1027777
1027778
1027779
1027780
1027781
1027782
1027783
1027784
1027785
1027786
1027787
1027788
1027789
1027790
1027791
1027792
1027793
1027794
1027795
1027796
1027797
1027798
1027799
1027800
1027801
1027802
1027803
1027804
1027805
1027806
1027807
1027808
1027809
1027810
1027811
1027812
1027813
1027814
1027815
1027816
1027817
1027818
1027819
1027820
1027821
1027822
1027823
1027824
1027825
1027826
1027827
1027828
1027829
1027830
1027831
1027832
1027833
1027834
1027835
1027836
1027837
1027838
1027839
1027840
1027841
1027842
1027843
1027844
1027845
1027846
1027847
1027848
1027849
1027850
1027851
1027852
1027853
1027854
1027855
1027856
1027857
1027858
1027859
1027860
1027861
1027862
1027863
1027864
1027865
1027866
1027867
1027868
1027869
1027870
1027871
1027872
1027873
1027874
1027875
1027876
1027877
1027878
1027879
1027880
1027881
1027882
1027883
1027884
1027885
1027886
1027887
1027888
1027889
1027890
1027891
1027892
1027893
1027894
1027895
1027896
1027897
1027898
1027899
1027900
1027901
1027902
1027903
1027904
1027905
1027906
1027907
1027908
1027909
1027910
1027911
1027912
1027913
1027914
1027915
1027916
1027917
1027918
1027919
1027920
1027921
1027922
1027923
1027924
1027925
1027926
1027927
1027928
1027929
1027930
1027931
1027932
1027933
1027934
1027935
1027936
1027937
1027938
1027939
1027940
1027941
1027942
1027943
1027944
1027945
1027946
1027947
1027948
1027949
1027950
1027951
1027952
1027953
1027954
1027955
1027956
1027957
1027958
1027959
1027960
1027961
1027962
1027963
1027964
1027965
1027966
1027967
1027968
1027969
1027970
1027971
1027972
1027973
1027974
1027975
1027976
1027977
1027978
1027979
1027980
1027981
1027982
1027983
1027984
1027985
1027986
1027987
1027988
1027989
1027990
1027991
1027992
1027993
1027994
1027995
1027996
1027997
1027998
1027999
1028000
1028001
1028002
1028003
1028004
1028005
1028006
1028007
1028008
1028009
1028010
1028011
1028012
1028013
1028014
1028015
1028016
1028017
1028018
1028019
1028020
1028021
1028022
1028023
1028024
1028025
1028026
1028027
1028028
1028029
1028030
1028031
1028032
1028033
1028034
1028035
1028036
1028037
1028038
1028039
1028040
1028041
1028042
1028043
1028044
1028045
1028046
1028047
1028048
1028049
1028050
1028051
1028052
1028053
1028054
1028055
1028056
1028057
1028058
1028059
1028060
1028061
1028062
1028063
1028064
1028065
1028066
1028067
1028068
1028069
1028070
1028071
1028072
1028073
1028074
1028075
1028076
1028077
1028078
1028079
1028080
1028081
1028082
1028083
1028084
1028085
1028086
1028087
1028088
1028089
1028090
1028091
1028092
1028093
1028094
1028095
1028096
1028097
1028098
1028099
1028100
1028101
1028102
1028103
1028104
1028105
1028106
1028107
1028108
1028109
1028110
1028111
1028112
1028113
1028114
1028115
1028116
1028117
1028118
1028119
1028120
1028121
1028122
1028123
1028124
1028125
1028126
1028127
1028128
1028129
1028130
1028131
1028132
1028133
1028134
1028135
1028136
1028137
1028138
1028139
1028140
1028141
1028142
1028143
1028144
1028145
1028146
1028147
1028148
1028149
1028150
1028151
1028152
1028153
1028154
1028155
1028156
1028157
1028158
1028159
1028160
1028161
1028162
1028163
1028164
1028165
1028166
1028167
1028168
1028169
1028170
1028171
1028172
1028173
1028174
1028175
1028176
1028177
1028178
1028179
1028180
1028181
1028182
1028183
1028184
1028185
1028186
1028187
1028188
1028189
1028190
1028191
1028192
1028193
1028194
1028195
1028196
1028197
1028198
1028199
1028200
1028201
1028202
1028203
1028204
1028205
1028206
1028207
1028208
1028209
1028210
1028211
1028212
1028213
1028214
1028215
1028216
1028217
1028218
1028219
1028220
1028221
1028222
1028223
1028224
1028225
1028226
1028227
1028228
1028229
1028230
1028231
1028232
1028233
1028234
1028235
1028236
1028237
1028238
1028239
1028240
1028241
1028242
1028243
1028244
1028245
1028246
1028247
1028248
1028249
1028250
1028251
1028252
1028253
1028254
1028255
1028256
1028257
1028258
1028259
1028260
1028261
1028262
1028263
1028264
1028265
1028266
1028267
1028268
1028269
1028270
1028271
1028272
1028273
1028274
1028275
1028276
1028277
1028278
1028279
1028280
1028281
1028282
1028283
1028284
1028285
1028286
1028287
1028288
1028289
1028290
1028291
1028292
1028293
1028294
1028295
1028296
1028297
1028298
1028299
1028300
1028301
1028302
1028303
1028304
1028305
1028306
1028307
1028308
1028309
1028310
1028311
1028312
1028313
1028314
1028315
1028316
1028317
1028318
1028319
1028320
1028321
1028322
1028323
1028324
1028325
1028326
1028327
1028328
1028329
1028330
1028331
1028332
1028333
1028334
1028335
1028336
1028337
1028338
1028339
1028340
1028341
1028342
1028343
1028344
1028345
1028346
1028347
1028348
1028349
1028350
1028351
1028352
1028353
1028354
1028355
1028356
1028357
1028358
1028359
1028360
1028361
1028362
1028363
1028364
1028365
1028366
1028367
1028368
1028369
1028370
1028371
1028372
1028373
1028374
1028375
1028376
1028377
1028378
1028379
1028380
1028381
1028382
1028383
1028384
1028385
1028386
1028387
1028388
1028389
1028390
1028391
1028392
1028393
1028394
1028395
1028396
1028397
1028398
1028399
1028400
1028401
1028402
1028403
1028404
1028405
1028406
1028407
1028408
1028409
1028410
1028411
1028412
1028413
1028414
1028415
1028416
1028417
1028418
1028419
1028420
1028421
1028422
1028423
1028424
1028425
1028426
1028427
1028428
1028429
1028430
1028431
1028432
1028433
1028434
1028435
1028436
1028437
1028438
1028439
1028440
1028441
1028442
1028443
1028444
1028445
1028446
1028447
1028448
1028449
1028450
1028451
1028452
1028453
1028454
1028455
1028456
1028457
1028458
1028459
1028460
1028461
1028462
1028463
1028464
1028465
1028466
1028467
1028468
1028469
1028470
1028471
1028472
1028473
1028474
1028475
1028476
1028477
1028478
1028479
1028480
1028481
1028482
1028483
1028484
1028485
1028486
1028487
1028488
1028489
1028490
1028491
1028492
1028493
1028494
1028495
1028496
1028497
1028498
1028499
1028500
1028501
1028502
1028503
1028504
1028505
1028506
1028507
1028508
1028509
1028510
1028511
1028512
1028513
1028514
1028515
1028516
1028517
1028518
1028519
1028520
1028521
1028522
1028523
1028524
1028525
1028526
1028527
1028528
1028529
1028530
1028531
1028532
1028533
1028534
1028535
1028536
1028537
1028538
1028539
1028540
1028541
1028542
1028543
1028544
1028545
1028546
1028547
1028548
1028549
1028550
1028551
1028552
1028553
1028554
1028555
1028556
1028557
1028558
1028559
1028560
1028561
1028562
1028563
1028564
1028565
1028566
1028567
1028568
1028569
1028570
1028571
1028572
1028573
1028574
1028575
1028576
1028577
1028578
1028579
1028580
1028581
1028582
1028583
1028584
1028585
1028586
1028587
1028588
1028589
1028590
1028591
1028592
1028593
1028594
1028595
1028596
1028597
1028598
1028599
1028600
1028601
1028602
1028603
1028604
1028605
1028606
1028607
1028608
1028609
1028610
1028611
1028612
1028613
1028614
1028615
1028616
1028617
1028618
1028619
1028620
1028621
1028622
1028623
1028624
1028625
1028626
1028627
1028628
1028629
1028630
1028631
1028632
1028633
1028634
1028635
1028636
1028637
1028638
1028639
1028640
1028641
1028642
1028643
1028644
1028645
1028646
1028647
1028648
1028649
1028650
1028651
1028652
1028653
1028654
1028655
1028656
1028657
1028658
1028659
1028660
1028661
1028662
1028663
1028664
1028665
1028666
1028667
1028668
1028669
1028670
1028671
1028672
1028673
1028674
1028675
1028676
1028677
1028678
1028679
1028680
1028681
1028682
1028683
1028684
1028685
1028686
1028687
1028688
1028689
1028690
1028691
1028692
1028693
1028694
1028695
1028696
1028697
1028698
1028699
1028700
1028701
1028702
1028703
1028704
1028705
1028706
1028707
1028708
1028709
1028710
1028711
1028712
1028713
1028714
1028715
1028716
1028717
1028718
1028719
1028720
1028721
1028722
1028723
1028724
1028725
1028726
1028727
1028728
1028729
1028730
1028731
1028732
1028733
1028734
1028735
1028736
1028737
1028738
1028739
1028740
1028741
1028742
1028743
1028744
1028745
1028746
1028747
1028748
1028749
1028750
1028751
1028752
1028753
1028754
1028755
1028756
1028757
1028758
1028759
1028760
1028761
1028762
1028763
1028764
1028765
1028766
1028767
1028768
1028769
1028770
1028771
1028772
1028773
1028774
1028775
1028776
1028777
1028778
1028779
1028780
1028781
1028782
1028783
1028784
1028785
1028786
1028787
1028788
1028789
1028790
1028791
1028792
1028793
1028794
1028795
1028796
1028797
1028798
1028799
1028800
1028801
1028802
1028803
1028804
1028805
1028806
1028807
1028808
1028809
1028810
1028811
1028812
1028813
1028814
1028815
1028816
1028817
1028818
1028819
1028820
1028821
1028822
1028823
1028824
1028825
1028826
1028827
1028828
1028829
1028830
1028831
1028832
1028833
1028834
1028835
1028836
1028837
1028838
1028839
1028840
1028841
1028842
1028843
1028844
1028845
1028846
1028847
1028848
1028849
1028850
1028851
1028852
1028853
1028854
1028855
1028856
1028857
1028858
1028859
1028860
1028861
1028862
1028863
1028864
1028865
1028866
1028867
1028868
1028869
1028870
1028871
1028872
1028873
1028874
1028875
1028876
1028877
1028878
1028879
1028880
1028881
1028882
1028883
1028884
1028885
1028886
1028887
1028888
1028889
1028890
1028891
1028892
1028893
1028894
1028895
1028896
1028897
1028898
1028899
1028900
1028901
1028902
1028903
1028904
1028905
1028906
1028907
1028908
1028909
1028910
1028911
1028912
1028913
1028914
1028915
1028916
1028917
1028918
1028919
1028920
1028921
1028922
1028923
1028924
1028925
1028926
1028927
1028928
1028929
1028930
1028931
1028932
1028933
1028934
1028935
1028936
1028937
1028938
1028939
1028940
1028941
1028942
1028943
1028944
1028945
1028946
1028947
1028948
1028949
1028950
1028951
1028952
1028953
1028954
1028955
1028956
1028957
1028958
1028959
1028960
1028961
1028962
1028963
1028964
1028965
1028966
1028967
1028968
1028969
1028970
1028971
1028972
1028973
1028974
1028975
1028976
1028977
1028978
1028979
1028980
1028981
1028982
1028983
1028984
1028985
1028986
1028987
1028988
1028989
1028990
1028991
1028992
1028993
1028994
1028995
1028996
1028997
1028998
1028999
1029000
1029001
1029002
1029003
1029004
1029005
1029006
1029007
1029008
1029009
1029010
1029011
1029012
1029013
1029014
1029015
1029016
1029017
1029018
1029019
1029020
1029021
1029022
1029023
1029024
1029025
1029026
1029027
1029028
1029029
1029030
1029031
1029032
1029033
1029034
1029035
1029036
1029037
1029038
1029039
1029040
1029041
1029042
1029043
1029044
1029045
1029046
1029047
1029048
1029049
1029050
1029051
1029052
1029053
1029054
1029055
1029056
1029057
1029058
1029059
1029060
1029061
1029062
1029063
1029064
1029065
1029066
1029067
1029068
1029069
1029070
1029071
1029072
1029073
1029074
1029075
1029076
1029077
1029078
1029079
1029080
1029081
1029082
1029083
1029084
1029085
1029086
1029087
1029088
1029089
1029090
1029091
1029092
1029093
1029094
1029095
1029096
1029097
1029098
1029099
1029100
1029101
1029102
1029103
1029104
1029105
1029106
1029107
1029108
1029109
1029110
1029111
1029112
1029113
1029114
1029115
1029116
1029117
1029118
1029119
1029120
1029121
1029122
1029123
1029124
1029125
1029126
1029127
1029128
1029129
1029130
1029131
1029132
1029133
1029134
1029135
1029136
1029137
1029138
1029139
1029140
1029141
1029142
1029143
1029144
1029145
1029146
1029147
1029148
1029149
1029150
1029151
1029152
1029153
1029154
1029155
1029156
1029157
1029158
1029159
1029160
1029161
1029162
1029163
1029164
1029165
1029166
1029167
1029168
1029169
1029170
1029171
1029172
1029173
1029174
1029175
1029176
1029177
1029178
1029179
1029180
1029181
1029182
1029183
1029184
1029185
1029186
1029187
1029188
1029189
1029190
1029191
1029192
1029193
1029194
1029195
1029196
1029197
1029198
1029199
1029200
1029201
1029202
1029203
1029204
1029205
1029206
1029207
1029208
1029209
1029210
1029211
1029212
1029213
1029214
1029215
1029216
1029217
1029218
1029219
1029220
1029221
1029222
1029223
1029224
1029225
1029226
1029227
1029228
1029229
1029230
1029231
1029232
1029233
1029234
1029235
1029236
1029237
1029238
1029239
1029240
1029241
1029242
1029243
1029244
1029245
1029246
1029247
1029248
1029249
1029250
1029251
1029252
1029253
1029254
1029255
1029256
1029257
1029258
1029259
1029260
1029261
1029262
1029263
1029264
1029265
1029266
1029267
1029268
1029269
1029270
1029271
1029272
1029273
1029274
1029275
1029276
1029277
1029278
1029279
1029280
1029281
1029282
1029283
1029284
1029285
1029286
1029287
1029288
1029289
1029290
1029291
1029292
1029293
1029294
1029295
1029296
1029297
1029298
1029299
1029300
1029301
1029302
1029303
1029304
1029305
1029306
1029307
1029308
1029309
1029310
1029311
1029312
1029313
1029314
1029315
1029316
1029317
1029318
1029319
1029320
1029321
1029322
1029323
1029324
1029325
1029326
1029327
1029328
1029329
1029330
1029331
1029332
1029333
1029334
1029335
1029336
1029337
1029338
1029339
1029340
1029341
1029342
1029343
1029344
1029345
1029346
1029347
1029348
1029349
1029350
1029351
1029352
1029353
1029354
1029355
1029356
1029357
1029358
1029359
1029360
1029361
1029362
1029363
1029364
1029365
1029366
1029367
1029368
1029369
1029370
1029371
1029372
1029373
1029374
1029375
1029376
1029377
1029378
1029379
1029380
1029381
1029382
1029383
1029384
1029385
1029386
1029387
1029388
1029389
1029390
1029391
1029392
1029393
1029394
1029395
1029396
1029397
1029398
1029399
1029400
1029401
1029402
1029403
1029404
1029405
1029406
1029407
1029408
1029409
1029410
1029411
1029412
1029413
1029414
1029415
1029416
1029417
1029418
1029419
1029420
1029421
1029422
1029423
1029424
1029425
1029426
1029427
1029428
1029429
1029430
1029431
1029432
1029433
1029434
1029435
1029436
1029437
1029438
1029439
1029440
1029441
1029442
1029443
1029444
1029445
1029446
1029447
1029448
1029449
1029450
1029451
1029452
1029453
1029454
1029455
1029456
1029457
1029458
1029459
1029460
1029461
1029462
1029463
1029464
1029465
1029466
1029467
1029468
1029469
1029470
1029471
1029472
1029473
1029474
1029475
1029476
1029477
1029478
1029479
1029480
1029481
1029482
1029483
1029484
1029485
1029486
1029487
1029488
1029489
1029490
1029491
1029492
1029493
1029494
1029495
1029496
1029497
1029498
1029499
1029500
1029501
1029502
1029503
1029504
1029505
1029506
1029507
1029508
1029509
1029510
1029511
1029512
1029513
1029514
1029515
1029516
1029517
1029518
1029519
1029520
1029521
1029522
1029523
1029524
1029525
1029526
1029527
1029528
1029529
1029530
1029531
1029532
1029533
1029534
1029535
1029536
1029537
1029538
1029539
1029540
1029541
1029542
1029543
1029544
1029545
1029546
1029547
1029548
1029549
1029550
1029551
1029552
1029553
1029554
1029555
1029556
1029557
1029558
1029559
1029560
1029561
1029562
1029563
1029564
1029565
1029566
1029567
1029568
1029569
1029570
1029571
1029572
1029573
1029574
1029575
1029576
1029577
1029578
1029579
1029580
1029581
1029582
1029583
1029584
1029585
1029586
1029587
1029588
1029589
1029590
1029591
1029592
1029593
1029594
1029595
1029596
1029597
1029598
1029599
1029600
1029601
1029602
1029603
1029604
1029605
1029606
1029607
1029608
1029609
1029610
1029611
1029612
1029613
1029614
1029615
1029616
1029617
1029618
1029619
1029620
1029621
1029622
1029623
1029624
1029625
1029626
1029627
1029628
1029629
1029630
1029631
1029632
1029633
1029634
1029635
1029636
1029637
1029638
1029639
1029640
1029641
1029642
1029643
1029644
1029645
1029646
1029647
1029648
1029649
1029650
1029651
1029652
1029653
1029654
1029655
1029656
1029657
1029658
1029659
1029660
1029661
1029662
1029663
1029664
1029665
1029666
1029667
1029668
1029669
1029670
1029671
1029672
1029673
1029674
1029675
1029676
1029677
1029678
1029679
1029680
1029681
1029682
1029683
1029684
1029685
1029686
1029687
1029688
1029689
1029690
1029691
1029692
1029693
1029694
1029695
1029696
1029697
1029698
1029699
1029700
1029701
1029702
1029703
1029704
1029705
1029706
1029707
1029708
1029709
1029710
1029711
1029712
1029713
1029714
1029715
1029716
1029717
1029718
1029719
1029720
1029721
1029722
1029723
1029724
1029725
1029726
1029727
1029728
1029729
1029730
1029731
1029732
1029733
1029734
1029735
1029736
1029737
1029738
1029739
1029740
1029741
1029742
1029743
1029744
1029745
1029746
1029747
1029748
1029749
1029750
1029751
1029752
1029753
1029754
1029755
1029756
1029757
1029758
1029759
1029760
1029761
1029762
1029763
1029764
1029765
1029766
1029767
1029768
1029769
1029770
1029771
1029772
1029773
1029774
1029775
1029776
1029777
1029778
1029779
1029780
1029781
1029782
1029783
1029784
1029785
1029786
1029787
1029788
1029789
1029790
1029791
1029792
1029793
1029794
1029795
1029796
1029797
1029798
1029799
1029800
1029801
1029802
1029803
1029804
1029805
1029806
1029807
1029808
1029809
1029810
1029811
1029812
1029813
1029814
1029815
1029816
1029817
1029818
1029819
1029820
1029821
1029822
1029823
1029824
1029825
1029826
1029827
1029828
1029829
1029830
1029831
1029832
1029833
1029834
1029835
1029836
1029837
1029838
1029839
1029840
1029841
1029842
1029843
1029844
1029845
1029846
1029847
1029848
1029849
1029850
1029851
1029852
1029853
1029854
1029855
1029856
1029857
1029858
1029859
1029860
1029861
1029862
1029863
1029864
1029865
1029866
1029867
1029868
1029869
1029870
1029871
1029872
1029873
1029874
1029875
1029876
1029877
1029878
1029879
1029880
1029881
1029882
1029883
1029884
1029885
1029886
1029887
1029888
1029889
1029890
1029891
1029892
1029893
1029894
1029895
1029896
1029897
1029898
1029899
1029900
1029901
1029902
1029903
1029904
1029905
1029906
1029907
1029908
1029909
1029910
1029911
1029912
1029913
1029914
1029915
1029916
1029917
1029918
1029919
1029920
1029921
1029922
1029923
1029924
1029925
1029926
1029927
1029928
1029929
1029930
1029931
1029932
1029933
1029934
1029935
1029936
1029937
1029938
1029939
1029940
1029941
1029942
1029943
1029944
1029945
1029946
1029947
1029948
1029949
1029950
1029951
1029952
1029953
1029954
1029955
1029956
1029957
1029958
1029959
1029960
1029961
1029962
1029963
1029964
1029965
1029966
1029967
1029968
1029969
1029970
1029971
1029972
1029973
1029974
1029975
1029976
1029977
1029978
1029979
1029980
1029981
1029982
1029983
1029984
1029985
1029986
1029987
1029988
1029989
1029990
1029991
1029992
1029993
1029994
1029995
1029996
1029997
1029998
1029999
1030000
1030001
1030002
1030003
1030004
1030005
1030006
1030007
1030008
1030009
1030010
1030011
1030012
1030013
1030014
1030015
1030016
1030017
1030018
1030019
1030020
1030021
1030022
1030023
1030024
1030025
1030026
1030027
1030028
1030029
1030030
1030031
1030032
1030033
1030034
1030035
1030036
1030037
1030038
1030039
1030040
1030041
1030042
1030043
1030044
1030045
1030046
1030047
1030048
1030049
1030050
1030051
1030052
1030053
1030054
1030055
1030056
1030057
1030058
1030059
1030060
1030061
1030062
1030063
1030064
1030065
1030066
1030067
1030068
1030069
1030070
1030071
1030072
1030073
1030074
1030075
1030076
1030077
1030078
1030079
1030080
1030081
1030082
1030083
1030084
1030085
1030086
1030087
1030088
1030089
1030090
1030091
1030092
1030093
1030094
1030095
1030096
1030097
1030098
1030099
1030100
1030101
1030102
1030103
1030104
1030105
1030106
1030107
1030108
1030109
1030110
1030111
1030112
1030113
1030114
1030115
1030116
1030117
1030118
1030119
1030120
1030121
1030122
1030123
1030124
1030125
1030126
1030127
1030128
1030129
1030130
1030131
1030132
1030133
1030134
1030135
1030136
1030137
1030138
1030139
1030140
1030141
1030142
1030143
1030144
1030145
1030146
1030147
1030148
1030149
1030150
1030151
1030152
1030153
1030154
1030155
1030156
1030157
1030158
1030159
1030160
1030161
1030162
1030163
1030164
1030165
1030166
1030167
1030168
1030169
1030170
1030171
1030172
1030173
1030174
1030175
1030176
1030177
1030178
1030179
1030180
1030181
1030182
1030183
1030184
1030185
1030186
1030187
1030188
1030189
1030190
1030191
1030192
1030193
1030194
1030195
1030196
1030197
1030198
1030199
1030200
1030201
1030202
1030203
1030204
1030205
1030206
1030207
1030208
1030209
1030210
1030211
1030212
1030213
1030214
1030215
1030216
1030217
1030218
1030219
1030220
1030221
1030222
1030223
1030224
1030225
1030226
1030227
1030228
1030229
1030230
1030231
1030232
1030233
1030234
1030235
1030236
1030237
1030238
1030239
1030240
1030241
1030242
1030243
1030244
1030245
1030246
1030247
1030248
1030249
1030250
1030251
1030252
1030253
1030254
1030255
1030256
1030257
1030258
1030259
1030260
1030261
1030262
1030263
1030264
1030265
1030266
1030267
1030268
1030269
1030270
1030271
1030272
1030273
1030274
1030275
1030276
1030277
1030278
1030279
1030280
1030281
1030282
1030283
1030284
1030285
1030286
1030287
1030288
1030289
1030290
1030291
1030292
1030293
1030294
1030295
1030296
1030297
1030298
1030299
1030300
1030301
1030302
1030303
1030304
1030305
1030306
1030307
1030308
1030309
1030310
1030311
1030312
1030313
1030314
1030315
1030316
1030317
1030318
1030319
1030320
1030321
1030322
1030323
1030324
1030325
1030326
1030327
1030328
1030329
1030330
1030331
1030332
1030333
1030334
1030335
1030336
1030337
1030338
1030339
1030340
1030341
1030342
1030343
1030344
1030345
1030346
1030347
1030348
1030349
1030350
1030351
1030352
1030353
1030354
1030355
1030356
1030357
1030358
1030359
1030360
1030361
1030362
1030363
1030364
1030365
1030366
1030367
1030368
1030369
1030370
1030371
1030372
1030373
1030374
1030375
1030376
1030377
1030378
1030379
1030380
1030381
1030382
1030383
1030384
1030385
1030386
1030387
1030388
1030389
1030390
1030391
1030392
1030393
1030394
1030395
1030396
1030397
1030398
1030399
1030400
1030401
1030402
1030403
1030404
1030405
1030406
1030407
1030408
1030409
1030410
1030411
1030412
1030413
1030414
1030415
1030416
1030417
1030418
1030419
1030420
1030421
1030422
1030423
1030424
1030425
1030426
1030427
1030428
1030429
1030430
1030431
1030432
1030433
1030434
1030435
1030436
1030437
1030438
1030439
1030440
1030441
1030442
1030443
1030444
1030445
1030446
1030447
1030448
1030449
1030450
1030451
1030452
1030453
1030454
1030455
1030456
1030457
1030458
1030459
1030460
1030461
1030462
1030463
1030464
1030465
1030466
1030467
1030468
1030469
1030470
1030471
1030472
1030473
1030474
1030475
1030476
1030477
1030478
1030479
1030480
1030481
1030482
1030483
1030484
1030485
1030486
1030487
1030488
1030489
1030490
1030491
1030492
1030493
1030494
1030495
1030496
1030497
1030498
1030499
1030500
1030501
1030502
1030503
1030504
1030505
1030506
1030507
1030508
1030509
1030510
1030511
1030512
1030513
1030514
1030515
1030516
1030517
1030518
1030519
1030520
1030521
1030522
1030523
1030524
1030525
1030526
1030527
1030528
1030529
1030530
1030531
1030532
1030533
1030534
1030535
1030536
1030537
1030538
1030539
1030540
1030541
1030542
1030543
1030544
1030545
1030546
1030547
1030548
1030549
1030550
1030551
1030552
1030553
1030554
1030555
1030556
1030557
1030558
1030559
1030560
1030561
1030562
1030563
1030564
1030565
1030566
1030567
1030568
1030569
1030570
1030571
1030572
1030573
1030574
1030575
1030576
1030577
1030578
1030579
1030580
1030581
1030582
1030583
1030584
1030585
1030586
1030587
1030588
1030589
1030590
1030591
1030592
1030593
1030594
1030595
1030596
1030597
1030598
1030599
1030600
1030601
1030602
1030603
1030604
1030605
1030606
1030607
1030608
1030609
1030610
1030611
1030612
1030613
1030614
1030615
1030616
1030617
1030618
1030619
1030620
1030621
1030622
1030623
1030624
1030625
1030626
1030627
1030628
1030629
1030630
1030631
1030632
1030633
1030634
1030635
1030636
1030637
1030638
1030639
1030640
1030641
1030642
1030643
1030644
1030645
1030646
1030647
1030648
1030649
1030650
1030651
1030652
1030653
1030654
1030655
1030656
1030657
1030658
1030659
1030660
1030661
1030662
1030663
1030664
1030665
1030666
1030667
1030668
1030669
1030670
1030671
1030672
1030673
1030674
1030675
1030676
1030677
1030678
1030679
1030680
1030681
1030682
1030683
1030684
1030685
1030686
1030687
1030688
1030689
1030690
1030691
1030692
1030693
1030694
1030695
1030696
1030697
1030698
1030699
1030700
1030701
1030702
1030703
1030704
1030705
1030706
1030707
1030708
1030709
1030710
1030711
1030712
1030713
1030714
1030715
1030716
1030717
1030718
1030719
1030720
1030721
1030722
1030723
1030724
1030725
1030726
1030727
1030728
1030729
1030730
1030731
1030732
1030733
1030734
1030735
1030736
1030737
1030738
1030739
1030740
1030741
1030742
1030743
1030744
1030745
1030746
1030747
1030748
1030749
1030750
1030751
1030752
1030753
1030754
1030755
1030756
1030757
1030758
1030759
1030760
1030761
1030762
1030763
1030764
1030765
1030766
1030767
1030768
1030769
1030770
1030771
1030772
1030773
1030774
1030775
1030776
1030777
1030778
1030779
1030780
1030781
1030782
1030783
1030784
1030785
1030786
1030787
1030788
1030789
1030790
1030791
1030792
1030793
1030794
1030795
1030796
1030797
1030798
1030799
1030800
1030801
1030802
1030803
1030804
1030805
1030806
1030807
1030808
1030809
1030810
1030811
1030812
1030813
1030814
1030815
1030816
1030817
1030818
1030819
1030820
1030821
1030822
1030823
1030824
1030825
1030826
1030827
1030828
1030829
1030830
1030831
1030832
1030833
1030834
1030835
1030836
1030837
1030838
1030839
1030840
1030841
1030842
1030843
1030844
1030845
1030846
1030847
1030848
1030849
1030850
1030851
1030852
1030853
1030854
1030855
1030856
1030857
1030858
1030859
1030860
1030861
1030862
1030863
1030864
1030865
1030866
1030867
1030868
1030869
1030870
1030871
1030872
1030873
1030874
1030875
1030876
1030877
1030878
1030879
1030880
1030881
1030882
1030883
1030884
1030885
1030886
1030887
1030888
1030889
1030890
1030891
1030892
1030893
1030894
1030895
1030896
1030897
1030898
1030899
1030900
1030901
1030902
1030903
1030904
1030905
1030906
1030907
1030908
1030909
1030910
1030911
1030912
1030913
1030914
1030915
1030916
1030917
1030918
1030919
1030920
1030921
1030922
1030923
1030924
1030925
1030926
1030927
1030928
1030929
1030930
1030931
1030932
1030933
1030934
1030935
1030936
1030937
1030938
1030939
1030940
1030941
1030942
1030943
1030944
1030945
1030946
1030947
1030948
1030949
1030950
1030951
1030952
1030953
1030954
1030955
1030956
1030957
1030958
1030959
1030960
1030961
1030962
1030963
1030964
1030965
1030966
1030967
1030968
1030969
1030970
1030971
1030972
1030973
1030974
1030975
1030976
1030977
1030978
1030979
1030980
1030981
1030982
1030983
1030984
1030985
1030986
1030987
1030988
1030989
1030990
1030991
1030992
1030993
1030994
1030995
1030996
1030997
1030998
1030999
1031000
1031001
1031002
1031003
1031004
1031005
1031006
1031007
1031008
1031009
1031010
1031011
1031012
1031013
1031014
1031015
1031016
1031017
1031018
1031019
1031020
1031021
1031022
1031023
1031024
1031025
1031026
1031027
1031028
1031029
1031030
1031031
1031032
1031033
1031034
1031035
1031036
1031037
1031038
1031039
1031040
1031041
1031042
1031043
1031044
1031045
1031046
1031047
1031048
1031049
1031050
1031051
1031052
1031053
1031054
1031055
1031056
1031057
1031058
1031059
1031060
1031061
1031062
1031063
1031064
1031065
1031066
1031067
1031068
1031069
1031070
1031071
1031072
1031073
1031074
1031075
1031076
1031077
1031078
1031079
1031080
1031081
1031082
1031083
1031084
1031085
1031086
1031087
1031088
1031089
1031090
1031091
1031092
1031093
1031094
1031095
1031096
1031097
1031098
1031099
1031100
1031101
1031102
1031103
1031104
1031105
1031106
1031107
1031108
1031109
1031110
1031111
1031112
1031113
1031114
1031115
1031116
1031117
1031118
1031119
1031120
1031121
1031122
1031123
1031124
1031125
1031126
1031127
1031128
1031129
1031130
1031131
1031132
1031133
1031134
1031135
1031136
1031137
1031138
1031139
1031140
1031141
1031142
1031143
1031144
1031145
1031146
1031147
1031148
1031149
1031150
1031151
1031152
1031153
1031154
1031155
1031156
1031157
1031158
1031159
1031160
1031161
1031162
1031163
1031164
1031165
1031166
1031167
1031168
1031169
1031170
1031171
1031172
1031173
1031174
1031175
1031176
1031177
1031178
1031179
1031180
1031181
1031182
1031183
1031184
1031185
1031186
1031187
1031188
1031189
1031190
1031191
1031192
1031193
1031194
1031195
1031196
1031197
1031198
1031199
1031200
1031201
1031202
1031203
1031204
1031205
1031206
1031207
1031208
1031209
1031210
1031211
1031212
1031213
1031214
1031215
1031216
1031217
1031218
1031219
1031220
1031221
1031222
1031223
1031224
1031225
1031226
1031227
1031228
1031229
1031230
1031231
1031232
1031233
1031234
1031235
1031236
1031237
1031238
1031239
1031240
1031241
1031242
1031243
1031244
1031245
1031246
1031247
1031248
1031249
1031250
1031251
1031252
1031253
1031254
1031255
1031256
1031257
1031258
1031259
1031260
1031261
1031262
1031263
1031264
1031265
1031266
1031267
1031268
1031269
1031270
1031271
1031272
1031273
1031274
1031275
1031276
1031277
1031278
1031279
1031280
1031281
1031282
1031283
1031284
1031285
1031286
1031287
1031288
1031289
1031290
1031291
1031292
1031293
1031294
1031295
1031296
1031297
1031298
1031299
1031300
1031301
1031302
1031303
1031304
1031305
1031306
1031307
1031308
1031309
1031310
1031311
1031312
1031313
1031314
1031315
1031316
1031317
1031318
1031319
1031320
1031321
1031322
1031323
1031324
1031325
1031326
1031327
1031328
1031329
1031330
1031331
1031332
1031333
1031334
1031335
1031336
1031337
1031338
1031339
1031340
1031341
1031342
1031343
1031344
1031345
1031346
1031347
1031348
1031349
1031350
1031351
1031352
1031353
1031354
1031355
1031356
1031357
1031358
1031359
1031360
1031361
1031362
1031363
1031364
1031365
1031366
1031367
1031368
1031369
1031370
1031371
1031372
1031373
1031374
1031375
1031376
1031377
1031378
1031379
1031380
1031381
1031382
1031383
1031384
1031385
1031386
1031387
1031388
1031389
1031390
1031391
1031392
1031393
1031394
1031395
1031396
1031397
1031398
1031399
1031400
1031401
1031402
1031403
1031404
1031405
1031406
1031407
1031408
1031409
1031410
1031411
1031412
1031413
1031414
1031415
1031416
1031417
1031418
1031419
1031420
1031421
1031422
1031423
1031424
1031425
1031426
1031427
1031428
1031429
1031430
1031431
1031432
1031433
1031434
1031435
1031436
1031437
1031438
1031439
1031440
1031441
1031442
1031443
1031444
1031445
1031446
1031447
1031448
1031449
1031450
1031451
1031452
1031453
1031454
1031455
1031456
1031457
1031458
1031459
1031460
1031461
1031462
1031463
1031464
1031465
1031466
1031467
1031468
1031469
1031470
1031471
1031472
1031473
1031474
1031475
1031476
1031477
1031478
1031479
1031480
1031481
1031482
1031483
1031484
1031485
1031486
1031487
1031488
1031489
1031490
1031491
1031492
1031493
1031494
1031495
1031496
1031497
1031498
1031499
1031500
1031501
1031502
1031503
1031504
1031505
1031506
1031507
1031508
1031509
1031510
1031511
1031512
1031513
1031514
1031515
1031516
1031517
1031518
1031519
1031520
1031521
1031522
1031523
1031524
1031525
1031526
1031527
1031528
1031529
1031530
1031531
1031532
1031533
1031534
1031535
1031536
1031537
1031538
1031539
1031540
1031541
1031542
1031543
1031544
1031545
1031546
1031547
1031548
1031549
1031550
1031551
1031552
1031553
1031554
1031555
1031556
1031557
1031558
1031559
1031560
1031561
1031562
1031563
1031564
1031565
1031566
1031567
1031568
1031569
1031570
1031571
1031572
1031573
1031574
1031575
1031576
1031577
1031578
1031579
1031580
1031581
1031582
1031583
1031584
1031585
1031586
1031587
1031588
1031589
1031590
1031591
1031592
1031593
1031594
1031595
1031596
1031597
1031598
1031599
1031600
1031601
1031602
1031603
1031604
1031605
1031606
1031607
1031608
1031609
1031610
1031611
1031612
1031613
1031614
1031615
1031616
1031617
1031618
1031619
1031620
1031621
1031622
1031623
1031624
1031625
1031626
1031627
1031628
1031629
1031630
1031631
1031632
1031633
1031634
1031635
1031636
1031637
1031638
1031639
1031640
1031641
1031642
1031643
1031644
1031645
1031646
1031647
1031648
1031649
1031650
1031651
1031652
1031653
1031654
1031655
1031656
1031657
1031658
1031659
1031660
1031661
1031662
1031663
1031664
1031665
1031666
1031667
1031668
1031669
1031670
1031671
1031672
1031673
1031674
1031675
1031676
1031677
1031678
1031679
1031680
1031681
1031682
1031683
1031684
1031685
1031686
1031687
1031688
1031689
1031690
1031691
1031692
1031693
1031694
1031695
1031696
1031697
1031698
1031699
1031700
1031701
1031702
1031703
1031704
1031705
1031706
1031707
1031708
1031709
1031710
1031711
1031712
1031713
1031714
1031715
1031716
1031717
1031718
1031719
1031720
1031721
1031722
1031723
1031724
1031725
1031726
1031727
1031728
1031729
1031730
1031731
1031732
1031733
1031734
1031735
1031736
1031737
1031738
1031739
1031740
1031741
1031742
1031743
1031744
1031745
1031746
1031747
1031748
1031749
1031750
1031751
1031752
1031753
1031754
1031755
1031756
1031757
1031758
1031759
1031760
1031761
1031762
1031763
1031764
1031765
1031766
1031767
1031768
1031769
1031770
1031771
1031772
1031773
1031774
1031775
1031776
1031777
1031778
1031779
1031780
1031781
1031782
1031783
1031784
1031785
1031786
1031787
1031788
1031789
1031790
1031791
1031792
1031793
1031794
1031795
1031796
1031797
1031798
1031799
1031800
1031801
1031802
1031803
1031804
1031805
1031806
1031807
1031808
1031809
1031810
1031811
1031812
1031813
1031814
1031815
1031816
1031817
1031818
1031819
1031820
1031821
1031822
1031823
1031824
1031825
1031826
1031827
1031828
1031829
1031830
1031831
1031832
1031833
1031834
1031835
1031836
1031837
1031838
1031839
1031840
1031841
1031842
1031843
1031844
1031845
1031846
1031847
1031848
1031849
1031850
1031851
1031852
1031853
1031854
1031855
1031856
1031857
1031858
1031859
1031860
1031861
1031862
1031863
1031864
1031865
1031866
1031867
1031868
1031869
1031870
1031871
1031872
1031873
1031874
1031875
1031876
1031877
1031878
1031879
1031880
1031881
1031882
1031883
1031884
1031885
1031886
1031887
1031888
1031889
1031890
1031891
1031892
1031893
1031894
1031895
1031896
1031897
1031898
1031899
1031900
1031901
1031902
1031903
1031904
1031905
1031906
1031907
1031908
1031909
1031910
1031911
1031912
1031913
1031914
1031915
1031916
1031917
1031918
1031919
1031920
1031921
1031922
1031923
1031924
1031925
1031926
1031927
1031928
1031929
1031930
1031931
1031932
1031933
1031934
1031935
1031936
1031937
1031938
1031939
1031940
1031941
1031942
1031943
1031944
1031945
1031946
1031947
1031948
1031949
1031950
1031951
1031952
1031953
1031954
1031955
1031956
1031957
1031958
1031959
1031960
1031961
1031962
1031963
1031964
1031965
1031966
1031967
1031968
1031969
1031970
1031971
1031972
1031973
1031974
1031975
1031976
1031977
1031978
1031979
1031980
1031981
1031982
1031983
1031984
1031985
1031986
1031987
1031988
1031989
1031990
1031991
1031992
1031993
1031994
1031995
1031996
1031997
1031998
1031999
1032000
1032001
1032002
1032003
1032004
1032005
1032006
1032007
1032008
1032009
1032010
1032011
1032012
1032013
1032014
1032015
1032016
1032017
1032018
1032019
1032020
1032021
1032022
1032023
1032024
1032025
1032026
1032027
1032028
1032029
1032030
1032031
1032032
1032033
1032034
1032035
1032036
1032037
1032038
1032039
1032040
1032041
1032042
1032043
1032044
1032045
1032046
1032047
1032048
1032049
1032050
1032051
1032052
1032053
1032054
1032055
1032056
1032057
1032058
1032059
1032060
1032061
1032062
1032063
1032064
1032065
1032066
1032067
1032068
1032069
1032070
1032071
1032072
1032073
1032074
1032075
1032076
1032077
1032078
1032079
1032080
1032081
1032082
1032083
1032084
1032085
1032086
1032087
1032088
1032089
1032090
1032091
1032092
1032093
1032094
1032095
1032096
1032097
1032098
1032099
1032100
1032101
1032102
1032103
1032104
1032105
1032106
1032107
1032108
1032109
1032110
1032111
1032112
1032113
1032114
1032115
1032116
1032117
1032118
1032119
1032120
1032121
1032122
1032123
1032124
1032125
1032126
1032127
1032128
1032129
1032130
1032131
1032132
1032133
1032134
1032135
1032136
1032137
1032138
1032139
1032140
1032141
1032142
1032143
1032144
1032145
1032146
1032147
1032148
1032149
1032150
1032151
1032152
1032153
1032154
1032155
1032156
1032157
1032158
1032159
1032160
1032161
1032162
1032163
1032164
1032165
1032166
1032167
1032168
1032169
1032170
1032171
1032172
1032173
1032174
1032175
1032176
1032177
1032178
1032179
1032180
1032181
1032182
1032183
1032184
1032185
1032186
1032187
1032188
1032189
1032190
1032191
1032192
1032193
1032194
1032195
1032196
1032197
1032198
1032199
1032200
1032201
1032202
1032203
1032204
1032205
1032206
1032207
1032208
1032209
1032210
1032211
1032212
1032213
1032214
1032215
1032216
1032217
1032218
1032219
1032220
1032221
1032222
1032223
1032224
1032225
1032226
1032227
1032228
1032229
1032230
1032231
1032232
1032233
1032234
1032235
1032236
1032237
1032238
1032239
1032240
1032241
1032242
1032243
1032244
1032245
1032246
1032247
1032248
1032249
1032250
1032251
1032252
1032253
1032254
1032255
1032256
1032257
1032258
1032259
1032260
1032261
1032262
1032263
1032264
1032265
1032266
1032267
1032268
1032269
1032270
1032271
1032272
1032273
1032274
1032275
1032276
1032277
1032278
1032279
1032280
1032281
1032282
1032283
1032284
1032285
1032286
1032287
1032288
1032289
1032290
1032291
1032292
1032293
1032294
1032295
1032296
1032297
1032298
1032299
1032300
1032301
1032302
1032303
1032304
1032305
1032306
1032307
1032308
1032309
1032310
1032311
1032312
1032313
1032314
1032315
1032316
1032317
1032318
1032319
1032320
1032321
1032322
1032323
1032324
1032325
1032326
1032327
1032328
1032329
1032330
1032331
1032332
1032333
1032334
1032335
1032336
1032337
1032338
1032339
1032340
1032341
1032342
1032343
1032344
1032345
1032346
1032347
1032348
1032349
1032350
1032351
1032352
1032353
1032354
1032355
1032356
1032357
1032358
1032359
1032360
1032361
1032362
1032363
1032364
1032365
1032366
1032367
1032368
1032369
1032370
1032371
1032372
1032373
1032374
1032375
1032376
1032377
1032378
1032379
1032380
1032381
1032382
1032383
1032384
1032385
1032386
1032387
1032388
1032389
1032390
1032391
1032392
1032393
1032394
1032395
1032396
1032397
1032398
1032399
1032400
1032401
1032402
1032403
1032404
1032405
1032406
1032407
1032408
1032409
1032410
1032411
1032412
1032413
1032414
1032415
1032416
1032417
1032418
1032419
1032420
1032421
1032422
1032423
1032424
1032425
1032426
1032427
1032428
1032429
1032430
1032431
1032432
1032433
1032434
1032435
1032436
1032437
1032438
1032439
1032440
1032441
1032442
1032443
1032444
1032445
1032446
1032447
1032448
1032449
1032450
1032451
1032452
1032453
1032454
1032455
1032456
1032457
1032458
1032459
1032460
1032461
1032462
1032463
1032464
1032465
1032466
1032467
1032468
1032469
1032470
1032471
1032472
1032473
1032474
1032475
1032476
1032477
1032478
1032479
1032480
1032481
1032482
1032483
1032484
1032485
1032486
1032487
1032488
1032489
1032490
1032491
1032492
1032493
1032494
1032495
1032496
1032497
1032498
1032499
1032500
1032501
1032502
1032503
1032504
1032505
1032506
1032507
1032508
1032509
1032510
1032511
1032512
1032513
1032514
1032515
1032516
1032517
1032518
1032519
1032520
1032521
1032522
1032523
1032524
1032525
1032526
1032527
1032528
1032529
1032530
1032531
1032532
1032533
1032534
1032535
1032536
1032537
1032538
1032539
1032540
1032541
1032542
1032543
1032544
1032545
1032546
1032547
1032548
1032549
1032550
1032551
1032552
1032553
1032554
1032555
1032556
1032557
1032558
1032559
1032560
1032561
1032562
1032563
1032564
1032565
1032566
1032567
1032568
1032569
1032570
1032571
1032572
1032573
1032574
1032575
1032576
1032577
1032578
1032579
1032580
1032581
1032582
1032583
1032584
1032585
1032586
1032587
1032588
1032589
1032590
1032591
1032592
1032593
1032594
1032595
1032596
1032597
1032598
1032599
1032600
1032601
1032602
1032603
1032604
1032605
1032606
1032607
1032608
1032609
1032610
1032611
1032612
1032613
1032614
1032615
1032616
1032617
1032618
1032619
1032620
1032621
1032622
1032623
1032624
1032625
1032626
1032627
1032628
1032629
1032630
1032631
1032632
1032633
1032634
1032635
1032636
1032637
1032638
1032639
1032640
1032641
1032642
1032643
1032644
1032645
1032646
1032647
1032648
1032649
1032650
1032651
1032652
1032653
1032654
1032655
1032656
1032657
1032658
1032659
1032660
1032661
1032662
1032663
1032664
1032665
1032666
1032667
1032668
1032669
1032670
1032671
1032672
1032673
1032674
1032675
1032676
1032677
1032678
1032679
1032680
1032681
1032682
1032683
1032684
1032685
1032686
1032687
1032688
1032689
1032690
1032691
1032692
1032693
1032694
1032695
1032696
1032697
1032698
1032699
1032700
1032701
1032702
1032703
1032704
1032705
1032706
1032707
1032708
1032709
1032710
1032711
1032712
1032713
1032714
1032715
1032716
1032717
1032718
1032719
1032720
1032721
1032722
1032723
1032724
1032725
1032726
1032727
1032728
1032729
1032730
1032731
1032732
1032733
1032734
1032735
1032736
1032737
1032738
1032739
1032740
1032741
1032742
1032743
1032744
1032745
1032746
1032747
1032748
1032749
1032750
1032751
1032752
1032753
1032754
1032755
1032756
1032757
1032758
1032759
1032760
1032761
1032762
1032763
1032764
1032765
1032766
1032767
1032768
1032769
1032770
1032771
1032772
1032773
1032774
1032775
1032776
1032777
1032778
1032779
1032780
1032781
1032782
1032783
1032784
1032785
1032786
1032787
1032788
1032789
1032790
1032791
1032792
1032793
1032794
1032795
1032796
1032797
1032798
1032799
1032800
1032801
1032802
1032803
1032804
1032805
1032806
1032807
1032808
1032809
1032810
1032811
1032812
1032813
1032814
1032815
1032816
1032817
1032818
1032819
1032820
1032821
1032822
1032823
1032824
1032825
1032826
1032827
1032828
1032829
1032830
1032831
1032832
1032833
1032834
1032835
1032836
1032837
1032838
1032839
1032840
1032841
1032842
1032843
1032844
1032845
1032846
1032847
1032848
1032849
1032850
1032851
1032852
1032853
1032854
1032855
1032856
1032857
1032858
1032859
1032860
1032861
1032862
1032863
1032864
1032865
1032866
1032867
1032868
1032869
1032870
1032871
1032872
1032873
1032874
1032875
1032876
1032877
1032878
1032879
1032880
1032881
1032882
1032883
1032884
1032885
1032886
1032887
1032888
1032889
1032890
1032891
1032892
1032893
1032894
1032895
1032896
1032897
1032898
1032899
1032900
1032901
1032902
1032903
1032904
1032905
1032906
1032907
1032908
1032909
1032910
1032911
1032912
1032913
1032914
1032915
1032916
1032917
1032918
1032919
1032920
1032921
1032922
1032923
1032924
1032925
1032926
1032927
1032928
1032929
1032930
1032931
1032932
1032933
1032934
1032935
1032936
1032937
1032938
1032939
1032940
1032941
1032942
1032943
1032944
1032945
1032946
1032947
1032948
1032949
1032950
1032951
1032952
1032953
1032954
1032955
1032956
1032957
1032958
1032959
1032960
1032961
1032962
1032963
1032964
1032965
1032966
1032967
1032968
1032969
1032970
1032971
1032972
1032973
1032974
1032975
1032976
1032977
1032978
1032979
1032980
1032981
1032982
1032983
1032984
1032985
1032986
1032987
1032988
1032989
1032990
1032991
1032992
1032993
1032994
1032995
1032996
1032997
1032998
1032999
1033000
1033001
1033002
1033003
1033004
1033005
1033006
1033007
1033008
1033009
1033010
1033011
1033012
1033013
1033014
1033015
1033016
1033017
1033018
1033019
1033020
1033021
1033022
1033023
1033024
1033025
1033026
1033027
1033028
1033029
1033030
1033031
1033032
1033033
1033034
1033035
1033036
1033037
1033038
1033039
1033040
1033041
1033042
1033043
1033044
1033045
1033046
1033047
1033048
1033049
1033050
1033051
1033052
1033053
1033054
1033055
1033056
1033057
1033058
1033059
1033060
1033061
1033062
1033063
1033064
1033065
1033066
1033067
1033068
1033069
1033070
1033071
1033072
1033073
1033074
1033075
1033076
1033077
1033078
1033079
1033080
1033081
1033082
1033083
1033084
1033085
1033086
1033087
1033088
1033089
1033090
1033091
1033092
1033093
1033094
1033095
1033096
1033097
1033098
1033099
1033100
1033101
1033102
1033103
1033104
1033105
1033106
1033107
1033108
1033109
1033110
1033111
1033112
1033113
1033114
1033115
1033116
1033117
1033118
1033119
1033120
1033121
1033122
1033123
1033124
1033125
1033126
1033127
1033128
1033129
1033130
1033131
1033132
1033133
1033134
1033135
1033136
1033137
1033138
1033139
1033140
1033141
1033142
1033143
1033144
1033145
1033146
1033147
1033148
1033149
1033150
1033151
1033152
1033153
1033154
1033155
1033156
1033157
1033158
1033159
1033160
1033161
1033162
1033163
1033164
1033165
1033166
1033167
1033168
1033169
1033170
1033171
1033172
1033173
1033174
1033175
1033176
1033177
1033178
1033179
1033180
1033181
1033182
1033183
1033184
1033185
1033186
1033187
1033188
1033189
1033190
1033191
1033192
1033193
1033194
1033195
1033196
1033197
1033198
1033199
1033200
1033201
1033202
1033203
1033204
1033205
1033206
1033207
1033208
1033209
1033210
1033211
1033212
1033213
1033214
1033215
1033216
1033217
1033218
1033219
1033220
1033221
1033222
1033223
1033224
1033225
1033226
1033227
1033228
1033229
1033230
1033231
1033232
1033233
1033234
1033235
1033236
1033237
1033238
1033239
1033240
1033241
1033242
1033243
1033244
1033245
1033246
1033247
1033248
1033249
1033250
1033251
1033252
1033253
1033254
1033255
1033256
1033257
1033258
1033259
1033260
1033261
1033262
1033263
1033264
1033265
1033266
1033267
1033268
1033269
1033270
1033271
1033272
1033273
1033274
1033275
1033276
1033277
1033278
1033279
1033280
1033281
1033282
1033283
1033284
1033285
1033286
1033287
1033288
1033289
1033290
1033291
1033292
1033293
1033294
1033295
1033296
1033297
1033298
1033299
1033300
1033301
1033302
1033303
1033304
1033305
1033306
1033307
1033308
1033309
1033310
1033311
1033312
1033313
1033314
1033315
1033316
1033317
1033318
1033319
1033320
1033321
1033322
1033323
1033324
1033325
1033326
1033327
1033328
1033329
1033330
1033331
1033332
1033333
1033334
1033335
1033336
1033337
1033338
1033339
1033340
1033341
1033342
1033343
1033344
1033345
1033346
1033347
1033348
1033349
1033350
1033351
1033352
1033353
1033354
1033355
1033356
1033357
1033358
1033359
1033360
1033361
1033362
1033363
1033364
1033365
1033366
1033367
1033368
1033369
1033370
1033371
1033372
1033373
1033374
1033375
1033376
1033377
1033378
1033379
1033380
1033381
1033382
1033383
1033384
1033385
1033386
1033387
1033388
1033389
1033390
1033391
1033392
1033393
1033394
1033395
1033396
1033397
1033398
1033399
1033400
1033401
1033402
1033403
1033404
1033405
1033406
1033407
1033408
1033409
1033410
1033411
1033412
1033413
1033414
1033415
1033416
1033417
1033418
1033419
1033420
1033421
1033422
1033423
1033424
1033425
1033426
1033427
1033428
1033429
1033430
1033431
1033432
1033433
1033434
1033435
1033436
1033437
1033438
1033439
1033440
1033441
1033442
1033443
1033444
1033445
1033446
1033447
1033448
1033449
1033450
1033451
1033452
1033453
1033454
1033455
1033456
1033457
1033458
1033459
1033460
1033461
1033462
1033463
1033464
1033465
1033466
1033467
1033468
1033469
1033470
1033471
1033472
1033473
1033474
1033475
1033476
1033477
1033478
1033479
1033480
1033481
1033482
1033483
1033484
1033485
1033486
1033487
1033488
1033489
1033490
1033491
1033492
1033493
1033494
1033495
1033496
1033497
1033498
1033499
1033500
1033501
1033502
1033503
1033504
1033505
1033506
1033507
1033508
1033509
1033510
1033511
1033512
1033513
1033514
1033515
1033516
1033517
1033518
1033519
1033520
1033521
1033522
1033523
1033524
1033525
1033526
1033527
1033528
1033529
1033530
1033531
1033532
1033533
1033534
1033535
1033536
1033537
1033538
1033539
1033540
1033541
1033542
1033543
1033544
1033545
1033546
1033547
1033548
1033549
1033550
1033551
1033552
1033553
1033554
1033555
1033556
1033557
1033558
1033559
1033560
1033561
1033562
1033563
1033564
1033565
1033566
1033567
1033568
1033569
1033570
1033571
1033572
1033573
1033574
1033575
1033576
1033577
1033578
1033579
1033580
1033581
1033582
1033583
1033584
1033585
1033586
1033587
1033588
1033589
1033590
1033591
1033592
1033593
1033594
1033595
1033596
1033597
1033598
1033599
1033600
1033601
1033602
1033603
1033604
1033605
1033606
1033607
1033608
1033609
1033610
1033611
1033612
1033613
1033614
1033615
1033616
1033617
1033618
1033619
1033620
1033621
1033622
1033623
1033624
1033625
1033626
1033627
1033628
1033629
1033630
1033631
1033632
1033633
1033634
1033635
1033636
1033637
1033638
1033639
1033640
1033641
1033642
1033643
1033644
1033645
1033646
1033647
1033648
1033649
1033650
1033651
1033652
1033653
1033654
1033655
1033656
1033657
1033658
1033659
1033660
1033661
1033662
1033663
1033664
1033665
1033666
1033667
1033668
1033669
1033670
1033671
1033672
1033673
1033674
1033675
1033676
1033677
1033678
1033679
1033680
1033681
1033682
1033683
1033684
1033685
1033686
1033687
1033688
1033689
1033690
1033691
1033692
1033693
1033694
1033695
1033696
1033697
1033698
1033699
1033700
1033701
1033702
1033703
1033704
1033705
1033706
1033707
1033708
1033709
1033710
1033711
1033712
1033713
1033714
1033715
1033716
1033717
1033718
1033719
1033720
1033721
1033722
1033723
1033724
1033725
1033726
1033727
1033728
1033729
1033730
1033731
1033732
1033733
1033734
1033735
1033736
1033737
1033738
1033739
1033740
1033741
1033742
1033743
1033744
1033745
1033746
1033747
1033748
1033749
1033750
1033751
1033752
1033753
1033754
1033755
1033756
1033757
1033758
1033759
1033760
1033761
1033762
1033763
1033764
1033765
1033766
1033767
1033768
1033769
1033770
1033771
1033772
1033773
1033774
1033775
1033776
1033777
1033778
1033779
1033780
1033781
1033782
1033783
1033784
1033785
1033786
1033787
1033788
1033789
1033790
1033791
1033792
1033793
1033794
1033795
1033796
1033797
1033798
1033799
1033800
1033801
1033802
1033803
1033804
1033805
1033806
1033807
1033808
1033809
1033810
1033811
1033812
1033813
1033814
1033815
1033816
1033817
1033818
1033819
1033820
1033821
1033822
1033823
1033824
1033825
1033826
1033827
1033828
1033829
1033830
1033831
1033832
1033833
1033834
1033835
1033836
1033837
1033838
1033839
1033840
1033841
1033842
1033843
1033844
1033845
1033846
1033847
1033848
1033849
1033850
1033851
1033852
1033853
1033854
1033855
1033856
1033857
1033858
1033859
1033860
1033861
1033862
1033863
1033864
1033865
1033866
1033867
1033868
1033869
1033870
1033871
1033872
1033873
1033874
1033875
1033876
1033877
1033878
1033879
1033880
1033881
1033882
1033883
1033884
1033885
1033886
1033887
1033888
1033889
1033890
1033891
1033892
1033893
1033894
1033895
1033896
1033897
1033898
1033899
1033900
1033901
1033902
1033903
1033904
1033905
1033906
1033907
1033908
1033909
1033910
1033911
1033912
1033913
1033914
1033915
1033916
1033917
1033918
1033919
1033920
1033921
1033922
1033923
1033924
1033925
1033926
1033927
1033928
1033929
1033930
1033931
1033932
1033933
1033934
1033935
1033936
1033937
1033938
1033939
1033940
1033941
1033942
1033943
1033944
1033945
1033946
1033947
1033948
1033949
1033950
1033951
1033952
1033953
1033954
1033955
1033956
1033957
1033958
1033959
1033960
1033961
1033962
1033963
1033964
1033965
1033966
1033967
1033968
1033969
1033970
1033971
1033972
1033973
1033974
1033975
1033976
1033977
1033978
1033979
1033980
1033981
1033982
1033983
1033984
1033985
1033986
1033987
1033988
1033989
1033990
1033991
1033992
1033993
1033994
1033995
1033996
1033997
1033998
1033999
1034000
1034001
1034002
1034003
1034004
1034005
1034006
1034007
1034008
1034009
1034010
1034011
1034012
1034013
1034014
1034015
1034016
1034017
1034018
1034019
1034020
1034021
1034022
1034023
1034024
1034025
1034026
1034027
1034028
1034029
1034030
1034031
1034032
1034033
1034034
1034035
1034036
1034037
1034038
1034039
1034040
1034041
1034042
1034043
1034044
1034045
1034046
1034047
1034048
1034049
1034050
1034051
1034052
1034053
1034054
1034055
1034056
1034057
1034058
1034059
1034060
1034061
1034062
1034063
1034064
1034065
1034066
1034067
1034068
1034069
1034070
1034071
1034072
1034073
1034074
1034075
1034076
1034077
1034078
1034079
1034080
1034081
1034082
1034083
1034084
1034085
1034086
1034087
1034088
1034089
1034090
1034091
1034092
1034093
1034094
1034095
1034096
1034097
1034098
1034099
1034100
1034101
1034102
1034103
1034104
1034105
1034106
1034107
1034108
1034109
1034110
1034111
1034112
1034113
1034114
1034115
1034116
1034117
1034118
1034119
1034120
1034121
1034122
1034123
1034124
1034125
1034126
1034127
1034128
1034129
1034130
1034131
1034132
1034133
1034134
1034135
1034136
1034137
1034138
1034139
1034140
1034141
1034142
1034143
1034144
1034145
1034146
1034147
1034148
1034149
1034150
1034151
1034152
1034153
1034154
1034155
1034156
1034157
1034158
1034159
1034160
1034161
1034162
1034163
1034164
1034165
1034166
1034167
1034168
1034169
1034170
1034171
1034172
1034173
1034174
1034175
1034176
1034177
1034178
1034179
1034180
1034181
1034182
1034183
1034184
1034185
1034186
1034187
1034188
1034189
1034190
1034191
1034192
1034193
1034194
1034195
1034196
1034197
1034198
1034199
1034200
1034201
1034202
1034203
1034204
1034205
1034206
1034207
1034208
1034209
1034210
1034211
1034212
1034213
1034214
1034215
1034216
1034217
1034218
1034219
1034220
1034221
1034222
1034223
1034224
1034225
1034226
1034227
1034228
1034229
1034230
1034231
1034232
1034233
1034234
1034235
1034236
1034237
1034238
1034239
1034240
1034241
1034242
1034243
1034244
1034245
1034246
1034247
1034248
1034249
1034250
1034251
1034252
1034253
1034254
1034255
1034256
1034257
1034258
1034259
1034260
1034261
1034262
1034263
1034264
1034265
1034266
1034267
1034268
1034269
1034270
1034271
1034272
1034273
1034274
1034275
1034276
1034277
1034278
1034279
1034280
1034281
1034282
1034283
1034284
1034285
1034286
1034287
1034288
1034289
1034290
1034291
1034292
1034293
1034294
1034295
1034296
1034297
1034298
1034299
1034300
1034301
1034302
1034303
1034304
1034305
1034306
1034307
1034308
1034309
1034310
1034311
1034312
1034313
1034314
1034315
1034316
1034317
1034318
1034319
1034320
1034321
1034322
1034323
1034324
1034325
1034326
1034327
1034328
1034329
1034330
1034331
1034332
1034333
1034334
1034335
1034336
1034337
1034338
1034339
1034340
1034341
1034342
1034343
1034344
1034345
1034346
1034347
1034348
1034349
1034350
1034351
1034352
1034353
1034354
1034355
1034356
1034357
1034358
1034359
1034360
1034361
1034362
1034363
1034364
1034365
1034366
1034367
1034368
1034369
1034370
1034371
1034372
1034373
1034374
1034375
1034376
1034377
1034378
1034379
1034380
1034381
1034382
1034383
1034384
1034385
1034386
1034387
1034388
1034389
1034390
1034391
1034392
1034393
1034394
1034395
1034396
1034397
1034398
1034399
1034400
1034401
1034402
1034403
1034404
1034405
1034406
1034407
1034408
1034409
1034410
1034411
1034412
1034413
1034414
1034415
1034416
1034417
1034418
1034419
1034420
1034421
1034422
1034423
1034424
1034425
1034426
1034427
1034428
1034429
1034430
1034431
1034432
1034433
1034434
1034435
1034436
1034437
1034438
1034439
1034440
1034441
1034442
1034443
1034444
1034445
1034446
1034447
1034448
1034449
1034450
1034451
1034452
1034453
1034454
1034455
1034456
1034457
1034458
1034459
1034460
1034461
1034462
1034463
1034464
1034465
1034466
1034467
1034468
1034469
1034470
1034471
1034472
1034473
1034474
1034475
1034476
1034477
1034478
1034479
1034480
1034481
1034482
1034483
1034484
1034485
1034486
1034487
1034488
1034489
1034490
1034491
1034492
1034493
1034494
1034495
1034496
1034497
1034498
1034499
1034500
1034501
1034502
1034503
1034504
1034505
1034506
1034507
1034508
1034509
1034510
1034511
1034512
1034513
1034514
1034515
1034516
1034517
1034518
1034519
1034520
1034521
1034522
1034523
1034524
1034525
1034526
1034527
1034528
1034529
1034530
1034531
1034532
1034533
1034534
1034535
1034536
1034537
1034538
1034539
1034540
1034541
1034542
1034543
1034544
1034545
1034546
1034547
1034548
1034549
1034550
1034551
1034552
1034553
1034554
1034555
1034556
1034557
1034558
1034559
1034560
1034561
1034562
1034563
1034564
1034565
1034566
1034567
1034568
1034569
1034570
1034571
1034572
1034573
1034574
1034575
1034576
1034577
1034578
1034579
1034580
1034581
1034582
1034583
1034584
1034585
1034586
1034587
1034588
1034589
1034590
1034591
1034592
1034593
1034594
1034595
1034596
1034597
1034598
1034599
1034600
1034601
1034602
1034603
1034604
1034605
1034606
1034607
1034608
1034609
1034610
1034611
1034612
1034613
1034614
1034615
1034616
1034617
1034618
1034619
1034620
1034621
1034622
1034623
1034624
1034625
1034626
1034627
1034628
1034629
1034630
1034631
1034632
1034633
1034634
1034635
1034636
1034637
1034638
1034639
1034640
1034641
1034642
1034643
1034644
1034645
1034646
1034647
1034648
1034649
1034650
1034651
1034652
1034653
1034654
1034655
1034656
1034657
1034658
1034659
1034660
1034661
1034662
1034663
1034664
1034665
1034666
1034667
1034668
1034669
1034670
1034671
1034672
1034673
1034674
1034675
1034676
1034677
1034678
1034679
1034680
1034681
1034682
1034683
1034684
1034685
1034686
1034687
1034688
1034689
1034690
1034691
1034692
1034693
1034694
1034695
1034696
1034697
1034698
1034699
1034700
1034701
1034702
1034703
1034704
1034705
1034706
1034707
1034708
1034709
1034710
1034711
1034712
1034713
1034714
1034715
1034716
1034717
1034718
1034719
1034720
1034721
1034722
1034723
1034724
1034725
1034726
1034727
1034728
1034729
1034730
1034731
1034732
1034733
1034734
1034735
1034736
1034737
1034738
1034739
1034740
1034741
1034742
1034743
1034744
1034745
1034746
1034747
1034748
1034749
1034750
1034751
1034752
1034753
1034754
1034755
1034756
1034757
1034758
1034759
1034760
1034761
1034762
1034763
1034764
1034765
1034766
1034767
1034768
1034769
1034770
1034771
1034772
1034773
1034774
1034775
1034776
1034777
1034778
1034779
1034780
1034781
1034782
1034783
1034784
1034785
1034786
1034787
1034788
1034789
1034790
1034791
1034792
1034793
1034794
1034795
1034796
1034797
1034798
1034799
1034800
1034801
1034802
1034803
1034804
1034805
1034806
1034807
1034808
1034809
1034810
1034811
1034812
1034813
1034814
1034815
1034816
1034817
1034818
1034819
1034820
1034821
1034822
1034823
1034824
1034825
1034826
1034827
1034828
1034829
1034830
1034831
1034832
1034833
1034834
1034835
1034836
1034837
1034838
1034839
1034840
1034841
1034842
1034843
1034844
1034845
1034846
1034847
1034848
1034849
1034850
1034851
1034852
1034853
1034854
1034855
1034856
1034857
1034858
1034859
1034860
1034861
1034862
1034863
1034864
1034865
1034866
1034867
1034868
1034869
1034870
1034871
1034872
1034873
1034874
1034875
1034876
1034877
1034878
1034879
1034880
1034881
1034882
1034883
1034884
1034885
1034886
1034887
1034888
1034889
1034890
1034891
1034892
1034893
1034894
1034895
1034896
1034897
1034898
1034899
1034900
1034901
1034902
1034903
1034904
1034905
1034906
1034907
1034908
1034909
1034910
1034911
1034912
1034913
1034914
1034915
1034916
1034917
1034918
1034919
1034920
1034921
1034922
1034923
1034924
1034925
1034926
1034927
1034928
1034929
1034930
1034931
1034932
1034933
1034934
1034935
1034936
1034937
1034938
1034939
1034940
1034941
1034942
1034943
1034944
1034945
1034946
1034947
1034948
1034949
1034950
1034951
1034952
1034953
1034954
1034955
1034956
1034957
1034958
1034959
1034960
1034961
1034962
1034963
1034964
1034965
1034966
1034967
1034968
1034969
1034970
1034971
1034972
1034973
1034974
1034975
1034976
1034977
1034978
1034979
1034980
1034981
1034982
1034983
1034984
1034985
1034986
1034987
1034988
1034989
1034990
1034991
1034992
1034993
1034994
1034995
1034996
1034997
1034998
1034999
1035000
1035001
1035002
1035003
1035004
1035005
1035006
1035007
1035008
1035009
1035010
1035011
1035012
1035013
1035014
1035015
1035016
1035017
1035018
1035019
1035020
1035021
1035022
1035023
1035024
1035025
1035026
1035027
1035028
1035029
1035030
1035031
1035032
1035033
1035034
1035035
1035036
1035037
1035038
1035039
1035040
1035041
1035042
1035043
1035044
1035045
1035046
1035047
1035048
1035049
1035050
1035051
1035052
1035053
1035054
1035055
1035056
1035057
1035058
1035059
1035060
1035061
1035062
1035063
1035064
1035065
1035066
1035067
1035068
1035069
1035070
1035071
1035072
1035073
1035074
1035075
1035076
1035077
1035078
1035079
1035080
1035081
1035082
1035083
1035084
1035085
1035086
1035087
1035088
1035089
1035090
1035091
1035092
1035093
1035094
1035095
1035096
1035097
1035098
1035099
1035100
1035101
1035102
1035103
1035104
1035105
1035106
1035107
1035108
1035109
1035110
1035111
1035112
1035113
1035114
1035115
1035116
1035117
1035118
1035119
1035120
1035121
1035122
1035123
1035124
1035125
1035126
1035127
1035128
1035129
1035130
1035131
1035132
1035133
1035134
1035135
1035136
1035137
1035138
1035139
1035140
1035141
1035142
1035143
1035144
1035145
1035146
1035147
1035148
1035149
1035150
1035151
1035152
1035153
1035154
1035155
1035156
1035157
1035158
1035159
1035160
1035161
1035162
1035163
1035164
1035165
1035166
1035167
1035168
1035169
1035170
1035171
1035172
1035173
1035174
1035175
1035176
1035177
1035178
1035179
1035180
1035181
1035182
1035183
1035184
1035185
1035186
1035187
1035188
1035189
1035190
1035191
1035192
1035193
1035194
1035195
1035196
1035197
1035198
1035199
1035200
1035201
1035202
1035203
1035204
1035205
1035206
1035207
1035208
1035209
1035210
1035211
1035212
1035213
1035214
1035215
1035216
1035217
1035218
1035219
1035220
1035221
1035222
1035223
1035224
1035225
1035226
1035227
1035228
1035229
1035230
1035231
1035232
1035233
1035234
1035235
1035236
1035237
1035238
1035239
1035240
1035241
1035242
1035243
1035244
1035245
1035246
1035247
1035248
1035249
1035250
1035251
1035252
1035253
1035254
1035255
1035256
1035257
1035258
1035259
1035260
1035261
1035262
1035263
1035264
1035265
1035266
1035267
1035268
1035269
1035270
1035271
1035272
1035273
1035274
1035275
1035276
1035277
1035278
1035279
1035280
1035281
1035282
1035283
1035284
1035285
1035286
1035287
1035288
1035289
1035290
1035291
1035292
1035293
1035294
1035295
1035296
1035297
1035298
1035299
1035300
1035301
1035302
1035303
1035304
1035305
1035306
1035307
1035308
1035309
1035310
1035311
1035312
1035313
1035314
1035315
1035316
1035317
1035318
1035319
1035320
1035321
1035322
1035323
1035324
1035325
1035326
1035327
1035328
1035329
1035330
1035331
1035332
1035333
1035334
1035335
1035336
1035337
1035338
1035339
1035340
1035341
1035342
1035343
1035344
1035345
1035346
1035347
1035348
1035349
1035350
1035351
1035352
1035353
1035354
1035355
1035356
1035357
1035358
1035359
1035360
1035361
1035362
1035363
1035364
1035365
1035366
1035367
1035368
1035369
1035370
1035371
1035372
1035373
1035374
1035375
1035376
1035377
1035378
1035379
1035380
1035381
1035382
1035383
1035384
1035385
1035386
1035387
1035388
1035389
1035390
1035391
1035392
1035393
1035394
1035395
1035396
1035397
1035398
1035399
1035400
1035401
1035402
1035403
1035404
1035405
1035406
1035407
1035408
1035409
1035410
1035411
1035412
1035413
1035414
1035415
1035416
1035417
1035418
1035419
1035420
1035421
1035422
1035423
1035424
1035425
1035426
1035427
1035428
1035429
1035430
1035431
1035432
1035433
1035434
1035435
1035436
1035437
1035438
1035439
1035440
1035441
1035442
1035443
1035444
1035445
1035446
1035447
1035448
1035449
1035450
1035451
1035452
1035453
1035454
1035455
1035456
1035457
1035458
1035459
1035460
1035461
1035462
1035463
1035464
1035465
1035466
1035467
1035468
1035469
1035470
1035471
1035472
1035473
1035474
1035475
1035476
1035477
1035478
1035479
1035480
1035481
1035482
1035483
1035484
1035485
1035486
1035487
1035488
1035489
1035490
1035491
1035492
1035493
1035494
1035495
1035496
1035497
1035498
1035499
1035500
1035501
1035502
1035503
1035504
1035505
1035506
1035507
1035508
1035509
1035510
1035511
1035512
1035513
1035514
1035515
1035516
1035517
1035518
1035519
1035520
1035521
1035522
1035523
1035524
1035525
1035526
1035527
1035528
1035529
1035530
1035531
1035532
1035533
1035534
1035535
1035536
1035537
1035538
1035539
1035540
1035541
1035542
1035543
1035544
1035545
1035546
1035547
1035548
1035549
1035550
1035551
1035552
1035553
1035554
1035555
1035556
1035557
1035558
1035559
1035560
1035561
1035562
1035563
1035564
1035565
1035566
1035567
1035568
1035569
1035570
1035571
1035572
1035573
1035574
1035575
1035576
1035577
1035578
1035579
1035580
1035581
1035582
1035583
1035584
1035585
1035586
1035587
1035588
1035589
1035590
1035591
1035592
1035593
1035594
1035595
1035596
1035597
1035598
1035599
1035600
1035601
1035602
1035603
1035604
1035605
1035606
1035607
1035608
1035609
1035610
1035611
1035612
1035613
1035614
1035615
1035616
1035617
1035618
1035619
1035620
1035621
1035622
1035623
1035624
1035625
1035626
1035627
1035628
1035629
1035630
1035631
1035632
1035633
1035634
1035635
1035636
1035637
1035638
1035639
1035640
1035641
1035642
1035643
1035644
1035645
1035646
1035647
1035648
1035649
1035650
1035651
1035652
1035653
1035654
1035655
1035656
1035657
1035658
1035659
1035660
1035661
1035662
1035663
1035664
1035665
1035666
1035667
1035668
1035669
1035670
1035671
1035672
1035673
1035674
1035675
1035676
1035677
1035678
1035679
1035680
1035681
1035682
1035683
1035684
1035685
1035686
1035687
1035688
1035689
1035690
1035691
1035692
1035693
1035694
1035695
1035696
1035697
1035698
1035699
1035700
1035701
1035702
1035703
1035704
1035705
1035706
1035707
1035708
1035709
1035710
1035711
1035712
1035713
1035714
1035715
1035716
1035717
1035718
1035719
1035720
1035721
1035722
1035723
1035724
1035725
1035726
1035727
1035728
1035729
1035730
1035731
1035732
1035733
1035734
1035735
1035736
1035737
1035738
1035739
1035740
1035741
1035742
1035743
1035744
1035745
1035746
1035747
1035748
1035749
1035750
1035751
1035752
1035753
1035754
1035755
1035756
1035757
1035758
1035759
1035760
1035761
1035762
1035763
1035764
1035765
1035766
1035767
1035768
1035769
1035770
1035771
1035772
1035773
1035774
1035775
1035776
1035777
1035778
1035779
1035780
1035781
1035782
1035783
1035784
1035785
1035786
1035787
1035788
1035789
1035790
1035791
1035792
1035793
1035794
1035795
1035796
1035797
1035798
1035799
1035800
1035801
1035802
1035803
1035804
1035805
1035806
1035807
1035808
1035809
1035810
1035811
1035812
1035813
1035814
1035815
1035816
1035817
1035818
1035819
1035820
1035821
1035822
1035823
1035824
1035825
1035826
1035827
1035828
1035829
1035830
1035831
1035832
1035833
1035834
1035835
1035836
1035837
1035838
1035839
1035840
1035841
1035842
1035843
1035844
1035845
1035846
1035847
1035848
1035849
1035850
1035851
1035852
1035853
1035854
1035855
1035856
1035857
1035858
1035859
1035860
1035861
1035862
1035863
1035864
1035865
1035866
1035867
1035868
1035869
1035870
1035871
1035872
1035873
1035874
1035875
1035876
1035877
1035878
1035879
1035880
1035881
1035882
1035883
1035884
1035885
1035886
1035887
1035888
1035889
1035890
1035891
1035892
1035893
1035894
1035895
1035896
1035897
1035898
1035899
1035900
1035901
1035902
1035903
1035904
1035905
1035906
1035907
1035908
1035909
1035910
1035911
1035912
1035913
1035914
1035915
1035916
1035917
1035918
1035919
1035920
1035921
1035922
1035923
1035924
1035925
1035926
1035927
1035928
1035929
1035930
1035931
1035932
1035933
1035934
1035935
1035936
1035937
1035938
1035939
1035940
1035941
1035942
1035943
1035944
1035945
1035946
1035947
1035948
1035949
1035950
1035951
1035952
1035953
1035954
1035955
1035956
1035957
1035958
1035959
1035960
1035961
1035962
1035963
1035964
1035965
1035966
1035967
1035968
1035969
1035970
1035971
1035972
1035973
1035974
1035975
1035976
1035977
1035978
1035979
1035980
1035981
1035982
1035983
1035984
1035985
1035986
1035987
1035988
1035989
1035990
1035991
1035992
1035993
1035994
1035995
1035996
1035997
1035998
1035999
1036000
1036001
1036002
1036003
1036004
1036005
1036006
1036007
1036008
1036009
1036010
1036011
1036012
1036013
1036014
1036015
1036016
1036017
1036018
1036019
1036020
1036021
1036022
1036023
1036024
1036025
1036026
1036027
1036028
1036029
1036030
1036031
1036032
1036033
1036034
1036035
1036036
1036037
1036038
1036039
1036040
1036041
1036042
1036043
1036044
1036045
1036046
1036047
1036048
1036049
1036050
1036051
1036052
1036053
1036054
1036055
1036056
1036057
1036058
1036059
1036060
1036061
1036062
1036063
1036064
1036065
1036066
1036067
1036068
1036069
1036070
1036071
1036072
1036073
1036074
1036075
1036076
1036077
1036078
1036079
1036080
1036081
1036082
1036083
1036084
1036085
1036086
1036087
1036088
1036089
1036090
1036091
1036092
1036093
1036094
1036095
1036096
1036097
1036098
1036099
1036100
1036101
1036102
1036103
1036104
1036105
1036106
1036107
1036108
1036109
1036110
1036111
1036112
1036113
1036114
1036115
1036116
1036117
1036118
1036119
1036120
1036121
1036122
1036123
1036124
1036125
1036126
1036127
1036128
1036129
1036130
1036131
1036132
1036133
1036134
1036135
1036136
1036137
1036138
1036139
1036140
1036141
1036142
1036143
1036144
1036145
1036146
1036147
1036148
1036149
1036150
1036151
1036152
1036153
1036154
1036155
1036156
1036157
1036158
1036159
1036160
1036161
1036162
1036163
1036164
1036165
1036166
1036167
1036168
1036169
1036170
1036171
1036172
1036173
1036174
1036175
1036176
1036177
1036178
1036179
1036180
1036181
1036182
1036183
1036184
1036185
1036186
1036187
1036188
1036189
1036190
1036191
1036192
1036193
1036194
1036195
1036196
1036197
1036198
1036199
1036200
1036201
1036202
1036203
1036204
1036205
1036206
1036207
1036208
1036209
1036210
1036211
1036212
1036213
1036214
1036215
1036216
1036217
1036218
1036219
1036220
1036221
1036222
1036223
1036224
1036225
1036226
1036227
1036228
1036229
1036230
1036231
1036232
1036233
1036234
1036235
1036236
1036237
1036238
1036239
1036240
1036241
1036242
1036243
1036244
1036245
1036246
1036247
1036248
1036249
1036250
1036251
1036252
1036253
1036254
1036255
1036256
1036257
1036258
1036259
1036260
1036261
1036262
1036263
1036264
1036265
1036266
1036267
1036268
1036269
1036270
1036271
1036272
1036273
1036274
1036275
1036276
1036277
1036278
1036279
1036280
1036281
1036282
1036283
1036284
1036285
1036286
1036287
1036288
1036289
1036290
1036291
1036292
1036293
1036294
1036295
1036296
1036297
1036298
1036299
1036300
1036301
1036302
1036303
1036304
1036305
1036306
1036307
1036308
1036309
1036310
1036311
1036312
1036313
1036314
1036315
1036316
1036317
1036318
1036319
1036320
1036321
1036322
1036323
1036324
1036325
1036326
1036327
1036328
1036329
1036330
1036331
1036332
1036333
1036334
1036335
1036336
1036337
1036338
1036339
1036340
1036341
1036342
1036343
1036344
1036345
1036346
1036347
1036348
1036349
1036350
1036351
1036352
1036353
1036354
1036355
1036356
1036357
1036358
1036359
1036360
1036361
1036362
1036363
1036364
1036365
1036366
1036367
1036368
1036369
1036370
1036371
1036372
1036373
1036374
1036375
1036376
1036377
1036378
1036379
1036380
1036381
1036382
1036383
1036384
1036385
1036386
1036387
1036388
1036389
1036390
1036391
1036392
1036393
1036394
1036395
1036396
1036397
1036398
1036399
1036400
1036401
1036402
1036403
1036404
1036405
1036406
1036407
1036408
1036409
1036410
1036411
1036412
1036413
1036414
1036415
1036416
1036417
1036418
1036419
1036420
1036421
1036422
1036423
1036424
1036425
1036426
1036427
1036428
1036429
1036430
1036431
1036432
1036433
1036434
1036435
1036436
1036437
1036438
1036439
1036440
1036441
1036442
1036443
1036444
1036445
1036446
1036447
1036448
1036449
1036450
1036451
1036452
1036453
1036454
1036455
1036456
1036457
1036458
1036459
1036460
1036461
1036462
1036463
1036464
1036465
1036466
1036467
1036468
1036469
1036470
1036471
1036472
1036473
1036474
1036475
1036476
1036477
1036478
1036479
1036480
1036481
1036482
1036483
1036484
1036485
1036486
1036487
1036488
1036489
1036490
1036491
1036492
1036493
1036494
1036495
1036496
1036497
1036498
1036499
1036500
1036501
1036502
1036503
1036504
1036505
1036506
1036507
1036508
1036509
1036510
1036511
1036512
1036513
1036514
1036515
1036516
1036517
1036518
1036519
1036520
1036521
1036522
1036523
1036524
1036525
1036526
1036527
1036528
1036529
1036530
1036531
1036532
1036533
1036534
1036535
1036536
1036537
1036538
1036539
1036540
1036541
1036542
1036543
1036544
1036545
1036546
1036547
1036548
1036549
1036550
1036551
1036552
1036553
1036554
1036555
1036556
1036557
1036558
1036559
1036560
1036561
1036562
1036563
1036564
1036565
1036566
1036567
1036568
1036569
1036570
1036571
1036572
1036573
1036574
1036575
1036576
1036577
1036578
1036579
1036580
1036581
1036582
1036583
1036584
1036585
1036586
1036587
1036588
1036589
1036590
1036591
1036592
1036593
1036594
1036595
1036596
1036597
1036598
1036599
1036600
1036601
1036602
1036603
1036604
1036605
1036606
1036607
1036608
1036609
1036610
1036611
1036612
1036613
1036614
1036615
1036616
1036617
1036618
1036619
1036620
1036621
1036622
1036623
1036624
1036625
1036626
1036627
1036628
1036629
1036630
1036631
1036632
1036633
1036634
1036635
1036636
1036637
1036638
1036639
1036640
1036641
1036642
1036643
1036644
1036645
1036646
1036647
1036648
1036649
1036650
1036651
1036652
1036653
1036654
1036655
1036656
1036657
1036658
1036659
1036660
1036661
1036662
1036663
1036664
1036665
1036666
1036667
1036668
1036669
1036670
1036671
1036672
1036673
1036674
1036675
1036676
1036677
1036678
1036679
1036680
1036681
1036682
1036683
1036684
1036685
1036686
1036687
1036688
1036689
1036690
1036691
1036692
1036693
1036694
1036695
1036696
1036697
1036698
1036699
1036700
1036701
1036702
1036703
1036704
1036705
1036706
1036707
1036708
1036709
1036710
1036711
1036712
1036713
1036714
1036715
1036716
1036717
1036718
1036719
1036720
1036721
1036722
1036723
1036724
1036725
1036726
1036727
1036728
1036729
1036730
1036731
1036732
1036733
1036734
1036735
1036736
1036737
1036738
1036739
1036740
1036741
1036742
1036743
1036744
1036745
1036746
1036747
1036748
1036749
1036750
1036751
1036752
1036753
1036754
1036755
1036756
1036757
1036758
1036759
1036760
1036761
1036762
1036763
1036764
1036765
1036766
1036767
1036768
1036769
1036770
1036771
1036772
1036773
1036774
1036775
1036776
1036777
1036778
1036779
1036780
1036781
1036782
1036783
1036784
1036785
1036786
1036787
1036788
1036789
1036790
1036791
1036792
1036793
1036794
1036795
1036796
1036797
1036798
1036799
1036800
1036801
1036802
1036803
1036804
1036805
1036806
1036807
1036808
1036809
1036810
1036811
1036812
1036813
1036814
1036815
1036816
1036817
1036818
1036819
1036820
1036821
1036822
1036823
1036824
1036825
1036826
1036827
1036828
1036829
1036830
1036831
1036832
1036833
1036834
1036835
1036836
1036837
1036838
1036839
1036840
1036841
1036842
1036843
1036844
1036845
1036846
1036847
1036848
1036849
1036850
1036851
1036852
1036853
1036854
1036855
1036856
1036857
1036858
1036859
1036860
1036861
1036862
1036863
1036864
1036865
1036866
1036867
1036868
1036869
1036870
1036871
1036872
1036873
1036874
1036875
1036876
1036877
1036878
1036879
1036880
1036881
1036882
1036883
1036884
1036885
1036886
1036887
1036888
1036889
1036890
1036891
1036892
1036893
1036894
1036895
1036896
1036897
1036898
1036899
1036900
1036901
1036902
1036903
1036904
1036905
1036906
1036907
1036908
1036909
1036910
1036911
1036912
1036913
1036914
1036915
1036916
1036917
1036918
1036919
1036920
1036921
1036922
1036923
1036924
1036925
1036926
1036927
1036928
1036929
1036930
1036931
1036932
1036933
1036934
1036935
1036936
1036937
1036938
1036939
1036940
1036941
1036942
1036943
1036944
1036945
1036946
1036947
1036948
1036949
1036950
1036951
1036952
1036953
1036954
1036955
1036956
1036957
1036958
1036959
1036960
1036961
1036962
1036963
1036964
1036965
1036966
1036967
1036968
1036969
1036970
1036971
1036972
1036973
1036974
1036975
1036976
1036977
1036978
1036979
1036980
1036981
1036982
1036983
1036984
1036985
1036986
1036987
1036988
1036989
1036990
1036991
1036992
1036993
1036994
1036995
1036996
1036997
1036998
1036999
1037000
1037001
1037002
1037003
1037004
1037005
1037006
1037007
1037008
1037009
1037010
1037011
1037012
1037013
1037014
1037015
1037016
1037017
1037018
1037019
1037020
1037021
1037022
1037023
1037024
1037025
1037026
1037027
1037028
1037029
1037030
1037031
1037032
1037033
1037034
1037035
1037036
1037037
1037038
1037039
1037040
1037041
1037042
1037043
1037044
1037045
1037046
1037047
1037048
1037049
1037050
1037051
1037052
1037053
1037054
1037055
1037056
1037057
1037058
1037059
1037060
1037061
1037062
1037063
1037064
1037065
1037066
1037067
1037068
1037069
1037070
1037071
1037072
1037073
1037074
1037075
1037076
1037077
1037078
1037079
1037080
1037081
1037082
1037083
1037084
1037085
1037086
1037087
1037088
1037089
1037090
1037091
1037092
1037093
1037094
1037095
1037096
1037097
1037098
1037099
1037100
1037101
1037102
1037103
1037104
1037105
1037106
1037107
1037108
1037109
1037110
1037111
1037112
1037113
1037114
1037115
1037116
1037117
1037118
1037119
1037120
1037121
1037122
1037123
1037124
1037125
1037126
1037127
1037128
1037129
1037130
1037131
1037132
1037133
1037134
1037135
1037136
1037137
1037138
1037139
1037140
1037141
1037142
1037143
1037144
1037145
1037146
1037147
1037148
1037149
1037150
1037151
1037152
1037153
1037154
1037155
1037156
1037157
1037158
1037159
1037160
1037161
1037162
1037163
1037164
1037165
1037166
1037167
1037168
1037169
1037170
1037171
1037172
1037173
1037174
1037175
1037176
1037177
1037178
1037179
1037180
1037181
1037182
1037183
1037184
1037185
1037186
1037187
1037188
1037189
1037190
1037191
1037192
1037193
1037194
1037195
1037196
1037197
1037198
1037199
1037200
1037201
1037202
1037203
1037204
1037205
1037206
1037207
1037208
1037209
1037210
1037211
1037212
1037213
1037214
1037215
1037216
1037217
1037218
1037219
1037220
1037221
1037222
1037223
1037224
1037225
1037226
1037227
1037228
1037229
1037230
1037231
1037232
1037233
1037234
1037235
1037236
1037237
1037238
1037239
1037240
1037241
1037242
1037243
1037244
1037245
1037246
1037247
1037248
1037249
1037250
1037251
1037252
1037253
1037254
1037255
1037256
1037257
1037258
1037259
1037260
1037261
1037262
1037263
1037264
1037265
1037266
1037267
1037268
1037269
1037270
1037271
1037272
1037273
1037274
1037275
1037276
1037277
1037278
1037279
1037280
1037281
1037282
1037283
1037284
1037285
1037286
1037287
1037288
1037289
1037290
1037291
1037292
1037293
1037294
1037295
1037296
1037297
1037298
1037299
1037300
1037301
1037302
1037303
1037304
1037305
1037306
1037307
1037308
1037309
1037310
1037311
1037312
1037313
1037314
1037315
1037316
1037317
1037318
1037319
1037320
1037321
1037322
1037323
1037324
1037325
1037326
1037327
1037328
1037329
1037330
1037331
1037332
1037333
1037334
1037335
1037336
1037337
1037338
1037339
1037340
1037341
1037342
1037343
1037344
1037345
1037346
1037347
1037348
1037349
1037350
1037351
1037352
1037353
1037354
1037355
1037356
1037357
1037358
1037359
1037360
1037361
1037362
1037363
1037364
1037365
1037366
1037367
1037368
1037369
1037370
1037371
1037372
1037373
1037374
1037375
1037376
1037377
1037378
1037379
1037380
1037381
1037382
1037383
1037384
1037385
1037386
1037387
1037388
1037389
1037390
1037391
1037392
1037393
1037394
1037395
1037396
1037397
1037398
1037399
1037400
1037401
1037402
1037403
1037404
1037405
1037406
1037407
1037408
1037409
1037410
1037411
1037412
1037413
1037414
1037415
1037416
1037417
1037418
1037419
1037420
1037421
1037422
1037423
1037424
1037425
1037426
1037427
1037428
1037429
1037430
1037431
1037432
1037433
1037434
1037435
1037436
1037437
1037438
1037439
1037440
1037441
1037442
1037443
1037444
1037445
1037446
1037447
1037448
1037449
1037450
1037451
1037452
1037453
1037454
1037455
1037456
1037457
1037458
1037459
1037460
1037461
1037462
1037463
1037464
1037465
1037466
1037467
1037468
1037469
1037470
1037471
1037472
1037473
1037474
1037475
1037476
1037477
1037478
1037479
1037480
1037481
1037482
1037483
1037484
1037485
1037486
1037487
1037488
1037489
1037490
1037491
1037492
1037493
1037494
1037495
1037496
1037497
1037498
1037499
1037500
1037501
1037502
1037503
1037504
1037505
1037506
1037507
1037508
1037509
1037510
1037511
1037512
1037513
1037514
1037515
1037516
1037517
1037518
1037519
1037520
1037521
1037522
1037523
1037524
1037525
1037526
1037527
1037528
1037529
1037530
1037531
1037532
1037533
1037534
1037535
1037536
1037537
1037538
1037539
1037540
1037541
1037542
1037543
1037544
1037545
1037546
1037547
1037548
1037549
1037550
1037551
1037552
1037553
1037554
1037555
1037556
1037557
1037558
1037559
1037560
1037561
1037562
1037563
1037564
1037565
1037566
1037567
1037568
1037569
1037570
1037571
1037572
1037573
1037574
1037575
1037576
1037577
1037578
1037579
1037580
1037581
1037582
1037583
1037584
1037585
1037586
1037587
1037588
1037589
1037590
1037591
1037592
1037593
1037594
1037595
1037596
1037597
1037598
1037599
1037600
1037601
1037602
1037603
1037604
1037605
1037606
1037607
1037608
1037609
1037610
1037611
1037612
1037613
1037614
1037615
1037616
1037617
1037618
1037619
1037620
1037621
1037622
1037623
1037624
1037625
1037626
1037627
1037628
1037629
1037630
1037631
1037632
1037633
1037634
1037635
1037636
1037637
1037638
1037639
1037640
1037641
1037642
1037643
1037644
1037645
1037646
1037647
1037648
1037649
1037650
1037651
1037652
1037653
1037654
1037655
1037656
1037657
1037658
1037659
1037660
1037661
1037662
1037663
1037664
1037665
1037666
1037667
1037668
1037669
1037670
1037671
1037672
1037673
1037674
1037675
1037676
1037677
1037678
1037679
1037680
1037681
1037682
1037683
1037684
1037685
1037686
1037687
1037688
1037689
1037690
1037691
1037692
1037693
1037694
1037695
1037696
1037697
1037698
1037699
1037700
1037701
1037702
1037703
1037704
1037705
1037706
1037707
1037708
1037709
1037710
1037711
1037712
1037713
1037714
1037715
1037716
1037717
1037718
1037719
1037720
1037721
1037722
1037723
1037724
1037725
1037726
1037727
1037728
1037729
1037730
1037731
1037732
1037733
1037734
1037735
1037736
1037737
1037738
1037739
1037740
1037741
1037742
1037743
1037744
1037745
1037746
1037747
1037748
1037749
1037750
1037751
1037752
1037753
1037754
1037755
1037756
1037757
1037758
1037759
1037760
1037761
1037762
1037763
1037764
1037765
1037766
1037767
1037768
1037769
1037770
1037771
1037772
1037773
1037774
1037775
1037776
1037777
1037778
1037779
1037780
1037781
1037782
1037783
1037784
1037785
1037786
1037787
1037788
1037789
1037790
1037791
1037792
1037793
1037794
1037795
1037796
1037797
1037798
1037799
1037800
1037801
1037802
1037803
1037804
1037805
1037806
1037807
1037808
1037809
1037810
1037811
1037812
1037813
1037814
1037815
1037816
1037817
1037818
1037819
1037820
1037821
1037822
1037823
1037824
1037825
1037826
1037827
1037828
1037829
1037830
1037831
1037832
1037833
1037834
1037835
1037836
1037837
1037838
1037839
1037840
1037841
1037842
1037843
1037844
1037845
1037846
1037847
1037848
1037849
1037850
1037851
1037852
1037853
1037854
1037855
1037856
1037857
1037858
1037859
1037860
1037861
1037862
1037863
1037864
1037865
1037866
1037867
1037868
1037869
1037870
1037871
1037872
1037873
1037874
1037875
1037876
1037877
1037878
1037879
1037880
1037881
1037882
1037883
1037884
1037885
1037886
1037887
1037888
1037889
1037890
1037891
1037892
1037893
1037894
1037895
1037896
1037897
1037898
1037899
1037900
1037901
1037902
1037903
1037904
1037905
1037906
1037907
1037908
1037909
1037910
1037911
1037912
1037913
1037914
1037915
1037916
1037917
1037918
1037919
1037920
1037921
1037922
1037923
1037924
1037925
1037926
1037927
1037928
1037929
1037930
1037931
1037932
1037933
1037934
1037935
1037936
1037937
1037938
1037939
1037940
1037941
1037942
1037943
1037944
1037945
1037946
1037947
1037948
1037949
1037950
1037951
1037952
1037953
1037954
1037955
1037956
1037957
1037958
1037959
1037960
1037961
1037962
1037963
1037964
1037965
1037966
1037967
1037968
1037969
1037970
1037971
1037972
1037973
1037974
1037975
1037976
1037977
1037978
1037979
1037980
1037981
1037982
1037983
1037984
1037985
1037986
1037987
1037988
1037989
1037990
1037991
1037992
1037993
1037994
1037995
1037996
1037997
1037998
1037999
1038000
1038001
1038002
1038003
1038004
1038005
1038006
1038007
1038008
1038009
1038010
1038011
1038012
1038013
1038014
1038015
1038016
1038017
1038018
1038019
1038020
1038021
1038022
1038023
1038024
1038025
1038026
1038027
1038028
1038029
1038030
1038031
1038032
1038033
1038034
1038035
1038036
1038037
1038038
1038039
1038040
1038041
1038042
1038043
1038044
1038045
1038046
1038047
1038048
1038049
1038050
1038051
1038052
1038053
1038054
1038055
1038056
1038057
1038058
1038059
1038060
1038061
1038062
1038063
1038064
1038065
1038066
1038067
1038068
1038069
1038070
1038071
1038072
1038073
1038074
1038075
1038076
1038077
1038078
1038079
1038080
1038081
1038082
1038083
1038084
1038085
1038086
1038087
1038088
1038089
1038090
1038091
1038092
1038093
1038094
1038095
1038096
1038097
1038098
1038099
1038100
1038101
1038102
1038103
1038104
1038105
1038106
1038107
1038108
1038109
1038110
1038111
1038112
1038113
1038114
1038115
1038116
1038117
1038118
1038119
1038120
1038121
1038122
1038123
1038124
1038125
1038126
1038127
1038128
1038129
1038130
1038131
1038132
1038133
1038134
1038135
1038136
1038137
1038138
1038139
1038140
1038141
1038142
1038143
1038144
1038145
1038146
1038147
1038148
1038149
1038150
1038151
1038152
1038153
1038154
1038155
1038156
1038157
1038158
1038159
1038160
1038161
1038162
1038163
1038164
1038165
1038166
1038167
1038168
1038169
1038170
1038171
1038172
1038173
1038174
1038175
1038176
1038177
1038178
1038179
1038180
1038181
1038182
1038183
1038184
1038185
1038186
1038187
1038188
1038189
1038190
1038191
1038192
1038193
1038194
1038195
1038196
1038197
1038198
1038199
1038200
1038201
1038202
1038203
1038204
1038205
1038206
1038207
1038208
1038209
1038210
1038211
1038212
1038213
1038214
1038215
1038216
1038217
1038218
1038219
1038220
1038221
1038222
1038223
1038224
1038225
1038226
1038227
1038228
1038229
1038230
1038231
1038232
1038233
1038234
1038235
1038236
1038237
1038238
1038239
1038240
1038241
1038242
1038243
1038244
1038245
1038246
1038247
1038248
1038249
1038250
1038251
1038252
1038253
1038254
1038255
1038256
1038257
1038258
1038259
1038260
1038261
1038262
1038263
1038264
1038265
1038266
1038267
1038268
1038269
1038270
1038271
1038272
1038273
1038274
1038275
1038276
1038277
1038278
1038279
1038280
1038281
1038282
1038283
1038284
1038285
1038286
1038287
1038288
1038289
1038290
1038291
1038292
1038293
1038294
1038295
1038296
1038297
1038298
1038299
1038300
1038301
1038302
1038303
1038304
1038305
1038306
1038307
1038308
1038309
1038310
1038311
1038312
1038313
1038314
1038315
1038316
1038317
1038318
1038319
1038320
1038321
1038322
1038323
1038324
1038325
1038326
1038327
1038328
1038329
1038330
1038331
1038332
1038333
1038334
1038335
1038336
1038337
1038338
1038339
1038340
1038341
1038342
1038343
1038344
1038345
1038346
1038347
1038348
1038349
1038350
1038351
1038352
1038353
1038354
1038355
1038356
1038357
1038358
1038359
1038360
1038361
1038362
1038363
1038364
1038365
1038366
1038367
1038368
1038369
1038370
1038371
1038372
1038373
1038374
1038375
1038376
1038377
1038378
1038379
1038380
1038381
1038382
1038383
1038384
1038385
1038386
1038387
1038388
1038389
1038390
1038391
1038392
1038393
1038394
1038395
1038396
1038397
1038398
1038399
1038400
1038401
1038402
1038403
1038404
1038405
1038406
1038407
1038408
1038409
1038410
1038411
1038412
1038413
1038414
1038415
1038416
1038417
1038418
1038419
1038420
1038421
1038422
1038423
1038424
1038425
1038426
1038427
1038428
1038429
1038430
1038431
1038432
1038433
1038434
1038435
1038436
1038437
1038438
1038439
1038440
1038441
1038442
1038443
1038444
