# Supplementary material for: Noncoder: a web interface for exon array-based detection of long non-coding RNAs
Source: Nucleic Acids Res. 2012 Sep 24;41(1):e20. doi: 10.1093/nar/gks877 (PMC3592461; doi:10.1093/nar/gks877)
Supplement: Supplementary Data [file supp_gks877_Gellert_Supplementary_Dataset_S1.zip › HuEx-ncRNA.qcc]

probeset_id	group_name	probeset_name	quantification_in_header
1034315	bac_spike	AFFX-BioB-3_at	1
1034316	bac_spike	AFFX-BioB-5_at	1
1034317	bac_spike	AFFX-BioB-M_at	1
1034318	bac_spike	AFFX-BioC-3_at	1
1034319	bac_spike	AFFX-BioC-5_at	1
1034320	bac_spike	AFFX-BioDn-3_at	1
1034321	bac_spike	AFFX-BioDn-5_at	1
1034322	bac_spike	AFFX-CreX-3_at	1
1034323	bac_spike	AFFX-CreX-5_at	1
1034324	bac_spike	AFFX-r2-Ec-bioB-3_at	1
1034325	bac_spike	AFFX-r2-Ec-bioB-5_at	1
1034326	bac_spike	AFFX-r2-Ec-bioB-M_at	1
1034327	bac_spike	AFFX-r2-Ec-bioC-3_at	1
1034328	bac_spike	AFFX-r2-Ec-bioC-5_at	1
1034329	bac_spike	AFFX-r2-Ec-bioD-3_at	1
1034330	bac_spike	AFFX-r2-Ec-bioD-5_at	1
1034331	bac_spike	AFFX-r2-P1-cre-3_at	1
1034332	bac_spike	AFFX-r2-P1-cre-5_at	1
1034333	polya_spike	AFFX-Bs-trp_x_st	1
1034334	polya_spike	AFFX-r2-Bs-dap-3_st	1
1034335	polya_spike	AFFX-r2-Bs-dap-5_st	1
1034336	polya_spike	AFFX-r2-Bs-dap-M_st	1
1034337	polya_spike	AFFX-r2-Bs-lys-3_st	1
1034338	polya_spike	AFFX-r2-Bs-lys-5_st	1
1034339	polya_spike	AFFX-r2-Bs-lys-M_st	1
1034340	polya_spike	AFFX-r2-Bs-phe-3_st	1
1034341	polya_spike	AFFX-r2-Bs-phe-5_st	1
1034342	polya_spike	AFFX-r2-Bs-phe-M_st	1
1034343	polya_spike	AFFX-r2-Bs-thr-3_s_st	1
1034344	polya_spike	AFFX-r2-Bs-thr-5_s_st	1
1034345	polya_spike	AFFX-r2-Bs-thr-M_s_st	1
1034346	pos_control		0
1034347	pos_control		0
1034348	pos_control		0
1034349	pos_control		0
1034350	pos_control		0
1034351	pos_control		0
1034352	pos_control		0
1034353	pos_control		0
1034354	pos_control		0
1034355	pos_control		0
1034356	pos_control		0
1034357	pos_control		0
1034358	pos_control		0
1034359	pos_control		0
1034360	pos_control		0
1034361	pos_control		0
1034362	pos_control		0
1034363	pos_control		0
1034364	pos_control		0
1034365	pos_control		0
1034366	pos_control		0
1034367	pos_control		0
1034368	pos_control		0
1034369	pos_control		0
1034370	pos_control		0
1034371	pos_control		0
1034372	pos_control		0
1034373	pos_control		0
1034374	pos_control		0
1034375	pos_control		0
1034376	pos_control		0
1034377	pos_control		0
1034378	pos_control		0
1034379	pos_control		0
1034380	pos_control		0
1034381	pos_control		0
1034382	pos_control		0
1034383	pos_control		0
1034384	pos_control		0
1034385	pos_control		0
1034386	pos_control		0
1034387	pos_control		0
1034388	pos_control		0
1034389	pos_control		0
1034390	pos_control		0
1034391	pos_control		0
1034392	pos_control		0
1034393	pos_control		0
1034394	pos_control		0
1034395	pos_control		0
1034396	pos_control		0
1034397	pos_control		0
1034398	pos_control		0
1034399	pos_control		0
1034400	pos_control		0
1034401	pos_control		0
1034402	pos_control		0
1034403	pos_control		0
1034404	pos_control		0
1034405	pos_control		0
1034406	pos_control		0
1034407	pos_control		0
1034408	pos_control		0
1034409	pos_control		0
1034410	pos_control		0
1034411	pos_control		0
1034412	pos_control		0
1034413	pos_control		0
1034414	pos_control		0
1034415	pos_control		0
1034416	pos_control		0
1034417	pos_control		0
1034418	pos_control		0
1034419	pos_control		0
1034420	pos_control		0
1034421	pos_control		0
1034422	pos_control		0
1034423	pos_control		0
1034424	pos_control		0
1034425	pos_control		0
1034426	pos_control		0
1034427	pos_control		0
1034428	pos_control		0
1034429	pos_control		0
1034430	pos_control		0
1034431	pos_control		0
1034432	pos_control		0
1034433	pos_control		0
1034434	pos_control		0
1034435	pos_control		0
1034436	pos_control		0
1034437	pos_control		0
1034438	pos_control		0
1034439	pos_control		0
1034440	pos_control		0
1034441	pos_control		0
1034442	pos_control		0
1034443	pos_control		0
1034444	pos_control		0
1034445	pos_control		0
1034446	pos_control		0
1034447	pos_control		0
1034448	pos_control		0
1034449	pos_control		0
1034450	pos_control		0
1034451	pos_control		0
1034452	pos_control		0
1034453	pos_control		0
1034454	pos_control		0
1034455	pos_control		0
1034456	pos_control		0
1034457	pos_control		0
1034458	pos_control		0
1034459	pos_control		0
1034460	pos_control		0
1034461	pos_control		0
1034462	pos_control		0
1034463	pos_control		0
1034464	pos_control		0
1034465	pos_control		0
1034466	pos_control		0
1034467	pos_control		0
1034468	pos_control		0
1034469	pos_control		0
1034470	pos_control		0
1034471	pos_control		0
1034472	pos_control		0
1034473	pos_control		0
1034474	pos_control		0
1034475	pos_control		0
1034476	pos_control		0
1034477	pos_control		0
1034478	pos_control		0
1034479	pos_control		0
1034480	pos_control		0
1034481	pos_control		0
1034482	pos_control		0
1034483	pos_control		0
1034484	pos_control		0
1034485	pos_control		0
1034486	pos_control		0
1034487	pos_control		0
1034488	pos_control		0
1034489	pos_control		0
1034490	pos_control		0
1034491	pos_control		0
1034492	pos_control		0
1034493	pos_control		0
1034494	pos_control		0
1034495	pos_control		0
1034496	pos_control		0
1034497	pos_control		0
1034498	pos_control		0
1034499	pos_control		0
1034500	pos_control		0
1034501	pos_control		0
1034502	pos_control		0
1034503	pos_control		0
1034504	pos_control		0
1034505	pos_control		0
1034506	pos_control		0
1034507	pos_control		0
1034508	pos_control		0
1034509	pos_control		0
1034510	pos_control		0
1034511	pos_control		0
1034512	pos_control		0
1034513	pos_control		0
1034514	pos_control		0
1034515	pos_control		0
1034516	pos_control		0
1034517	pos_control		0
1034518	pos_control		0
1034519	pos_control		0
1034520	pos_control		0
1034521	pos_control		0
1034522	pos_control		0
1034523	pos_control		0
1034524	pos_control		0
1034525	pos_control		0
1034526	pos_control		0
1034527	pos_control		0
1034528	pos_control		0
1034529	pos_control		0
1034530	pos_control		0
1034531	pos_control		0
1034532	pos_control		0
1034533	pos_control		0
1034534	pos_control		0
1034535	pos_control		0
1034536	pos_control		0
1034537	pos_control		0
1034538	pos_control		0
1034539	pos_control		0
1034540	pos_control		0
1034541	pos_control		0
1034542	pos_control		0
1034543	pos_control		0
1034544	pos_control		0
1034545	pos_control		0
1034546	pos_control		0
1034547	pos_control		0
1034548	pos_control		0
1034549	pos_control		0
1034550	pos_control		0
1034551	pos_control		0
1034552	pos_control		0
1034553	pos_control		0
1034554	pos_control		0
1034555	pos_control		0
1034556	pos_control		0
1034557	pos_control		0
1034558	pos_control		0
1034559	pos_control		0
1034560	pos_control		0
1034561	pos_control		0
1034562	pos_control		0
1034563	pos_control		0
1034564	pos_control		0
1034565	pos_control		0
1034566	pos_control		0
1034567	pos_control		0
1034568	pos_control		0
1034569	pos_control		0
1034570	pos_control		0
1034571	pos_control		0
1034572	pos_control		0
1034573	pos_control		0
1034574	pos_control		0
1034575	pos_control		0
1034576	pos_control		0
1034577	pos_control		0
1034578	pos_control		0
1034579	pos_control		0
1034580	pos_control		0
1034581	pos_control		0
1034582	pos_control		0
1034583	pos_control		0
1034584	pos_control		0
1034585	pos_control		0
1034586	pos_control		0
1034587	pos_control		0
1034588	pos_control		0
1034589	pos_control		0
1034590	pos_control		0
1034591	pos_control		0
1034592	pos_control		0
1034593	pos_control		0
1034594	pos_control		0
1034595	pos_control		0
1034596	pos_control		0
1034597	pos_control		0
1034598	pos_control		0
1034599	pos_control		0
1034600	pos_control		0
1034601	pos_control		0
1034602	pos_control		0
1034603	pos_control		0
1034604	pos_control		0
1034605	pos_control		0
1034606	pos_control		0
1034607	pos_control		0
1034608	pos_control		0
1034609	pos_control		0
1034610	pos_control		0
1034611	pos_control		0
1034612	pos_control		0
1034613	pos_control		0
1034614	pos_control		0
1034615	pos_control		0
1034616	pos_control		0
1034617	pos_control		0
1034618	pos_control		0
1034619	pos_control		0
1034620	pos_control		0
1034621	pos_control		0
1034622	pos_control		0
1034623	pos_control		0
1034624	pos_control		0
1034625	pos_control		0
1034626	pos_control		0
1034627	pos_control		0
1034628	pos_control		0
1034629	pos_control		0
1034630	pos_control		0
1034631	pos_control		0
1034632	pos_control		0
1034633	pos_control		0
1034634	pos_control		0
1034635	pos_control		0
1034636	pos_control		0
1034637	pos_control		0
1034638	pos_control		0
1034639	pos_control		0
1034640	pos_control		0
1034641	pos_control		0
1034642	pos_control		0
1034643	pos_control		0
1034644	pos_control		0
1034645	pos_control		0
1034646	pos_control		0
1034647	pos_control		0
1034648	pos_control		0
1034649	pos_control		0
1034650	pos_control		0
1034651	pos_control		0
1034652	pos_control		0
1034653	pos_control		0
1034654	pos_control		0
1034655	pos_control		0
1034656	pos_control		0
1034657	pos_control		0
1034658	pos_control		0
1034659	pos_control		0
1034660	pos_control		0
1034661	pos_control		0
1034662	pos_control		0
1034663	pos_control		0
1034664	pos_control		0
1034665	pos_control		0
1034666	pos_control		0
1034667	pos_control		0
1034668	pos_control		0
1034669	pos_control		0
1034670	pos_control		0
1034671	pos_control		0
1034672	pos_control		0
1034673	pos_control		0
1034674	pos_control		0
1034675	pos_control		0
1034676	pos_control		0
1034677	pos_control		0
1034678	pos_control		0
1034679	pos_control		0
1034680	pos_control		0
1034681	pos_control		0
1034682	pos_control		0
1034683	pos_control		0
1034684	pos_control		0
1034685	pos_control		0
1034686	pos_control		0
1034687	pos_control		0
1034688	pos_control		0
1034689	pos_control		0
1034690	pos_control		0
1034691	pos_control		0
1034692	pos_control		0
1034693	pos_control		0
1034694	pos_control		0
1034695	pos_control		0
1034696	pos_control		0
1034697	pos_control		0
1034698	pos_control		0
1034699	pos_control		0
1034700	pos_control		0
1034701	pos_control		0
1034702	pos_control		0
1034703	pos_control		0
1034704	pos_control		0
1034705	pos_control		0
1034706	pos_control		0
1034707	pos_control		0
1034708	pos_control		0
1034709	pos_control		0
1034710	pos_control		0
1034711	pos_control		0
1034712	pos_control		0
1034713	pos_control		0
1034714	pos_control		0
1034715	pos_control		0
1034716	pos_control		0
1034717	pos_control		0
1034718	pos_control		0
1034719	pos_control		0
1034720	pos_control		0
1034721	pos_control		0
1034722	pos_control		0
1034723	pos_control		0
1034724	pos_control		0
1034725	pos_control		0
1034726	pos_control		0
1034727	pos_control		0
1034728	pos_control		0
1034729	pos_control		0
1034730	pos_control		0
1034731	pos_control		0
1034732	pos_control		0
1034733	pos_control		0
1034734	pos_control		0
1034735	pos_control		0
1034736	pos_control		0
1034737	pos_control		0
1034738	pos_control		0
1034739	pos_control		0
1034740	pos_control		0
1034741	pos_control		0
1034742	pos_control		0
1034743	pos_control		0
1034744	pos_control		0
1034745	pos_control		0
1034746	pos_control		0
1034747	pos_control		0
1034748	pos_control		0
1034749	pos_control		0
1034750	pos_control		0
1034751	pos_control		0
1034752	pos_control		0
1034753	pos_control		0
1034754	pos_control		0
1034755	pos_control		0
1034756	pos_control		0
1034757	pos_control		0
1034758	pos_control		0
1034759	pos_control		0
1034760	pos_control		0
1034761	pos_control		0
1034762	pos_control		0
1034763	pos_control		0
1034764	pos_control		0
1034765	pos_control		0
1034766	pos_control		0
1034767	pos_control		0
1034768	pos_control		0
1034769	pos_control		0
1034770	pos_control		0
1034771	pos_control		0
1034772	pos_control		0
1034773	pos_control		0
1034774	pos_control		0
1034775	pos_control		0
1034776	pos_control		0
1034777	pos_control		0
1034778	pos_control		0
1034779	pos_control		0
1034780	pos_control		0
1034781	pos_control		0
1034782	pos_control		0
1034783	pos_control		0
1034784	pos_control		0
1034785	pos_control		0
1034786	pos_control		0
1034787	pos_control		0
1034788	pos_control		0
1034789	pos_control		0
1034790	pos_control		0
1034791	pos_control		0
1034792	pos_control		0
1034793	pos_control		0
1034794	pos_control		0
1034795	pos_control		0
1034796	pos_control		0
1034797	pos_control		0
1034798	pos_control		0
1034799	pos_control		0
1034800	pos_control		0
1034801	pos_control		0
1034802	pos_control		0
1034803	pos_control		0
1034804	pos_control		0
1034805	pos_control		0
1034806	pos_control		0
1034807	pos_control		0
1034808	pos_control		0
1034809	pos_control		0
1034810	pos_control		0
1034811	pos_control		0
1034812	pos_control		0
1034813	pos_control		0
1034814	pos_control		0
1034815	pos_control		0
1034816	pos_control		0
1034817	pos_control		0
1034818	pos_control		0
1034819	pos_control		0
1034820	pos_control		0
1034821	pos_control		0
1034822	pos_control		0
1034823	pos_control		0
1034824	pos_control		0
1034825	pos_control		0
1034826	pos_control		0
1034827	pos_control		0
1034828	pos_control		0
1034829	pos_control		0
1034830	pos_control		0
1034831	pos_control		0
1034832	pos_control		0
1034833	pos_control		0
1034834	pos_control		0
1034835	pos_control		0
1034836	pos_control		0
1034837	pos_control		0
1034838	pos_control		0
1034839	pos_control		0
1034840	pos_control		0
1034841	pos_control		0
1034842	pos_control		0
1034843	pos_control		0
1034844	pos_control		0
1034845	pos_control		0
1034846	pos_control		0
1034847	pos_control		0
1034848	pos_control		0
1034849	pos_control		0
1034850	pos_control		0
1034851	pos_control		0
1034852	pos_control		0
1034853	pos_control		0
1034854	pos_control		0
1034855	pos_control		0
1034856	pos_control		0
1034857	pos_control		0
1034858	pos_control		0
1034859	pos_control		0
1034860	pos_control		0
1034861	pos_control		0
1034862	pos_control		0
1034863	pos_control		0
1034864	pos_control		0
1034865	pos_control		0
1034866	pos_control		0
1034867	pos_control		0
1034868	pos_control		0
1034869	pos_control		0
1034870	pos_control		0
1034871	pos_control		0
1034872	pos_control		0
1034873	pos_control		0
1034874	pos_control		0
1034875	pos_control		0
1034876	pos_control		0
1034877	pos_control		0
1034878	pos_control		0
1034879	pos_control		0
1034880	pos_control		0
1034881	pos_control		0
1034882	pos_control		0
1034883	pos_control		0
1034884	pos_control		0
1034885	pos_control		0
1034886	pos_control		0
1034887	pos_control		0
1034888	pos_control		0
1034889	pos_control		0
1034890	pos_control		0
1034891	pos_control		0
1034892	pos_control		0
1034893	pos_control		0
1034894	pos_control		0
1034895	pos_control		0
1034896	pos_control		0
1034897	pos_control		0
1034898	pos_control		0
1034899	pos_control		0
1034900	pos_control		0
1034901	pos_control		0
1034902	pos_control		0
1034903	pos_control		0
1034904	pos_control		0
1034905	pos_control		0
1034906	pos_control		0
1034907	pos_control		0
1034908	pos_control		0
1034909	pos_control		0
1034910	pos_control		0
1034911	pos_control		0
1034912	pos_control		0
1034913	pos_control		0
1034914	pos_control		0
1034915	pos_control		0
1034916	pos_control		0
1034917	pos_control		0
1034918	pos_control		0
1034919	pos_control		0
1034920	pos_control		0
1034921	pos_control		0
1034922	pos_control		0
1034923	pos_control		0
1034924	pos_control		0
1034925	pos_control		0
1034926	pos_control		0
1034927	pos_control		0
1034928	pos_control		0
1034929	pos_control		0
1034930	pos_control		0
1034931	pos_control		0
1034932	pos_control		0
1034933	pos_control		0
1034934	pos_control		0
1034935	pos_control		0
1034936	pos_control		0
1034937	pos_control		0
1034938	pos_control		0
1034939	pos_control		0
1034940	pos_control		0
1034941	pos_control		0
1034942	pos_control		0
1034943	pos_control		0
1034944	pos_control		0
1034945	pos_control		0
1034946	pos_control		0
1034947	pos_control		0
1034948	pos_control		0
1034949	pos_control		0
1034950	pos_control		0
1034951	pos_control		0
1034952	pos_control		0
1034953	pos_control		0
1034954	pos_control		0
1034955	pos_control		0
1034956	pos_control		0
1034957	pos_control		0
1034958	pos_control		0
1034959	pos_control		0
1034960	pos_control		0
1034961	pos_control		0
1034962	pos_control		0
1034963	pos_control		0
1034964	pos_control		0
1034965	pos_control		0
1034966	pos_control		0
1034967	pos_control		0
1034968	pos_control		0
1034969	pos_control		0
1034970	pos_control		0
1034971	pos_control		0
1034972	pos_control		0
1034973	pos_control		0
1034974	pos_control		0
1034975	pos_control		0
1034976	pos_control		0
1034977	pos_control		0
1034978	pos_control		0
1034979	pos_control		0
1034980	pos_control		0
1034981	pos_control		0
1034982	pos_control		0
1034983	pos_control		0
1034984	pos_control		0
1034985	pos_control		0
1034986	pos_control		0
1034987	pos_control		0
1034988	pos_control		0
1034989	pos_control		0
1034990	pos_control		0
1034991	pos_control		0
1034992	pos_control		0
1034993	pos_control		0
1034994	pos_control		0
1034995	pos_control		0
1034996	pos_control		0
1034997	pos_control		0
1034998	pos_control		0
1034999	pos_control		0
1035000	pos_control		0
1035001	pos_control		0
1035002	pos_control		0
1035003	pos_control		0
1035004	pos_control		0
1035005	pos_control		0
1035006	pos_control		0
1035007	pos_control		0
1035008	pos_control		0
1035009	pos_control		0
1035010	pos_control		0
1035011	pos_control		0
1035012	pos_control		0
1035013	pos_control		0
1035014	pos_control		0
1035015	pos_control		0
1035016	pos_control		0
1035017	pos_control		0
1035018	pos_control		0
1035019	pos_control		0
1035020	pos_control		0
1035021	pos_control		0
1035022	pos_control		0
1035023	pos_control		0
1035024	pos_control		0
1035025	pos_control		0
1035026	pos_control		0
1035027	pos_control		0
1035028	pos_control		0
1035029	pos_control		0
1035030	pos_control		0
1035031	pos_control		0
1035032	pos_control		0
1035033	pos_control		0
1035034	pos_control		0
1035035	pos_control		0
1035036	pos_control		0
1035037	pos_control		0
1035038	pos_control		0
1035039	pos_control		0
1035040	pos_control		0
1035041	pos_control		0
1035042	pos_control		0
1035043	pos_control		0
1035044	pos_control		0
1035045	pos_control		0
1035046	pos_control		0
1035047	pos_control		0
1035048	pos_control		0
1035049	pos_control		0
1035050	pos_control		0
1035051	pos_control		0
1035052	pos_control		0
1035053	pos_control		0
1035054	pos_control		0
1035055	pos_control		0
1035056	pos_control		0
1035057	pos_control		0
1035058	pos_control		0
1035059	pos_control		0
1035060	pos_control		0
1035061	pos_control		0
1035062	pos_control		0
1035063	pos_control		0
1035064	pos_control		0
1035065	pos_control		0
1035066	pos_control		0
1035067	pos_control		0
1035068	pos_control		0
1035069	pos_control		0
1035070	pos_control		0
1035071	pos_control		0
1035072	pos_control		0
1035073	pos_control		0
1035074	pos_control		0
1035075	pos_control		0
1035076	pos_control		0
1035077	pos_control		0
1035078	pos_control		0
1035079	pos_control		0
1035080	pos_control		0
1035081	pos_control		0
1035082	pos_control		0
1035083	pos_control		0
1035084	pos_control		0
1035085	pos_control		0
1035086	pos_control		0
1035087	pos_control		0
1035088	pos_control		0
1035089	pos_control		0
1035090	pos_control		0
1035091	pos_control		0
1035092	pos_control		0
1035093	pos_control		0
1035094	pos_control		0
1035095	pos_control		0
1035096	pos_control		0
1035097	pos_control		0
1035098	pos_control		0
1035099	pos_control		0
1035100	pos_control		0
1035101	pos_control		0
1035102	pos_control		0
1035103	pos_control		0
1035104	pos_control		0
1035105	pos_control		0
1035106	pos_control		0
1035107	pos_control		0
1035108	pos_control		0
1035109	pos_control		0
1035110	pos_control		0
1035111	pos_control		0
1035112	pos_control		0
1035113	pos_control		0
1035114	pos_control		0
1035115	pos_control		0
1035116	pos_control		0
1035117	pos_control		0
1035118	pos_control		0
1035119	pos_control		0
1035120	pos_control		0
1035121	pos_control		0
1035122	pos_control		0
1035123	pos_control		0
1035124	pos_control		0
1035125	pos_control		0
1035126	pos_control		0
1035127	pos_control		0
1035128	pos_control		0
1035129	pos_control		0
1035130	pos_control		0
1035131	pos_control		0
1035132	pos_control		0
1035133	pos_control		0
1035134	pos_control		0
1035135	pos_control		0
1035136	pos_control		0
1035137	pos_control		0
1035138	pos_control		0
1035139	pos_control		0
1035140	pos_control		0
1035141	pos_control		0
1035142	pos_control		0
1035143	pos_control		0
1035144	pos_control		0
1035145	pos_control		0
1035146	pos_control		0
1035147	pos_control		0
1035148	pos_control		0
1035149	pos_control		0
1035150	pos_control		0
1035151	pos_control		0
1035152	pos_control		0
1035153	pos_control		0
1035154	pos_control		0
1035155	pos_control		0
1035156	pos_control		0
1035157	pos_control		0
1035158	pos_control		0
1035159	pos_control		0
1035160	pos_control		0
1035161	pos_control		0
1035162	pos_control		0
1035163	pos_control		0
1035164	pos_control		0
1035165	pos_control		0
1035166	pos_control		0
1035167	pos_control		0
1035168	pos_control		0
1035169	pos_control		0
1035170	pos_control		0
1035171	pos_control		0
1035172	pos_control		0
1035173	pos_control		0
1035174	pos_control		0
1035175	pos_control		0
1035176	pos_control		0
1035177	pos_control		0
1035178	pos_control		0
1035179	pos_control		0
1035180	pos_control		0
1035181	pos_control		0
1035182	pos_control		0
1035183	pos_control		0
1035184	pos_control		0
1035185	pos_control		0
1035186	pos_control		0
1035187	pos_control		0
1035188	pos_control		0
1035189	pos_control		0
1035190	pos_control		0
1035191	pos_control		0
1035192	pos_control		0
1035193	pos_control		0
1035194	pos_control		0
1035195	pos_control		0
1035196	pos_control		0
1035197	pos_control		0
1035198	pos_control		0
1035199	pos_control		0
1035200	pos_control		0
1035201	pos_control		0
1035202	pos_control		0
1035203	pos_control		0
1035204	pos_control		0
1035205	pos_control		0
1035206	pos_control		0
1035207	pos_control		0
1035208	pos_control		0
1035209	pos_control		0
1035210	pos_control		0
1035211	pos_control		0
1035212	pos_control		0
1035213	pos_control		0
1035214	pos_control		0
1035215	pos_control		0
1035216	pos_control		0
1035217	pos_control		0
1035218	pos_control		0
1035219	pos_control		0
1035220	pos_control		0
1035221	pos_control		0
1035222	pos_control		0
1035223	pos_control		0
1035224	pos_control		0
1035225	pos_control		0
1035226	pos_control		0
1035227	pos_control		0
1035228	pos_control		0
1035229	pos_control		0
1035230	pos_control		0
1035231	pos_control		0
1035232	pos_control		0
1035233	pos_control		0
1035234	pos_control		0
1035235	pos_control		0
1035236	pos_control		0
1035237	pos_control		0
1035238	pos_control		0
1035239	pos_control		0
1035240	pos_control		0
1035241	pos_control		0
1035242	pos_control		0
1035243	pos_control		0
1035244	pos_control		0
1035245	pos_control		0
1035246	pos_control		0
1035247	pos_control		0
1035248	pos_control		0
1035249	pos_control		0
1035250	pos_control		0
1035251	pos_control		0
1035252	pos_control		0
1035253	pos_control		0
1035254	pos_control		0
1035255	pos_control		0
1035256	pos_control		0
1035257	pos_control		0
1035258	pos_control		0
1035259	pos_control		0
1035260	pos_control		0
1035261	pos_control		0
1035262	pos_control		0
1035263	pos_control		0
1035264	pos_control		0
1035265	pos_control		0
1035266	pos_control		0
1035267	pos_control		0
1035268	pos_control		0
1035269	pos_control		0
1035270	pos_control		0
1035271	pos_control		0
1035272	pos_control		0
1035273	pos_control		0
1035274	pos_control		0
1035275	pos_control		0
1035276	pos_control		0
1035277	pos_control		0
1035278	pos_control		0
1035279	pos_control		0
1035280	pos_control		0
1035281	pos_control		0
1035282	pos_control		0
1035283	pos_control		0
1035284	pos_control		0
1035285	pos_control		0
1035286	pos_control		0
1035287	pos_control		0
1035288	pos_control		0
1035289	pos_control		0
1035290	pos_control		0
1035291	pos_control		0
1035292	pos_control		0
1035293	pos_control		0
1035294	pos_control		0
1035295	pos_control		0
1035296	pos_control		0
1035297	pos_control		0
1035298	pos_control		0
1035299	pos_control		0
1035300	pos_control		0
1035301	pos_control		0
1035302	pos_control		0
1035303	pos_control		0
1035304	pos_control		0
1035305	pos_control		0
1035306	pos_control		0
1035307	pos_control		0
1035308	pos_control		0
1035309	pos_control		0
1035310	pos_control		0
1035311	pos_control		0
1035312	pos_control		0
1035313	pos_control		0
1035314	pos_control		0
1035315	pos_control		0
1035316	pos_control		0
1035317	pos_control		0
1035318	pos_control		0
1035319	pos_control		0
1035320	pos_control		0
1035321	pos_control		0
1035322	pos_control		0
1035323	pos_control		0
1035324	pos_control		0
1035325	pos_control		0
1035326	pos_control		0
1035327	pos_control		0
1035328	pos_control		0
1035329	pos_control		0
1035330	pos_control		0
1035331	pos_control		0
1035332	pos_control		0
1035333	pos_control		0
1035334	pos_control		0
1035335	pos_control		0
1035336	pos_control		0
1035337	pos_control		0
1035338	pos_control		0
1035339	pos_control		0
1035340	pos_control		0
1035341	pos_control		0
1035342	pos_control		0
1035343	pos_control		0
1035344	pos_control		0
1035345	pos_control		0
1035346	pos_control		0
1035347	pos_control		0
1035348	pos_control		0
1035349	pos_control		0
1035350	pos_control		0
1035351	pos_control		0
1035352	pos_control		0
1035353	pos_control		0
1035354	pos_control		0
1035355	pos_control		0
1035356	pos_control		0
1035357	pos_control		0
1035358	pos_control		0
1035359	pos_control		0
1035360	pos_control		0
1035361	pos_control		0
1035362	pos_control		0
1035363	pos_control		0
1035364	pos_control		0
1035365	pos_control		0
1035366	pos_control		0
1035367	pos_control		0
1035368	pos_control		0
1035369	pos_control		0
1035370	pos_control		0
1035371	pos_control		0
1035372	pos_control		0
1035373	pos_control		0
1035374	pos_control		0
1035375	pos_control		0
1035376	pos_control		0
1035377	pos_control		0
1035378	pos_control		0
1035379	pos_control		0
1035380	pos_control		0
1035381	pos_control		0
1035382	pos_control		0
1035383	pos_control		0
1035384	pos_control		0
1035385	pos_control		0
1035386	pos_control		0
1035387	pos_control		0
1035388	pos_control		0
1035389	pos_control		0
1035390	pos_control		0
1035391	pos_control		0
1035392	pos_control		0
1035393	pos_control		0
1035394	pos_control		0
1035395	pos_control		0
1035396	pos_control		0
1035397	pos_control		0
1035398	pos_control		0
1035399	pos_control		0
1035400	pos_control		0
1035401	pos_control		0
1035402	pos_control		0
1035403	pos_control		0
1035404	pos_control		0
1035405	pos_control		0
1035406	pos_control		0
1035407	pos_control		0
1035408	pos_control		0
1035409	pos_control		0
1035410	pos_control		0
1035411	pos_control		0
1035412	pos_control		0
1035413	pos_control		0
1035414	pos_control		0
1035415	pos_control		0
1035416	pos_control		0
1035417	pos_control		0
1035418	pos_control		0
1035419	pos_control		0
1035420	pos_control		0
1035421	pos_control		0
1035422	pos_control		0
1035423	pos_control		0
1035424	pos_control		0
1035425	pos_control		0
1035426	pos_control		0
1035427	pos_control		0
1035428	pos_control		0
1035429	pos_control		0
1035430	pos_control		0
1035431	pos_control		0
1035432	pos_control		0
1035433	pos_control		0
1035434	pos_control		0
1035435	pos_control		0
1035436	pos_control		0
1035437	pos_control		0
1035438	pos_control		0
1035439	pos_control		0
1035440	pos_control		0
1035441	pos_control		0
1035442	pos_control		0
1035443	pos_control		0
1035444	pos_control		0
1035445	pos_control		0
1035446	pos_control		0
1035447	pos_control		0
1035448	pos_control		0
1035449	pos_control		0
1035450	pos_control		0
1035451	pos_control		0
1035452	pos_control		0
1035453	pos_control		0
1035454	pos_control		0
1035455	pos_control		0
1035456	pos_control		0
1035457	pos_control		0
1035458	pos_control		0
1035459	pos_control		0
1035460	pos_control		0
1035461	pos_control		0
1035462	pos_control		0
1035463	pos_control		0
1035464	pos_control		0
1035465	pos_control		0
1035466	pos_control		0
1035467	pos_control		0
1035468	pos_control		0
1035469	pos_control		0
1035470	pos_control		0
1035471	pos_control		0
1035472	pos_control		0
1035473	pos_control		0
1035474	pos_control		0
1035475	pos_control		0
1035476	pos_control		0
1035477	pos_control		0
1035478	pos_control		0
1035479	pos_control		0
1035480	pos_control		0
1035481	pos_control		0
1035482	pos_control		0
1035483	pos_control		0
1035484	pos_control		0
1035485	pos_control		0
1035486	pos_control		0
1035487	pos_control		0
1035488	pos_control		0
1035489	pos_control		0
1035490	pos_control		0
1035491	pos_control		0
1035492	pos_control		0
1035493	pos_control		0
1035494	pos_control		0
1035495	pos_control		0
1035496	pos_control		0
1035497	pos_control		0
1035498	pos_control		0
1035499	pos_control		0
1035500	pos_control		0
1035501	pos_control		0
1035502	pos_control		0
1035503	pos_control		0
1035504	pos_control		0
1035505	pos_control		0
1035506	pos_control		0
1035507	pos_control		0
1035508	pos_control		0
1035509	pos_control		0
1035510	pos_control		0
1035511	pos_control		0
1035512	pos_control		0
1035513	pos_control		0
1035514	pos_control		0
1035515	pos_control		0
1035516	pos_control		0
1035517	pos_control		0
1035518	pos_control		0
1035519	pos_control		0
1035520	pos_control		0
1035521	pos_control		0
1035522	pos_control		0
1035523	pos_control		0
1035524	pos_control		0
1035525	pos_control		0
1035526	pos_control		0
1035527	pos_control		0
1035528	pos_control		0
1035529	pos_control		0
1035530	pos_control		0
1035531	pos_control		0
1035532	pos_control		0
1035533	pos_control		0
1035534	pos_control		0
1035535	pos_control		0
1035536	pos_control		0
1035537	pos_control		0
1035538	pos_control		0
1035539	pos_control		0
1035540	pos_control		0
1035541	neg_control		0
1035542	neg_control		0
1035543	neg_control		0
1035544	neg_control		0
1035545	neg_control		0
1035546	neg_control		0
1035547	neg_control		0
1035548	neg_control		0
1035549	neg_control		0
1035550	neg_control		0
1035551	neg_control		0
1035552	neg_control		0
1035553	neg_control		0
1035554	neg_control		0
1035555	neg_control		0
1035556	neg_control		0
1035557	neg_control		0
1035558	neg_control		0
1035559	neg_control		0
1035560	neg_control		0
1035561	neg_control		0
1035562	neg_control		0
1035563	neg_control		0
1035564	neg_control		0
1035565	neg_control		0
1035566	neg_control		0
1035567	neg_control		0
1035568	neg_control		0
1035569	neg_control		0
1035570	neg_control		0
1035571	neg_control		0
1035572	neg_control		0
1035573	neg_control		0
1035574	neg_control		0
1035575	neg_control		0
1035576	neg_control		0
1035577	neg_control		0
1035578	neg_control		0
1035579	neg_control		0
1035580	neg_control		0
1035581	neg_control		0
1035582	neg_control		0
1035583	neg_control		0
1035584	neg_control		0
1035585	neg_control		0
1035586	neg_control		0
1035587	neg_control		0
1035588	neg_control		0
1035589	neg_control		0
1035590	neg_control		0
1035591	neg_control		0
1035592	neg_control		0
1035593	neg_control		0
1035594	neg_control		0
1035595	neg_control		0
1035596	neg_control		0
1035597	neg_control		0
1035598	neg_control		0
1035599	neg_control		0
1035600	neg_control		0
1035601	neg_control		0
1035602	neg_control		0
1035603	neg_control		0
1035604	neg_control		0
1035605	neg_control		0
1035606	neg_control		0
1035607	neg_control		0
1035608	neg_control		0
1035609	neg_control		0
1035610	neg_control		0
1035611	neg_control		0
1035612	neg_control		0
1035613	neg_control		0
1035614	neg_control		0
1035615	neg_control		0
1035616	neg_control		0
1035617	neg_control		0
1035618	neg_control		0
1035619	neg_control		0
1035620	neg_control		0
1035621	neg_control		0
1035622	neg_control		0
1035623	neg_control		0
1035624	neg_control		0
1035625	neg_control		0
1035626	neg_control		0
1035627	neg_control		0
1035628	neg_control		0
1035629	neg_control		0
1035630	neg_control		0
1035631	neg_control		0
1035632	neg_control		0
1035633	neg_control		0
1035634	neg_control		0
1035635	neg_control		0
1035636	neg_control		0
1035637	neg_control		0
1035638	neg_control		0
1035639	neg_control		0
1035640	neg_control		0
1035641	neg_control		0
1035642	neg_control		0
1035643	neg_control		0
1035644	neg_control		0
1035645	neg_control		0
1035646	neg_control		0
1035647	neg_control		0
1035648	neg_control		0
1035649	neg_control		0
1035650	neg_control		0
1035651	neg_control		0
1035652	neg_control		0
1035653	neg_control		0
1035654	neg_control		0
1035655	neg_control		0
1035656	neg_control		0
1035657	neg_control		0
1035658	neg_control		0
1035659	neg_control		0
1035660	neg_control		0
1035661	neg_control		0
1035662	neg_control		0
1035663	neg_control		0
1035664	neg_control		0
1035665	neg_control		0
1035666	neg_control		0
1035667	neg_control		0
1035668	neg_control		0
1035669	neg_control		0
1035670	neg_control		0
1035671	neg_control		0
1035672	neg_control		0
1035673	neg_control		0
1035674	neg_control		0
1035675	neg_control		0
1035676	neg_control		0
1035677	neg_control		0
1035678	neg_control		0
1035679	neg_control		0
1035680	neg_control		0
1035681	neg_control		0
1035682	neg_control		0
1035683	neg_control		0
1035684	neg_control		0
1035685	neg_control		0
1035686	neg_control		0
1035687	neg_control		0
1035688	neg_control		0
1035689	neg_control		0
1035690	neg_control		0
1035691	neg_control		0
1035692	neg_control		0
1035693	neg_control		0
1035694	neg_control		0
1035695	neg_control		0
1035696	neg_control		0
1035697	neg_control		0
1035698	neg_control		0
1035699	neg_control		0
1035700	neg_control		0
1035701	neg_control		0
1035702	neg_control		0
1035703	neg_control		0
1035704	neg_control		0
1035705	neg_control		0
1035706	neg_control		0
1035707	neg_control		0
1035708	neg_control		0
1035709	neg_control		0
1035710	neg_control		0
1035711	neg_control		0
1035712	neg_control		0
1035713	neg_control		0
1035714	neg_control		0
1035715	neg_control		0
1035716	neg_control		0
1035717	neg_control		0
1035718	neg_control		0
1035719	neg_control		0
1035720	neg_control		0
1035721	neg_control		0
1035722	neg_control		0
1035723	neg_control		0
1035724	neg_control		0
1035725	neg_control		0
1035726	neg_control		0
1035727	neg_control		0
1035728	neg_control		0
1035729	neg_control		0
1035730	neg_control		0
1035731	neg_control		0
1035732	neg_control		0
1035733	neg_control		0
1035734	neg_control		0
1035735	neg_control		0
1035736	neg_control		0
1035737	neg_control		0
1035738	neg_control		0
1035739	neg_control		0
1035740	neg_control		0
1035741	neg_control		0
1035742	neg_control		0
1035743	neg_control		0
1035744	neg_control		0
1035745	neg_control		0
1035746	neg_control		0
1035747	neg_control		0
1035748	neg_control		0
1035749	neg_control		0
1035750	neg_control		0
1035751	neg_control		0
1035752	neg_control		0
1035753	neg_control		0
1035754	neg_control		0
1035755	neg_control		0
1035756	neg_control		0
1035757	neg_control		0
1035758	neg_control		0
1035759	neg_control		0
1035760	neg_control		0
1035761	neg_control		0
1035762	neg_control		0
1035763	neg_control		0
1035764	neg_control		0
1035765	neg_control		0
1035766	neg_control		0
1035767	neg_control		0
1035768	neg_control		0
1035769	neg_control		0
1035770	neg_control		0
1035771	neg_control		0
1035772	neg_control		0
1035773	neg_control		0
1035774	neg_control		0
1035775	neg_control		0
1035776	neg_control		0
1035777	neg_control		0
1035778	neg_control		0
1035779	neg_control		0
1035780	neg_control		0
1035781	neg_control		0
1035782	neg_control		0
1035783	neg_control		0
1035784	neg_control		0
1035785	neg_control		0
1035786	neg_control		0
1035787	neg_control		0
1035788	neg_control		0
1035789	neg_control		0
1035790	neg_control		0
1035791	neg_control		0
1035792	neg_control		0
1035793	neg_control		0
1035794	neg_control		0
1035795	neg_control		0
1035796	neg_control		0
1035797	neg_control		0
1035798	neg_control		0
1035799	neg_control		0
1035800	neg_control		0
1035801	neg_control		0
1035802	neg_control		0
1035803	neg_control		0
1035804	neg_control		0
1035805	neg_control		0
1035806	neg_control		0
1035807	neg_control		0
1035808	neg_control		0
1035809	neg_control		0
1035810	neg_control		0
1035811	neg_control		0
1035812	neg_control		0
1035813	neg_control		0
1035814	neg_control		0
1035815	neg_control		0
1035816	neg_control		0
1035817	neg_control		0
1035818	neg_control		0
1035819	neg_control		0
1035820	neg_control		0
1035821	neg_control		0
1035822	neg_control		0
1035823	neg_control		0
1035824	neg_control		0
1035825	neg_control		0
1035826	neg_control		0
1035827	neg_control		0
1035828	neg_control		0
1035829	neg_control		0
1035830	neg_control		0
1035831	neg_control		0
1035832	neg_control		0
1035833	neg_control		0
1035834	neg_control		0
1035835	neg_control		0
1035836	neg_control		0
1035837	neg_control		0
1035838	neg_control		0
1035839	neg_control		0
1035840	neg_control		0
1035841	neg_control		0
1035842	neg_control		0
1035843	neg_control		0
1035844	neg_control		0
1035845	neg_control		0
1035846	neg_control		0
1035847	neg_control		0
1035848	neg_control		0
1035849	neg_control		0
1035850	neg_control		0
1035851	neg_control		0
1035852	neg_control		0
1035853	neg_control		0
1035854	neg_control		0
1035855	neg_control		0
1035856	neg_control		0
1035857	neg_control		0
1035858	neg_control		0
1035859	neg_control		0
1035860	neg_control		0
1035861	neg_control		0
1035862	neg_control		0
1035863	neg_control		0
1035864	neg_control		0
1035865	neg_control		0
1035866	neg_control		0
1035867	neg_control		0
1035868	neg_control		0
1035869	neg_control		0
1035870	neg_control		0
1035871	neg_control		0
1035872	neg_control		0
1035873	neg_control		0
1035874	neg_control		0
1035875	neg_control		0
1035876	neg_control		0
1035877	neg_control		0
1035878	neg_control		0
1035879	neg_control		0
1035880	neg_control		0
1035881	neg_control		0
1035882	neg_control		0
1035883	neg_control		0
1035884	neg_control		0
1035885	neg_control		0
1035886	neg_control		0
1035887	neg_control		0
1035888	neg_control		0
1035889	neg_control		0
1035890	neg_control		0
1035891	neg_control		0
1035892	neg_control		0
1035893	neg_control		0
1035894	neg_control		0
1035895	neg_control		0
1035896	neg_control		0
1035897	neg_control		0
1035898	neg_control		0
1035899	neg_control		0
1035900	neg_control		0
1035901	neg_control		0
1035902	neg_control		0
1035903	neg_control		0
1035904	neg_control		0
1035905	neg_control		0
1035906	neg_control		0
1035907	neg_control		0
1035908	neg_control		0
1035909	neg_control		0
1035910	neg_control		0
1035911	neg_control		0
1035912	neg_control		0
1035913	neg_control		0
1035914	neg_control		0
1035915	neg_control		0
1035916	neg_control		0
1035917	neg_control		0
1035918	neg_control		0
1035919	neg_control		0
1035920	neg_control		0
1035921	neg_control		0
1035922	neg_control		0
1035923	neg_control		0
1035924	neg_control		0
1035925	neg_control		0
1035926	neg_control		0
1035927	neg_control		0
1035928	neg_control		0
1035929	neg_control		0
1035930	neg_control		0
1035931	neg_control		0
1035932	neg_control		0
1035933	neg_control		0
1035934	neg_control		0
1035935	neg_control		0
1035936	neg_control		0
1035937	neg_control		0
1035938	neg_control		0
1035939	neg_control		0
1035940	neg_control		0
1035941	neg_control		0
1035942	neg_control		0
1035943	neg_control		0
1035944	neg_control		0
1035945	neg_control		0
1035946	neg_control		0
1035947	neg_control		0
1035948	neg_control		0
1035949	neg_control		0
1035950	neg_control		0
1035951	neg_control		0
1035952	neg_control		0
1035953	neg_control		0
1035954	neg_control		0
1035955	neg_control		0
1035956	neg_control		0
1035957	neg_control		0
1035958	neg_control		0
1035959	neg_control		0
1035960	neg_control		0
1035961	neg_control		0
1035962	neg_control		0
1035963	neg_control		0
1035964	neg_control		0
1035965	neg_control		0
1035966	neg_control		0
1035967	neg_control		0
1035968	neg_control		0
1035969	neg_control		0
1035970	neg_control		0
1035971	neg_control		0
1035972	neg_control		0
1035973	neg_control		0
1035974	neg_control		0
1035975	neg_control		0
1035976	neg_control		0
1035977	neg_control		0
1035978	neg_control		0
1035979	neg_control		0
1035980	neg_control		0
1035981	neg_control		0
1035982	neg_control		0
1035983	neg_control		0
1035984	neg_control		0
1035985	neg_control		0
1035986	neg_control		0
1035987	neg_control		0
1035988	neg_control		0
1035989	neg_control		0
1035990	neg_control		0
1035991	neg_control		0
1035992	neg_control		0
1035993	neg_control		0
1035994	neg_control		0
1035995	neg_control		0
1035996	neg_control		0
1035997	neg_control		0
1035998	neg_control		0
1035999	neg_control		0
1036000	neg_control		0
1036001	neg_control		0
1036002	neg_control		0
1036003	neg_control		0
1036004	neg_control		0
1036005	neg_control		0
1036006	neg_control		0
1036007	neg_control		0
1036008	neg_control		0
1036009	neg_control		0
1036010	neg_control		0
1036011	neg_control		0
1036012	neg_control		0
1036013	neg_control		0
1036014	neg_control		0
1036015	neg_control		0
1036016	neg_control		0
1036017	neg_control		0
1036018	neg_control		0
1036019	neg_control		0
1036020	neg_control		0
1036021	neg_control		0
1036022	neg_control		0
1036023	neg_control		0
1036024	neg_control		0
1036025	neg_control		0
1036026	neg_control		0
1036027	neg_control		0
1036028	neg_control		0
1036029	neg_control		0
1036030	neg_control		0
1036031	neg_control		0
1036032	neg_control		0
1036033	neg_control		0
1036034	neg_control		0
1036035	neg_control		0
1036036	neg_control		0
1036037	neg_control		0
1036038	neg_control		0
1036039	neg_control		0
1036040	neg_control		0
1036041	neg_control		0
1036042	neg_control		0
1036043	neg_control		0
1036044	neg_control		0
1036045	neg_control		0
1036046	neg_control		0
1036047	neg_control		0
1036048	neg_control		0
1036049	neg_control		0
1036050	neg_control		0
1036051	neg_control		0
1036052	neg_control		0
1036053	neg_control		0
1036054	neg_control		0
1036055	neg_control		0
1036056	neg_control		0
1036057	neg_control		0
1036058	neg_control		0
1036059	neg_control		0
1036060	neg_control		0
1036061	neg_control		0
1036062	neg_control		0
1036063	neg_control		0
1036064	neg_control		0
1036065	neg_control		0
1036066	neg_control		0
1036067	neg_control		0
1036068	neg_control		0
1036069	neg_control		0
1036070	neg_control		0
1036071	neg_control		0
1036072	neg_control		0
1036073	neg_control		0
1036074	neg_control		0
1036075	neg_control		0
1036076	neg_control		0
1036077	neg_control		0
1036078	neg_control		0
1036079	neg_control		0
1036080	neg_control		0
1036081	neg_control		0
1036082	neg_control		0
1036083	neg_control		0
1036084	neg_control		0
1036085	neg_control		0
1036086	neg_control		0
1036087	neg_control		0
1036088	neg_control		0
1036089	neg_control		0
1036090	neg_control		0
1036091	neg_control		0
1036092	neg_control		0
1036093	neg_control		0
1036094	neg_control		0
1036095	neg_control		0
1036096	neg_control		0
1036097	neg_control		0
1036098	neg_control		0
1036099	neg_control		0
1036100	neg_control		0
1036101	neg_control		0
1036102	neg_control		0
1036103	neg_control		0
1036104	neg_control		0
1036105	neg_control		0
1036106	neg_control		0
1036107	neg_control		0
1036108	neg_control		0
1036109	neg_control		0
1036110	neg_control		0
1036111	neg_control		0
1036112	neg_control		0
1036113	neg_control		0
1036114	neg_control		0
1036115	neg_control		0
1036116	neg_control		0
1036117	neg_control		0
1036118	neg_control		0
1036119	neg_control		0
1036120	neg_control		0
1036121	neg_control		0
1036122	neg_control		0
1036123	neg_control		0
1036124	neg_control		0
1036125	neg_control		0
1036126	neg_control		0
1036127	neg_control		0
1036128	neg_control		0
1036129	neg_control		0
1036130	neg_control		0
1036131	neg_control		0
1036132	neg_control		0
1036133	neg_control		0
1036134	neg_control		0
1036135	neg_control		0
1036136	neg_control		0
1036137	neg_control		0
1036138	neg_control		0
1036139	neg_control		0
1036140	neg_control		0
1036141	neg_control		0
1036142	neg_control		0
1036143	neg_control		0
1036144	neg_control		0
1036145	neg_control		0
1036146	neg_control		0
1036147	neg_control		0
1036148	neg_control		0
1036149	neg_control		0
1036150	neg_control		0
1036151	neg_control		0
1036152	neg_control		0
1036153	neg_control		0
1036154	neg_control		0
1036155	neg_control		0
1036156	neg_control		0
1036157	neg_control		0
1036158	neg_control		0
1036159	neg_control		0
1036160	neg_control		0
1036161	neg_control		0
1036162	neg_control		0
1036163	neg_control		0
1036164	neg_control		0
1036165	neg_control		0
1036166	neg_control		0
1036167	neg_control		0
1036168	neg_control		0
1036169	neg_control		0
1036170	neg_control		0
1036171	neg_control		0
1036172	neg_control		0
1036173	neg_control		0
1036174	neg_control		0
1036175	neg_control		0
1036176	neg_control		0
1036177	neg_control		0
1036178	neg_control		0
1036179	neg_control		0
1036180	neg_control		0
1036181	neg_control		0
1036182	neg_control		0
1036183	neg_control		0
1036184	neg_control		0
1036185	neg_control		0
1036186	neg_control		0
1036187	neg_control		0
1036188	neg_control		0
1036189	neg_control		0
1036190	neg_control		0
1036191	neg_control		0
1036192	neg_control		0
1036193	neg_control		0
1036194	neg_control		0
1036195	neg_control		0
1036196	neg_control		0
1036197	neg_control		0
1036198	neg_control		0
1036199	neg_control		0
1036200	neg_control		0
1036201	neg_control		0
1036202	neg_control		0
1036203	neg_control		0
1036204	neg_control		0
1036205	neg_control		0
1036206	neg_control		0
1036207	neg_control		0
1036208	neg_control		0
1036209	neg_control		0
1036210	neg_control		0
1036211	neg_control		0
1036212	neg_control		0
1036213	neg_control		0
1036214	neg_control		0
1036215	neg_control		0
1036216	neg_control		0
1036217	neg_control		0
1036218	neg_control		0
1036219	neg_control		0
1036220	neg_control		0
1036221	neg_control		0
1036222	neg_control		0
1036223	neg_control		0
1036224	neg_control		0
1036225	neg_control		0
1036226	neg_control		0
1036227	neg_control		0
1036228	neg_control		0
1036229	neg_control		0
1036230	neg_control		0
1036231	neg_control		0
1036232	neg_control		0
1036233	neg_control		0
1036234	neg_control		0
1036235	neg_control		0
1036236	neg_control		0
1036237	neg_control		0
1036238	neg_control		0
1036239	neg_control		0
1036240	neg_control		0
1036241	neg_control		0
1036242	neg_control		0
1036243	neg_control		0
1036244	neg_control		0
1036245	neg_control		0
1036246	neg_control		0
1036247	neg_control		0
1036248	neg_control		0
1036249	neg_control		0
1036250	neg_control		0
1036251	neg_control		0
1036252	neg_control		0
1036253	neg_control		0
1036254	neg_control		0
1036255	neg_control		0
1036256	neg_control		0
1036257	neg_control		0
1036258	neg_control		0
1036259	neg_control		0
1036260	neg_control		0
1036261	neg_control		0
1036262	neg_control		0
1036263	neg_control		0
1036264	neg_control		0
1036265	neg_control		0
1036266	neg_control		0
1036267	neg_control		0
1036268	neg_control		0
1036269	neg_control		0
1036270	neg_control		0
1036271	neg_control		0
1036272	neg_control		0
1036273	neg_control		0
1036274	neg_control		0
1036275	neg_control		0
1036276	neg_control		0
1036277	neg_control		0
1036278	neg_control		0
1036279	neg_control		0
1036280	neg_control		0
1036281	neg_control		0
1036282	neg_control		0
1036283	neg_control		0
1036284	neg_control		0
1036285	neg_control		0
1036286	neg_control		0
1036287	neg_control		0
1036288	neg_control		0
1036289	neg_control		0
1036290	neg_control		0
1036291	neg_control		0
1036292	neg_control		0
1036293	neg_control		0
1036294	neg_control		0
1036295	neg_control		0
1036296	neg_control		0
1036297	neg_control		0
1036298	neg_control		0
1036299	neg_control		0
1036300	neg_control		0
1036301	neg_control		0
1036302	neg_control		0
1036303	neg_control		0
1036304	neg_control		0
1036305	neg_control		0
1036306	neg_control		0
1036307	neg_control		0
1036308	neg_control		0
1036309	neg_control		0
1036310	neg_control		0
1036311	neg_control		0
1036312	neg_control		0
1036313	neg_control		0
[truncated: 2,131 more rows]
