# Supplementary material for: Noncoder: a web interface for exon array-based detection of long non-coding RNAs
Source: Nucleic Acids Res. 2012 Sep 24;41(1):e20. doi: 10.1093/nar/gks877 (PMC3592461; doi:10.1093/nar/gks877)
Supplement: Supplementary Data [file supp_gks877_Gellert_Supplementary_Dataset_S1.zip › HuEx-ncRNA.antigenomic.bgp]

probeset_id	probeset_type	atom_id	probe_id	probe_type	gc_count	probe_length	probe_sequence	x	y
1038445	control->bgp->antigenomic	70013	78973	pm:st	4	25	TATTAAAATTAGAGCTATTAACAAT	2172	30
1038446	control->bgp->antigenomic	70013	125043	pm:st	4	25	AACTTATCTAAATGCTATTAAAAAT	2162	48
1038447	control->bgp->antigenomic	70013	148149	pm:st	4	25	TGATATAATAAGCTAATTTGTTTAA	2228	57
1038448	control->bgp->antigenomic	70013	152379	pm:st	4	25	ATTATAATAGTTAGCAACTTAATAT	1338	59
1038449	control->bgp->antigenomic	70013	178557	pm:st	4	25	CATTTATTAGTATTAAAGCAAATAT	1916	69
1038450	control->bgp->antigenomic	70013	178785	pm:st	4	25	AATTATTAAAACAAGCTTATATATC	2144	69
1038451	control->bgp->antigenomic	70013	194551	pm:st	4	25	AAAAAGCTATTCTATAATATGAAAA	2550	75
1038452	control->bgp->antigenomic	70013	217207	pm:st	4	25	TATAATTTAAAAAATGCTAGTTGAT	2166	84
1038453	control->bgp->antigenomic	70013	276029	pm:st	4	25	ATTTAGCTTAAATTTAATGTAGTAA	2108	107
1038454	control->bgp->antigenomic	70013	279805	pm:st	4	25	TAATAGTAAATAGCTGTTTAATATA	764	109
1038455	control->bgp->antigenomic	70013	281175	pm:st	4	25	AATTAGTAATTATAAGCATAGAATA	2134	109
1038456	control->bgp->antigenomic	70013	284095	pm:st	4	25	AAAAATTAAAAGCTTTAGATATAAG	2494	110
1038457	control->bgp->antigenomic	70013	309321	pm:st	4	25	AAATAGATTATAATACTTGCAAATA	2120	120
1038458	control->bgp->antigenomic	70013	314817	pm:st	4	25	AATAAATTAATTTAAGCTCAAAGTA	2496	122
1038459	control->bgp->antigenomic	70013	332151	pm:st	4	25	CATATCAGCAATTAAATATAATATT	1910	129
1038460	control->bgp->antigenomic	70013	355475	pm:st	4	25	TCAAAAATATAGCTGAATATAAATA	2194	138
1038461	control->bgp->antigenomic	70013	383443	pm:st	4	25	AGATATATAAGCTAATATTGAATTT	2002	149
1038462	control->bgp->antigenomic	70013	447607	pm:st	4	25	TATAATTATTAAAATCTAGCTCAAA	2166	174
1038463	control->bgp->antigenomic	70013	447929	pm:st	4	25	ATAAATAAAGCTGTTAATTATGATT	2488	174
1038464	control->bgp->antigenomic	70013	485471	pm:st	4	25	TTATATATAAAGCTTTGAAGATAAT	1630	189
1038465	control->bgp->antigenomic	70013	536673	pm:st	4	25	TTAATATGATTAGCTACTTAAATTT	1632	209
1038466	control->bgp->antigenomic	70013	539753	pm:st	4	25	AACTACATTAATGCAATAATAATAA	2152	210
1038467	control->bgp->antigenomic	70013	539853	pm:st	4	25	TTTAGATGCTTATGATAATTAAATA	2252	210
1038468	control->bgp->antigenomic	70013	562219	pm:st	4	25	TGTTAGCTGATAATAAATATATAAA	1578	219
1038469	control->bgp->antigenomic	70013	608891	pm:st	4	25	TATTTAGATTAATGCTTAAAAAGTA	2170	237
1038470	control->bgp->antigenomic	70013	608995	pm:st	4	25	TCTAAGCTTAATATGAATATAAATT	2274	237
1038471	control->bgp->antigenomic	70013	654965	pm:st	4	25	TAAATTTATAATAGTATGCTCATTT	2164	255
1038472	control->bgp->antigenomic	70013	862323	pm:st	4	25	TAATAAAGCTATTATGATATGAAAA	2162	336
1038473	control->bgp->antigenomic	70013	862337	pm:st	4	25	TATCTGATAAATGCTTAATTATAAA	2176	336
1038474	control->bgp->antigenomic	70013	868577	pm:st	4	25	ATTACATTAATAACGCATATATATA	736	339
1038475	control->bgp->antigenomic	70013	954481	pm:st	4	25	TAATTAATTTGTAGCATGTAATAAT	2160	372
1038476	control->bgp->antigenomic	70013	954795	pm:st	4	25	AGAAAATAGCTGAATTAATTAATAA	2474	372
1038477	control->bgp->antigenomic	70013	954819	pm:st	4	25	AATTGATGATAATAAGCTTTATATA	2498	372
1038478	control->bgp->antigenomic	70013	977857	pm:st	4	25	AATAATGCTTAAAAAATGATCTATA	2496	381
1038479	control->bgp->antigenomic	70013	1046973	pm:st	4	25	ATTCTTAAGCATTAATCATAAATTA	2492	408
1038480	control->bgp->antigenomic	70013	1048431	pm:st	4	25	ATAAAATAGCTATTGAATATTATAC	1390	409
1038481	control->bgp->antigenomic	70013	1074535	pm:st	4	25	CTATAATTATATAAGCTGATTAAAA	1894	419
1038482	control->bgp->antigenomic	70013	1125231	pm:st	4	25	ATAAAAATAAGTTTTAAGCTAGTAT	1390	439
1038483	control->bgp->antigenomic	70013	1253917	pm:st	4	25	ATTTTTGTAGCTAATAAATAATGAT	2076	489
1038484	control->bgp->antigenomic	70013	1274827	pm:st	4	25	AAATTAATTAGATATGGCTAAAATA	2506	497
1038485	control->bgp->antigenomic	70013	1279293	pm:st	4	25	CTTAAGATATGCATTATAATATAAA	1852	499
1038486	control->bgp->antigenomic	70013	1509857	pm:st	4	25	ACTATATGATAAAAGCTTAAAATTA	2016	589
1038487	control->bgp->antigenomic	70013	1561159	pm:st	4	25	AAAAAGCATAGAATTAGTTATAATA	2118	609
1038488	control->bgp->antigenomic	70013	1585555	pm:st	4	25	TTAATATAGCTAGATTAGTATTATT	914	619
1038489	control->bgp->antigenomic	70013	1636615	pm:st	4	25	TATTTATTATATAAGATAGCAGAAT	774	639
1038490	control->bgp->antigenomic	70013	1645773	pm:st	4	25	TTTTATTAATTGCGAATATACTAAT	2252	642
1038491	control->bgp->antigenomic	70013	1669055	pm:st	4	25	AAATAAAGGCTATATAATAAATAAG	2494	651
1038492	control->bgp->antigenomic	70013	1688455	pm:st	4	25	AATGTAGTATAAAGCTTATTATTTT	1414	659
1038493	control->bgp->antigenomic	70013	1689121	pm:st	4	25	ATGTTTTTAAGCAATATTAGTAATA	2080	659
1038494	control->bgp->antigenomic	70013	1714715	pm:st	4	25	ATTGAATTAATAGCAAATAGTAATT	2074	669
1038495	control->bgp->antigenomic	70013	1715129	pm:st	4	25	ATATAATGATGCTATTAGAAATTTT	2488	669
1038496	control->bgp->antigenomic	70013	1715133	pm:st	4	25	AAAGAAATATAGTTTAATGCTTAAA	2492	669
1038497	control->bgp->antigenomic	70013	1740343	pm:st	4	25	ATAAGTATGCTATAATAACAATAAA	2102	679
1038498	control->bgp->antigenomic	70013	1945133	pm:st	4	25	ATCTAAGCTAAATATAATCAATATA	2092	759
1038499	control->bgp->antigenomic	70013	1995631	pm:st	4	25	ATAAATCGATAGCTATTATAATAAA	1390	779
1038500	control->bgp->antigenomic	70013	2060745	pm:st	4	25	TATTATTTATCATATTAAGCAGAAA	2504	804
1038501	control->bgp->antigenomic	70013	2123693	pm:st	4	25	TAATAAAATATAGTTAAAGCAGTAT	1452	829
1038502	control->bgp->antigenomic	70013	2152563	pm:st	4	25	TAAATATGCTTTAATGAATACATTA	2162	840
1038503	control->bgp->antigenomic	70013	2175595	pm:st	4	25	TAAATATAAAAAGCATGCTATTATT	2154	849
1038504	control->bgp->antigenomic	70013	2198967	pm:st	4	25	ATCATATATGAATAATGCTTAATAA	2486	858
1038505	control->bgp->antigenomic	70013	2200493	pm:st	4	25	TAATAAATATCAGCTTAAAAGATAT	1452	859
1038506	control->bgp->antigenomic	70013	2200517	pm:st	4	25	TACTTAATTAATTATGCTAGAATAA	1476	859
1038507	control->bgp->antigenomic	70013	2222001	pm:st	4	25	ATTTTTTTAAAAGCATCTAAGTATA	2480	867
1038508	control->bgp->antigenomic	70013	2249785	pm:st	4	25	ATTAGAATAATATAGATAGCATAAA	2104	878
1038509	control->bgp->antigenomic	70013	2250183	pm:st	4	25	AACATGAAATAGCTAATTTAATTTT	2502	878
1038510	control->bgp->antigenomic	70013	2280897	pm:st	4	25	AAAACGCATTTGAATATTTAAATAT	2496	890
1038511	control->bgp->antigenomic	70013	2286017	pm:st	4	25	AAAACGGCAATTTATTAATATTATT	2496	892
1038512	control->bgp->antigenomic	70013	2379695	pm:st	4	25	TAAATATAATGCTAGCTAATATAAT	1454	929
1038513	control->bgp->antigenomic	70013	2383353	pm:st	4	25	AATTATAGCATTATAAATTGGTTTA	2552	930
1038514	control->bgp->antigenomic	70013	2405293	pm:st	4	25	TAATAAACAAGCTAATTAATATAGT	1452	939
1038515	control->bgp->antigenomic	70013	2405473	pm:st	4	25	TTAAATAAGTATAGCTAATAATAAC	1632	939
1038516	control->bgp->antigenomic	70013	2661911	pm:st	4	25	ATTATTATAATTACGCTTAAGTTTT	2070	1039
1038517	control->bgp->antigenomic	70013	2705523	pm:st	4	25	TAATCTACAAATAATTGCATATTAA	2162	1056
1038518	control->bgp->antigenomic	70013	2705525	pm:st	4	25	TAAAAACAGCTAATTATTAAGTTTA	2164	1056
1038519	control->bgp->antigenomic	70013	2705911	pm:st	4	25	ATATAAAATTAATAGCTTTGAAATC	2550	1056
1038520	control->bgp->antigenomic	70013	2763681	pm:st	4	25	AATATATAAATCTAGCTAATAGTTT	1440	1079
1038521	control->bgp->antigenomic	70013	2789201	pm:st	4	25	ATTACAATAGCTATAATGTATTAAT	1360	1089
1038522	control->bgp->antigenomic	70013	2843895	pm:st	4	25	TACTAAAGCATAATTATGAAAAAAT	2294	1110
1038523	control->bgp->antigenomic	70013	2866265	pm:st	4	25	TTACTTTAAACAGCTAATATAATTA	1624	1119
1038524	control->bgp->antigenomic	70013	2866741	pm:st	4	25	ATATATTAATAAGCTGATTTTGATT	2100	1119
1038525	control->bgp->antigenomic	70013	2866807	pm:st	4	25	TACTATTAGCAATAGATTAAATTTT	2166	1119
1038526	control->bgp->antigenomic	70013	3019741	pm:st	4	25	TAAATAATGATAATTAGCAAGTATT	1500	1179
1038527	control->bgp->antigenomic	70013	3095943	pm:st	4	25	TTTATATATATTCAAGCTAATGTAT	902	1209
1038528	control->bgp->antigenomic	70013	3120359	pm:st	4	25	GTTATAATATAATTTATGCGAAAAA	2278	1218
1038529	control->bgp->antigenomic	70013	3147925	pm:st	4	25	GTTTACTTAGCATATTAATAATAAT	1684	1229
1038530	control->bgp->antigenomic	70013	3173925	pm:st	4	25	ATGATTAATTTAATAGGCTAATAAT	2084	1239
1038531	control->bgp->antigenomic	70013	3428571	pm:st	4	25	AAATACATATAGCTATTAGATAATA	730	1339
1038532	control->bgp->antigenomic	70013	3455453	pm:st	4	25	ACATATCAATATAATAAAGCTTTTA	2012	1349
1038533	control->bgp->antigenomic	70013	3488995	pm:st	4	25	TTATGGCTTAATTATATTCAATATA	2274	1362
1038534	control->bgp->antigenomic	70013	3531835	pm:st	4	25	TTTTGTACTATAATAAGCTAATTTT	1594	1379
1038535	control->bgp->antigenomic	70013	3673503	pm:st	4	25	ACAATTAATTGCTATATATGATAAA	2462	1434
1038536	control->bgp->antigenomic	70013	3710357	pm:st	4	25	TTAACATACTAATTATAAGCTATAA	916	1449
1038537	control->bgp->antigenomic	70013	4064993	pm:st	4	25	TTAGATCAAGCTATATATTTAAATT	2272	1587
1038538	control->bgp->antigenomic	70013	4093747	pm:st	4	25	TATAATATAGTAAGCTATTAGATAA	306	1599
1038539	control->bgp->antigenomic	70013	4111041	pm:st	4	25	TTTATAGCGATATATTAATTGAATA	2240	1605
1038540	control->bgp->antigenomic	70013	4144947	pm:st	4	25	TATAATAGTATAATAGCTTAATTGT	306	1619
1038541	control->bgp->antigenomic	70013	4203461	pm:st	4	25	AAGAAATAAGCCAATTATAAAATAT	2500	1641
1038542	control->bgp->antigenomic	70013	4246975	pm:st	4	25	AAATGTAATGCTAATCAAAATTTAT	2494	1658
1038543	control->bgp->antigenomic	70013	4262345	pm:st	4	25	TAAATATTTTGCTAGAATTAAAGTA	2504	1664
1038544	control->bgp->antigenomic	70013	4272353	pm:st	4	25	TTAGATTGATAATTAAAGCTTATTA	2272	1668
1038545	control->bgp->antigenomic	70013	4272357	pm:st	4	25	TTAAAATGCTTAATATGAATAATAG	2276	1668
1038546	control->bgp->antigenomic	70013	4273555	pm:st	4	25	TTATATAGCTTGATAATAAAAGTAT	914	1669
1038547	control->bgp->antigenomic	70013	4274745	pm:st	4	25	ATTATCACTAGCTAATTAAATATTA	2104	1669
1038548	control->bgp->antigenomic	70013	4299631	pm:st	4	25	ATATAATATAGAATTAGCATGTAAA	1390	1679
1038549	control->bgp->antigenomic	70013	4318401	pm:st	4	25	TTTATATATATGATTGCTAAATTGA	2240	1686
1038550	control->bgp->antigenomic	70013	4325299	pm:st	4	25	TATAAAAGCTGTGATAAATTATAAT	1458	1689
1038551	control->bgp->antigenomic	70013	4410597	pm:st	4	25	TTAAAATATACTAAAGCTAGAAAAA	2276	1722
1038552	control->bgp->antigenomic	70013	4479923	pm:st	4	25	ATTTAAAAAAATGCTAATAGACTAA	2482	1749
1038553	control->bgp->antigenomic	70013	4526003	pm:st	4	25	ATTTAAATATATAGATTGGCATATT	2482	1767
1038554	control->bgp->antigenomic	70013	4556379	pm:st	4	25	AAGTTATAACATAGCTTTAAATATT	2138	1779
1038555	control->bgp->antigenomic	70013	4684321	pm:st	4	25	ATTTAAAAACTATAGCTATTAGATA	2080	1829
1038556	control->bgp->antigenomic	70013	4779439	pm:st	4	25	ATTATATGCTGCTTAAAATTAATAA	2478	1866
1038557	control->bgp->antigenomic	70013	4837263	pm:st	4	25	ATATAAATAGCTAATGTTATTGTTT	1422	1889
1038558	control->bgp->antigenomic	70013	4939631	pm:st	4	25	ATATATATAAGCGTATTTAGTTTTT	1390	1929
1038559	control->bgp->antigenomic	70013	4940497	pm:st	4	25	TTGTAATATATTGAAAGCTTTTATA	2256	1929
1038560	control->bgp->antigenomic	70013	5078985	pm:st	4	25	AAAATAAATAATCATAGCTTGAATA	2504	1983
1038561	control->bgp->antigenomic	70013	5119521	pm:st	4	25	ATTTATATATTGGCATAATAGTTTA	2080	1999
1038562	control->bgp->antigenomic	70013	5124991	pm:st	4	25	ATTAATGCTTAATAATACAAAGAAT	2430	2001
1038563	control->bgp->antigenomic	70013	5171131	pm:st	4	25	ATAATTATAGGCGATATAAATTTTT	2490	2019
1038564	control->bgp->antigenomic	70013	5221259	pm:st	4	25	AATTACATTAAATTAGCTATAAGTT	1418	2039
1038565	control->bgp->antigenomic	70013	5286345	pm:st	4	25	TAATCTTGCATATAATATTGTAAAA	2504	2064
1038566	control->bgp->antigenomic	70013	5375561	pm:st	4	25	AAAAAATAGCTTTAGAATTATAACT	2120	2099
1038567	control->bgp->antigenomic	70013	5401159	pm:st	4	25	AAATATATTAAGCAATTGAACTAAT	2118	2109
1038568	control->bgp->antigenomic	70013	5447641	pm:st	4	25	ATTAAAATTAACTTGCAATCATTAT	2520	2127
1038569	control->bgp->antigenomic	70013	5476681	pm:st	4	25	TCTAATTAGCGATATATAATATATT	840	2139
1038570	control->bgp->antigenomic	70013	5554775	pm:st	4	25	AATTTATTAATATATCGCTAGAATA	2134	2169
1038571	control->bgp->antigenomic	70013	5562871	pm:st	4	25	ATTTAATTTGAATAGCAACTTAATA	2550	2172
1038572	control->bgp->antigenomic	70013	5579005	pm:st	4	25	TAATTATTACAAGCTATAGTTATAA	764	2179
1038573	control->bgp->antigenomic	70013	5605245	pm:st	4	25	AAAAACAATAGCTTAATATAATACT	1404	2189
1038574	control->bgp->antigenomic	70013	5608879	pm:st	4	25	ATTAATTGCTTGAATATAATTGTAA	2478	2190
1038575	control->bgp->antigenomic	70013	5608917	pm:st	4	25	TTAAAAACAGCAGAATATATTTTAT	2516	2190
1038576	control->bgp->antigenomic	70013	5631519	pm:st	4	25	ATTTGATAATAGCAAATTAGTTATA	2078	2199
1038577	control->bgp->antigenomic	70013	5654959	pm:st	4	25	ATTAATTAAATGCTAATGTTGATTA	2478	2208
1038578	control->bgp->antigenomic	70013	5707007	pm:st	4	25	TAATAATATAGAAGCATAATACATA	766	2229
1038579	control->bgp->antigenomic	70013	5785163	pm:st	4	25	AAAATTATTAATAAAGCTAGTATTG	2122	2259
1038580	control->bgp->antigenomic	70013	5836379	pm:st	4	25	AATTATATTTAAAGCGTATTTGATT	2138	2279
1038581	control->bgp->antigenomic	70013	5861925	pm:st	4	25	ATGAATATAAATCTAATAGCATAAT	2084	2289
1038582	control->bgp->antigenomic	70013	5862357	pm:st	4	25	TTAAATTAATAGCGAATATTCATTT	2516	2289
1038583	control->bgp->antigenomic	70013	5908399	pm:st	4	25	ATTAACAAAGCATATTATAAACATT	2478	2307
1038584	control->bgp->antigenomic	70013	5912409	pm:st	4	25	ATTTAATTAAGCATGATATATAGTA	1368	2309
1038585	control->bgp->antigenomic	70013	5913179	pm:st	4	25	AATTATACTGCATTAGATAAAATTA	2138	2309
1038586	control->bgp->antigenomic	70013	5954267	pm:st	4	25	TTCAATGCTAAATAGTAATTATATT	2266	2325
1038587	control->bgp->antigenomic	70013	6023319	pm:st	4	25	TCTATAGCATAACAATATAAATAAA	2198	2352
1038588	control->bgp->antigenomic	70013	6023397	pm:st	4	25	TTAAAGATTAAGCTAATATTTATGA	2276	2352
1038589	control->bgp->antigenomic	70013	6023611	pm:st	4	25	ATAATATAAGCTTAAATCATTGAAA	2490	2352
1038590	control->bgp->antigenomic	70013	6040507	pm:st	4	25	TATTGTATTTAAAAGCTATGTAATA	1466	2359
1038591	control->bgp->antigenomic	70013	6092409	pm:st	4	25	TATAAATAAGGCTATTATTAGTAAA	2168	2379
1038592	control->bgp->antigenomic	70013	6092731	pm:st	4	25	ATAATAATAATTTCTAATGCAAAGA	2490	2379
1038593	control->bgp->antigenomic	70013	6161527	pm:st	4	25	TAAATTATTATAAGCAACTAATGAA	2166	2406
1038594	control->bgp->antigenomic	70013	6194791	pm:st	4	25	TAAAACTTATAGCAAATAATTGAAT	2150	2419
1038595	control->bgp->antigenomic	70013	6241215	pm:st	4	25	AAATTAGATTAAGCATTAAAACTTA	2494	2437
1038596	control->bgp->antigenomic	70013	6243785	pm:st	4	25	TAACAATGAATATATAAGCTTTTTT	2504	2438
1038597	control->bgp->antigenomic	70013	6276665	pm:st	4	25	ATTAATAAATATAATTAGGCCTAAT	2104	2451
1038598	control->bgp->antigenomic	70013	6296673	pm:st	4	25	TTATAATATGCTTAATAACACAAAT	1632	2459
1038599	control->bgp->antigenomic	70013	6328275	pm:st	4	25	TTGTAAGCATTAGAAAATATTATTA	2514	2471
1038600	control->bgp->antigenomic	70013	6398859	pm:st	4	25	AATTCATACTTAGCAATATAAATAT	1418	2499
1038601	control->bgp->antigenomic	70013	6424429	pm:st	4	25	ATAGTATCATAGCATAATTTAAATT	1388	2509
1038602	control->bgp->antigenomic	70013	6438007	pm:st	4	25	TAAATTCAATATAATTATGCGTTTA	2166	2514
1038603	control->bgp->antigenomic	70013	6475011	pm:st	4	25	TATATATAATAGCCTAAATTGTAAT	770	2529
1038604	control->bgp->antigenomic	70013	6475645	pm:st	4	25	AAATAAGCTATAATATATGAAACTA	1404	2529
1038605	control->bgp->antigenomic	70013	6526089	pm:st	4	25	ACTAAATAATATAAGCTAGAAATAT	648	2549
1038606	control->bgp->antigenomic	70013	6526405	pm:st	4	25	GTATATAGAATAAGCTAATAATAAA	964	2549
1038607	control->bgp->antigenomic	174063	10107	pm:st	19	25	CACCCCAGGCTTGCGGCCAGCGACC	2426	3
1038608	control->bgp->antigenomic	174063	24771	pm:st	19	25	GCCGTGATCAAGCGCTGGCCGCGCG	1730	9
1038609	control->bgp->antigenomic	174063	49747	pm:st	19	25	CGCCGCTGATGCCCGGCCACGCTAG	1106	19
1038610	control->bgp->antigenomic	174063	75969	pm:st	19	25	GCCGGGTTCAGCCCATGCGACGCGG	1728	29
1038611	control->bgp->antigenomic	174063	75997	pm:st	19	25	GCGCTGTGGGGACGCGCTTCAGCGC	1756	29
1038612	control->bgp->antigenomic	174063	102181	pm:st	19	25	GGGTCGGGCAGCATGGCCTACGGGG	2340	39
1038613	control->bgp->antigenomic	174063	125225	pm:st	19	25	GGGACCCCGGCTAATGCGCGGGCTG	2344	48
1038614	control->bgp->antigenomic	174063	127281	pm:st	19	25	CGAGCCAGCCCGGCATGCAGGGTCG	1840	49
1038615	control->bgp->antigenomic	174063	148277	pm:st	19	25	GGCACGAGGTGCGCAAGCCCTGCCG	2356	57
1038616	control->bgp->antigenomic	174063	148355	pm:st	19	25	CCCCCGCGCGCATCAGCTGCCCTTC	2434	57
1038617	control->bgp->antigenomic	174063	177147	pm:st	19	25	CGTACGCCGCAGCTTGCGAGCCCGG	506	69
1038618	control->bgp->antigenomic	174063	178625	pm:st	19	25	ACCAGCCGCTTAGCCGGGCTCCCGG	1984	69
1038619	control->bgp->antigenomic	174063	204273	pm:st	19	25	AGCCCTCAAGCTGGCGCGCCCAGCG	2032	79
1038620	control->bgp->antigenomic	174063	229677	pm:st	19	25	CGCCGTGATCGGGCCATGCAGCCGG	1836	89
1038621	control->bgp->antigenomic	174063	240369	pm:st	19	25	GTGGCCCAGCGCGATGCGGCACGCA	2288	93
1038622	control->bgp->antigenomic	174063	254995	pm:st	19	25	TGCCACGATTGGGCGCGCAGCGGCG	1554	99
1038623	control->bgp->antigenomic	174063	255379	pm:st	19	25	CACCCGCGGGCTAGCTGGAACGCGG	1938	99
1038624	control->bgp->antigenomic	174063	286685	pm:st	19	25	GCCCGGTGCGCATAGCCCCCGAACC	2524	111
1038625	control->bgp->antigenomic	174063	304905	pm:st	19	25	AGCGAGACGCGCAGGCTACCCGCCG	264	119
1038626	control->bgp->antigenomic	174063	305839	pm:st	19	25	CACGCGCATTGCCCACGCGGCGCGA	1198	119
1038627	control->bgp->antigenomic	174063	306473	pm:st	19	25	CGCTGCCCAGCGCGGCATACGAGGG	1832	119
1038628	control->bgp->antigenomic	174063	306583	pm:st	19	25	CCCGGCGCCGCGTGCGATTGAGCGA	1942	119
1038629	control->bgp->antigenomic	174063	332073	pm:st	19	25	CGCTGCCCCATAGCCCTGCTGCGCG	1832	129
1038630	control->bgp->antigenomic	174063	355697	pm:st	19	25	CATCGCTGGCCCGCGATCGACCCCC	2416	138
1038631	control->bgp->antigenomic	174063	357595	pm:st	19	25	GCGAGGGCGCTTCGCCAACCGTCGC	1754	139
1038632	control->bgp->antigenomic	174063	383189	pm:st	19	25	GCTGGAGAGCACAGCGCCTGCGCCC	1748	149
1038633	control->bgp->antigenomic	174063	383467	pm:st	19	25	CCTTCGCATGGCCTGAGCGCCCGCG	2026	149
1038634	control->bgp->antigenomic	174063	447827	pm:st	19	25	CGCCATCTGGCCCGCATGCGCCCAG	2386	174
1038635	control->bgp->antigenomic	174063	484899	pm:st	19	25	GGACCGGTGCCGAAGCGCTGCCGCT	1058	189
1038636	control->bgp->antigenomic	174063	485783	pm:st	19	25	CCCGGCAATGCCCCGCGCGCGTGTT	1942	189
1038637	control->bgp->antigenomic	174063	516983	pm:st	19	25	CAGGGCGGCTGCATGCTGCCGAGGG	2422	201
1038638	control->bgp->antigenomic	174063	561679	pm:st	19	25	GCGCGCTAGCGCTGGTCCCCACGCA	1038	219
1038639	control->bgp->antigenomic	174063	562705	pm:st	19	25	AGTGCGACTAGCGCCAGGCGGGGGG	2064	219
1038640	control->bgp->antigenomic	174063	563111	pm:st	19	25	AGCTCCCAGGGCGCCGCATACCCGC	2470	219
1038641	control->bgp->antigenomic	174063	587499	pm:st	19	25	CCGCACATGGGCCGCGCTACGGCAC	1258	229
1038642	control->bgp->antigenomic	174063	612301	pm:st	19	25	GCCGCGTGCTAACTCGCGCCCGACG	460	239
1038643	control->bgp->antigenomic	174063	612899	pm:st	19	25	GGCCGGTCGCATGAGCGCGTCTGGG	1058	239
1038644	control->bgp->antigenomic	174063	613869	pm:st	19	25	ACGCCCGCATAGCGTGGGCCGTGGC	2028	239
1038645	control->bgp->antigenomic	174063	631957	pm:st	19	25	TCCCGTGCCGCGCTAATGCCCCCCG	2196	246
1038646	control->bgp->antigenomic	174063	637791	pm:st	19	25	TCGCCCGCGCGCCTGATACGCCGCT	350	249
1038647	control->bgp->antigenomic	174063	638527	pm:st	19	25	CGGTGGCGCGAGCATAGGGCGCCAG	1086	249
1038648	control->bgp->antigenomic	174063	638545	pm:st	19	25	CGCCCGTAGGCGCATCGAGCTGCCC	1104	249
1038649	control->bgp->antigenomic	174063	639261	pm:st	19	25	CGGATCGGCACATGGCCGCGGCCGA	1820	249
1038650	control->bgp->antigenomic	174063	690433	pm:st	19	25	GGACGGAGCGCCGCACGATGCCTCC	1792	269
1038651	control->bgp->antigenomic	174063	716213	pm:st	19	25	CCTCGAGCTGCCAGCGTTGGCGGCC	1972	279
1038652	control->bgp->antigenomic	174063	724357	pm:st	19	25	CCCCGTCGATGCGCATGCGGGAGGC	2436	282
1038653	control->bgp->antigenomic	174063	740901	pm:st	19	25	GGACACGCACGCTTGGGCGACCGCC	1060	289
1038654	control->bgp->antigenomic	174063	740925	pm:st	19	25	GGTTCCCCATACGGCGCGCCGTGCG	1084	289
1038655	control->bgp->antigenomic	174063	766647	pm:st	19	25	CACGGGCGCAGTGCGCTCATGCGCC	1206	299
1038656	control->bgp->antigenomic	174063	770429	pm:st	19	25	CCCGGCGGCAGCATGCTGGACTGGG	2428	300
1038657	control->bgp->antigenomic	174063	792853	pm:st	19	25	GGTGTCCACGGCTAGCAGCGGGCCG	1812	309
1038658	control->bgp->antigenomic	174063	793079	pm:st	19	25	AGGCACCGCATCAGGCAGCGCGGCC	2038	309
1038659	control->bgp->antigenomic	174063	793427	pm:st	19	25	CGCCAGGCTATGGCAGGCGGCCGGA	2386	309
1038660	control->bgp->antigenomic	174063	839319	pm:st	19	25	GCCCGGTGCCCGCATGCTTCGGACC	2198	327
1038661	control->bgp->antigenomic	174063	862597	pm:st	19	25	CCCCGTGCGCGCCATTGCTCGCCCA	2436	336
1038662	control->bgp->antigenomic	174063	869815	pm:st	19	25	CCTGCGAGCGCGCCAACCCCGTTCC	1974	339
1038663	control->bgp->antigenomic	174063	885499	pm:st	19	25	GCTCGGTGCCTCGCAGCTGGTCCCC	2298	345
1038664	control->bgp->antigenomic	174063	908565	pm:st	19	25	GCCTGCGCCAGCCATGCCTGGGACG	2324	354
1038665	control->bgp->antigenomic	174063	921031	pm:st	19	25	CCGGCCGCTGCGCGATACAGAGGCC	1990	359
1038666	control->bgp->antigenomic	174063	945737	pm:st	19	25	CGGGCGTGCTGGGCGATGCGGAGAC	1096	369
1038667	control->bgp->antigenomic	174063	945831	pm:st	19	25	CATCCGCGTGCCGGCATGCCGACCG	1190	369
1038668	control->bgp->antigenomic	174063	954515	pm:st	19	25	TGCCCGCAGCCGGCTATGCCGCGCA	2194	372
1038669	control->bgp->antigenomic	174063	971335	pm:st	19	25	CGGCGACATGGCCGCATGCCGTGCG	1094	379
1038670	control->bgp->antigenomic	174063	971337	pm:st	19	25	CGGGCGTGCGCATCGCCCTGACTCC	1096	379
1038671	control->bgp->antigenomic	174063	977573	pm:st	19	25	GCACCGGCAGCATGCCGCACCTGCC	2212	381
1038672	control->bgp->antigenomic	174063	977711	pm:st	19	25	GGCTGCATCGCGGGCGTGCCCCTCA	2350	381
1038673	control->bgp->antigenomic	174063	996071	pm:st	19	25	CCGACCGCGCAGGCGTTGTGCGACG	230	389
1038674	control->bgp->antigenomic	174063	996391	pm:st	19	25	CTCGCCGGTAGCGCGCAGCACTGCG	550	389
1038675	control->bgp->antigenomic	174063	1023233	pm:st	19	25	GGACGGGGGGCATGCAGCGTCTCGG	1792	399
1038676	control->bgp->antigenomic	174063	1046691	pm:st	19	25	TGGTCGGCCTGGCACGCAACCCCCG	2210	408
1038677	control->bgp->antigenomic	174063	1046827	pm:st	19	25	GGGCCCGGCGCCATGCTGCCTAGTG	2346	408
1038678	control->bgp->antigenomic	174063	1046933	pm:st	19	25	CCAAGGAGCGGCCTGGCTAGCCCGG	2452	408
1038679	control->bgp->antigenomic	174063	1048081	pm:st	19	25	GCGGCCGCAGCATTGCGCGACCCGT	1040	409
1038680	control->bgp->antigenomic	174063	1048369	pm:st	19	25	AGCTCCGCTGCGCTTCGCGAGGGGG	1328	409
1038681	control->bgp->antigenomic	174063	1070047	pm:st	19	25	CCCGATTGGAGCGCAGCCCGCAGGC	2526	417
1038682	control->bgp->antigenomic	174063	1073639	pm:st	19	25	GAGGTCGCGAGCATGGCGCCCAGCG	998	419
1038683	control->bgp->antigenomic	174063	1074377	pm:st	19	25	GCTCGGCAGCGCGGGCAATACGGGG	1736	419
1038684	control->bgp->antigenomic	174063	1100197	pm:st	19	25	CCCCGGAGCCATGCCGTTCGCGGTC	1956	429
1038685	control->bgp->antigenomic	174063	1116023	pm:st	19	25	ATGGCCCAGCGCATACGGGCCCCGG	2422	435
1038686	control->bgp->antigenomic	174063	1139081	pm:st	19	25	CCCGGCAGCGCCGTATTCCCGTGGC	2440	444
1038687	control->bgp->antigenomic	174063	1139185	pm:st	19	25	CCGGATGCCGATATGCCCCGGCGCC	2544	444
1038688	control->bgp->antigenomic	174063	1162007	pm:st	19	25	GCAGCCCGGCATGCATCGCCGTCCC	2326	453
1038689	control->bgp->antigenomic	174063	1176065	pm:st	19	25	GCAGCGGCGCAGGCAGCACGTGGTC	1024	459
1038690	control->bgp->antigenomic	174063	1185067	pm:st	19	25	GGGCCCGCGCTGCGCGCTATGGAAC	2346	462
1038691	control->bgp->antigenomic	174063	1202421	pm:st	19	25	GGCGAGACGCCATAGGCCGCGTGCC	1780	469
1038692	control->bgp->antigenomic	174063	1208121	pm:st	19	25	GGCCGGATGCCCAGAGCGCCACAGC	2360	471
1038693	control->bgp->antigenomic	174063	1231287	pm:st	19	25	CACGCCGGCTATCTTGCGCCCCGCC	2486	480
1038694	control->bgp->antigenomic	174063	1251007	pm:st	19	25	GCCGGGGCGGCGCGCATACCGTAAG	1726	488
1038695	control->bgp->antigenomic	174063	1252941	pm:st	19	25	CGCGCAGCGCGGCAATGCTCCGGCT	1100	489
1038696	control->bgp->antigenomic	174063	1290189	pm:st	19	25	TGGGGTCGCGCTCTGCCATGCGCCC	2508	503
1038697	control->bgp->antigenomic	174063	1323285	pm:st	19	25	GCCCGGACCTGGCCATGCGGCACCT	2324	516
1038698	control->bgp->antigenomic	174063	1329113	pm:st	19	25	GCGCTGCGAGCGCGCTATGGACGCG	472	519
1038699	control->bgp->antigenomic	174063	1406747	pm:st	19	25	ACGACTGCCAGTTGCGCGGGCGGGC	1306	549
1038700	control->bgp->antigenomic	174063	1407233	pm:st	19	25	GGACGCGGCGATGCCGCCAGAAGGG	1792	549
1038701	control->bgp->antigenomic	174063	1407427	pm:st	19	25	CCGCACAGCCGCTATGCGGCACCGG	1986	549
1038702	control->bgp->antigenomic	174063	1415469	pm:st	19	25	GGGCGGGCTGCAATGCGTGAGGGCG	2348	552
1038703	control->bgp->antigenomic	174063	1432141	pm:st	19	25	CGCGCAGATGCTGCCGGCATGCGCG	1100	559
1038704	control->bgp->antigenomic	174063	1432145	pm:st	19	25	CGCACCCGCGGATGCTGCCACCGAG	1104	559
1038705	control->bgp->antigenomic	174063	1436837	pm:st	19	25	AGCGAGGGCGCTGCGCATCGCACGG	676	561
1038706	control->bgp->antigenomic	174063	1438509	pm:st	19	25	GGGCGGGCAACGCGCAGCTCAGTGC	2348	561
1038707	control->bgp->antigenomic	174063	1438575	pm:st	19	25	CTCCTGGGCCGCGATCAGCGGTGGG	2414	561
1038708	control->bgp->antigenomic	174063	1483347	pm:st	19	25	CGCCGAATGCGCCGACAGCCGGCTG	1106	579
1038709	control->bgp->antigenomic	174063	1484631	pm:st	19	25	CCAGTGCAAAGCGCGCCAGGCGCCC	2390	579
1038710	control->bgp->antigenomic	174063	1530679	pm:st	19	25	GGCCACGCATCGTGCCAGCCCCACG	2358	597
1038711	control->bgp->antigenomic	174063	1530685	pm:st	19	25	GGAGCCCCTATGCGCTGCCGGGACG	2364	597
1038712	control->bgp->antigenomic	174063	1530731	pm:st	19	25	CAACGGTTGCCATCCGGCGCCCCCG	2410	597
1038713	control->bgp->antigenomic	174063	1534375	pm:st	19	25	GTGCCCTGCGCAGGCGCTTCGCGTG	934	599
1038714	control->bgp->antigenomic	174063	1534749	pm:st	19	25	ACGCGGATGCATCCCGCGCGCAGGC	1308	599
1038715	control->bgp->antigenomic	174063	1553815	pm:st	19	25	CCGGCCACCTGGCGCGCATCCTCAG	2454	606
1038716	control->bgp->antigenomic	174063	1586591	pm:st	19	25	CCCGCCTTGCGCGGCATCCTGCGTC	1950	619
1038717	control->bgp->antigenomic	174063	1586685	pm:st	19	25	AGCGCGGCGCGGGGCTACAGGGGAA	2044	619
1038718	control->bgp->antigenomic	174063	1612233	pm:st	19	25	CCGGTCGCCATGATGCGCCCGCACC	1992	629
1038719	control->bgp->antigenomic	174063	1662463	pm:st	19	25	GACGCGGCGATCTGCGCCTCAGGGG	1022	649
1038720	control->bgp->antigenomic	174063	1662707	pm:st	19	25	ACCGCCGCATACGCCCGCGCCTCAG	1266	649
1038721	control->bgp->antigenomic	174063	1668967	pm:st	19	25	CTCCTCCGCGTTAGCCTGCCCGGGG	2406	651
1038722	control->bgp->antigenomic	174063	1689033	pm:st	19	25	CCGGTCGAGCGCGATCTGCGGCCCA	1992	659
1038723	control->bgp->antigenomic	174063	1713583	pm:st	19	25	GTCGAGCGGCCCATGCGCACACGCC	942	669
1038724	control->bgp->antigenomic	174063	1740165	pm:st	19	25	CAGGGCTGCCGCAGCGCACCACAGG	1924	679
1038725	control->bgp->antigenomic	174063	1761037	pm:st	19	25	GACCGCGCGCGCCAATGGATGGGGG	2316	687
1038726	control->bgp->antigenomic	174063	1761045	pm:st	19	25	GCCCGGCGCAGCTTGCCATCGCGCA	2324	687
1038727	control->bgp->antigenomic	174063	1761173	pm:st	19	25	CCGGGTGCACCATGCAGCGCCGGCA	2452	687
1038728	control->bgp->antigenomic	174063	1789191	pm:st	19	25	GAGCCCGGCCTGCGCGATAGCCCTG	2310	698
1038729	control->bgp->antigenomic	174063	1817031	pm:st	19	25	CCGGCCCGGCGCTGTGCAAGGACTG	1990	709
1038730	control->bgp->antigenomic	174063	1842381	pm:st	19	25	GCACGCAGGCGCTGCAAGCCGCCGA	1740	719
1038731	control->bgp->antigenomic	174063	1899505	pm:st	19	25	CCAGCTGCATTGCGCCCAGCCCGCG	2544	741
1038732	control->bgp->antigenomic	174063	1919205	pm:st	19	25	GGGTCTGATCGGGCGCTTCGCGCCC	1764	749
1038733	control->bgp->antigenomic	174063	1944299	pm:st	19	25	CCGCCTAGGCCTGGCTAGCCGACCG	1258	759
1038734	control->bgp->antigenomic	174063	1969703	pm:st	19	25	GCGTGGCGCGAATGCCAGCCTCGCG	1062	769
1038735	control->bgp->antigenomic	174063	1970591	pm:st	19	25	CCCTGGCATCGCGCGGGCTCGTGTC	1950	769
1038736	control->bgp->antigenomic	174063	2014359	pm:st	19	25	TCTCACCAGGGCATGCCGCGCGGCC	2198	786
1038737	control->bgp->antigenomic	174063	2014495	pm:st	19	25	GCGTCCGCTGGCCCAAGCTGGGACC	2334	786
1038738	control->bgp->antigenomic	174063	2014601	pm:st	19	25	CCAGTGGCGCCATATCGGCCCGCGG	2440	786
1038739	control->bgp->antigenomic	174063	2020923	pm:st	19	25	GGTGTGCAGGCTTGCGCGCCCGCGT	1082	789
1038740	control->bgp->antigenomic	174063	2021573	pm:st	19	25	GCCTGGGCGCCTGGGATCACGACGC	1732	789
1038741	control->bgp->antigenomic	174063	2021617	pm:st	19	25	GGGGCGACATAGCGCGCTCCGGCTC	1776	789
1038742	control->bgp->antigenomic	174063	2037727	pm:st	19	25	GCTGTCATGCAGCGCCGGCCTGGGC	2526	795
1038743	control->bgp->antigenomic	174063	2047397	pm:st	19	25	CCCCGCGCGTGATATCCGCCCTCCG	1956	799
1038744	control->bgp->antigenomic	174063	2060465	pm:st	19	25	TGCCGGTCAGCGGCCATGCCCGGAG	2224	804
1038745	control->bgp->antigenomic	174063	2098651	pm:st	19	25	CCTCCCTAGGGCAGCGCTGCCTCGG	2010	819
1038746	control->bgp->antigenomic	174063	2106713	pm:st	19	25	CTTCCCGCATTGGCGCTCCGGGCGG	2392	822
1038747	control->bgp->antigenomic	174063	2123563	pm:st	19	25	CCGCGCCTGGCCGGCGCATCTAGAC	1322	829
1038748	control->bgp->antigenomic	174063	2124195	pm:st	19	25	CCCCACGGGTATGCCGCGCCCTACC	1954	829
1038749	control->bgp->antigenomic	174063	2198831	pm:st	19	25	GGGGCCCCATACGGGCGCGATCGGA	2350	858
1038750	control->bgp->antigenomic	174063	2198933	pm:st	19	25	CCGCGGCATCCGCCGCATGCCTTGC	2452	858
1038751	control->bgp->antigenomic	174063	2200035	pm:st	19	25	GAGCCCGCTAGCGGATGCCCGTCCG	994	859
1038752	control->bgp->antigenomic	174063	2200983	pm:st	19	25	CCCGGTCCATATGCGCGGGCCACCG	1942	859
1038753	control->bgp->antigenomic	174063	2221937	pm:st	19	25	CATCCCCCATGGCGCGGTCACCGCG	2416	867
1038754	control->bgp->antigenomic	174063	2244851	pm:st	19	25	GTCGCGCCCAATTGCCAGCGCGGGG	2290	876
1038755	control->bgp->antigenomic	174063	2250747	pm:st	19	25	CGGATGCGCACGGCTGGCTCGGTCG	506	879
1038756	control->bgp->antigenomic	174063	2252267	pm:st	19	25	CCTGGCGCAACGCAGCCAGGGGACG	2026	879
1038757	control->bgp->antigenomic	174063	2267961	pm:st	19	25	GGCCGGGCGATTGCGCACCCCACGA	2360	885
1038758	control->bgp->antigenomic	174063	2276857	pm:st	19	25	GCCGGCCTGCGTGGCTGCTCGGTAG	1016	889
1038759	control->bgp->antigenomic	174063	2302041	pm:st	19	25	CCACCGGGATCGCCGTAGCGTCCGC	600	899
1038760	control->bgp->antigenomic	174063	2303213	pm:st	19	25	GGGCCCAGAGCTGCACGCTGCACGC	1772	899
1038761	control->bgp->antigenomic	174063	2303223	pm:st	19	25	GGCTGCGCGCTGCATGAGGCGACCC	1782	899
1038762	control->bgp->antigenomic	174063	2317347	pm:st	19	25	CTACGCTGCCTAGCGCGCGGCGGGA	546	905
1038763	control->bgp->antigenomic	174063	2337229	pm:st	19	25	TGGACCGCGCGATAGCCTCCCCCCC	2508	912
1038764	control->bgp->antigenomic	174063	2353741	pm:st	19	25	CGCGCGCAGCGCGCATATCCACGCC	1100	919
1038765	control->bgp->antigenomic	174063	2360049	pm:st	19	25	GTGGGCGCCTAACTGCGCGGGGCAG	2288	921
1038766	control->bgp->antigenomic	174063	2379039	pm:st	19	25	TACCGCCTCGCATGAGCGCGGCCCG	798	929
1038767	control->bgp->antigenomic	174063	2380033	pm:st	19	25	GGACGATGCACAGGCCTGCCGGCGG	1792	929
1038768	control->bgp->antigenomic	174063	2380073	pm:st	19	25	CGCGAACATCGCGCGTTGCCCGGCC	1832	929
1038769	control->bgp->antigenomic	174063	2383273	pm:st	19	25	AGCCACGGTCCGCATGCTGGGGGCC	2472	930
1038770	control->bgp->antigenomic	174063	2405923	pm:st	19	25	AGCGGCGCCATGCGCTGAGAGCCGG	2082	939
1038771	control->bgp->antigenomic	174063	2406227	pm:st	19	25	CGCCCAAAGCCGCGATGCCTCGCGG	2386	939
1038772	control->bgp->antigenomic	174063	2429205	pm:st	19	25	GCCCGCGGCTTGGCAGCTCTGCGGA	2324	948
1038773	control->bgp->antigenomic	174063	2429227	pm:st	19	25	GGGCCCCGCTATGGCGAGCACCTCC	2346	948
1038774	control->bgp->antigenomic	174063	2429959	pm:st	19	25	CGCGCCGATCGCATAGCGCGAGGGC	518	949
1038775	control->bgp->antigenomic	174063	2431271	pm:st	19	25	CGCGGTGCAAGCGCGATCCGGGGTG	1830	949
1038776	control->bgp->antigenomic	174063	2456235	pm:st	19	25	CACCCCGTTCTGCAGCGCGGCGGCT	1194	959
1038777	control->bgp->antigenomic	174063	2482419	pm:st	19	25	GGCGGTGGCGCGCATCATGCCGAGC	1778	969
1038778	control->bgp->antigenomic	174063	2498423	pm:st	19	25	CAGCGCTGGCAAAGCCGGGCGCCGA	2422	975
1038779	control->bgp->antigenomic	174063	2498471	pm:st	19	25	AGCGGGGCAGGCCATGCGCCGGTTC	2470	975
1038780	control->bgp->antigenomic	174063	2508017	pm:st	19	25	GGGGCGGACGCTGCGTGCTGGCTTC	1776	979
1038781	control->bgp->antigenomic	174063	2532881	pm:st	19	25	GCGGCGTAGCAGGGCCAGCGCTGAG	1040	989
1038782	control->bgp->antigenomic	174063	2533871	pm:st	19	25	ACGGCGGCCCACGCTATGCCTGCGC	2030	989
1038783	control->bgp->antigenomic	174063	2559273	pm:st	19	25	CGCGAAATGGCTCGCGCCTCGGGCG	1832	999
1038784	control->bgp->antigenomic	174063	2567295	pm:st	19	25	TGGCCGCAGCCGCATAGCACCCCCG	2174	1002
1038785	control->bgp->antigenomic	174063	2567459	pm:st	19	25	GCTGACGCATGCGGGCTCGGGGCCA	2338	1002
1038786	control->bgp->antigenomic	174063	2583667	pm:st	19	25	CCGTCGAGCTGGTACGCGGCGGTCC	626	1009
1038787	control->bgp->antigenomic	174063	2584303	pm:st	19	25	CCGGCGTATCTGAGCGCGCGGGGGT	1262	1009
1038788	control->bgp->antigenomic	174063	2610401	pm:st	19	25	GCGGCCGGCATGCGCAGACCACGGT	1760	1019
1038789	control->bgp->antigenomic	174063	2634751	pm:st	19	25	CGCCACGCTAGGTAGCGCGGCCGAG	510	1029
1038790	control->bgp->antigenomic	174063	2636563	pm:st	19	25	GATGGGCGGCCTGGCGGATGCACCG	2322	1029
1038791	control->bgp->antigenomic	174063	2659749	pm:st	19	25	AGGCGAGGGCGCTAATGCGCGCCCC	2468	1038
1038792	control->bgp->antigenomic	174063	2661503	pm:st	19	25	GTCTCCGCCCCATGGTTGCGGCGCG	1662	1039
1038793	control->bgp->antigenomic	174063	2661651	pm:st	19	25	GGTGGGATGCGCGTGTCGCGCCTCC	1810	1039
1038794	control->bgp->antigenomic	174063	2661797	pm:st	19	25	CCCCGCCCGCCGCATAGCACCAGAC	1956	1039
1038795	control->bgp->antigenomic	174063	2682655	pm:st	19	25	GCTCACCTGGCATGCCGCTGCGGGC	2334	1047
1038796	control->bgp->antigenomic	174063	2712869	pm:st	19	25	CGGGCCGCCGAGCGCATGGGTCTAC	1828	1059
1038797	control->bgp->antigenomic	174063	2738469	pm:st	19	25	CGGGCCGATGGAGCGCGCACCCATG	1828	1069
1038798	control->bgp->antigenomic	174063	2756871	pm:st	19	25	GAGCCGGCCATGCTGCCTGAGCGGG	2310	1076
1038799	control->bgp->antigenomic	174063	2787599	pm:st	19	25	GCCGCCGGCAGCCGCGTTCAATGCC	2318	1088
1038800	control->bgp->antigenomic	174063	2788679	pm:st	19	25	TCGAGCAGCACTGCGCCGGCCTCCG	838	1089
1038801	control->bgp->antigenomic	174063	2789601	pm:st	19	25	GCGGCCGCGCCGGATAAGCAGCCGA	1760	1089
1038802	control->bgp->antigenomic	174063	2789673	pm:st	19	25	CGCGAGATGCTCGCAGCGGAGGGGC	1832	1089
1038803	control->bgp->antigenomic	174063	2789861	pm:st	19	25	ACTGGCGCCATCCGGCTGCCCTCCG	2020	1089
1038804	control->bgp->antigenomic	174063	2797905	pm:st	19	25	CGCGGGGGCTGGCATGCTGGTGGGT	2384	1092
1038805	control->bgp->antigenomic	174063	2815443	pm:st	19	25	ACCCCGGCTCTGCGCGCATGACCGG	2002	1099
1038806	control->bgp->antigenomic	174063	2839723	pm:st	19	25	ACGGCGTCATGCCCGCGTACGGGCC	682	1109
1038807	control->bgp->antigenomic	174063	2840877	pm:st	19	25	CGCCAGTTGCCGCGCAAGCGCCGTG	1836	1109
1038808	control->bgp->antigenomic	174063	2890135	pm:st	19	25	CCGGCTGCCATCAAGCGCGCCAGGC	2454	1128
1038809	control->bgp->antigenomic	174063	2890791	pm:st	19	25	CTCGCGGCGCAAGCGATCGTGCGCC	550	1129
1038810	control->bgp->antigenomic	174063	2890827	pm:st	19	25	CACGCGGGCAGCATGACGCCGCGTC	586	1129
1038811	control->bgp->antigenomic	174063	2891241	pm:st	19	25	GACGGCGCGCTCTTCGCATCGGGGG	1000	1129
1038812	control->bgp->antigenomic	174063	2891277	pm:st	19	25	GCGAGCGATGCTGGCCACGGTCCCG	1036	1129
1038813	control->bgp->antigenomic	174063	2891949	pm:st	19	25	GAGCGGAGCGGGGCGATGTGCCCAG	1708	1129
1038814	control->bgp->antigenomic	174063	2892069	pm:st	19	25	CGGGCCAGTTGGCTGCGCGTGCGGA	1828	1129
1038815	control->bgp->antigenomic	174063	2892385	pm:st	19	25	AAGCCGCGCATGCAGAGCCGCCGGG	2144	1129
1038816	control->bgp->antigenomic	174063	2913095	pm:st	19	25	GGTGAGCAGCTTCGCACGCCGGCCC	2374	1137
1038817	control->bgp->antigenomic	174063	2917591	pm:st	19	25	GCTGACGCGGTGTGCATGCCGGCGG	1750	1139
1038818	control->bgp->antigenomic	174063	2967975	pm:st	19	25	GTGCCGCGCGGAGCATGCTCTCCGC	934	1159
1038819	control->bgp->antigenomic	174063	2969081	pm:st	19	25	AGGCGGGCGCATGCAGCTAGGCCGG	2040	1159
1038820	control->bgp->antigenomic	174063	2982071	pm:st	19	25	TGACGCGCGGGCGCCTAATGCCGGC	2230	1164
1038821	control->bgp->antigenomic	174063	2982313	pm:st	19	25	AGCCCCCGATATCGGGCGCCCTCGG	2472	1164
1038822	control->bgp->antigenomic	174063	3028245	pm:st	19	25	GCCCGCATCCCGCGCCGTTGCGTCA	2324	1182
1038823	control->bgp->antigenomic	174063	3044351	pm:st	19	25	CGCCCAAGGCTAGCTCGCGCGACCG	510	1189
1038824	control->bgp->antigenomic	174063	3070477	pm:st	19	25	GCGAGCCGGGCAACGCTGCGTGTCC	1036	1199
1038825	control->bgp->antigenomic	174063	3071183	pm:st	19	25	GCTTCCCGCGCGCTGATTCGGCCGG	1742	1199
1038826	control->bgp->antigenomic	174063	3071425	pm:st	19	25	CCGAGCAGCTAGCGCCCAGGCGACC	1984	1199
1038827	control->bgp->antigenomic	174063	3096989	pm:st	19	25	CCCTGCATCGCGGGACTGCACCGGG	1948	1209
1038828	control->bgp->antigenomic	174063	3120419	pm:st	19	25	GCGGCGGATTGGCTGCCGGCCAGCT	2338	1218
1038829	control->bgp->antigenomic	174063	3249749	pm:st	19	25	CGACCTCTATCGGGGCGCGCTGGGG	1108	1269
1038830	control->bgp->antigenomic	174063	3276021	pm:st	19	25	GGCGCAGCTCGGCATTGCGCGCGGA	1780	1279
1038831	control->bgp->antigenomic	174063	3281681	pm:st	19	25	GCCAACGGGCTTCAAGCGCCGGCGG	2320	1281
1038832	control->bgp->antigenomic	174063	3281713	pm:st	19	25	GGCGGAGGCAGCGCTCGAATCCCGG	2352	1281
1038833	control->bgp->antigenomic	174063	3281811	pm:st	19	25	CCGGCTTGATGCGCTGGCGCTGCGC	2450	1281
1038834	control->bgp->antigenomic	174063	3294875	pm:st	19	25	CGCACGTAGCTAGGCGCCACCGCCG	154	1287
1038835	control->bgp->antigenomic	174063	3325705	pm:st	19	25	AGGCGCGTATAGGCGCGCTGCGCCG	264	1299
1038836	control->bgp->antigenomic	174063	3373879	pm:st	19	25	GGCCCAGGGCCATGCAGCGTCGACC	2358	1317
1038837	control->bgp->antigenomic	174063	3373965	pm:st	19	25	CACCGGGTGCCCTGCATGCCCTCCG	2444	1317
1038838	control->bgp->antigenomic	174063	3419925	pm:st	19	25	GCCCGCCTGGATTGCGCCTGAGCGG	2324	1335
1038839	control->bgp->antigenomic	174063	3454751	pm:st	19	25	ACGGCCTGGGAGGCTGCGCGGCTGT	1310	1349
1038840	control->bgp->antigenomic	174063	3455171	pm:st	19	25	GCCCCAAGCACCCGCGCTGCTCGAC	1730	1349
1038841	control->bgp->antigenomic	174063	3512115	pm:st	19	25	GGCGAGCAGCTTGCGGGGCGTTCCC	2354	1371
1038842	control->bgp->antigenomic	174063	3512211	pm:st	19	25	CCACCCAGCCTGCAGCTGGCGGCTC	2450	1371
1038843	control->bgp->antigenomic	174063	3532227	pm:st	19	25	CCGCCTATGGCCATGCGCGACCCGG	1986	1379
1038844	control->bgp->antigenomic	174063	3535331	pm:st	19	25	GGGGGGGCGGATCGCCAGCTATCGG	2530	1380
1038845	control->bgp->antigenomic	174063	3604327	pm:st	19	25	CTCCCCCACTGCTATGCGCCGCGGG	2406	1407
1038846	control->bgp->antigenomic	174063	3633951	pm:st	19	25	ACGGCACGCAGCGCATGCTCCGCCG	1310	1419
1038847	control->bgp->antigenomic	174063	3660001	pm:st	19	25	GCGGCCCGTGCAGCGCTCTGAAGCC	1760	1429
1038848	control->bgp->antigenomic	174063	3660055	pm:st	19	25	GGGGTCGATCGCGCGGCTGGCTGAC	1814	1429
1038849	control->bgp->antigenomic	174063	3711373	pm:st	19	25	CCCGTCGCAGGGCAAGCATCGGCCG	1932	1449
1038850	control->bgp->antigenomic	174063	3761577	pm:st	19	25	GTGCGCGGGCGCATGGCTACCTCGC	936	1469
1038851	control->bgp->antigenomic	174063	3761761	pm:st	19	25	GCCCTCGGCTCATGCAGCGGACGCG	1120	1469
1038852	control->bgp->antigenomic	174063	3762477	pm:st	19	25	CGCGCCGATTGAGGCAGCCGCCTGG	1836	1469
1038853	control->bgp->antigenomic	174063	3765533	pm:st	19	25	GCTGCCAGGCGCTGCCCGTCCAGCA	2332	1470
1038854	control->bgp->antigenomic	174063	3788199	pm:st	19	25	CCACACATGCCAGCCCGGCGGCGGT	1958	1479
1038855	control->bgp->antigenomic	174063	3837957	pm:st	19	25	CGAGGCGTGCCAGCTAGCGGGCGAG	516	1499
1038856	control->bgp->antigenomic	174063	3863521	pm:st	19	25	GGCGAGCTGCCCAGCGCGTACGGAC	480	1509
1038857	control->bgp->antigenomic	174063	3864083	pm:st	19	25	GCCCTCGCGCTAACTTGCGCGCCGG	1042	1509
1038858	control->bgp->antigenomic	174063	3864795	pm:st	19	25	GCGTCCGCGCTTGGCCAGGAACGGC	1754	1509
1038859	control->bgp->antigenomic	174063	3880609	pm:st	19	25	TCGGGGGCAGTTGGGCGCAGTCCCG	2208	1515
1038860	control->bgp->antigenomic	174063	3889857	pm:st	19	25	CACCCGTGCCAGCGTAGCGACGGCC	1216	1519
1038861	control->bgp->antigenomic	174063	3915503	pm:st	19	25	CCGGGCGGATAGCCTCGCGGGTCAG	1262	1529
1038862	control->bgp->antigenomic	174063	3949909	pm:st	19	25	CGACCGGGGCAATGCTCGGGCAGGG	2388	1542
1038863	control->bgp->antigenomic	174063	4119463	pm:st	19	25	CGCGGCGCGCCAGGCTATCAGGCGT	422	1609
1038864	control->bgp->antigenomic	174063	4145735	pm:st	19	25	CGGCAGCTGATGCCGCGCTGCGAGG	1094	1619
1038865	control->bgp->antigenomic	174063	4146407	pm:st	19	25	GGGTCCTGTCGCGCCAGCAGGCACG	1766	1619
1038866	control->bgp->antigenomic	174063	4155561	pm:st	19	25	AGACCGAAGCGCGCTCGCCCGTCGG	680	1623
1038867	control->bgp->antigenomic	174063	4157231	pm:st	19	25	GGGGCGGATGCGCAGCGCCCTTGCT	2350	1623
1038868	control->bgp->antigenomic	174063	4171949	pm:st	19	25	GAGCGTTCCCGCATGCAGCGGCCGC	1708	1629
1038869	control->bgp->antigenomic	174063	4180371	pm:st	19	25	CCGAAGGCAGCATACGCCCGCCGCC	2450	1632
1038870	control->bgp->antigenomic	174063	4203311	pm:st	19	25	GGGGCGGTTGATCCAGCGCGGTCCC	2350	1641
1038871	control->bgp->antigenomic	174063	4222485	pm:st	19	25	GGGTCGCGCACGGCGAGCAATCCCG	1044	1649
1038872	control->bgp->antigenomic	174063	4223277	pm:st	19	25	CGCCCCTCGCCTGCGATGCGGGCTT	1836	1649
1038873	control->bgp->antigenomic	174063	4249441	pm:st	19	25	CTGCCCATAGCGCTGCGGCAGCCCC	2400	1659
1038874	control->bgp->antigenomic	174063	4272535	pm:st	19	25	CCGGGGTTGCCTGGCGCGGCTAAGG	2454	1668
1038875	control->bgp->antigenomic	174063	4295329	pm:st	19	25	TCGGGCCCGCATGATGGGCCGCGTC	2208	1677
1038876	control->bgp->antigenomic	174063	4324811	pm:st	19	25	GAAGCGCCGAGCTTGCCGCCCGACG	970	1689
1038877	control->bgp->antigenomic	174063	4350675	pm:st	19	25	CACGAGTGGCTTGCAGGCGCGCGGC	1234	1699
1038878	control->bgp->antigenomic	174063	4351293	pm:st	19	25	CGTTCGGCCCAAGCGTTGCCCGCCG	1852	1699
1038879	control->bgp->antigenomic	174063	4351381	pm:st	19	25	CACCCCATACAGCAGCGCGCGGGGC	1940	1699
1038880	control->bgp->antigenomic	174063	4364581	pm:st	19	25	GGGTTACGCTGGGGGATGCGGCCCG	2340	1704
1038881	control->bgp->antigenomic	174063	4376597	pm:st	19	25	TGCCGTATCCGCGCGCTGCTCCGCC	1556	1709
1038882	control->bgp->antigenomic	174063	4376827	pm:st	19	25	GGCCCGCCGCATATCCGCGGTACGC	1786	1709
1038883	control->bgp->antigenomic	174063	4387661	pm:st	19	25	CGGCTCCGGGCCTGATTGCCCGCGA	2380	1713
1038884	control->bgp->antigenomic	174063	4427993	pm:st	19	25	GCTTGCGGCGCGTAGCATGCCGGCG	1752	1729
1038885	control->bgp->antigenomic	174063	4452935	pm:st	19	25	CGGCACTCGCGCAGCCCACCGGAAC	1094	1739
1038886	control->bgp->antigenomic	174063	4453923	pm:st	19	25	ACGGGCCGATCGCGCTGCGCTGCCA	2082	1739
1038887	control->bgp->antigenomic	174063	4456791	pm:st	19	25	CGAACCGCACAGCGCCATGGCGCCC	2390	1740
1038888	control->bgp->antigenomic	174063	4479791	pm:st	19	25	GGGGGGCAGCGCCTGCTTGAGAGCG	2350	1749
1038889	control->bgp->antigenomic	174063	4503577	pm:st	19	25	GTCTGGCACGCGGCGCTATGCGCGC	536	1759
1038890	control->bgp->antigenomic	174063	4504363	pm:st	19	25	CCCGGACATAGCCCGCGGCGGCGTA	1322	1759
1038891	control->bgp->antigenomic	174063	4504877	pm:st	19	25	CGCCCCCTAGCAAGTGCGCCGCCAG	1836	1759
1038892	control->bgp->antigenomic	174063	4548891	pm:st	19	25	GCTAGCCACGCATGGGGGCGGGTCC	2330	1776
1038893	control->bgp->antigenomic	174063	4556001	pm:st	19	25	GCGGCTGCGCGCAATCAGCGGGGAG	1760	1779
1038894	control->bgp->antigenomic	174063	4571947	pm:st	19	25	GGGCTCGCTCATGGGCGCTGGGAGC	2346	1785
1038895	control->bgp->antigenomic	174063	4581823	pm:st	19	25	CCGTGCGCGCGCTAATGGGCCGGAG	1982	1789
1038896	control->bgp->antigenomic	174063	4594987	pm:st	19	25	GGGCTCGGCCACGCTGAGCGGCTGA	2346	1794
1038897	control->bgp->antigenomic	174063	4607321	pm:st	19	25	CTCGGGCAGCAGAGCTGCTCCGGCG	1880	1799
1038898	control->bgp->antigenomic	174063	4632147	pm:st	19	25	CGCCAGTCGTGCGCATGCCCGAGCG	1106	1809
1038899	control->bgp->antigenomic	174063	4641039	pm:st	19	25	GCCGCGAGCAGCCGGGATGATGCCC	2318	1812
1038900	control->bgp->antigenomic	174063	4684121	pm:st	19	25	CTCGGGCTGCCCGGCGCTATGGCTC	1880	1829
1038901	control->bgp->antigenomic	174063	4710221	pm:st	19	25	CGGCATGGCATGCGCGCACCGAGCC	2380	1839
1038902	control->bgp->antigenomic	174063	4733075	pm:st	19	25	GCTGCGGCTGCGGGATGGCCAGGTG	2194	1848
1038903	control->bgp->antigenomic	174063	4733231	pm:st	19	25	GGGGTGCACAATGCAGGCGCGCGCC	2350	1848
1038904	control->bgp->antigenomic	174063	4733311	pm:st	19	25	CCCGCAATCCGCGCCGCTAACGGGG	2430	1848
1038905	control->bgp->antigenomic	174063	4756359	pm:st	19	25	CCACCGGATGCGTGCGCTCCCCGGA	2438	1857
1038906	control->bgp->antigenomic	174063	4760263	pm:st	19	25	CCCGAAAACGCGCTCAGCGGGCGCG	1222	1859
1038907	control->bgp->antigenomic	174063	4760891	pm:st	19	25	CGTGACCCAGCCTGGGCTGCCGCTG	1850	1859
1038908	control->bgp->antigenomic	174063	4761073	pm:st	19	25	ACGGTGGCATGCCTGGGGCACGGCG	2032	1859
1038909	control->bgp->antigenomic	174063	4785585	pm:st	19	25	GTCGTCGATGGCGCCAGCCGGCACG	944	1869
1038910	control->bgp->antigenomic	174063	4825477	pm:st	19	25	CCCCACTGCAGCTGGGAGCGGTGGC	2436	1884
1038911	control->bgp->antigenomic	174063	4825559	pm:st	19	25	GTGGCAGCACGCGCTATCCCCCCCC	2518	1884
1038912	control->bgp->antigenomic	174063	4836299	pm:st	19	25	GACCCGTATCGGGCGCAGCGCGCAG	458	1889
1038913	control->bgp->antigenomic	174063	4848505	pm:st	19	25	CAGGCCGTGGCGCGCTTGCTGGTGC	2424	1893
1038914	control->bgp->antigenomic	174063	4871437	pm:st	19	25	GCACGAATGGCGGCCAGCAGCCGGG	2316	1902
1038915	control->bgp->antigenomic	174063	4888079	pm:st	19	25	GCGCCAGAGCCAGCTAGCGCGTGCC	1038	1909
1038916	control->bgp->antigenomic	174063	4913749	pm:st	19	25	CGACCGCGATGGGCGCCATCGCAGC	1108	1919
1038917	control->bgp->antigenomic	174063	4914375	pm:st	19	25	GCCTACGCCGCGTTGGGATGGGCGG	1734	1919
1038918	control->bgp->antigenomic	174063	4914467	pm:st	19	25	CGGCGCGCGCATGGATAGCCCGGGA	1826	1919
1038919	control->bgp->antigenomic	174063	4939223	pm:st	19	25	GATGCGGCGCTATGCCGCCGGCGTG	982	1929
1038920	control->bgp->antigenomic	174063	4939999	pm:st	19	25	GCGCGCGATTGGGCAGGCTACCGGC	1758	1929
1038921	control->bgp->antigenomic	174063	4940079	pm:st	19	25	CGCCGCTGCGCGCCAATCCGGGTGA	1838	1929
1038922	control->bgp->antigenomic	174063	4940233	pm:st	19	25	CCGGAGAGCGCGCATGTCCCTGCCC	1992	1929
1038923	control->bgp->antigenomic	174063	4964345	pm:st	19	25	CGGCGGTAGCCGGCGCTGACTCACC	504	1939
1038924	control->bgp->antigenomic	174063	4965101	pm:st	19	25	CCGCTGGGCGATGCGCTCGGAACGG	1260	1939
1038925	control->bgp->antigenomic	174063	4986659	pm:st	19	25	GCGGTGGGCTGCAGCGCATGGCCAC	2338	1947
1038926	control->bgp->antigenomic	174063	5009899	pm:st	19	25	CGCCTTGCCCAGCGCATGCGCAGGC	2538	1956
1038927	control->bgp->antigenomic	174063	5016353	pm:st	19	25	ACGGTGCCAGCGATGGCCTCGCGCC	1312	1959
1038928	control->bgp->antigenomic	174063	5016509	pm:st	19	25	TCGAGGGCTAGCACGCCCACGGCGC	1468	1959
1038929	control->bgp->antigenomic	174063	5042473	pm:st	19	25	CGCGCGTGGGGGCAGCCTGCCGTAA	1832	1969
1038930	control->bgp->antigenomic	174063	5042489	pm:st	19	25	CGTCTCGGATGCCGCGCATGGCCCC	1848	1969
1038931	control->bgp->antigenomic	174063	5042617	pm:st	19	25	CCTGCCGGTATGCGCGCCCTCGTGC	1976	1969
1038932	control->bgp->antigenomic	174063	5068217	pm:st	19	25	CCTGCCGCGGCGATATGGGGCGCCT	1976	1979
1038933	control->bgp->antigenomic	174063	5093663	pm:st	19	25	CGGAGCGATTGCGCGCTGCCTCGGC	1822	1989
1038934	control->bgp->antigenomic	174063	5118529	pm:st	19	25	CGGTCGTTGCGTTGCGCCCCCGCAG	1088	1999
1038935	control->bgp->antigenomic	174063	5124777	pm:st	19	25	TGGCTAGCCATCCAGGCGCCGCCGC	2216	2001
1038936	control->bgp->antigenomic	174063	5124961	pm:st	19	25	CTGCCGCGCCCCATGCAGCTGTGCC	2400	2001
1038937	control->bgp->antigenomic	174063	5124967	pm:st	19	25	CTCGGGGGCCATGCGAAGCCCCGCT	2406	2001
1038938	control->bgp->antigenomic	174063	5170965	pm:st	19	25	GCCCTGGGGCCGCGCGTATGACAGG	2324	2019
1038939	control->bgp->antigenomic	174063	5194019	pm:st	19	25	GCGGGCCCCACGCGGGCAAGACTAG	2338	2028
1038940	control->bgp->antigenomic	174063	5195739	pm:st	19	25	TCCCGGTAGCCATCGCGCGCCAGCC	1498	2029
1038941	control->bgp->antigenomic	174063	5196069	pm:st	19	25	CGGGCGCGGGCGCATTGCTGCTGAG	1828	2029
1038942	control->bgp->antigenomic	174063	5237709	pm:st	19	25	GCCTGGGAGCTGCGCATCGCCCGCA	2508	2045
1038943	control->bgp->antigenomic	174063	5240099	pm:st	19	25	GCGGGCCAGCATGCGGGGCGCTCAT	2338	2046
1038944	control->bgp->antigenomic	174063	5240115	pm:st	19	25	GGCGCATGCAGCGCTGGCTACCCGC	2354	2046
1038945	control->bgp->antigenomic	174063	5263015	pm:st	19	25	TGGACGGGGGCATAGCGGCCGCGTC	2214	2055
1038946	control->bgp->antigenomic	174063	5297641	pm:st	19	25	GACGGTCGCGGCATGCCAGGCCGAC	1000	2069
1038947	control->bgp->antigenomic	174063	5309065	pm:st	19	25	TCCTGCCGCGATCGCGTTGCCCCGC	2184	2073
1038948	control->bgp->antigenomic	174063	5324117	pm:st	19	25	CTGCGGAACTGCCAGGCGCACCCCG	1876	2079
1038949	control->bgp->antigenomic	174063	5332275	pm:st	19	25	GGCGCAATGCCAGCGTGCGCCTGGG	2354	2082
1038950	control->bgp->antigenomic	174063	5349595	pm:st	19	25	GGGTGGCCCGTATGCGCTGGGCTCG	1754	2089
1038951	control->bgp->antigenomic	174063	5349629	pm:st	19	25	GGCCTGAGCGCATCCCGAGGCTCCG	1788	2089
1038952	control->bgp->antigenomic	174063	5355315	pm:st	19	25	GGCGCAAGCGCATGCGGGTGGGGTG	2354	2091
1038953	control->bgp->antigenomic	174063	5373673	pm:st	19	25	CCGCGCGCGTGCCATCGCTGGTCGT	232	2099
1038954	control->bgp->antigenomic	174063	5374567	pm:st	19	25	CGTGCCTCGCGCGTGATGCGCCCTG	1126	2099
1038955	control->bgp->antigenomic	174063	5378313	pm:st	19	25	GAGGGGGCGCTGCATGGCGGGCTAC	2312	2100
1038956	control->bgp->antigenomic	174063	5378429	pm:st	19	25	CGGTCCCCATGGCAGCTCGGGCTGG	2428	2100
1038957	control->bgp->antigenomic	174063	5401003	pm:st	19	25	CCAGCCGCATTCAGCGCTGCGCCGG	1962	2109
1038958	control->bgp->antigenomic	174063	5401481	pm:st	19	25	CCAGGGATCGCGCCTGCTCCCTGCC	2440	2109
1038959	control->bgp->antigenomic	174063	5451365	pm:st	19	25	CGTCGACAGCCTGATCGCCGGGGGG	1124	2129
1038960	control->bgp->antigenomic	174063	5451989	pm:st	19	25	GCGCGCATGAGCGCTGCCTCCTGCG	1748	2129
1038961	control->bgp->antigenomic	174063	5470607	pm:st	19	25	CCCGCGAGCAGGCGCTTGGAGCCTC	2446	2136
1038962	control->bgp->antigenomic	174063	5476777	pm:st	19	25	GTGCTCGCGCCAAGCCGTACGGGGG	936	2139
1038963	control->bgp->antigenomic	174063	5476843	pm:st	19	25	GACGACATCCCTAGCGCGCCGGCGG	1002	2139
1038964	control->bgp->antigenomic	174063	5528147	pm:st	19	25	CGCCCCGCGCTTGCGTACCATGCGC	1106	2159
1038965	control->bgp->antigenomic	174063	5554395	pm:st	19	25	GCGTCGGCCCCGCTATGAACCGGGC	1754	2169
1038966	control->bgp->antigenomic	174063	5554511	pm:st	19	25	CTTCCGGCATGCCTGGGCGCGACCG	1870	2169
1038967	control->bgp->antigenomic	174063	5554525	pm:st	19	25	CGCCGCCCATGGCTATGCGGTCGCC	1884	2169
1038968	control->bgp->antigenomic	174063	5562671	pm:st	19	25	GGGGGCCGCATAGGGGAGCGCGATG	2350	2172
1038969	control->bgp->antigenomic	174063	5605685	pm:st	19	25	GGTCCTGCCGTACAGCTGCCGGCGG	1844	2189
1038970	control->bgp->antigenomic	174063	5630381	pm:st	19	25	GTGGTCGCCGATGATCCGCGCGCCC	940	2199
1038971	control->bgp->antigenomic	174063	5631777	pm:st	19	25	GCGCCGGGGTATAGCCGGCTAGGCC	2336	2199
1038972	control->bgp->antigenomic	174063	5655883	pm:st	19	25	TCGCGGGCTGCGGTCTGGCGACCTG	842	2209
1038973	control->bgp->antigenomic	174063	5677833	pm:st	19	25	GAGGGCGTGCTGGGCAAGCGTGCCC	2312	2217
1038974	control->bgp->antigenomic	174063	5681949	pm:st	19	25	ACGACCGCGAGCGCAATGCCGGCGC	1308	2219
1038975	control->bgp->antigenomic	174063	5701099	pm:st	19	25	CGCAGGGGCATTGTGCGCCCCGCTC	2538	2226
1038976	control->bgp->antigenomic	174063	5707343	pm:st	19	25	CGGCGGGCGCTATGCTACAGGCCCG	1102	2229
1038977	control->bgp->antigenomic	174063	5707445	pm:st	19	25	CAGCGTCGCAGCATGCGCCCGCCTG	1204	2229
1038978	control->bgp->antigenomic	174063	5724119	pm:st	19	25	GTGCGGGCCCATATGCCGGCGGGCT	2518	2235
1038979	control->bgp->antigenomic	174063	5733831	pm:st	19	25	CCGGGCGGCTGGCTATGCCCTCGCT	1990	2239
1038980	control->bgp->antigenomic	174063	5747167	pm:st	19	25	GCAGGGCCGATGCGCGCTTCCCCTC	2526	2244
1038981	control->bgp->antigenomic	174063	5748323	pm:st	19	25	CGCCCCGATGCCTGCAGGCGTGTCG	1122	2245
1038982	control->bgp->antigenomic	174063	5773923	pm:st	19	25	CGCGAGGCGCATGGCGGCAACCTCG	1122	2255
1038983	control->bgp->antigenomic	174063	5809451	pm:st	19	25	TCCCGGAGCCAGCTGAGCGCGGTCG	810	2269
1038984	control->bgp->antigenomic	174063	5809705	pm:st	19	25	GGGTGCTACGGGCTTGCGCGGGACG	1064	2269
1038985	control->bgp->antigenomic	174063	5836229	pm:st	19	25	CCGCTGCCAGGCTGCATGCACCGCG	1988	2279
1038986	control->bgp->antigenomic	174063	5839237	pm:st	19	25	CCCCCAGCATGGCTAGCGGCCCGGT	2436	2280
1038987	control->bgp->antigenomic	174063	5862291	pm:st	19	25	CCGTGCGCCGGCCATTGGCGCAAGC	2450	2289
1038988	control->bgp->antigenomic	174063	5886459	pm:st	19	25	GAGCGTACGCGGCCTGCATCCCGCC	1018	2299
1038989	control->bgp->antigenomic	174063	5931335	pm:st	19	25	GGTGGGCGCATGCAAGGCGCACGCC	2374	2316
1038990	control->bgp->antigenomic	174063	5937237	pm:st	19	25	CACCGCGTCGCGGGATAGCGGGCAC	596	2319
1038991	control->bgp->antigenomic	174063	5938481	pm:st	19	25	GGAGACGCGCATGGCAGGCGCCTGG	1840	2319
1038992	control->bgp->antigenomic	174063	5977397	pm:st	19	25	GGCTCGGCGATCATGCCCGCCCGCA	2356	2334
1038993	control->bgp->antigenomic	174063	6014501	pm:st	19	25	GCGCCGTGCGGCAATGCGTCCGGAG	1060	2349
1038994	control->bgp->antigenomic	174063	6023417	pm:st	19	25	GTCCGCGGCAATTGCGGGCCACGGG	2296	2352
1038995	control->bgp->antigenomic	174063	6041027	pm:st	19	25	CCGACCGCGGGGCCTGCAACCAGAC	1986	2359
1038996	control->bgp->antigenomic	174063	6041189	pm:st	19	25	AAGGCCGCGCGGCATCGATCCCCCG	2148	2359
1038997	control->bgp->antigenomic	174063	6046473	pm:st	19	25	GAGGGCAGGCTTGCCCGCACTCGGC	2312	2361
1038998	control->bgp->antigenomic	174063	6046597	pm:st	19	25	CCCCCTCCTGGCAACGCAGTGCGCC	2436	2361
1038999	control->bgp->antigenomic	174063	6046617	pm:st	19	25	CCGGAAGGGCATTGCGCGAGCCCCG	2456	2361
1039000	control->bgp->antigenomic	174063	6091353	pm:st	19	25	CGACGGACGCTGCATGCCCGCCCCT	1112	2379
1039001	control->bgp->antigenomic	174063	6116317	pm:st	19	25	GCAGCCGCGTATGCGCCGACCGGAC	476	2389
1039002	control->bgp->antigenomic	174063	6142875	pm:st	19	25	AACGCCGCTGCGCATGGGCTCGCCG	1434	2399
1039003	control->bgp->antigenomic	174063	6168997	pm:st	19	25	CCCCTGCGCAGCGCATGTCGCCGGT	1956	2409
1039004	control->bgp->antigenomic	174063	6184713	pm:st	19	25	GAGGGCCGCGCAGCTTGATCGGGGG	2312	2415
1039005	control->bgp->antigenomic	174063	6184721	pm:st	19	25	GCCTCGGGCCGCATGTTGCGGGGTG	2320	2415
1039006	control->bgp->antigenomic	174063	6194421	pm:st	19	25	GGCGGCGGCGCGATCATGCGGCCTA	1780	2419
1039007	control->bgp->antigenomic	174063	6220273	pm:st	19	25	CCGCTCCAGGCGTTGCGCTAGCCCC	2032	2429
1039008	control->bgp->antigenomic	174063	6231013	pm:st	19	25	GGCGGGATTGGCGCCGCTCGCCCTT	2532	2433
1039009	control->bgp->antigenomic	174063	6245691	pm:st	19	25	CGTGCGATGCCTGGCCGCAGAGGCC	1850	2439
1039010	control->bgp->antigenomic	174063	6270545	pm:st	19	25	CGCTCCAGCTGGGCAGCACGCCTCG	1104	2449
1039011	control->bgp->antigenomic	174063	6299927	pm:st	19	25	GCACCCTAGGGCATGCCCGGCGAGC	2326	2460
1039012	control->bgp->antigenomic	174063	6321127	pm:st	19	25	GCGCGCCGTGCTGGCGCTTACCACG	486	2469
1039013	control->bgp->antigenomic	174063	6322139	pm:st	19	25	TCCCGCTGCTCAGGCGCACGGGGAC	1498	2469
1039014	control->bgp->antigenomic	174063	6322383	pm:st	19	25	GCAGGGGCGCAGCTGATGGCGCTCG	1742	2469
1039015	control->bgp->antigenomic	174063	6346031	pm:st	19	25	GGGGGTCCCTAGCATGCGCCCCGTG	2350	2478
1039016	control->bgp->antigenomic	174063	6348001	pm:st	19	25	GCGGGGATGAGCCTGCCGCTCGCGA	1760	2479
1039017	control->bgp->antigenomic	174063	6373785	pm:st	19	25	CCCGGGGCCGTATGCTGCCGCGATC	1944	2489
1039018	control->bgp->antigenomic	174063	6415237	pm:st	19	25	CCCCCGATGGCTGGCGCATCACCGG	2436	2505
1039019	control->bgp->antigenomic	174063	6438067	pm:st	19	25	TGACCCGCGCCCCTGCTAGCAGCCC	2226	2514
1039020	control->bgp->antigenomic	174063	6438207	pm:st	19	25	GGAGAGGCACGCTGGCCAACCCCCG	2366	2514
1039021	control->bgp->antigenomic	174063	6474777	pm:st	19	25	GCTCCCGCTATCCCGCTGCGCGCGT	536	2529
1039022	control->bgp->antigenomic	174063	6484349	pm:st	19	25	CACCCCATCAACGCGGCGCGCCACC	2428	2532
1039023	control->bgp->antigenomic	174063	6507485	pm:st	19	25	GCCGCATGATAGCGCCCCCGGTGGG	2524	2541
1039024	control->bgp->antigenomic	174063	6526051	pm:st	19	25	CCTCGCGATGCGCTGCCGCGCGATG	610	2549
1039025	control->bgp->antigenomic	174063	6526465	pm:st	19	25	GCACCACGCATAGCCGCGAGGGGCG	1024	2549
1039026	control->bgp->antigenomic	748639	10017	pm:st	22	25	GCGCGGCAGGCCGGGCCCGCAAGCG	2336	3
1039027	control->bgp->antigenomic	748639	24141	pm:st	22	25	CGCGCCGGGCTGGCCGCGGCTACGG	1100	9
1039028	control->bgp->antigenomic	748639	24749	pm:st	22	25	GAGGGCCCGCGGGCCGGCAGCGTCG	1708	9
1039029	control->bgp->antigenomic	748639	75975	pm:st	22	25	GCCACGGCTGCGGACGCCGGGCCGC	1734	29
1039030	control->bgp->antigenomic	748639	75999	pm:st	22	25	GCGGGGCGGCCGGCGTAGCGCCCAG	1758	29
1039031	control->bgp->antigenomic	748639	101161	pm:st	22	25	CCGCGGCCGCGCTGCGGCCCGCAGT	1320	39
1039032	control->bgp->antigenomic	748639	125227	pm:st	22	25	GGGCAGCTCGCGCCCGGGGGTCGCC	2346	48
1039033	control->bgp->antigenomic	748639	203279	pm:st	22	25	GCGCGCGAGCCCCGCTGGCGTCGGC	1038	79
1039034	control->bgp->antigenomic	748639	229665	pm:st	22	25	CGGCGTGCGGGGCTGGCGCGGGCCT	1824	89
1039035	control->bgp->antigenomic	748639	255495	pm:st	22	25	CCGGGCCGGGTAGCCCGCGCACCCG	2054	99
1039036	control->bgp->antigenomic	748639	263455	pm:st	22	25	GCGAGCGTGGGCCCACCGGCCGGCC	2334	102
1039037	control->bgp->antigenomic	748639	263499	pm:st	22	25	CGGCCACCCGGGCGGCTCGCGAGGC	2378	102
1039038	control->bgp->antigenomic	748639	263643	pm:st	22	25	GCCGGGTGGCCCGCCCGGTGCGCCT	2522	102
1039039	control->bgp->antigenomic	748639	294947	pm:st	22	25	CTAGCGCGGCGTCCGCCGGGGCGCG	546	115
1039040	control->bgp->antigenomic	748639	378705	pm:st	22	25	CGCGAAGCCCCCCGCGCTGCCGGGC	2384	147
1039041	control->bgp->antigenomic	748639	382565	pm:st	22	25	CGTGCGGCCGGCCGCCTGCGTCGCC	1124	149
1039042	control->bgp->antigenomic	748639	383317	pm:st	22	25	CTGGCCCGCAGCGCGGCGGTCCGCG	1876	149
1039043	control->bgp->antigenomic	748639	383433	pm:st	22	25	CCTCGCGGCCTGCCCGGCCGGCGTG	1992	149
1039044	control->bgp->antigenomic	748639	433861	pm:st	22	25	CACGCGGCCGCGGCTGTGCGCGGGG	1220	169
1039045	control->bgp->antigenomic	748639	434597	pm:st	22	25	CCACCGCCGGGGGGACGCGCTGGCG	1956	169
1039046	control->bgp->antigenomic	748639	471011	pm:st	22	25	GGCGGCAGCCCGCGGCCGGCGTCCA	2530	183
1039047	control->bgp->antigenomic	748639	493711	pm:st	22	25	TCAGGGCGCAGCCGCCGGGCGCCCG	2190	192
1039048	control->bgp->antigenomic	748639	536815	pm:st	22	25	GGGCGCCGTCCGGGCGGGCACGTCC	1774	209
1039049	control->bgp->antigenomic	748639	540137	pm:st	22	25	CGGGCTCGGCGCACGGGCCAGGCCC	2536	210
1039050	control->bgp->antigenomic	748639	612041	pm:st	22	25	CTCGCGCGCGCTGCGCGGCCACGCG	200	239
1039051	control->bgp->antigenomic	748639	632229	pm:st	22	25	AGGGGGCGCCCCGTACGCGGGCCCG	2468	246
1039052	control->bgp->antigenomic	748639	655117	pm:st	22	25	GCCGGCAACGCCGGCGTGGGGCGCC	2316	255
1039053	control->bgp->antigenomic	748639	689733	pm:st	22	25	CGGCCGCACGCCCGCTCCCGCGGTG	1092	269
1039054	control->bgp->antigenomic	748639	690445	pm:st	22	25	GGTCCGGGCCGCTGCCCACGCGGCG	1804	269
1039055	control->bgp->antigenomic	748639	690631	pm:st	22	25	CCGGACCGTGCGGCCCCGCCGGGGT	1990	269
1039056	control->bgp->antigenomic	748639	690669	pm:st	22	25	ACGCCCGAGGGCGCGCAGGCGCCGC	2028	269
1039057	control->bgp->antigenomic	748639	701229	pm:st	22	25	GGGCGGCGCCGTGGGCTCCGTGCCC	2348	273
1039058	control->bgp->antigenomic	748639	701311	pm:st	22	25	CCCTTCCGGCCGCTGGCGCGCCGGC	2430	273
1039059	control->bgp->antigenomic	748639	721673	pm:st	22	25	GACGCGGGGCCGCAGCGGCCCGGCA	2312	281
1039060	control->bgp->antigenomic	748639	724305	pm:st	22	25	CGCGCCGCCCACGTGGCCGCTGCCC	2384	282
1039061	control->bgp->antigenomic	748639	741495	pm:st	22	25	GTGGGGCGGCTCCGCCCGGCGCGAC	1654	289
1039062	control->bgp->antigenomic	748639	749827	pm:st	22	25	GCGGCCCGGGCGGCCGTCTGCCTCC	2306	292
1039063	control->bgp->antigenomic	748639	772873	pm:st	22	25	GACGGGCCGGCAGGCGGCTCCCGGC	2312	301
1039064	control->bgp->antigenomic	748639	816519	pm:st	22	25	CCACGGGCCAGCCGCCGGGGGTCGG	2438	318
1039065	control->bgp->antigenomic	748639	816549	pm:st	22	25	AGGGGCGCGCTGCCTCCGGGGCGCC	2468	318
1039066	control->bgp->antigenomic	748639	816609	pm:st	22	25	GGGCCGGCGTAGCGGGGCCTGCCGC	2528	318
1039067	control->bgp->antigenomic	748639	868879	pm:st	22	25	GCGCGCCGCGCGGCCACAGCGGCGA	1038	339
1039068	control->bgp->antigenomic	748639	895491	pm:st	22	25	AGCCGGGCCGGCAGCGCGCCGTGCC	2050	349
1039069	control->bgp->antigenomic	748639	920961	pm:st	22	25	CAGTGACGCGGCCGGGGGGGCGCCG	1920	359
1039070	control->bgp->antigenomic	748639	931659	pm:st	22	25	CGGCCGCAGATCCCGGGGCGGGCGG	2378	363
1039071	control->bgp->antigenomic	748639	931665	pm:st	22	25	CGCGCCAGCGGGGGGTGGCCTGCGC	2384	363
1039072	control->bgp->antigenomic	748639	931735	pm:st	22	25	CCGGCCGCCGCGTGCGTGGCGCCCA	2454	363
1039073	control->bgp->antigenomic	748639	954703	pm:st	22	25	CGGGCCGGGCGGCAGCTGACCCCGC	2382	372
1039074	control->bgp->antigenomic	748639	977819	pm:st	22	25	ACCCTCCGGCGCTGGCCGGGCGGGG	2458	381
1039075	control->bgp->antigenomic	748639	977903	pm:st	22	25	CCCGTGGGGGGCGTGCGGCTGGCGG	2542	381
1039076	control->bgp->antigenomic	748639	1000869	pm:st	22	25	AGGGGCTGCGGCAGGCGGCCGGCGG	2468	390
1039077	control->bgp->antigenomic	748639	1048079	pm:st	22	25	GCGCGACGCACCAGCCGCGCCCGGC	1038	409
1039078	control->bgp->antigenomic	748639	1069747	pm:st	22	25	TGAGCGCGCCGTGCGGGGCCGGCCC	2226	417
1039079	control->bgp->antigenomic	748639	1093009	pm:st	22	25	CGCGCCCTGCGGGGGGGCCTCGCAG	2448	426
1039080	control->bgp->antigenomic	748639	1115947	pm:st	22	25	GGGCCCGCGGCCTGGCAGCGCGAGG	2346	435
1039081	control->bgp->antigenomic	748639	1138993	pm:st	22	25	GGCGGGCGGCCCGGCAGCGGTTGCG	2352	444
1039082	control->bgp->antigenomic	748639	1151177	pm:st	22	25	GCTCGGCTCGCAGCCGCGGGCGCCC	1736	449
1039083	control->bgp->antigenomic	748639	1162027	pm:st	22	25	GGGCCCGCGGCGCTGCGGCCCAGGT	2346	453
1039084	control->bgp->antigenomic	748639	1162067	pm:st	22	25	CGGCGGTGCGGGCGCGAAGGCGGGC	2386	453
1039085	control->bgp->antigenomic	748639	1176145	pm:st	22	25	CGCACCGCGGCCGGCCGCGACCAGG	1104	459
1039086	control->bgp->antigenomic	748639	1176825	pm:st	22	25	GGCAGCGACCACGCGGCGCCGCGGG	1784	459
1039087	control->bgp->antigenomic	748639	1177015	pm:st	22	25	CCTGCGGCAGAGCCGCCCGCCGGCG	1974	459
1039088	control->bgp->antigenomic	748639	1253099	pm:st	22	25	CCGCCCTGCCGCGACGCGCGTCCGG	1258	489
1039089	control->bgp->antigenomic	748639	1254229	pm:st	22	25	CGCCCCTGGCCGGCCCAGGCGGCGT	2388	489
1039090	control->bgp->antigenomic	748639	1277221	pm:st	22	25	GGGTGCGGGCACCTGCGCGGCCCGG	2340	498
1039091	control->bgp->antigenomic	748639	1277343	pm:st	22	25	CCGGCCGAACGCCCGGGGTGCGGGC	2462	498
1039092	control->bgp->antigenomic	748639	1277947	pm:st	22	25	CGCGAGCGCGGCGCGCGCCTCGACC	506	499
1039093	control->bgp->antigenomic	748639	1305539	pm:st	22	25	CCGGCCTGGCCCGCTCGCGGCCCGA	2498	509
1039094	control->bgp->antigenomic	748639	1330465	pm:st	22	25	CGGCTGGCCGCGGTGCGTGCCCCCG	1824	519
1039095	control->bgp->antigenomic	748639	1369493	pm:st	22	25	CCCGTTGCGCGGGGGGCAGCCGGCG	2452	534
1039096	control->bgp->antigenomic	748639	1458345	pm:st	22	25	GTCGCGGGCGGCTGCCGGCCGAGGG	1704	569
1039097	control->bgp->antigenomic	748639	1458389	pm:st	22	25	GCGGGCCATGCCCGGCGCGCGGTCG	1748	569
1039098	control->bgp->antigenomic	748639	1458569	pm:st	22	25	CAGGGGGCGCGCTGCCCGCGAGCGG	1928	569
1039099	control->bgp->antigenomic	748639	1483501	pm:st	22	25	CCGCGCGCCCGACCGCTGGCCGCAC	1260	579
1039100	control->bgp->antigenomic	748639	1484071	pm:st	22	25	CGCGGCCCCCGCGCGACGGTGACCC	1830	579
1039101	control->bgp->antigenomic	748639	1484169	pm:st	22	25	CAGGGGGCGCGACCGCGTGGCGGGC	1928	579
1039102	control->bgp->antigenomic	748639	1484581	pm:st	22	25	GGGTGCCCGTGCCGCGGCTGGCCGG	2340	579
1039103	control->bgp->antigenomic	748639	1530751	pm:st	22	25	CCCGTGGCAGGCCCGCGTGGGCGGC	2430	597
1039104	control->bgp->antigenomic	748639	1534545	pm:st	22	25	CGGGCGGCCGAGCCGGGCTCGCGCT	1104	599
1039105	control->bgp->antigenomic	748639	1560859	pm:st	22	25	GGCGCCGGCCGGCTCGTGCGGGGTC	1818	609
1039106	control->bgp->antigenomic	748639	1612231	pm:st	22	25	CCGGCCCGTCGGGCTGCCAGCGCGC	1990	629
1039107	control->bgp->antigenomic	748639	1668741	pm:st	22	25	TCCGGTGCCCGCAGGCGGCGGCCGG	2180	651
1039108	control->bgp->antigenomic	748639	1668899	pm:st	22	25	GCGGCTGGCCGCCGCAGTGGCCGGC	2338	651
1039109	control->bgp->antigenomic	748639	1668947	pm:st	22	25	CGCCCCCAGCCGTCGCGGGCACGGG	2386	651
1039110	control->bgp->antigenomic	748639	1713759	pm:st	22	25	CGGGCGCGCAGCGCCGGCCGTCGAC	1118	669
1039111	control->bgp->antigenomic	748639	1715013	pm:st	22	25	GGTCGGTGGGGGCACGCGGCCCCGC	2372	669
1039112	control->bgp->antigenomic	748639	1737997	pm:st	22	25	GACCGGCCCCCGGTGGGCGGGGACG	2316	678
1039113	control->bgp->antigenomic	748639	1738105	pm:st	22	25	CACGCGGGGGGGCGCCCACGCCTCG	2424	678
1039114	control->bgp->antigenomic	748639	1738127	pm:st	22	25	CCTGAGCCCTGCGGGCCGCGCCCCG	2446	678
1039115	control->bgp->antigenomic	748639	1738223	pm:st	22	25	CCCGGGCGGGTCACCCGGCCGCTCC	2542	678
1039116	control->bgp->antigenomic	748639	1761149	pm:st	22	25	CCCGGCCGGGCGCTGGCCCGAGTGC	2428	687
1039117	control->bgp->antigenomic	748639	1841683	pm:st	22	25	GCCGGCGCGGCTGCGCAGCGACGGC	1042	719
1039118	control->bgp->antigenomic	748639	1853265	pm:st	22	25	CGCGCGCGCGGGGGGGCGCTGGCAA	2384	723
1039119	control->bgp->antigenomic	748639	1867303	pm:st	22	25	GACGCGCGCCTGGCCGCACGGGCGG	1062	729
1039120	control->bgp->antigenomic	748639	1876301	pm:st	22	25	CGGCGGCCGTGCCGCAGGGCCCCAC	2380	732
1039121	control->bgp->antigenomic	748639	1876373	pm:st	22	25	CCGCGGTGAGGCCGCCCCGGCCCAG	2452	732
1039122	control->bgp->antigenomic	748639	1892905	pm:st	22	25	GCGGCAGCGTCCGGCGGGCGCGCAC	1064	739
1039123	control->bgp->antigenomic	748639	1893587	pm:st	22	25	GCTCCGCGCGGCGACCCGGCGGCTC	1746	739
1039124	control->bgp->antigenomic	748639	1893599	pm:st	22	25	GCGGGAGCGGGCGGCCGTGCGAGGC	1758	739
1039125	control->bgp->antigenomic	748639	1899391	pm:st	22	25	CCCGTACCGGCGGCAGGGGGGCGGC	2430	741
1039126	control->bgp->antigenomic	748639	1899411	pm:st	22	25	CCGACGCACCGCGCTGGGCCCGGGG	2450	741
1039127	control->bgp->antigenomic	748639	1918481	pm:st	22	25	GCCCGCGGCGAAGCGCGCGCGGCTG	1040	749
1039128	control->bgp->antigenomic	748639	1919181	pm:st	22	25	GCACGCCTGAGCGGCGCGCCGGCCC	1740	749
1039129	control->bgp->antigenomic	748639	1922391	pm:st	22	25	CGTGCGCCCGGGGGCCACTGCCGGG	2390	750
1039130	control->bgp->antigenomic	748639	1922537	pm:st	22	25	CGGCCCCCCCTGCGGAGAGCGCGGC	2536	750
1039131	control->bgp->antigenomic	748639	1968617	pm:st	22	25	CGGCCCCCCGGGTGCGTGCGCCCTC	2536	768
1039132	control->bgp->antigenomic	748639	2072827	pm:st	22	25	GGCCCCGCGGACCAGCGCGGTCCCG	1786	809
1039133	control->bgp->antigenomic	748639	2098417	pm:st	22	25	GGGGCGCACGCGGCGTGGGTGGCGC	1776	819
1039134	control->bgp->antigenomic	748639	2106679	pm:st	22	25	GGCCCCGGCCCCGCGCGGCAGTCGT	2358	822
1039135	control->bgp->antigenomic	748639	2129651	pm:st	22	25	GTCGCTGCCGGGGGGGCGACGGGGC	2290	831
1039136	control->bgp->antigenomic	748639	2175731	pm:st	22	25	GTCGCGATGCCCGCCCGGCCGCGGC	2290	849
1039137	control->bgp->antigenomic	748639	2200995	pm:st	22	25	CCCCACGCTAGCCCGGCGCGCGCCC	1954	859
1039138	control->bgp->antigenomic	748639	2244909	pm:st	22	25	GGGCGCTGCGCCGTCCGCTGGGCGC	2348	876
1039139	control->bgp->antigenomic	748639	2244921	pm:st	22	25	GGCCGGGCGCCTGCACCGGGGACGG	2360	876
1039140	control->bgp->antigenomic	748639	2277377	pm:st	22	25	TCGGTCCGTCCGGCGGCCGCGGGCC	1536	889
1039141	control->bgp->antigenomic	748639	2314103	pm:st	22	25	CAGCGGGGGGGGGCTCGGCCGTCGC	2422	903
1039142	control->bgp->antigenomic	748639	2328197	pm:st	22	25	CTCGCGGGCGCAGCGGCGCGGGTGG	1156	909
1039143	control->bgp->antigenomic	748639	2380327	pm:st	22	25	AGGCCACGCGCGGCCCCAGCGGCGC	2086	929
1039144	control->bgp->antigenomic	748639	2383271	pm:st	22	25	AGCGGGCTGGCCGCAGGCGGCGCCG	2470	930
1039145	control->bgp->antigenomic	748639	2404993	pm:st	22	25	CTGCGGCGGCTGCCCGCGCGCCGGT	1152	939
1039146	control->bgp->antigenomic	748639	2406225	pm:st	22	25	CGCGGGCCCCGAGGGGGCCACCGAC	2384	939
1039147	control->bgp->antigenomic	748639	2456093	pm:st	22	25	GGCGGTCGCCGACGAGCGCGCCGCC	1052	959
1039148	control->bgp->antigenomic	748639	2475415	pm:st	22	25	CCGGCATGGCGCCGGCCGCGCTGCC	2454	966
1039149	control->bgp->antigenomic	748639	2544295	pm:st	22	25	GGCGTGCGGACTCCCGCCGGGGGCC	2214	993
1039150	control->bgp->antigenomic	748639	2544415	pm:st	22	25	GCTCCCAGGGCCGGTCGCGGGGCCG	2334	993
1039151	control->bgp->antigenomic	748639	2559471	pm:st	22	25	ACGGCGGAGGGCCGCTGCGGCCCGC	2030	999
1039152	control->bgp->antigenomic	748639	2613427	pm:st	22	25	GTCGGGGGGCGCCGCCTGCCACGCC	2226	1020
1039153	control->bgp->antigenomic	748639	2682705	pm:st	22	25	CGCGGGCGGCCCGCAGGCGGCGACA	2384	1047
1039154	control->bgp->antigenomic	748639	2686661	pm:st	22	25	CCCGCGGGCAGACCGCCGCCGCTCG	1220	1049
1039155	control->bgp->antigenomic	748639	2687397	pm:st	22	25	CCCCGCCACGGCGGTCCGCGGTCCC	1956	1049
1039156	control->bgp->antigenomic	748639	2727077	pm:st	22	25	ACGCACCGCGCCAGCGCCGGCGGCG	676	1065
1039157	control->bgp->antigenomic	748639	2728749	pm:st	22	25	GGCGTGGGGGCGCGCTCGTCCGGCC	2348	1065
1039158	control->bgp->antigenomic	748639	2774865	pm:st	22	25	CGCGGGGGCAGCGGCCGCCCGCCAT	2384	1083
1039159	control->bgp->antigenomic	748639	2788351	pm:st	22	25	CGCCCCGCGTCCGGCGCGCTCCGTG	510	1089
1039160	control->bgp->antigenomic	748639	2797879	pm:st	22	25	GGCCCCCGCGCAGCGGCTCGGGTGG	2358	1092
1039161	control->bgp->antigenomic	748639	2815099	pm:st	22	25	GTCGGCCAGCGACCCGCGGGGGCCG	1658	1099
1039162	control->bgp->antigenomic	748639	2820947	pm:st	22	25	CGCCCTGCGCAGGCCGGCGGGGGGT	2386	1101
1039163	control->bgp->antigenomic	748639	2825987	pm:st	22	25	GCCGAGCGGCCCGGCTGCGCCCGCA	2306	1103
1039164	control->bgp->antigenomic	748639	2866597	pm:st	22	25	CCCCGCCGCGCCCGCATCGCCACGG	1956	1119
1039165	control->bgp->antigenomic	748639	2867031	pm:st	22	25	CGTCGCGTTGCCGCCCGGGGGGGCG	2390	1119
1039166	control->bgp->antigenomic	748639	2913011	pm:st	22	25	TGCCGCAGCGTGGGCCGCCCCCGCG	2290	1137
1039167	control->bgp->antigenomic	748639	2935985	pm:st	22	25	GTCGGCGCCCGGGCGTTGCCGGGGG	2224	1146
1039168	control->bgp->antigenomic	748639	2982293	pm:st	22	25	CCGCGCGGCGGTGCCCCGGCCTTGC	2452	1164
1039169	control->bgp->antigenomic	748639	2993681	pm:st	22	25	GCGGCGCGGCGCGGGCGCCTTACCG	1040	1169
1039170	control->bgp->antigenomic	748639	2993719	pm:st	22	25	GGTCGTGAGCGCCCCGGCGGCGGCG	1078	1169
1039171	control->bgp->antigenomic	748639	3028369	pm:st	22	25	CCCGCCGGGCCGTCGCAGCACGGGG	2448	1182
1039172	control->bgp->antigenomic	748639	3051443	pm:st	22	25	CCGGCGCTGGCGGCCGGCCACCACC	2482	1191
1039173	control->bgp->antigenomic	748639	3069947	pm:st	22	25	CGCGCGAGCGCGGCACCGCCAGCCG	506	1199
1039174	control->bgp->antigenomic	748639	3097337	pm:st	22	25	GTAGCCGCTCCCGGGGGGCGGGCCG	2296	1209
1039175	control->bgp->antigenomic	748639	3121681	pm:st	22	25	GCGGCGGGCGCCAGACCGCCGCGTG	1040	1219
1039176	control->bgp->antigenomic	748639	3173673	pm:st	22	25	CGCGACCGGGGGGGGACGCGCAGCC	1832	1239
1039177	control->bgp->antigenomic	748639	3212771	pm:st	22	25	GCTCGCCAGCGGTCCCCCGGGGCCG	2530	1254
1039178	control->bgp->antigenomic	748639	3224873	pm:st	22	25	CGCGCCGGCCGCTTCGCCCGCCCTC	1832	1259
1039179	control->bgp->antigenomic	748639	3258669	pm:st	22	25	GGGCGAGCTGGCGGGCGGCGCCTCC	2348	1272
1039180	control->bgp->antigenomic	748639	3327277	pm:st	22	25	CGCCAGGCACGCGCGCGCCAGCCGC	1836	1299
1039181	control->bgp->antigenomic	748639	3327863	pm:st	22	25	CGCGGGGCCGCCAGCGGTGGCAGCC	2422	1299
1039182	control->bgp->antigenomic	748639	3373845	pm:st	22	25	GCCCGCCTCCGCATGCGCGGCGCCC	2324	1317
1039183	control->bgp->antigenomic	748639	3397023	pm:st	22	25	CCGGCGCCCGCAGCCAAGCCGGCGG	2462	1326
1039184	control->bgp->antigenomic	748639	3419923	pm:st	22	25	GCCCCTGCGGCGCTCGGGCCGTGGC	2322	1335
1039185	control->bgp->antigenomic	748639	3443087	pm:st	22	25	CCCGCCGGGCCAGCGAGGGCCGCAG	2446	1344
1039186	control->bgp->antigenomic	748639	3455367	pm:st	22	25	CAGCCCGGCCGCAGCGTGCCGCGGG	1926	1349
1039187	control->bgp->antigenomic	748639	3466165	pm:st	22	25	CCGGCGCCCCCGGCTGCGGAGCAGC	2484	1353
1039188	control->bgp->antigenomic	748639	3511977	pm:st	22	25	TGGCGACGCCCCCCCGGGTGCGCCG	2216	1371
1039189	control->bgp->antigenomic	748639	3512201	pm:st	22	25	GTCCCCCGCCTGCGGGCCGCGTGGC	2440	1371
1039190	control->bgp->antigenomic	748639	3531519	pm:st	22	25	ACCCGCCGCTAGGCGCGGCCGCGCC	1278	1379
1039191	control->bgp->antigenomic	748639	3557555	pm:st	22	25	GACGCCACCGGGGGGCGCTCGGCGC	1714	1389
1039192	control->bgp->antigenomic	748639	3581199	pm:st	22	25	GCCGCCCGGCGCTCCCGGGAGTCCG	2318	1398
1039193	control->bgp->antigenomic	748639	3604469	pm:st	22	25	AGGGGGCCGGCGTGCCGCCACCCCG	2548	1407
1039194	control->bgp->antigenomic	748639	3634475	pm:st	22	25	GGCCGACGCGCGGGGGGGCGCTGTC	1834	1419
1039195	control->bgp->antigenomic	748639	3634477	pm:st	22	25	CTCGCGCCCGGCGTCGCCCACGGGG	1836	1419
1039196	control->bgp->antigenomic	748639	3634485	pm:st	22	25	GGTCCCCGCCGCCCGCAGCCGCGAG	1844	1419
1039197	control->bgp->antigenomic	748639	3685605	pm:st	22	25	GGGTCGCGCCCCCCGGACGGGGTCG	1764	1439
1039198	control->bgp->antigenomic	748639	3696419	pm:st	22	25	GCGGGGCGCCACCACGGGGCCGCAG	2338	1443
1039199	control->bgp->antigenomic	748639	3737031	pm:st	22	25	CCGGCGCGAGGCTTCCGCGGGCGCC	1990	1459
1039200	control->bgp->antigenomic	748639	3762631	pm:st	22	25	CCGGCGCGCTGCGGCCATCGGCGCC	1990	1469
1039201	control->bgp->antigenomic	748639	3787567	pm:st	22	25	AGCGGCGCGGCCTGCCGGGACGCGC	1326	1479
1039202	control->bgp->antigenomic	748639	3788235	pm:st	22	25	ACCGGGGAGCGGCGCGCGCCCCGGT	1994	1479
1039203	control->bgp->antigenomic	748639	3813095	pm:st	22	25	CCGTCCGAGCACGGGCCCGCGGCGC	1254	1489
1039204	control->bgp->antigenomic	748639	3834703	pm:st	22	25	CGGGCGCGCCTGGGCCGGCAGCCTG	2382	1497
1039205	control->bgp->antigenomic	748639	3838037	pm:st	22	25	CCCGCGACGCGCACGGCGCCGCCGT	596	1499
1039206	control->bgp->antigenomic	748639	3838699	pm:st	22	25	CCGACCGCGGGTGCCGCCACGCGCC	1258	1499
1039207	control->bgp->antigenomic	748639	3839201	pm:st	22	25	GCGGCACCAGGCCGTGCGCGGCCCG	1760	1499
1039208	control->bgp->antigenomic	748639	3863545	pm:st	22	25	CGGGCGCGGGCGGTCAGCCGCGCGT	504	1509
1039209	control->bgp->antigenomic	748639	3903795	pm:st	22	25	GGCGACCGCCGGCCCCCGCAGGGTG	2354	1524
1039210	control->bgp->antigenomic	748639	3903843	pm:st	22	25	CTGGCGCCCGTCTGGCGGGCCGGGG	2402	1524
1039211	control->bgp->antigenomic	748639	3916081	pm:st	22	25	CTCCGGCCGCGGGGTGCGCCACCGG	1840	1529
1039212	control->bgp->antigenomic	748639	3992775	pm:st	22	25	GCCAACCGGCGCGCGCGCAGCCGCG	1734	1559
1039213	control->bgp->antigenomic	748639	3993029	pm:st	22	25	CCGCGCTGGCCAGCGCCGGCGCCTC	1988	1559
1039214	control->bgp->antigenomic	748639	4019097	pm:st	22	25	ACCGCCCGGGCCAGCGGGGCGTCCC	2456	1569
1039215	control->bgp->antigenomic	748639	4042121	pm:st	22	25	CCAGCCAGCGGCGCCTCCGCGCGGC	2440	1578
1039216	control->bgp->antigenomic	748639	4043997	pm:st	22	25	GCGCCGCCGCCATGCCGCGCCTGCG	1756	1579
1039217	control->bgp->antigenomic	748639	4111089	pm:st	22	25	GTGCGGCCGCGCCGGCAGGGCCTGC	2288	1605
1039218	control->bgp->antigenomic	748639	4157255	pm:st	22	25	GGTGCCCGCCGCTCGACGGCCCGCC	2374	1623
1039219	control->bgp->antigenomic	748639	4180239	pm:st	22	25	GCCGCTGGCCGGCCTGCTCCGCCGC	2318	1632
1039220	control->bgp->antigenomic	748639	4223265	pm:st	22	25	CGGCCCGCGGCCGCCGTCTACGGCC	1824	1649
1039221	control->bgp->antigenomic	748639	4223555	pm:st	22	25	ACCGGCTGCGCCCGGGCGGCGGCGA	2114	1649
1039222	control->bgp->antigenomic	748639	4274573	pm:st	22	25	CACGCGTGCCCGGGGCGGCCGTGGC	1932	1669
1039223	control->bgp->antigenomic	748639	4318613	pm:st	22	25	CCGCTGGCGCGGGGGCAGAGCCCGG	2452	1686
1039224	control->bgp->antigenomic	748639	4364587	pm:st	22	25	GGGCCGCCGGCGTGACCGCCTCCGC	2346	1704
1039225	control->bgp->antigenomic	748639	4402415	pm:st	22	25	GGGCTCGGCCACGTGCGGCGCGGCG	1774	1719
1039226	control->bgp->antigenomic	748639	4402467	pm:st	22	25	CGGCGGGCTTCAGGCGCGGGCGCGG	1826	1719
1039227	control->bgp->antigenomic	748639	4402473	pm:st	22	25	CGCGCCCGGCCGCTGTCCGGGAGGC	1832	1719
1039228	control->bgp->antigenomic	748639	4402477	pm:st	22	25	CGCCCCACGGCGGGGTGCGGCGGAG	1836	1719
1039229	control->bgp->antigenomic	748639	4410685	pm:st	22	25	GGAGGCGGCCGCCAGCGGCTCCCGG	2364	1722
1039230	control->bgp->antigenomic	748639	4453925	pm:st	22	25	CCGCGCAGCGTGCCCGGGCCGCGCA	2084	1739
1039231	control->bgp->antigenomic	748639	4456831	pm:st	22	25	CCCGCCCGCGCTGGTGCCTGCGGGG	2430	1740
1039232	control->bgp->antigenomic	748639	4502819	pm:st	22	25	GCGGGCGCGCTGCCCCCGGGTGTGC	2338	1758
1039233	control->bgp->antigenomic	748639	4504527	pm:st	22	25	TCCGCCGCCGTGGCGCGCGGGAGGC	1486	1759
1039234	control->bgp->antigenomic	748639	4526051	pm:st	22	25	GGGCGGCGGGCGCGCCCGCATTCGG	2530	1767
1039235	control->bgp->antigenomic	748639	4530421	pm:st	22	25	GGCGCGGGGGGCGACCGCGCGACCT	1780	1769
1039236	control->bgp->antigenomic	748639	4530473	pm:st	22	25	CGCGCAGGCGGTGGAGGCCGGCCCG	1832	1769
1039237	control->bgp->antigenomic	748639	4555999	pm:st	22	25	GCGCGCGGCACGCGGCCGCGGTTGG	1758	1779
1039238	control->bgp->antigenomic	748639	4594861	pm:st	22	25	TGCGCGCGGCGGGCCCATCCGGGCG	2220	1794
1039239	control->bgp->antigenomic	748639	4595045	pm:st	22	25	CTCGCCGCCGCCCCAACGGCCGGGG	2404	1794
1039240	control->bgp->antigenomic	748639	4607283	pm:st	22	25	CGAGTCCCCCGGCTGGCGGCCGGCG	1842	1799
1039241	control->bgp->antigenomic	748639	4618211	pm:st	22	25	GGGCGGGCGCCGTGGCCAGCCAGCG	2530	1803
1039242	control->bgp->antigenomic	748639	4631511	pm:st	22	25	GCGTGGGCGGCACCTCGCGCGCGCG	470	1809
1039243	control->bgp->antigenomic	748639	4658787	pm:st	22	25	AAGCGCTGCCGCGGCGGCCGCGGGG	2146	1819
1039244	control->bgp->antigenomic	748639	4664105	pm:st	22	25	GGGCCGCGCGGTCGCCTGCTCGCCC	2344	1821
1039245	control->bgp->antigenomic	748639	4664199	pm:st	22	25	CCACCGGCGGCCGCCGCCTGCGGTG	2438	1821
1039246	control->bgp->antigenomic	748639	4709621	pm:st	22	25	GGCGCGGCCCGCGCGCTGCGGTCGA	1780	1839
1039247	control->bgp->antigenomic	748639	4710229	pm:st	22	25	CGCCGGGGCTTGGCGGCGGGGTGCG	2388	1839
1039248	control->bgp->antigenomic	748639	4710277	pm:st	22	25	CCCCACGCGGCGGCCCTGACGGGCC	2436	1839
1039249	control->bgp->antigenomic	748639	4733287	pm:st	22	25	CTCCCGCTGCGGGGGGGCCGCAGCG	2406	1848
1039250	control->bgp->antigenomic	748639	4756325	pm:st	22	25	CTCGCCCTGCCGGCGGCTGGGGCGC	2404	1857
1039251	control->bgp->antigenomic	748639	4802357	pm:st	22	25	GGCCCGCCGCGAGGGCAGGCGCGGA	2356	1875
1039252	control->bgp->antigenomic	748639	4811283	pm:st	22	25	GCGGTCCGCTGCGACGGCGCGCCGG	1042	1879
1039253	control->bgp->antigenomic	748639	4825465	pm:st	22	25	CAGGCCGCGCTGGGGGGCGCCACGG	2424	1884
1039254	control->bgp->antigenomic	748639	4863199	pm:st	22	25	GCGCGCGCCGCGGCCTATCCCCGGG	1758	1899
1039255	control->bgp->antigenomic	748639	4871651	pm:st	22	25	GGGCGCGAACCCGCGGGGCACCGGG	2530	1902
1039256	control->bgp->antigenomic	748639	4888345	pm:st	22	25	ACGTCCCGGGCGGGCGCGCACCGCC	1304	1909
1039257	control->bgp->antigenomic	748639	4894503	pm:st	22	25	GGGCCGCGCATGGGGCGCCGCCACG	2342	1911
1039258	control->bgp->antigenomic	748639	4894697	pm:st	22	25	GGTGGGCGGGTGCGAGCCGCGGGCC	2536	1911
1039259	control->bgp->antigenomic	748639	4914417	pm:st	22	25	GGGCGGCCGGCGGGCAGCGCGTGTC	1776	1919
1039260	control->bgp->antigenomic	748639	4964941	pm:st	22	25	CGCGGCCGCGACGCTGGGCTGCGCG	1100	1939
1039261	control->bgp->antigenomic	748639	4986863	pm:st	22	25	CAGCTCGGGCGGCGCACCGGGGGGC	2542	1947
1039262	control->bgp->antigenomic	748639	4990535	pm:st	22	25	CGGCCCGCGCTGGCGGCCGGTCGTC	1094	1949
1039263	control->bgp->antigenomic	748639	5016811	pm:st	22	25	GGGAGCCGCTCGGCCGGGGCGACGG	1770	1959
1039264	control->bgp->antigenomic	748639	5041483	pm:st	22	25	TCGCGGTCCCCGGACGCGGCCGCGC	842	1969
1039265	control->bgp->antigenomic	748639	5055793	pm:st	22	25	GGGGTGGGGCGCCCTGGTGCGCGCG	2352	1974
1039266	control->bgp->antigenomic	748639	5093589	pm:st	22	25	GCGGCGCAGCGCTCCCGCGCTGGCG	1748	1989
1039267	control->bgp->antigenomic	748639	5101845	pm:st	22	25	GCCCTGCGCGGCGGGGCAGCGGTGG	2324	1992
1039268	control->bgp->antigenomic	748639	5118473	pm:st	22	25	GCTGCGGCCCGACCGCTGCGCGCGG	1032	1999
1039269	control->bgp->antigenomic	748639	5125041	pm:st	22	25	CCGGTGGGCCACGGCGCCCAGCGGC	2480	2001
1039270	control->bgp->antigenomic	748639	5147777	pm:st	22	25	TAGCCCGCCGTGGGGCGCGGCCCCG	2176	2010
1039271	control->bgp->antigenomic	748639	5147955	pm:st	22	25	GGCGCCCGGCTGCAGTGCCGCCGCC	2354	2010
1039272	control->bgp->antigenomic	748639	5170315	pm:st	22	25	GTGCGCCGCACGGCGGCCCGGCTGG	1674	2019
1039273	control->bgp->antigenomic	748639	5217149	pm:st	22	25	CTCCCGGCAGCCGGCCGGAGGCCGG	2428	2037
1039274	control->bgp->antigenomic	748639	5272767	pm:st	22	25	GACCGGGTCGGCCGCCGCCACGGGC	1726	2059
1039275	control->bgp->antigenomic	748639	5332257	pm:st	22	25	GCGCCGCATGCCGCCCGCGCGGCTG	2336	2082
1039276	control->bgp->antigenomic	748639	5373915	pm:st	22	25	GCGCGGGGTACGGCGCGGCCTCGCG	474	2099
1039277	control->bgp->antigenomic	748639	5373953	pm:st	22	25	CGCCGCGCGCTGCCGCGCGGAGCAG	512	2099
1039278	control->bgp->antigenomic	748639	5374479	pm:st	22	25	GCGCCTGCGACCCGCGCCGGCGGAC	1038	2099
1039279	control->bgp->antigenomic	748639	5374541	pm:st	22	25	CGCGGAGCGCCGCCTCGCGGCTGGG	1100	2099
1039280	control->bgp->antigenomic	748639	5375273	pm:st	22	25	CGCGCGCTGGCCGGCCGGTTCCGGG	1832	2099
1039281	control->bgp->antigenomic	748639	5470567	pm:st	22	25	CGGGGGCCGCGCTTGGCCGGCGCAG	2406	2136
1039282	control->bgp->antigenomic	748639	5528829	pm:st	22	25	GGCCTGCTGGCGGTCCGGCGCGCGC	1788	2159
1039283	control->bgp->antigenomic	748639	5585679	pm:st	22	25	GCCGCGGCTAGCCGGGCCCGGTGGG	2318	2181
1039284	control->bgp->antigenomic	748639	5608781	pm:st	22	25	CGGCCCGCGGAGCGGCGCTGGGGCT	2380	2190
1039285	control->bgp->antigenomic	748639	5631471	pm:st	22	25	ACGCGGCGTCAGGGCGCCCGGGGCC	2030	2199
1039286	control->bgp->antigenomic	748639	5631979	pm:st	22	25	CGCACCCCCCGCGCTGGCGGCCCGA	2538	2199
1039287	control->bgp->antigenomic	748639	5682571	pm:st	22	25	CACGGCACGCCCCGCGGCGGGGAGC	1930	2219
1039288	control->bgp->antigenomic	748639	5700939	pm:st	22	25	CGGTCGGCGCTTGCCCGGCGGGGGG	2378	2226
1039289	control->bgp->antigenomic	748639	5707299	pm:st	22	25	GCGTAGGCAGCGCGCCCGCGCCGCG	1058	2229
1039290	control->bgp->antigenomic	748639	5708271	pm:st	22	25	ACGCGGGCGCCCGCTCTGCCGGCGC	2030	2229
1039291	control->bgp->antigenomic	748639	5724141	pm:st	22	25	CTGGCGCCGCGGAGCCAGGCGGGGC	2540	2235
1039292	control->bgp->antigenomic	748639	5733847	pm:st	22	25	ACCCGCCTGCCCGCGAGCGGCCGCG	2006	2239
1039293	control->bgp->antigenomic	748639	5759311	pm:st	22	25	CGGCGCCCGGCGCCTAGGCGAGGGG	1870	2249
1039294	control->bgp->antigenomic	748639	5770019	pm:st	22	25	GCGGGAGCCCGCGCAGCGCGCTCCC	2338	2253
1039295	control->bgp->antigenomic	748639	5770119	pm:st	22	25	CCCCGGGCCGCCCTGGCCGTGAGCG	2438	2253
1039296	control->bgp->antigenomic	748639	5810425	pm:st	22	25	GGCGGGGTCGTGGCCGCCTCGCCGC	1784	2269
1039297	control->bgp->antigenomic	748639	5814903	pm:st	22	25	CTCCCGTACGGGGCGGGCGCGCCGG	1142	2271
1039298	control->bgp->antigenomic	748639	5836117	pm:st	22	25	CGCGCGGGCGGCTTGCGCCGGGGGT	1876	2279
1039299	control->bgp->antigenomic	748639	5908257	pm:st	22	25	GCGCCGGTGCGCGCTGCCTGCCCGG	2336	2307
1039300	control->bgp->antigenomic	748639	5977249	pm:st	22	25	TCGCGGGAGCGCGCGGGGGGCGTGC	2208	2334
1039301	control->bgp->antigenomic	748639	5977429	pm:st	22	25	CGCCGAGGGCCTGCCCGGTGCGGGG	2388	2334
1039302	control->bgp->antigenomic	748639	6000377	pm:st	22	25	GTCCGGGCCACCTGGCCGCGCCGGG	2296	2343
1039303	control->bgp->antigenomic	748639	6000435	pm:st	22	25	GGCGCGCTGCCGTTGGGCGGCCCGC	2354	2343
1039304	control->bgp->antigenomic	748639	6039277	pm:st	22	25	ACGTCGCACGGCGGCGCCGGCCGCG	236	2359
1039305	control->bgp->antigenomic	748639	6046565	pm:st	22	25	CTCGGCCGGCTGCCGCGGGGGGTGG	2404	2361
1039306	control->bgp->antigenomic	748639	6066477	pm:st	22	25	CGCCCGCCCCGTGCCGGCAGGCGTG	1836	2369
1039307	control->bgp->antigenomic	748639	6069539	pm:st	22	25	GCGGGTCGCCGCGCGGGCCAGGGCT	2338	2370
1039308	control->bgp->antigenomic	748639	6116943	pm:st	22	25	CGCGACTCCGCGCGGGCGCCGGGAG	1102	2389
1039309	control->bgp->antigenomic	748639	6220077	pm:st	22	25	CGCCCGCTGGCCGGCGCCTGCCCGT	1836	2429
1039310	control->bgp->antigenomic	748639	6296879	pm:st	22	25	CGCCGATCCCGGGTGCGCGCCCGGC	1838	2459
1039311	control->bgp->antigenomic	748639	6299923	pm:st	22	25	GCCACGGCGCCCGGGGGGCTCGGAG	2322	2460
1039312	control->bgp->antigenomic	748639	6323071	pm:st	22	25	CCCGGGAACGCGGCGGGGCCCCGTG	2430	2469
1039313	control->bgp->antigenomic	748639	6346021	pm:st	22	25	GCGGCCGGGCACAGCCGCCCCGGTG	2340	2478
1039314	control->bgp->antigenomic	748639	6346069	pm:st	22	25	CGCCTGAGGCGCGCCGCCCTGCCGC	2388	2478
1039315	control->bgp->antigenomic	748639	6373717	pm:st	22	25	CTGCGCCCCAGCGGGCGCGGGTCGG	1876	2489
1039316	control->bgp->antigenomic	748639	6397963	pm:st	22	25	CGACGCGCGCTGCCGCAGCCCGGCG	522	2499
1039317	control->bgp->antigenomic	748639	6399291	pm:st	22	25	CGTGCGGCCGGTGCCAGGCGCCCGG	1850	2499
1039318	control->bgp->antigenomic	748639	6424155	pm:st	22	25	CGAGAGCGGCACGGCCCCGCGGCGG	1114	2509
1039319	control->bgp->antigenomic	748639	6450397	pm:st	22	25	GCGACGCGGGCTTGGCCGCCGGGCG	1756	2519
1039320	control->bgp->antigenomic	748639	6461413	pm:st	22	25	GGCGGGCGCTGCGCAACCCGGCGGG	2532	2523
1039321	control->bgp->antigenomic	748639	6501773	pm:st	22	25	CACGGTCCGCGCGGGGGGGCCGCAG	1932	2539
1039322	control->bgp->antigenomic	748639	6527197	pm:st	22	25	GCGACGGCGCCCGCGCGGAGCCCAC	1756	2549
1039323	control->bgp->antigenomic	748639	6530383	pm:st	22	25	CGGGGCCCGGGGGCGCGTATGCCCG	2382	2550
1039324	control->bgp->antigenomic	748639	6553471	pm:st	22	25	CCCGGGCCGGGCGTCCGCGCGGATC	2430	2559
1039325	control->bgp->antigenomic	748639	6553493	pm:st	22	25	CCGCCTGCCCGTGGGGCGCCGTGGC	2452	2559
1039326	control->bgp->antigenomic	849780	50399	pm:st	21	25	GCGGGGCGGCGCGGCATAGAGGCCG	1758	19
1039327	control->bgp->antigenomic	849780	56213	pm:st	21	25	CCGGGCATCTGCGGGCCGCGGAGGC	2452	21
1039328	control->bgp->antigenomic	849780	56291	pm:st	21	25	GGCGGGGCGCCCGCATGGGACGCGA	2530	21
1039329	control->bgp->antigenomic	849780	75279	pm:st	21	25	GCGCGCGCACGCAGCGTGGGGCCTG	1038	29
1039330	control->bgp->antigenomic	849780	79333	pm:st	21	25	GGCCGGGCCAGCGCATCCCGGAGCG	2532	30
1039331	control->bgp->antigenomic	849780	102057	pm:st	21	25	TGGGCGCGCGCGCTATGCCCCCCGG	2216	39
1039332	control->bgp->antigenomic	849780	102371	pm:st	21	25	GGCGGGGCCCAGCGCAGCTGCTCCG	2530	39
1039333	control->bgp->antigenomic	849780	148357	pm:st	21	25	CCCCGCCAAGCCAGGCGCCGCTCGC	2436	57
1039334	control->bgp->antigenomic	849780	177935	pm:st	21	25	CCGCGGCCACGTTGCGCGTGCCGGC	1294	69
1039335	control->bgp->antigenomic	849780	194453	pm:st	21	25	CCGGGCAGCAGCGCGTGGGCCGCTC	2452	75
1039336	control->bgp->antigenomic	849780	194531	pm:st	21	25	GGCGGCGGATGCGCTGCCTGCCGGG	2530	75
1039337	control->bgp->antigenomic	849780	229543	pm:st	21	25	GAGTCCGCAGCTGGGCGGCGCCCGC	1702	89
1039338	control->bgp->antigenomic	849780	240429	pm:st	21	25	GGGCGGTGCCAGCTCAGCCGGCGGG	2348	93
1039339	control->bgp->antigenomic	849780	255263	pm:st	21	25	CGGCCGCGGGAGCGCAGCTGACGGG	1822	99
1039340	control->bgp->antigenomic	849780	280833	pm:st	21	25	GGACGGTGCGCGGCATCGCCCCGGG	1792	109
1039341	control->bgp->antigenomic	849780	332421	pm:st	21	25	TCCGGGGCGCACGCTGTGCCGCCCG	2180	129
1039342	control->bgp->antigenomic	849780	332773	pm:st	21	25	GGCCGCTGGGGCGCGCATGCAGCGC	2532	129
1039343	control->bgp->antigenomic	849780	355633	pm:st	21	25	GGCGGGAGCGCCGCGACATGCGCCC	2352	138
1039344	control->bgp->antigenomic	849780	357783	pm:st	21	25	CCCGGCGTAGCCCAGCGGCTCCGGG	1942	139
1039345	control->bgp->antigenomic	849780	382699	pm:st	21	25	CCGTCGAGCTGGCGCGGAGCCGGCG	1258	149
1039346	control->bgp->antigenomic	849780	459365	pm:st	21	25	CGTGGGTGCGCGGCAACGCGGGCGG	1124	179
1039347	control->bgp->antigenomic	849780	459999	pm:st	21	25	GCGGGCGCGCAGCCGAGCTCTGCCC	1758	179
1039348	control->bgp->antigenomic	849780	460063	pm:st	21	25	CGGCCGGGCAGCGCTGTGCGCTCGG	1822	179
1039349	control->bgp->antigenomic	849780	485009	pm:st	21	25	CTCCGGGCCGATCCGCGCACCGCCG	1168	189
1039350	control->bgp->antigenomic	849780	493973	pm:st	21	25	CCGGGCCAGCGCGCTAGCCCGCTCC	2452	192
1039351	control->bgp->antigenomic	849780	510697	pm:st	21	25	CCGACGCGGCGCAGCATGCGGGCGG	1256	199
1039352	control->bgp->antigenomic	849780	536769	pm:st	21	25	GCCGGGATACGCCCGGCGCCGGTGC	1728	209
1039353	control->bgp->antigenomic	849780	561747	pm:st	21	25	CGCCGCCGCCGGCAACGCACCGGGT	1106	219
1039354	control->bgp->antigenomic	849780	613801	pm:st	21	25	CCAGCGGCATGCCCGCAGCCGCGCG	1960	239
1039355	control->bgp->antigenomic	849780	632085	pm:st	21	25	GCACCGTGCCGCGTGGGCAGCCGGG	2324	246
1039356	control->bgp->antigenomic	849780	638533	pm:st	21	25	CGGCCGACGGCGTTGCGCCGGCCCT	1092	249
1039357	control->bgp->antigenomic	849780	664871	pm:st	21	25	CGCGGGGCGCCATACGGCCGACGGG	1830	259
1039358	control->bgp->antigenomic	849780	678223	pm:st	21	25	CGGGACCGCTGGCGCGCAACCCGGG	2382	264
1039359	control->bgp->antigenomic	849780	747411	pm:st	21	25	CCGCCGCGGGGCATCAGCTGGCCGG	2450	291
1039360	control->bgp->antigenomic	849780	765179	pm:st	21	25	GCGGCCCAGGCCTGGCGTTCGCGGG	2298	298
1039361	control->bgp->antigenomic	849780	792197	pm:st	21	25	CTCGCCGCAGCGGGGCGTAGGGCGG	1156	309
1039362	control->bgp->antigenomic	849780	793563	pm:st	21	25	GCCGGAGAGCTGCGCCCCCACGGGG	2522	309
1039363	control->bgp->antigenomic	849780	816367	pm:st	21	25	TGCCCGCGTGCGCTGCTGGGGCGGC	2286	318
1039364	control->bgp->antigenomic	849780	816403	pm:st	21	25	GCCTGCGCCGCCCGCAATCCGCGCC	2322	318
1039365	control->bgp->antigenomic	849780	862615	pm:st	21	25	CCGGCCGCAGCCCGCATGCCGTCCC	2454	336
1039366	control->bgp->antigenomic	849780	885709	pm:st	21	25	TGGGCCATCCGCGCTGCCCGCCGCG	2508	345
1039367	control->bgp->antigenomic	849780	885723	pm:st	21	25	GACCGGGGCATGCGCGCTGGGCCGG	2522	345
1039368	control->bgp->antigenomic	849780	908567	pm:st	21	25	GCCCAGCCAGCAAGCGCGCCGGGCG	2326	354
1039369	control->bgp->antigenomic	849780	908627	pm:st	21	25	CGCCACGCGGCATGGGCACGCCCCC	2386	354
1039370	control->bgp->antigenomic	849780	946395	pm:st	21	25	GCGAGCCGCGCATGGCCAGCGCGGG	1754	369
1039371	control->bgp->antigenomic	849780	954673	pm:st	21	25	GAGCGCAGCGCTGTGCCCCGCGGGC	2352	372
1039372	control->bgp->antigenomic	849780	972071	pm:st	21	25	CGCGGCGCGCGCAAGCCTGGGGTCC	1830	379
1039373	control->bgp->antigenomic	849780	997879	pm:st	21	25	AGGCCCGGCGAGGCGCCATCCCGCG	2038	389
1039374	control->bgp->antigenomic	849780	1046929	pm:st	21	25	CGCCCCATAGCGGGGCGCCAGGCGC	2448	408
1039375	control->bgp->antigenomic	849780	1069907	pm:st	21	25	CGCCCCGCATAGCCCTGGCGGGCGC	2386	417
1039376	control->bgp->antigenomic	849780	1073899	pm:st	21	25	CCGCCCGCCCGCGCTAGTACGGCGG	1258	419
1039377	control->bgp->antigenomic	849780	1099501	pm:st	21	25	CCGCGCGGGCTGGCGCGTTGGCGTG	1260	429
1039378	control->bgp->antigenomic	849780	1115937	pm:st	21	25	GCGCGCCCACGCGGGGCATGGCTGG	2336	435
1039379	control->bgp->antigenomic	849780	1125659	pm:st	21	25	CGGTCGGTGCGCCTGGGCAGGCGCC	1818	439
1039380	control->bgp->antigenomic	849780	1138965	pm:st	21	25	GCCCGGAGCGTGCCAGCTGGCCCGC	2324	444
1039381	control->bgp->antigenomic	849780	1150703	pm:st	21	25	CCGGCCGTCTGAGCGCGCACGGCCC	1262	449
1039382	control->bgp->antigenomic	849780	1151427	pm:st	21	25	CCGCACGCAGATCCGCGCCCCCGGC	1986	449
1039383	control->bgp->antigenomic	849780	1176301	pm:st	21	25	CCGCGCGCGCACCGCTGATGGCCGC	1260	459
1039384	control->bgp->antigenomic	849780	1185171	pm:st	21	25	CCGCCGGATGCGGGCAAGCCGCGGC	2450	462
1039385	control->bgp->antigenomic	849780	1208211	pm:st	21	25	CCGCCGGATGCAGCCAGGCGCGGGC	2450	471
1039386	control->bgp->antigenomic	849780	1253545	pm:st	21	25	GTCCGCGGGCCGCTGCATCCGCCGC	1704	489
1039387	control->bgp->antigenomic	849780	1253577	pm:st	21	25	GCCGGGGGTGCTGCGCGCTCCCGCT	1736	489
1039388	control->bgp->antigenomic	849780	1253675	pm:st	21	25	CGCACGCATGCAGGCGCCGGGGCGG	1834	489
1039389	control->bgp->antigenomic	849780	1254187	pm:st	21	25	GGGCCCGCATGCGCGGGGACGACCG	2346	489
1039390	control->bgp->antigenomic	849780	1256899	pm:st	21	25	CCCGCCCGCGCCGAACCATGCGCCC	2498	490
1039391	control->bgp->antigenomic	849780	1287635	pm:st	21	25	CCCGACATCTGGCGGGCGCCCCCGC	2514	502
1039392	control->bgp->antigenomic	849780	1300305	pm:st	21	25	CGGCCGGCGCCAGGCAGCAGGGCAC	2384	507
1039393	control->bgp->antigenomic	849780	1300309	pm:st	21	25	CGGCGGTGGCGCGCATGCCCCGCTC	2388	507
1039394	control->bgp->antigenomic	849780	1328991	pm:st	21	25	TCGCCGCGCGCGCCTGCTACGCGCC	350	519
1039395	control->bgp->antigenomic	849780	1354749	pm:st	21	25	CGCTCCGCGCGCATCGCTGCCGCGC	508	529
1039396	control->bgp->antigenomic	849780	1381623	pm:st	21	25	GGCTCGAGCGCGATCCGGGGGGCGC	1782	539
1039397	control->bgp->antigenomic	849780	1392433	pm:st	21	25	GGCGGGGGGACCAAGCCGCGCTCCG	2352	543
1039398	control->bgp->antigenomic	849780	1392467	pm:st	21	25	GACCCCGCCAGGCGATCGCCGGGCC	2386	543
1039399	control->bgp->antigenomic	849780	1415653	pm:st	21	25	GGCCAGTGCTGCGCACGCCCCGGGG	2532	552
1039400	control->bgp->antigenomic	849780	1432299	pm:st	21	25	CCGCCCATCCGGGCGCGCACGCGCT	1258	559
1039401	control->bgp->antigenomic	849780	1461671	pm:st	21	25	CCACGCATGCGGGGGGGCCGCGGTG	2470	570
1039402	control->bgp->antigenomic	849780	1484625	pm:st	21	25	CGGACCGCGCTCGCATGGGGCCGGC	2384	579
1039403	control->bgp->antigenomic	849780	1507631	pm:st	21	25	GGGGACCGCGCTGGGATGCCCCGCG	2350	588
1039404	control->bgp->antigenomic	849780	1509727	pm:st	21	25	CTCCCGTGCCCGGGCAGCGTGCGCC	1886	589
1039405	control->bgp->antigenomic	849780	1530681	pm:st	21	25	GGCCGGCCAAGCTGGCGCGTGCGGG	2360	597
1039406	control->bgp->antigenomic	849780	1530707	pm:st	21	25	CGCCCCATGGCGCAGTGCCCGCCGC	2386	597
1039407	control->bgp->antigenomic	849780	1553697	pm:st	21	25	GCGCGTCCCAGCATGCCGCCGGGCC	2336	606
1039408	control->bgp->antigenomic	849780	1553719	pm:st	21	25	GGCCACGCATGGGGCGAGCCGCCGG	2358	606
1039409	control->bgp->antigenomic	849780	1559661	pm:st	21	25	CCGGGGCGCGTGCTGCCGAGACGCG	620	609
1039410	control->bgp->antigenomic	849780	1560903	pm:st	21	25	CGGTGGCAGCTGGCCGCGACCCCCG	1862	609
1039411	control->bgp->antigenomic	849780	1576937	pm:st	21	25	CGGCGGGCCTGCGCATCACCGGGCC	2536	615
1039412	control->bgp->antigenomic	849780	1599821	pm:st	21	25	CGGCGGATGCAGCTGGCGCCCGGGC	2380	624
1039413	control->bgp->antigenomic	849780	1611501	pm:st	21	25	CCGCGCGATCGCCCGCAGCCTCCGG	1260	629
1039414	control->bgp->antigenomic	849780	1612227	pm:st	21	25	CCGCACCAGCTGCCAGGCGGCGCGC	1986	629
1039415	control->bgp->antigenomic	849780	1622841	pm:st	21	25	GGCCGGCAGCCAGCCGTGCGGCCAG	2360	633
1039416	control->bgp->antigenomic	849780	1645871	pm:st	21	25	GGGGCCGGGCGCGATGCTGCGTCGC	2350	642
1039417	control->bgp->antigenomic	849780	1689035	pm:st	21	25	ACCGCCATCGGCGCGGGCTCGGGCG	1994	659
1039418	control->bgp->antigenomic	849780	1692143	pm:st	21	25	CCCGGGAGCCTGCGGGCAGGCCACG	2542	660
1039419	control->bgp->antigenomic	849780	1714373	pm:st	21	25	GCCTGGTAGCGCGCAGCCCGCGCGC	1732	669
1039420	control->bgp->antigenomic	849780	1714597	pm:st	21	25	CCCCGGGCGCGCCGATACGGGGGGT	1956	669
1039421	control->bgp->antigenomic	849780	1738109	pm:st	21	25	CCCGGCCGCGGCGCATGTACCGGCC	2428	678
1039422	control->bgp->antigenomic	849780	1791171	pm:st	21	25	GCCGAGGGCGCGGCTGCATGCGCGC	1730	699
1039423	control->bgp->antigenomic	849780	1791303	pm:st	21	25	CGGACCCACAGCTGGCGCGGGGCCG	1862	699
1039424	control->bgp->antigenomic	849780	1791431	pm:st	21	25	CCGGCCCGGGCATGCGCGTACCGGG	1990	699
1039425	control->bgp->antigenomic	849780	1807161	pm:st	21	25	GGCCGGCGCAAGGCGCTAGCGCCCC	2360	705
1039426	control->bgp->antigenomic	849780	1842489	pm:st	21	25	GGTCGCCAGCTGGCGCCTGCCGCCG	1848	719
1039427	control->bgp->antigenomic	849780	1868227	pm:st	21	25	CCGCCCGGGCATGCGAGCCGCCGCT	1986	729
1039428	control->bgp->antigenomic	849780	1876259	pm:st	21	25	GCGGCGTTGGCCATCCGCGGCGGCC	2338	732
1039429	control->bgp->antigenomic	849780	1919427	pm:st	21	25	CCGCCCGCGCTGCCTGGCACCCGAG	1986	749
1039430	control->bgp->antigenomic	849780	1922455	pm:st	21	25	CCGGCCCGCAGGCTCGCCAGCCAGG	2454	750
1039431	control->bgp->antigenomic	849780	1922543	pm:st	21	25	CCCGGCGCCTGCGCATGGCGAGGGC	2542	750
1039432	control->bgp->antigenomic	849780	1970389	pm:st	21	25	GCTCGCCTGGCAGCCGAGCGGGCCG	1748	769
1039433	control->bgp->antigenomic	849780	1996227	pm:st	21	25	CCGCCCGCCATGCTGGCGCGCCTCG	1986	779
1039434	control->bgp->antigenomic	849780	2037549	pm:st	21	25	GGGCGCGCAGGGCTGCAGCCGCCGA	2348	795
1039435	control->bgp->antigenomic	849780	2037583	pm:st	21	25	CGGGCCCGCCAGCATGCGTGCGCCC	2382	795
1039436	control->bgp->antigenomic	849780	2047549	pm:st	21	25	AGCGGGGCCGCGCGGAATCGCGCGC	2108	799
1039437	control->bgp->antigenomic	849780	2060589	pm:st	21	25	GGGCGCGCAGGCGATGCTCCGCCGG	2348	804
1039438	control->bgp->antigenomic	849780	2060669	pm:st	21	25	CCCGGAGGGTTGGCGCGCTCCGGGC	2428	804
1039439	control->bgp->antigenomic	849780	2072357	pm:st	21	25	CCTCGGTCGCGCTGGCCACGCGCCC	1316	809
1039440	control->bgp->antigenomic	849780	2098597	pm:st	21	25	CCCCGCGCACGCCGCATGCACCCGG	1956	819
1039441	control->bgp->antigenomic	849780	2106643	pm:st	21	25	GCCCCCAGCGCGCCGAATGCGCCCG	2322	822
1039442	control->bgp->antigenomic	849780	2124071	pm:st	21	25	CGCGGAAGGCGGGCATCGCCCGCGG	1830	829
1039443	control->bgp->antigenomic	849780	2175789	pm:st	21	25	GGGCGCGTGCGGGCATCGCTGGGCC	2348	849
1039444	control->bgp->antigenomic	849780	2200821	pm:st	21	25	GGCGCCGCATGCCGCGCTGGGTCGG	1780	859
1039445	control->bgp->antigenomic	849780	2221843	pm:st	21	25	GCCCCCCATGCGGAGGCGCACCGCG	2322	867
1039446	control->bgp->antigenomic	849780	2221957	pm:st	21	25	CCCCTGGCAAGTGCGCCCCGGCGCG	2436	867
1039447	control->bgp->antigenomic	849780	2244885	pm:st	21	25	GCCCGGGCAGGAGCGTTGCGGCGGG	2324	876
1039448	control->bgp->antigenomic	849780	2244919	pm:st	21	25	GGCCCCGCCGCATGCAGGCGCTCGC	2358	876
1039449	control->bgp->antigenomic	849780	2267925	pm:st	21	25	GCCCGGGCCAGGCTGCGCCGTGAGC	2324	885
1039450	control->bgp->antigenomic	849780	2268143	pm:st	21	25	CACCGGCCCATGCGCCGCACCCGGC	2542	885
1039451	control->bgp->antigenomic	849780	2297645	pm:st	21	25	ACGCGCATGCGCGGCTGGCGCGGGC	1324	897
1039452	control->bgp->antigenomic	849780	2314149	pm:st	21	25	AGGCGGCCCGCCAGCATGCCGCCGG	2468	903
1039453	control->bgp->antigenomic	849780	2328997	pm:st	21	25	CCCCGCTGCGCGCCCGGATGGACCG	1956	909
1039454	control->bgp->antigenomic	849780	2337079	pm:st	21	25	GGCCCCGAACTGCGCGCTGGCGCCG	2358	912
1039455	control->bgp->antigenomic	849780	2379397	pm:st	21	25	CTCGCGGCATACGGCGCGCCGCCCC	1156	929
1039456	control->bgp->antigenomic	849780	2383347	pm:st	21	25	CCGCGCTGCCAGCGCCCATCGGGGG	2546	930
1039457	control->bgp->antigenomic	849780	2431197	pm:st	21	25	GCGCCCGCACGCGGGATGCGTCCCC	1756	949
1039458	control->bgp->antigenomic	849780	2431199	pm:st	21	25	GCGGGTCGAGCATGCCGGCGCGGGG	1758	949
1039459	control->bgp->antigenomic	849780	2452301	pm:st	21	25	CGGCGGGCATGCGCGCTCCCAGCGG	2380	957
1039460	control->bgp->antigenomic	849780	2507237	pm:st	21	25	GAGGGCTGCGCGGGCTGCCGCGACG	996	979
1039461	control->bgp->antigenomic	849780	2559219	pm:st	21	25	GGCGGTGCGCGACCCAGCTCCGGGC	1778	999
1039462	control->bgp->antigenomic	849780	2559397	pm:st	21	25	CCCCGCAGCTGGCCGTGCGGCGACC	1956	999
1039463	control->bgp->antigenomic	849780	2567347	pm:st	21	25	GCAGGCGCCGGGCTGCATGCCGGCG	2226	1002
1039464	control->bgp->antigenomic	849780	2567477	pm:st	21	25	GGCCGCGCGGGCGCGCTATCCACCC	2356	1002
1039465	control->bgp->antigenomic	849780	2584299	pm:st	21	25	CCGCCGATAGCCCGCGCTGCGGCGG	1258	1009
1039466	control->bgp->antigenomic	849780	2613581	pm:st	21	25	CGGCGGGAGCATGCAGCCGCGGGGG	2380	1020
1039467	control->bgp->antigenomic	849780	2659633	pm:st	21	25	GGCGGCCCAGCAGCGCACGGCCCTG	2352	1038
1039468	control->bgp->antigenomic	849780	2705815	pm:st	21	25	CCGGCTCGGTTGCGCGCCACCCCGC	2454	1056
1039469	control->bgp->antigenomic	849780	2712263	pm:st	21	25	CCCGTCGCGCATGCAGGCGCCGCGG	1222	1059
1039470	control->bgp->antigenomic	849780	2737741	pm:st	21	25	CGCGCGCGGCCGGCATGCTCGCAGC	1100	1069
1039471	control->bgp->antigenomic	849780	2738397	pm:st	21	25	GCGCCCACGCATGCGTCGCCCGCCC	1756	1069
1039472	control->bgp->antigenomic	849780	2749199	pm:st	21	25	GCCCGCTAGCAGCCCGCCCGGAGGC	2318	1073
1039473	control->bgp->antigenomic	849780	2751793	pm:st	21	25	GGCGGCAGCTGGGCCGTGCCGTCCC	2352	1074
1039474	control->bgp->antigenomic	849780	2751825	pm:st	21	25	CGCGGGGGCACAACGCGTGGGGGGG	2384	1074
1039475	control->bgp->antigenomic	849780	2751871	pm:st	21	25	CCCGAGGCGGCTACGCTGCCGGGCC	2430	1074
1039476	control->bgp->antigenomic	849780	2751987	pm:st	21	25	CCGCCCATGCGCACCCGCCGGGCGA	2546	1074
1039477	control->bgp->antigenomic	849780	2763971	pm:st	21	25	GCCGCCGCAGCGCATCCCTCCCGCG	1730	1079
1039478	control->bgp->antigenomic	849780	2788021	pm:st	21	25	CGCCCGAGCGCTGGCGCGTGCGACG	180	1089
1039479	control->bgp->antigenomic	849780	2790151	pm:st	21	25	GAGCCGGCAGCGCTGCCCAGGGCGC	2310	1089
1039480	control->bgp->antigenomic	849780	2865677	pm:st	21	25	GCGAGCGGCTGATGCGCGCCGCCGG	1036	1119
1039481	control->bgp->antigenomic	849780	2890065	pm:st	21	25	CGCGGGGCGGCATGGCACAGCCCCG	2384	1128
1039482	control->bgp->antigenomic	849780	2892229	pm:st	21	25	CCGCGGCGCTGCCTGGCCAGCGTGG	1988	1129
1039483	control->bgp->antigenomic	849780	2917687	pm:st	21	25	CGTCCGGCGCCGCATTGGGCGGGCG	1846	1139
1039484	control->bgp->antigenomic	849780	2936065	pm:st	21	25	GGCCGCGGCATCGAGCGCTGGGCGG	2304	1146
1039485	control->bgp->antigenomic	849780	2943479	pm:st	21	25	AGGCCTCGGCGCTGCCTGGGCCGCG	2038	1149
1039486	control->bgp->antigenomic	849780	2967881	pm:st	21	25	TCGCCCGCCAGCAACGCGCGCGCCG	840	1159
1039487	control->bgp->antigenomic	849780	3097479	pm:st	21	25	CCGGCGAGCCAGCGGCCATCGGCCG	2438	1209
1039488	control->bgp->antigenomic	849780	3122379	pm:st	21	25	GCGCCACGGCCCAGCTGCACCGCGG	1738	1219
1039489	control->bgp->antigenomic	849780	3199431	pm:st	21	25	CCGGCGTAGAGCCTGCGCGGGGGGG	1990	1249
1039490	control->bgp->antigenomic	849780	3224789	pm:st	21	25	GCGGCCACCATGGCGCTGCCGCGCG	1748	1259
1039491	control->bgp->antigenomic	849780	3224821	pm:st	21	25	GGCGCAGCTGCGCCATCGGGCGCGG	1780	1259
1039492	control->bgp->antigenomic	849780	3224869	pm:st	21	25	CGGGCCCATCGCGATGCGCCGCGCG	1828	1259
1039493	control->bgp->antigenomic	849780	3301831	pm:st	21	25	CCGGCGATAGCCTGCCGCCCGCGGG	1990	1289
1039494	control->bgp->antigenomic	849780	3303337	pm:st	21	25	GTGCGGAGCGATCGCGCGGCCCGCG	936	1290
1039495	control->bgp->antigenomic	849780	3304733	pm:st	21	25	GCTGCCGCACGGCCCAGCTGCGGGC	2332	1290
1039496	control->bgp->antigenomic	849780	3304857	pm:st	21	25	CCGGCTTGGCCACCTGCGCCCGGCG	2456	1290
1039497	control->bgp->antigenomic	849780	3327765	pm:st	21	25	GCCCGCCCAGCAGCGCTTGCCGCCG	2324	1299
1039498	control->bgp->antigenomic	849780	3350925	pm:st	21	25	CCGCGCGCAGCTATGGGCGCCCGGG	2444	1308
1039499	control->bgp->antigenomic	849780	3350929	pm:st	21	25	CCCGCCGCAAGCGCTGCCCACGCGG	2448	1308
1039500	control->bgp->antigenomic	849780	3350949	pm:st	21	25	CACCGGGGCAAGCCGGCTCGGGCCG	2468	1308
1039501	control->bgp->antigenomic	849780	3373857	pm:st	21	25	GCGCCCGCATCGCGCCATGCGGCGG	2336	1317
1039502	control->bgp->antigenomic	849780	3378469	pm:st	21	25	CGGGCCCGCATGCAGCCGCGACCCG	1828	1319
1039503	control->bgp->antigenomic	849780	3396899	pm:st	21	25	GCGGGGAACGCGCTGGCAGGCGCCC	2338	1326
1039504	control->bgp->antigenomic	849780	3404231	pm:st	21	25	CCGGCGAGCCATGCCCGCGTCCGGG	1990	1329
1039505	control->bgp->antigenomic	849780	3419951	pm:st	21	25	GGGGCGATCGCGGGGCTGCCAGGCG	2350	1335
1039506	control->bgp->antigenomic	849780	3419961	pm:st	21	25	GGCCGCATGCGCATGGCGCCGGCGG	2360	1335
1039507	control->bgp->antigenomic	849780	3454699	pm:st	21	25	CCGCCGGCGCGGGCTAGCAGGACCG	1258	1349
1039508	control->bgp->antigenomic	849780	3466211	pm:st	21	25	CCGCGCATCTGGCGCGCGAGGGCCC	2530	1353
1039509	control->bgp->antigenomic	849780	3466223	pm:st	21	25	CCGCCGGCTCCGCGGGCATGCTCCC	2542	1353
1039510	control->bgp->antigenomic	849780	3489185	pm:st	21	25	CCCGCCGGCTCCGCATGGCACGCGC	2464	1362
1039511	control->bgp->antigenomic	849780	3512199	pm:st	21	25	CACCGCGCCAGGGCCGCATGCGGGG	2438	1371
1039512	control->bgp->antigenomic	849780	3535151	pm:st	21	25	GGGGCGCCGCATGGGGCTACGCCGC	2350	1380
1039513	control->bgp->antigenomic	849780	3557831	pm:st	21	25	CCGGCGCACCGCGGCATGGGCGGTG	1990	1389
1039514	control->bgp->antigenomic	849780	3581089	pm:st	21	25	TCGGGGAGGCGTGCTGCGCCCCCGC	2208	1398
1039515	control->bgp->antigenomic	849780	3581231	pm:st	21	25	GGGGCGCCATCGCAGGTGCCCGGCG	2350	1398
1039516	control->bgp->antigenomic	849780	3581913	pm:st	21	25	GCGCCGGCGCAGCCGTGCTCGCGTG	472	1399
1039517	control->bgp->antigenomic	849780	3581947	pm:st	21	25	CGCGCGGGCTGCCGGCAGCTCGCGT	506	1399
1039518	control->bgp->antigenomic	849780	3583319	pm:st	21	25	CGCCGGCGGGATAGCCGCACGCCGC	1878	1399
1039519	control->bgp->antigenomic	849780	3650381	pm:st	21	25	CGGCGTGCGCCCATGCTGCCCGGCC	2380	1425
1039520	control->bgp->antigenomic	849780	3659225	pm:st	21	25	CGCGGGCATTGCCGCGCGCGCCCGT	984	1429
1039521	control->bgp->antigenomic	849780	3659495	pm:st	21	25	CCGTCCGCGCGCATCGCACCGGCCC	1254	1429
1039522	control->bgp->antigenomic	849780	3673563	pm:st	21	25	GAGGGGCCAGGGCGCATGCCGCGCG	2522	1434
1039523	control->bgp->antigenomic	849780	3685787	pm:st	21	25	CCCGCGATAGGCGCCGGCCCCGTCG	1946	1439
1039524	control->bgp->antigenomic	849780	3710519	pm:st	21	25	GGGGTCGCGATCCGCAGCGGCGCGG	1078	1449
1039525	control->bgp->antigenomic	849780	3711261	pm:st	21	25	GGCGCGCCACGGCGCAGCTCGCGCA	1820	1449
1039526	control->bgp->antigenomic	849780	3719573	pm:st	21	25	CCGCGAGCATGCAGGCGGGCCGGCC	2452	1452
1039527	control->bgp->antigenomic	849780	3736923	pm:st	21	25	CGCCGGCCTATGCGCGCCCGTCCCG	1882	1459
1039528	control->bgp->antigenomic	849780	3742511	pm:st	21	25	GGGGCGCGTCAGATGCGGCGGGGGG	2350	1461
1039529	control->bgp->antigenomic	849780	3788195	pm:st	21	25	CCCCCGTGCGGCGGGCCATCGCGGT	1954	1479
1039530	control->bgp->antigenomic	849780	3811681	pm:st	21	25	CTGCCCGCGCTGGCAGCTGGGCCGC	2400	1488
1039531	control->bgp->antigenomic	849780	3880803	pm:st	21	25	CTGGCGTGGCCTGCTGCCGCCCGCC	2402	1515
1039532	control->bgp->antigenomic	849780	3880931	pm:st	21	25	GGGGGCACTGGGCGCGCTTGGCGCG	2530	1515
1039533	control->bgp->antigenomic	849780	3915303	pm:st	21	25	GCGCACGCCGCAGCCTAGCCGCCGC	1062	1529
1039534	control->bgp->antigenomic	849780	3941661	pm:st	21	25	GGCGCGCCAAGCGGGCGCAGCCTCG	1820	1539
1039535	control->bgp->antigenomic	849780	3949859	pm:st	21	25	GCGGGGGCGCATCGCTCCCGTCCGC	2338	1542
1039536	control->bgp->antigenomic	849780	3949975	pm:st	21	25	CCGGCGGCTGCGTGGCCCCGCTACC	2454	1542
1039537	control->bgp->antigenomic	849780	3967197	pm:st	21	25	GCGCCGCCGGCTGCATGCGCGGCAC	1756	1549
1039538	control->bgp->antigenomic	849780	3967257	pm:st	21	25	GGCGCGTGCGCTGGCAACGGCGGGG	1816	1549
1039539	control->bgp->antigenomic	849780	4019071	pm:st	21	25	CCCGCCATCGCTGTGCGGCGCCGCC	2430	1569
1039540	control->bgp->antigenomic	849780	4042031	pm:st	21	25	GGGGCGGCTCGCATGCCGTCCGGCC	2350	1578
1039541	control->bgp->antigenomic	849780	4042135	pm:st	21	25	CCGGCGGCAGCGCGCATACCCGGGG	2454	1578
1039542	control->bgp->antigenomic	849780	4044081	pm:st	21	25	CGACGGCCAGCGCGGCTGCCGCTCC	1840	1579
1039543	control->bgp->antigenomic	849780	4065071	pm:st	21	25	GGGGCGGCATGCGCGCCTGCGGTCG	2350	1587
1039544	control->bgp->antigenomic	849780	4065109	pm:st	21	25	CGCCGGAAGCCGGGCGATGCCGGCC	2388	1587
1039545	control->bgp->antigenomic	849780	4069669	pm:st	21	25	CGGGCTCGCGCCCCGATAGCGGGCC	1828	1589
1039546	control->bgp->antigenomic	849780	4111151	pm:st	21	25	GGGGCGGCCTGCCGGCATAGCCGCG	2350	1605
1039547	control->bgp->antigenomic	849780	4119557	pm:st	21	25	CGCGGCGGGGCGCTGATGCGCGACG	516	1609
1039548	control->bgp->antigenomic	849780	4157205	pm:st	21	25	GCCCGTGCACGGCTGGCTGGCGGCC	2324	1623
1039549	control->bgp->antigenomic	849780	4157217	pm:st	21	25	GCGCCCCGCTGGTGAGCGCCCGCGA	2336	1623
1039550	control->bgp->antigenomic	849780	4172345	pm:st	21	25	CCGGCGGCCATGCCGCGCTCAGCGG	2104	1629
1039551	control->bgp->antigenomic	849780	4197615	pm:st	21	25	GGGCTGGGCCAGCTGCGCACGCGCG	1774	1639
1039552	control->bgp->antigenomic	849780	4197785	pm:st	21	25	CCCGCGCCATCAGCGCGCCTGGCCG	1944	1639
1039553	control->bgp->antigenomic	849780	4203315	pm:st	21	25	GGCGCCGCCAACTCGGGCGGGCGGT	2354	1641
1039554	control->bgp->antigenomic	849780	4222481	pm:st	21	25	GCGGGCACGCGCCTAGCTCCCGGCG	1040	1649
1039555	control->bgp->antigenomic	849780	4248987	pm:st	21	25	CCCGTCAGCATCGCGGCGCCGCCGC	1946	1659
1039556	control->bgp->antigenomic	849780	4274601	pm:st	21	25	CCACGGGGCAGCTCGCGTCCGCCGC	1960	1669
1039557	control->bgp->antigenomic	849780	4274723	pm:st	21	25	CCGGCGGCCGCGCGCATCATCCGCG	2082	1669
1039558	control->bgp->antigenomic	849780	4299999	pm:st	21	25	GCGCGGGCCGCGCCTATCTGGCGGG	1758	1679
1039559	control->bgp->antigenomic	849780	4318511	pm:st	21	25	GGGGGGTACGCAAGCCCGCGCCCGG	2350	1686
1039560	control->bgp->antigenomic	849780	4318543	pm:st	21	25	CGGGCGGCTGGCGTGATGCGCGGGG	2382	1686
1039561	control->bgp->antigenomic	849780	4325577	pm:st	21	25	GCCCCGCGCGCGTGCAGCTCAGCGG	1736	1689
1039562	control->bgp->antigenomic	849780	4325673	pm:st	21	25	CGCGCCCGCGCACAGCTCCCGAGCC	1832	1689
1039563	control->bgp->antigenomic	849780	4341583	pm:st	21	25	CGGGCGGCTATGCGCGGGGTGGGCG	2382	1695
1039564	control->bgp->antigenomic	849780	4364771	pm:st	21	25	GGGCGGAGCAACGCGCAGCGGCCCC	2530	1704
1039565	control->bgp->antigenomic	849780	4376777	pm:st	21	25	GCCCCGCGGCGCGGAGCATCCGGTG	1736	1709
1039566	control->bgp->antigenomic	849780	4410615	pm:st	21	25	GTCCCCGTGCCCGCGATGCGGCGGG	2294	1722
1039567	control->bgp->antigenomic	849780	4410775	pm:st	21	25	CCGGGGTCCGGCATGCGGCGGGCGA	2454	1722
1039568	control->bgp->antigenomic	849780	4453617	pm:st	21	25	GGGCGGTGCGCGCATGCCGTGGCGC	1776	1739
1039569	control->bgp->antigenomic	849780	4525885	pm:st	21	25	GGAGGCGGGAGCGATGCGCGGCGGG	2364	1767
1039570	control->bgp->antigenomic	849780	4556079	pm:st	21	25	CGCCGCGCTGGCCGAGCTTGCCGGC	1838	1779
1039571	control->bgp->antigenomic	849780	4556229	pm:st	21	25	CCGCGCCAGGCGCGTGCTGCGCCTC	1988	1779
1039572	control->bgp->antigenomic	849780	4595047	pm:st	21	25	CTCCCGTGGCAGCGCGGAGCCCGCC	2406	1794
1039573	control->bgp->antigenomic	849780	4641177	pm:st	21	25	ACCGGCCCCGGCAAGCTGCGGGCCG	2456	1812
1039574	control->bgp->antigenomic	849780	4664115	pm:st	21	25	GGCGCCCAGGCGCGTAGGCCGGTGG	2354	1821
1039575	control->bgp->antigenomic	849780	4664117	pm:st	21	25	GGCCCGCCGCGCATCAGCGGGGAGG	2356	1821
1039576	control->bgp->antigenomic	849780	4664217	pm:st	21	25	ACCGGCCATGCGCCCAGCGGCCCCG	2456	1821
1039577	control->bgp->antigenomic	849780	4687335	pm:st	21	25	GGAGGGGCAGCGCGCGGATGGGCGC	2534	1830
1039578	control->bgp->antigenomic	849780	4735263	pm:st	21	25	CGGAGGGCAGCATGGCGCCGCGCGG	1822	1849
1039579	control->bgp->antigenomic	849780	4756135	pm:st	21	25	GCGCCGTGGCCCCGCATGCCGAGGC	2214	1857
1039580	control->bgp->antigenomic	849780	4763919	pm:st	21	25	GCGGGCAGCAGCCCCGCTCGGGAGG	2318	1860
1039581	control->bgp->antigenomic	849780	4785951	pm:st	21	25	ACGGGGACGGCGCCAGCTCGCCGGC	1310	1869
1039582	control->bgp->antigenomic	849780	4786401	pm:st	21	25	GCGGCGTGGGCCATACGGCGGGCGG	1760	1869
1039583	control->bgp->antigenomic	849780	4802319	pm:st	21	25	GCCGCGCCCGCCATGCCAGCGTGCC	2318	1875
1039584	control->bgp->antigenomic	849780	4810721	pm:st	21	25	GGCGCGTAGCCGGCGCTCGGCGCAG	480	1879
1039585	control->bgp->antigenomic	849780	4811997	pm:st	21	25	GCGCCGGCCTGGCTGCTCGGCGGTG	1756	1879
1039586	control->bgp->antigenomic	849780	4812077	pm:st	21	25	CGCCCACGCGCGATGGGCTGCCGGG	1836	1879
1039587	control->bgp->antigenomic	849780	4836937	pm:st	21	25	CGGCGGAGAGCTCGGCTGCGGCGCG	1096	1889
1039588	control->bgp->antigenomic	849780	4837627	pm:st	21	25	GGCCCGGCGCATCGCGCTGCGTCCG	1786	1889
1039589	control->bgp->antigenomic	849780	4848433	pm:st	21	25	GGCGCCCAAGCAGCGCGCCGCAGGC	2352	1893
1039590	control->bgp->antigenomic	849780	4863201	pm:st	21	25	GCGGCGATGCCAGGGCGCGGCGGAC	1760	1899
1039591	control->bgp->antigenomic	849780	4887553	pm:st	21	25	CGCCGGTACACGCGGCCAGCGCGCG	512	1909
1039592	control->bgp->antigenomic	849780	4913153	pm:st	21	25	CGCCGGTAGCGCGCGATCGCGCGGC	512	1919
1039593	control->bgp->antigenomic	849780	4917549	pm:st	21	25	GGGGGCGAGCTGGCCGGCACGGGTG	2348	1920
1039594	control->bgp->antigenomic	849780	4917739	pm:st	21	25	CGCCGCCAAGGCGCCGCATGCCGGG	2538	1920
1039595	control->bgp->antigenomic	849780	4940067	pm:st	21	25	CGGCGCGCAGCGCCGGATGGTGCCC	1826	1929
1039596	control->bgp->antigenomic	849780	4963639	pm:st	21	25	GGCCCGTGTTGGCCAGGCGGCGCGC	2358	1938
1039597	control->bgp->antigenomic	849780	4965219	pm:st	21	25	TCCGCCTGCCAGCCGTGCGCGCGGC	1378	1939
1039598	control->bgp->antigenomic	849780	5016985	pm:st	21	25	CCCGCGGACGGCTTTGCGCGCGGGG	1944	1959
1039599	control->bgp->antigenomic	849780	5119427	pm:st	21	25	CCGCCGCTGCCGGATGCGACCCCGC	1986	1999
1039600	control->bgp->antigenomic	849780	5124879	pm:st	21	25	GCCGCGCATGCCGCGCTAGGCCGCC	2318	2001
1039601	control->bgp->antigenomic	849780	5125045	pm:st	21	25	CTGGGCGGCGCGCATGCACGGGCCC	2484	2001
1039602	control->bgp->antigenomic	849780	5196073	pm:st	21	25	CGCGCGCCTTGCGAGCGCTGGCCCG	1832	2029
1039603	control->bgp->antigenomic	849780	5196079	pm:st	21	25	CGCCGCATGCCGCGCGCGTGCCTGC	1838	2029
1039604	control->bgp->antigenomic	849780	5217057	pm:st	21	25	GCGCCGCCAATGCGCCGGCGGCGGT	2336	2037
1039605	control->bgp->antigenomic	849780	5240199	pm:st	21	25	CCGGTGGCGCCAGGCTGCGGGGGGT	2438	2046
1039606	control->bgp->antigenomic	849780	5267647	pm:st	21	25	GACCGCGGGCCAACGCGCTGGGCCG	1726	2057
1039607	control->bgp->antigenomic	849780	5286227	pm:st	21	25	CGGCACAGCTTGCCCGGCGCCCCGG	2386	2064
1039608	control->bgp->antigenomic	849780	5286293	pm:st	21	25	CCCCGGCAGCGGATGCGCTGGCGCC	2452	2064
1039609	control->bgp->antigenomic	849780	5288911	pm:st	21	25	TGCCCGGCTGCGCGCTTGCGCCCGC	2510	2065
1039610	control->bgp->antigenomic	849780	5309333	pm:st	21	25	CCGTCGATGCCCGCGGAGCGGGGGC	2452	2073
1039611	control->bgp->antigenomic	849780	5349083	pm:st	21	25	CCTCCCAGCGCGATGCGCGCGCCGC	1242	2089
1039612	control->bgp->antigenomic	849780	5378183	pm:st	21	25	TCCGCCGGCTGGCAACGCGGGCCGG	2182	2100
1039613	control->bgp->antigenomic	849780	5399545	pm:st	21	25	CGGCGGGCAGCGCACTCGCGCGGAG	504	2109
1039614	control->bgp->antigenomic	849780	5401373	pm:st	21	25	GCTGGGAGCTGCGCTCCCGGCGCCG	2332	2109
1039615	control->bgp->antigenomic	849780	5424535	pm:st	21	25	CCGTCGCAGCTGGGCGCCAGCCCCC	2454	2118
1039616	control->bgp->antigenomic	849780	5447577	pm:st	21	25	CCGTCCCAGCCTGGCGCCTCCCGGG	2456	2127
1039617	control->bgp->antigenomic	849780	5452069	pm:st	21	25	CGGGCGGCGCGCAAGCCAGCGCCAC	1828	2129
1039618	control->bgp->antigenomic	849780	5477669	pm:st	21	25	CGGGCGGCGCTGGCATGCCGCTGCG	1828	2139
1039619	control->bgp->antigenomic	849780	5503269	pm:st	21	25	CGGGCGGCGCCGCGATGCTCCTCGC	1828	2149
1039620	control->bgp->antigenomic	849780	5516559	pm:st	21	25	GCCGCGGCGCGCTTGGCATCGGGGC	2318	2154
1039621	control->bgp->antigenomic	849780	5516677	pm:st	21	25	CGCCGCGGCAGCATGCGCCCCCCGA	2436	2154
1039622	control->bgp->antigenomic	849780	5516689	pm:st	21	25	CCCCCCTCGAGCGCATCGCGGCCGG	2448	2154
1039623	control->bgp->antigenomic	849780	5580113	pm:st	21	25	CGCCCGAGCCTGGCGCCAGCGCTGC	1872	2179
1039624	control->bgp->antigenomic	849780	5585711	pm:st	21	25	GGGGGCCGCGGCCATGCCTCCGACG	2350	2181
1039625	control->bgp->antigenomic	849780	5631819	pm:st	21	25	CGGTCGGGCATGCTGCCGGGCCCGC	2378	2199
1039626	control->bgp->antigenomic	849780	5677901	pm:st	21	25	CGGCCCGCTGGCGCGCAGATGCGCC	2380	2217
1039627	control->bgp->antigenomic	849780	5681701	pm:st	21	25	GCGCCGTGCCGTGCGCTCCCAGCGC	1060	2219
1039628	control->bgp->antigenomic	849780	5759323	pm:st	21	25	CGGGCGGCCGCATCAGGCACCGCGG	1882	2249
1039629	control->bgp->antigenomic	849780	5784141	pm:st	21	25	CGGCCACGCGCCAGCACAGGCGCGG	1100	2259
1039630	control->bgp->antigenomic	849780	5810465	pm:st	21	25	GGCGGGCGCATTGGCGCGTCGCGCC	1824	2269
1039631	control->bgp->antigenomic	849780	5810573	pm:st	21	25	CACGGCCTGCCAGCTGGCGCCGCCG	1932	2269
1039632	control->bgp->antigenomic	849780	5810631	pm:st	21	25	CCGGGCGGCGCGCATTCGGGGACGC	1990	2269
1039633	control->bgp->antigenomic	849780	5816213	pm:st	21	25	CCGCCCCCGGCATGCTCGCGGTGCC	2452	2271
1039634	control->bgp->antigenomic	849780	5827683	pm:st	21	25	CGCGGTAGCTGGCGCGCTCCGGCCG	1122	2276
1039635	control->bgp->antigenomic	849780	5839333	pm:st	21	25	GGCGCCGCCCGCGCTGCATGGGGTG	2532	2280
1039636	control->bgp->antigenomic	849780	5861831	pm:st	21	25	CCGGGCGCGCTGCTTGGGAGCGCGC	1990	2289
1039637	control->bgp->antigenomic	849780	5862181	pm:st	21	25	GCGGACGGCGCCGCAGCATCGGGCC	2340	2289
1039638	control->bgp->antigenomic	849780	5885311	pm:st	21	25	CCCGCGGGGCAGTGCGCCTGCGTGC	2430	2298
1039639	control->bgp->antigenomic	849780	5912771	pm:st	21	25	GCCGCGCGCGTTGCGGGCACGCCCA	1730	2309
1039640	control->bgp->antigenomic	849780	5931501	pm:st	21	25	CTGGGGCCCTGCACGCAGCCGGGCG	2540	2316
1039641	control->bgp->antigenomic	849780	5937745	pm:st	21	25	CGGCGGGCCCGGCAACGCACGAGCG	1104	2319
1039642	control->bgp->antigenomic	849780	5938631	pm:st	21	25	CCGGGCGCTGTGATGCGCGCGGCCC	1990	2319
1039643	control->bgp->antigenomic	849780	6040877	pm:st	21	25	CGGCGCCATGGCAGCTCGCGGCCGG	1836	2359
1039644	control->bgp->antigenomic	849780	6046699	pm:st	21	25	CGCGCTATGGGGCGCGCTGGGGGGC	2538	2361
1039645	control->bgp->antigenomic	849780	6065929	pm:st	21	25	CCGCGGTGCCATGCCGCGCGCGCGA	1288	2369
1039646	control->bgp->antigenomic	849780	6091289	pm:st	21	25	GGGAGCACGCGCGCTGTCGCGCGGC	1048	2379
1039647	control->bgp->antigenomic	849780	6116879	pm:st	21	25	GCGCCGAGCGGCCATCCGCGGCACG	1038	2389
1039648	control->bgp->antigenomic	849780	6117621	pm:st	21	25	GGCGGCGGCTGCATAGGGCCGCGCG	1780	2389
1039649	control->bgp->antigenomic	849780	6117717	pm:st	21	25	CTGCGCGAGGGCCATGCGCGCGGGC	1876	2389
1039650	control->bgp->antigenomic	849780	6138703	pm:st	21	25	CGGGGCGATGCCACTGCGCCGGCCG	2382	2397
1039651	control->bgp->antigenomic	849780	6143521	pm:st	21	25	CCGGGCAGGCTGCGCGCTGACGCGG	2080	2399
1039652	control->bgp->antigenomic	849780	6167557	pm:st	21	25	CGCGTCGCGTGCAAGCGCCGCGCCC	516	2409
1039653	control->bgp->antigenomic	849780	6168539	pm:st	21	25	TCCCGCGCTATGCGCCGGCGGCGCG	1498	2409
1039654	control->bgp->antigenomic	849780	6168771	pm:st	21	25	GCCGCGGCGAGCAGCGCCATCCCCG	1730	2409
1039655	control->bgp->antigenomic	849780	6168987	pm:st	21	25	CCCGAGACAGCCAGGCGCCCGGCGC	1946	2409
1039656	control->bgp->antigenomic	849780	6184867	pm:st	21	25	ACGGGGGCCAGGCTCGCTGCGGGCC	2466	2415
1039657	control->bgp->antigenomic	849780	6219971	pm:st	21	25	GCCGCGGCTAGCTGGCGCGGGGCAC	1730	2429
1039658	control->bgp->antigenomic	849780	6244949	pm:st	21	25	CGCCGCGGCCTGAAGGCGCGAGGCG	1108	2439
1039659	control->bgp->antigenomic	849780	6271291	pm:st	21	25	CGTGCGCAAGCCGGCGCAGGGCCGC	1850	2449
1039660	control->bgp->antigenomic	849780	6296795	pm:st	21	25	GCGTGCCAGTAGGCGCGCCGGGGGC	1754	2459
1039661	control->bgp->antigenomic	849780	6347349	pm:st	21	25	CGCCGCGGGCGCTGCCCAACGCGGT	1108	2479
1039662	control->bgp->antigenomic	849780	6373601	pm:st	21	25	GCGGGGATTGCAGCGGCCGCGCGCG	1760	2489
1039663	control->bgp->antigenomic	849780	6398741	pm:st	21	25	CCGCGGTTGCAGGGCGCGCGGCGCT	1300	2499
1039664	control->bgp->antigenomic	849780	6415329	pm:st	21	25	GCGCGGGGCATCGCTGCCAGGGCCG	2528	2505
1039665	control->bgp->antigenomic	849780	6461253	pm:st	21	25	GGTCCCCGCGCGCGGCATTCGGCCG	2372	2523
1039666	control->bgp->antigenomic	849780	6461263	pm:st	21	25	CGGGGCATGGCGCCGCACAGCCCGG	2382	2523
1039667	control->bgp->antigenomic	849780	6475971	pm:st	21	25	GCCGCGGCCAGCTGAGCGTGCGGCC	1730	2529
1039668	control->bgp->antigenomic	849780	6484243	pm:st	21	25	GCCACGGAGCATGCCGGCCGCCCGC	2322	2532
1039669	control->bgp->antigenomic	849780	6500353	pm:st	21	25	CGGCGTGGCGCGCAGCGTTCGGCCG	512	2539
1039670	control->bgp->antigenomic	849780	6500895	pm:st	21	25	GGCGCGCGGGCTGCGCGATGGCCGT	1054	2539
1039671	control->bgp->antigenomic	849780	6526495	pm:st	21	25	GGCGCGCGGCATGGCGCCACGTCGG	1054	2549
1039672	control->bgp->antigenomic	849780	6527279	pm:st	21	25	CGCCGTCGGGCCACGCTGCGCTGGG	1838	2549
1039673	control->bgp->antigenomic	1134843	23195	pm:st	18	25	GACGGTCAGCGGTTAGCGCGACGGG	154	9
1039674	control->bgp->antigenomic	1134843	24809	pm:st	18	25	GGGAGTCTCAGCCATGCGCGTGGCC	1768	9
1039675	control->bgp->antigenomic	1134843	32937	pm:st	18	25	TGGGCGCAGGCAGCCTGCATCAGCG	2216	12
1039676	control->bgp->antigenomic	1134843	76335	pm:st	18	25	AGGGCGGGGCGCGATTAGCTCAGCG	2094	29
1039677	control->bgp->antigenomic	1134843	101681	pm:st	18	25	CGAGCCAATACGGCGCTGCGGGGCA	1840	39
1039678	control->bgp->antigenomic	1134843	101911	pm:st	18	25	ACAGCCCAGCCCTGCGCATGACGGG	2070	39
1039679	control->bgp->antigenomic	1134843	125215	pm:st	18	25	GCGAGCGGCCGCAATCTGCAACCCC	2334	48
1039680	control->bgp->antigenomic	1134843	126971	pm:st	18	25	TCGCCGCATAGCTCCAGGCCCGTCG	1530	49
1039681	control->bgp->antigenomic	1134843	127441	pm:st	18	25	AGCCCTGCTGCGGATGCGCACCAGC	2000	49
1039682	control->bgp->antigenomic	1134843	148299	pm:st	18	25	CGGCCCCGCGCAGCATGCTGCCAAT	2378	57
1039683	control->bgp->antigenomic	1134843	152189	pm:st	18	25	CTGAGAAGTGCGCCGCTCAGGCGGC	1148	59
1039684	control->bgp->antigenomic	1134843	177691	pm:st	18	25	GGGCGGTGCGCTAGTTCGCGCAGAC	1050	69
1039685	control->bgp->antigenomic	1134843	177735	pm:st	18	25	CGGCGCAGCATCGCCTGCGCAACGT	1094	69
1039686	control->bgp->antigenomic	1134843	178343	pm:st	18	25	GAGTCCGGGCTGGCTATCCCTCCCG	1702	69
1039687	control->bgp->antigenomic	1134843	178479	pm:st	18	25	CGACATTAGCGCGCAGCTCCCGCCC	1838	69
1039688	control->bgp->antigenomic	1134843	194189	pm:st	18	25	TCCCGCATCGGCTGCCAGGCTAGGC	2188	75
1039689	control->bgp->antigenomic	1134843	203341	pm:st	18	25	CGCGCCGCAAGCTGCATTCTCGCCG	1100	79
1039690	control->bgp->antigenomic	1134843	204113	pm:st	18	25	CTGCCTTCGCTGGCAACCCGCCGAC	1872	79
1039691	control->bgp->antigenomic	1134843	229667	pm:st	18	25	CGGGGCGCGCTGACACAGCGATGCA	1826	89
1039692	control->bgp->antigenomic	1134843	229779	pm:st	18	25	CACCCGCGCGCTGGCAAACCAGTGC	1938	89
1039693	control->bgp->antigenomic	1134843	240589	pm:st	18	25	TGGGTGTTAGGCGCATCCGGCCGGG	2508	93
1039694	control->bgp->antigenomic	1134843	254457	pm:st	18	25	GCCGCGTGCTAATGCTGGGTGCGCG	1016	99
1039695	control->bgp->antigenomic	1134843	280777	pm:st	18	25	GCCCTAGTGCAAGCTAGCCGGCGCC	1736	109
1039696	control->bgp->antigenomic	1134843	286515	pm:st	18	25	GGCTGCGCAATCGGCCATCGGCGCA	2354	111
1039697	control->bgp->antigenomic	1134843	286701	pm:st	18	25	CATCGGGGGCATCTGCGCAGGCCCT	2540	111
1039698	control->bgp->antigenomic	1134843	305927	pm:st	18	25	CCGCAGGCTGCGTTAGGGCTCGACC	1286	119
1039699	control->bgp->antigenomic	1134843	306393	pm:st	18	25	GCGTGTGCTGGCCAGCCGATGGGGT	1752	119
1039700	control->bgp->antigenomic	1134843	306425	pm:st	18	25	GGCACGAGCGCTGCCATGCTGAGGG	1784	119
1039701	control->bgp->antigenomic	1134843	331279	pm:st	18	25	GCGCGCTGATCCCGCGCTTCTGGGT	1038	129
1039702	control->bgp->antigenomic	1134843	332201	pm:st	18	25	CCAGCGTGCTGGCAAGCCCAGTCGC	1960	129
1039703	control->bgp->antigenomic	1134843	332273	pm:st	18	25	CCTGCTGGATCGCCAGCTCTGGCCG	2032	129
1039704	control->bgp->antigenomic	1134843	332579	pm:st	18	25	GCGGCCTGGCCAGCTGTTGCCTGTC	2338	129
1039705	control->bgp->antigenomic	1134843	356029	pm:st	18	25	CGTCCACGCGGCAATACGCGCGTCC	188	139
1039706	control->bgp->antigenomic	1134843	356947	pm:st	18	25	CGCCGCCATGCTGCGCTGGTCTCTG	1106	139
1039707	control->bgp->antigenomic	1134843	378501	pm:st	18	25	TCCGGGGCTGCGCAATGCCCACGCT	2180	147
1039708	control->bgp->antigenomic	1134843	400019	pm:st	18	25	ACGTGCGCATCGCTGCTGGCCCTCG	658	156
1039709	control->bgp->antigenomic	1134843	401739	pm:st	18	25	CGGCCAGCCCAAGCGCCATGTGTGC	2378	156
1039710	control->bgp->antigenomic	1134843	433907	pm:st	18	25	CACCAGTGGAGCGTGCGCTCCGGCT	1266	169
1039711	control->bgp->antigenomic	1134843	434291	pm:st	18	25	GTGAGGTATGGCGCTGCCCGGACCG	1650	169
1039712	control->bgp->antigenomic	1134843	434299	pm:st	18	25	GTCGCAGCATCGCGCAGCGGGGGAT	1658	169
1039713	control->bgp->antigenomic	1134843	434371	pm:st	18	25	GCCGTCGCCCGCAGGCATAAGCCAG	1730	169
1039714	control->bgp->antigenomic	1134843	434513	pm:st	18	25	CTGCCGTGCCCTGCGCATGTCTGCC	1872	169
1039715	control->bgp->antigenomic	1134843	447791	pm:st	18	25	GGGGAGTATGGCGCGCTAGCCCGGA	2350	174
1039716	control->bgp->antigenomic	1134843	459173	pm:st	18	25	GTGAGGATCGCTGGGCGCTACGGGG	932	179
1039717	control->bgp->antigenomic	1134843	460019	pm:st	18	25	GGCGGCCCGCGGGATTAGCGAGCTT	1778	179
1039718	control->bgp->antigenomic	1134843	511273	pm:st	18	25	CGCTGAGCGCCGCAGCCATTGCGGA	1832	199
1039719	control->bgp->antigenomic	1134843	536611	pm:st	18	25	TGGGCTGCGAGCGCCTCATAGCGCG	1570	209
1039720	control->bgp->antigenomic	1134843	536989	pm:st	18	25	CCCTCGCACGCGCTCATTGCGGGCA	1948	209
1039721	control->bgp->antigenomic	1134843	561707	pm:st	18	25	GGAGTGGCGGGTTATGCGCGGACGC	1066	219
1039722	control->bgp->antigenomic	1134843	563077	pm:st	18	25	CCCCGATCCAGGCAGCCTGCCCTAG	2436	219
1039723	control->bgp->antigenomic	1134843	586641	pm:st	18	25	GTGACGTACGGCGCCAGCTGCGACC	400	229
1039724	control->bgp->antigenomic	1134843	613099	pm:st	18	25	CCGCACATGCCCGGGCTGTCGTGAG	1258	239
1039725	control->bgp->antigenomic	1134843	655027	pm:st	18	25	TCAGGCGCTGCGCATTGGCCGCCAC	2226	255
1039726	control->bgp->antigenomic	1134843	664841	pm:st	18	25	GGAAGAGCCTCGCGCGTTAGGGCGC	1800	259
1039727	control->bgp->antigenomic	1134843	688951	pm:st	18	25	TAGTGGCGCGCACCAGCTGCCGACG	310	269
1039728	control->bgp->antigenomic	1134843	690379	pm:st	18	25	GCACCGGCGAGCTATGCCGTTCCGC	1738	269
1039729	control->bgp->antigenomic	1134843	690475	pm:st	18	25	CGCACCATGAAGCGCGCGCGGAGCA	1834	269
1039730	control->bgp->antigenomic	1134843	714643	pm:st	18	25	GTGGCAGCGCGCTTCACTGTCGCGC	402	279
1039731	control->bgp->antigenomic	1134843	734465	pm:st	18	25	GGGTGGCCTGGCGCCAATCGACCGT	2304	286
1039732	control->bgp->antigenomic	1134843	739587	pm:st	18	25	GCGGCCCTGCTATGCCCTGAGACCC	2306	288
1039733	control->bgp->antigenomic	1134843	740881	pm:st	18	25	GCGGACCGCGAGCCAATGCGGTCCT	1040	289
1039734	control->bgp->antigenomic	1134843	741535	pm:st	18	25	GATCACATGGAAGCGCGCCGCCGCC	1694	289
1039735	control->bgp->antigenomic	1134843	747405	pm:st	18	25	CCTCGCGGATATGGCGCCCCCAACC	2444	291
1039736	control->bgp->antigenomic	1134843	766491	pm:st	18	25	GGGCGCGCGATATGCAGCAGCGAGC	1050	299
1039737	control->bgp->antigenomic	1134843	766977	pm:st	18	25	TGGCAGCGAGCGCCCAGCTCCGTTG	1536	299
1039738	control->bgp->antigenomic	1134843	767097	pm:st	18	25	GTGGTCCGCTGCATGGGCAGCGGGT	1656	299
1039739	control->bgp->antigenomic	1134843	767195	pm:st	18	25	GCGAGCAAGCGCGGCCAGATAGGCC	1754	299
1039740	control->bgp->antigenomic	1134843	792371	pm:st	18	25	AGCCCGGAACGCAGCGCTTCCGCTG	1330	309
1039741	control->bgp->antigenomic	1134843	793351	pm:st	18	25	GGCGGGCACAGCTTGGCGGAGTTGG	2310	309
1039742	control->bgp->antigenomic	1134843	843397	pm:st	18	25	CTCGCCGCCGGATTGCAGCGCTAGG	1156	329
1039743	control->bgp->antigenomic	1134843	843977	pm:st	18	25	GCCCATGCTAGCTGGACGCCGCGGA	1736	329
1039744	control->bgp->antigenomic	1134843	869173	pm:st	18	25	AGCCGATGGCGCCATGCCGTCCACG	1332	339
1039745	control->bgp->antigenomic	1134843	894241	pm:st	18	25	TCCGAGGTACTGCGCAGCGGCGACC	800	349
1039746	control->bgp->antigenomic	1134843	920283	pm:st	18	25	CCTCTGGAGCGCTGATGCCGCCCGT	1242	359
1039747	control->bgp->antigenomic	1134843	945113	pm:st	18	25	GCGCTGTGATCGGCAGCGCCGAGTG	472	369
1039748	control->bgp->antigenomic	1134843	997687	pm:st	18	25	CGTCCCTGCGTATTGCCGCTGGGGG	1846	389
1039749	control->bgp->antigenomic	1134843	1000587	pm:st	18	25	GCCCAGCCGGCTTAGATGCTGGGCG	2186	390
1039750	control->bgp->antigenomic	1134843	1000837	pm:st	18	25	CCCCGTGACCAGCGCTCTGCCCTTG	2436	390
1039751	control->bgp->antigenomic	1134843	1022317	pm:st	18	25	TGCCGCGCTGTATCGCCCGACAGCC	876	399
1039752	control->bgp->antigenomic	1134843	1023225	pm:st	18	25	GGCAGGGGATAGGCGCTGCGAGCGA	1784	399
1039753	control->bgp->antigenomic	1134843	1048039	pm:st	18	25	GAGGTCGCGCTCAATCGGCGGGGCT	998	409
1039754	control->bgp->antigenomic	1134843	1048413	pm:st	18	25	ATGCACCGGCATTACGCGCGGCCGG	1372	409
1039755	control->bgp->antigenomic	1134843	1048887	pm:st	18	25	CGTCCCTAGCGCGCTGCCCCTTACC	1846	409
1039756	control->bgp->antigenomic	1134843	1049089	pm:st	18	25	AGCCCGGCCGGCGCGATATGCCACT	2048	409
1039757	control->bgp->antigenomic	1134843	1073731	pm:st	18	25	CGGAGCGATGCGCTGCACGGGGAGA	1090	419
1039758	control->bgp->antigenomic	1134843	1092939	pm:st	18	25	GGTCCGGCGCAGCGGATATGGCAGC	2378	426
1039759	control->bgp->antigenomic	1134843	1099497	pm:st	18	25	CCGAGGATCGCAGGCGCTGGTGGTG	1256	429
1039760	control->bgp->antigenomic	1134843	1125881	pm:st	18	25	AGGGGCGACGCGCGCATTGCCTCAG	2040	439
1039761	control->bgp->antigenomic	1134843	1138995	pm:st	18	25	GGCTGAGCGCGATGGATGCGCCCCA	2354	444
1039762	control->bgp->antigenomic	1134843	1139117	pm:st	18	25	CCCGTGGGCATGCGCGCAAGCTTCG	2476	444
1039763	control->bgp->antigenomic	1134843	1150535	pm:st	18	25	CGGCGAGGCCAGCTATGGCGTTCGG	1094	449
1039764	control->bgp->antigenomic	1134843	1150699	pm:st	18	25	CCGCCCGTAGCGCGATCGCTTCGGA	1258	449
1039765	control->bgp->antigenomic	1134843	1151375	pm:st	18	25	CACTGGATGCTAGCCGGGGGCTCGC	1934	449
1039766	control->bgp->antigenomic	1134843	1175273	pm:st	18	25	ACCGCGATGCTGCATCGCGCGTCGC	232	459
1039767	control->bgp->antigenomic	1134843	1226195	pm:st	18	25	GGGGTCATTGCACGCCGCCCAGGGT	2514	478
1039768	control->bgp->antigenomic	1134843	1227295	pm:st	18	25	GGCGTTAATGCCGCGCGCGTGCCGT	1054	479
1039769	control->bgp->antigenomic	1134843	1227941	pm:st	18	25	GTCGGGTGGGCGCATGCCACTGGCT	1700	479
1039770	control->bgp->antigenomic	1134843	1227977	pm:st	18	25	GCTCGGGGCGCGTAGCACAGCCCTA	1736	479
1039771	control->bgp->antigenomic	1134843	1244109	pm:st	18	25	TGGGGGCTAGCAGTCCAGCTCGGGC	2508	485
1039772	control->bgp->antigenomic	1134843	1252189	pm:st	18	25	TCGAGTGCAGGCTACGGCGCGACGC	348	489
1039773	control->bgp->antigenomic	1134843	1254307	pm:st	18	25	CCTCGTGCGCAACTTGCCCTGCGGC	2466	489
1039774	control->bgp->antigenomic	1134843	1258689	pm:st	18	25	GCCTCGCGCAATCGGCAGCGACTCC	1728	491
1039775	control->bgp->antigenomic	1134843	1274049	pm:st	18	25	GCCAGCATGCGGCGATCCTCCGTCG	1728	497
1039776	control->bgp->antigenomic	1134843	1278061	pm:st	18	25	CCGGCGGATCAGGCCGCTACTACGC	620	499
1039777	control->bgp->antigenomic	1134843	1279461	pm:st	18	25	ACTGCGCTAGCGCGGCATTGCCGCC	2020	499
1039778	control->bgp->antigenomic	1134843	1304525	pm:st	18	25	TCCGGCGCGCGATGCTGCAACGCCA	1484	509
1039779	control->bgp->antigenomic	1134843	1330481	pm:st	18	25	CGAGCGGATGCGTAGCGCCAAGCCC	1840	519
1039780	control->bgp->antigenomic	1134843	1356049	pm:st	18	25	GGTCGCGGCATAGCCTTGCGCCAGG	1808	529
1039781	control->bgp->antigenomic	1134843	1381483	pm:st	18	25	GTGGGCGCTAGCCTGGCCATGCTCG	1642	539
1039782	control->bgp->antigenomic	1134843	1381679	pm:st	18	25	CGACCCCAGCTGGATCCGCGGCATG	1838	539
1039783	control->bgp->antigenomic	1134843	1457569	pm:st	18	25	TGCCGCGCTCGCCCGATGCCGCTAT	928	569
1039784	control->bgp->antigenomic	1134843	1458195	pm:st	18	25	TGCCCTCCGCGAACCAGCTCCGCAC	1554	569
1039785	control->bgp->antigenomic	1134843	1483537	pm:st	18	25	ACTGCGCAGGAAGCGCGCAGCTGCC	1296	579
1039786	control->bgp->antigenomic	1134843	1484173	pm:st	18	25	CACGTGTGGCAAGCAGGCCCCGTGC	1932	579
1039787	control->bgp->antigenomic	1134843	1484397	pm:st	18	25	AACCAGCGGCATGCCAGCTGCGGCG	2156	579
1039788	control->bgp->antigenomic	1134843	1509045	pm:st	18	25	CAGGCCTCTGGCAGTGCGCGAGCCT	1204	589
1039789	control->bgp->antigenomic	1134843	1535321	pm:st	18	25	CGAGGGGCAGGTATGCGCGCCGAGA	1880	599
1039790	control->bgp->antigenomic	1134843	1576757	pm:st	18	25	GGCAGCAGCGCATCTGCCAACGGGC	2356	615
1039791	control->bgp->antigenomic	1134843	1586473	pm:st	18	25	CGGTGGGCTGCCTGGCATAGCCTCG	1832	619
1039792	control->bgp->antigenomic	1134843	1611359	pm:st	18	25	CGGCGTCAATGAAGCGCCGTCCCCG	1118	629
1039793	control->bgp->antigenomic	1134843	1637835	pm:st	18	25	ACCGCCATCATGGCGCTCCAGGGCG	1994	639
1039794	control->bgp->antigenomic	1134843	1688799	pm:st	18	25	GCGGGACTCCCAGATGCGCGCGGAT	1758	659
1039795	control->bgp->antigenomic	1134843	1713663	pm:st	18	25	GACGCGGCTGCGCATCCCTAGCCTG	1022	669
1039796	control->bgp->antigenomic	1134843	1714389	pm:st	18	25	GCTCGCGCACTGCGCATCGCCCAAG	1748	669
1039797	control->bgp->antigenomic	1134843	1714449	pm:st	18	25	GGGGCGTGCCTAGCTGCGCACATCC	1808	669
1039798	control->bgp->antigenomic	1134843	1714601	pm:st	18	25	CCAGGCCACCAAGCGCGCTCAAGCG	1960	669
1039799	control->bgp->antigenomic	1134843	1715163	pm:st	18	25	GACCCGGCATGGCGCCTGTGGAGCA	2522	669
1039800	control->bgp->antigenomic	1134843	1726565	pm:st	18	25	CGCCGTCCGGCGGATAAGCGAGGCA	1124	674
1039801	control->bgp->antigenomic	1134843	1726583	pm:st	18	25	CTCACGTGGACGCTGCATGGGCCGG	1142	674
1039802	control->bgp->antigenomic	1134843	1738019	pm:st	18	25	GCGGCTGCGGCTTGCAACAGGCCCT	2338	678
1039803	control->bgp->antigenomic	1134843	1738751	pm:st	18	25	CGCCTACCATGCGGCTGGCGAGACG	510	679
1039804	control->bgp->antigenomic	1134843	1739779	pm:st	18	25	TGGTGCGGCGCTCGCTGCACGGCTT	1538	679
1039805	control->bgp->antigenomic	1134843	1739997	pm:st	18	25	GCGCAGATAGCGCGCCGCAATCCGC	1756	679
1039806	control->bgp->antigenomic	1134843	1745677	pm:st	18	25	GACCGGGGCAGGCCTGCATAACCCG	2316	681
1039807	control->bgp->antigenomic	1134843	1762403	pm:st	18	25	CGCTGAGCGCCAGCTGGTTGGTGCG	1122	688
1039808	control->bgp->antigenomic	1134843	1765731	pm:st	18	25	CGAAGCCAGGCGCTCATGCCCGCAG	1890	689
1039809	control->bgp->antigenomic	1134843	1775205	pm:st	18	25	CGCCGTCTGCATAGGCGCGCAGCTC	1124	693
1039810	control->bgp->antigenomic	1134843	1784095	pm:st	18	25	GCGAAGGGCGCTGCATCAAGGGCGG	2334	696
1039811	control->bgp->antigenomic	1134843	1794309	pm:st	18	25	GAGTGCCAGCGCCGCAATGGCTGCC	2308	700
1039812	control->bgp->antigenomic	1134843	1822471	pm:st	18	25	GAGCCCTGCTGCGATGGGCACGGCT	2310	711
1039813	control->bgp->antigenomic	1134843	1853245	pm:st	18	25	GGAGCACACAGCATTGGCGCCCCGG	2364	723
1039814	control->bgp->antigenomic	1134843	1892103	pm:st	18	25	ACGACGCCGGTGAGCGCATAGCGCG	262	739
1039815	control->bgp->antigenomic	1134843	1892281	pm:st	18	25	GAGTACGAGCGCTGCCTGGCGGGTC	440	739
1039816	control->bgp->antigenomic	1134843	1892919	pm:st	18	25	GGCGTGCGCGACGATCAGCAGGCTC	1078	739
1039817	control->bgp->antigenomic	1134843	1918501	pm:st	18	25	GCGACGATGCGCCCTTGCGGCTCAG	1060	749
1039818	control->bgp->antigenomic	1134843	1919179	pm:st	18	25	GCCCGCGGCATCCCAGCTGACCAGT	1738	749
1039819	control->bgp->antigenomic	1134843	1919255	pm:st	18	25	CGCGTGCGCATTGCGCCATGCCTCC	1814	749
1039820	control->bgp->antigenomic	1134843	1943705	pm:st	18	25	ACGCAACATCAGGCAGCGCGCGCCG	664	759
1039821	control->bgp->antigenomic	1134843	1944157	pm:st	18	25	GGTAGCGCCTAGCGTGCCGGCACAG	1116	759
1039822	control->bgp->antigenomic	1134843	1970527	pm:st	18	25	CGTGGCCAGCATGCCGCTGAAGCCG	1886	769
1039823	control->bgp->antigenomic	1134843	1991445	pm:st	18	25	GCCCGGGGCGCAGCTTGGTTCTCAG	2324	777
1039824	control->bgp->antigenomic	1134843	1994859	pm:st	18	25	CCGACTATAGCCTGGCGCGGCCCGT	618	779
1039825	control->bgp->antigenomic	1134843	2014685	pm:st	18	25	GCCCATCAGCGCGCAGGCAACCCTG	2524	786
1039826	control->bgp->antigenomic	1134843	2083667	pm:st	18	25	CGCCCAGATGCCGGCATTGCGGCAC	2386	813
1039827	control->bgp->antigenomic	1134843	2123943	pm:st	18	25	GAGTCGGCCGCATAGCTGCCCGAGC	1702	829
1039828	control->bgp->antigenomic	1134843	2124185	pm:st	18	25	CCCGCCATGCCCTGCCGCGGTATGT	1944	829
1039829	control->bgp->antigenomic	1134843	2148953	pm:st	18	25	CGAGCGGATGCGCGGTTGCGCACTC	1112	839
1039830	control->bgp->antigenomic	1134843	2149097	pm:st	18	25	ACGCGACCGCAATTGCTGCCGGCCG	1256	839
1039831	control->bgp->antigenomic	1134843	2174491	pm:st	18	25	GGGCGTGCGCTCATGCGAGCTCCAC	1050	849
1039832	control->bgp->antigenomic	1134843	2198839	pm:st	18	25	GGCCCCGCATCGAAGCAGCCCAGCT	2358	858
1039833	control->bgp->antigenomic	1134843	2200095	pm:st	18	25	GGCGTCGCCAGGCTATGGGTACGGC	1054	859
1039834	control->bgp->antigenomic	1134843	2200603	pm:st	18	25	TGATGGTGCTATGCGGCGGCGGCGC	1562	859
1039835	control->bgp->antigenomic	1134843	2200787	pm:st	18	25	GCTACCTGGCCAGCATGCCGCGTGG	1746	859
1039836	control->bgp->antigenomic	1134843	2221839	pm:st	18	25	GCCGAATGCCCGGGCATAGTCGGCC	2318	867
1039837	control->bgp->antigenomic	1134843	2225495	pm:st	18	25	TGCGCTGTCATACGCAGCGCCGCGG	854	869
1039838	control->bgp->antigenomic	1134843	2225559	pm:st	18	25	GTTCCGCGATGCAACGCGCTGCGGG	918	869
1039839	control->bgp->antigenomic	1134843	2226381	pm:st	18	25	GCACGATGGGCTGCCCGATCGCAGC	1740	869
1039840	control->bgp->antigenomic	1134843	2251995	pm:st	18	25	GCGATAGGATGCGCGAGCTGCCCCG	1754	879
1039841	control->bgp->antigenomic	1134843	2267825	pm:st	18	25	TGCCGGGCGAACATGCCCGGCGCTA	2224	885
1039842	control->bgp->antigenomic	1134843	2313857	pm:st	18	25	TAGGCGCCGCGCATCTTGCCTGGGG	2176	903
1039843	control->bgp->antigenomic	1134843	2327557	pm:st	18	25	CGCGCAGCGCTATGCGCTTCGCTCC	516	909
1039844	control->bgp->antigenomic	1134843	2354585	pm:st	18	25	CCCGCCCCCAATGAGCAGCGACTCG	1944	919
1039845	control->bgp->antigenomic	1134843	2380209	pm:st	18	25	CCTAGCCCGCGCGCCATATCGGGAG	1968	929
1039846	control->bgp->antigenomic	1134843	2383187	pm:st	18	25	CGCCCAAAGCACGCAGCCGAGGGTG	2386	930
1039847	control->bgp->antigenomic	1134843	2405671	pm:st	18	25	CGCGGTGCTATGCGGGCAGGCAGGT	1830	939
1039848	control->bgp->antigenomic	1134843	2406075	pm:st	18	25	TGTCGGAATGCGCAAGCCCGGCGGG	2234	939
1039849	control->bgp->antigenomic	1134843	2406365	pm:st	18	25	GCCCCCGCTGCAGATCCGGGCTAAG	2524	939
1039850	control->bgp->antigenomic	1134843	2429621	pm:st	18	25	CGCCACGCGAGAGCTGAGCTAGCGG	180	949
1039851	control->bgp->antigenomic	1134843	2429793	pm:st	18	25	TCGGCGTGCTAGCCTTCGCCGGTCG	352	949
1039852	control->bgp->antigenomic	1134843	2456779	pm:st	18	25	GCCCGCATAGCGCGCCGACAGTGCA	1738	959
1039853	control->bgp->antigenomic	1134843	2475351	pm:st	18	25	CGTGGCGCGCAATTTGCCCCCGAGG	2390	966
1039854	control->bgp->antigenomic	1134843	2481659	pm:st	18	25	GCCGTCGCCGCGCCTACATGGTGCA	1018	969
1039855	control->bgp->antigenomic	1134843	2498337	pm:st	18	25	GCGCAGATCGGGCGATGCCGCTGCA	2336	975
1039856	control->bgp->antigenomic	1134843	2508199	pm:st	18	25	CCACATGCTGATTGCGCGCCGCCGG	1958	979
1039857	control->bgp->antigenomic	1134843	2521227	pm:st	18	25	TCCAGGGGATAGCGCTGCGCGGCTC	2186	984
1039858	control->bgp->antigenomic	1134843	2532857	pm:st	18	25	GCCGGACACATCGCGCGATCCCGTC	1016	989
1039859	control->bgp->antigenomic	1134843	2567665	pm:st	18	25	CCACTCATCGCCGCATGGGCCAGCC	2544	1002
1039860	control->bgp->antigenomic	1134843	2584081	pm:st	18	25	GCGGCGAGCGGGATTGCGCTGGAGT	1040	1009
1039861	control->bgp->antigenomic	1134843	2584839	pm:st	18	25	GGATCCCGCGCTGTATGGACCCGCG	1798	1009
1039862	control->bgp->antigenomic	1134843	2585185	pm:st	18	25	AAGCCTTGCGATAGCCGGCGCGCGG	2144	1009
1039863	control->bgp->antigenomic	1134843	2590597	pm:st	18	25	CCCCTCATACGCCCCGCAGCCAGCA	2436	1011
1039864	control->bgp->antigenomic	1134843	2590677	pm:st	18	25	GTTGTGGCCAGCACTGCCCTGGCGC	2516	1011
1039865	control->bgp->antigenomic	1134843	2609481	pm:st	18	25	TCGCACGCGCCTGGCTCATGGACCG	840	1019
1039866	control->bgp->antigenomic	1134843	2609971	pm:st	18	25	AGCAGGTACGCATGGCGGCGGGTGC	1330	1019
1039867	control->bgp->antigenomic	1134843	2636235	pm:st	18	25	ACCGCGATTGAGGCAGCCCCCTGCG	1994	1029
1039868	control->bgp->antigenomic	1134843	2636585	pm:st	18	25	GGGAGGAGAGCACATGCGCGGGTGC	2344	1029
1039869	control->bgp->antigenomic	1134843	2636759	pm:st	18	25	GTCCTTGCCAGCGCTCCAACCGGGC	2518	1029
1039870	control->bgp->antigenomic	1134843	2659635	pm:st	18	25	GGCGTGGCTCTGCATGTGCCCGCCA	2354	1038
1039871	control->bgp->antigenomic	1134843	2659719	pm:st	18	25	CCACAGGGGCGCTAGCAACGGGGAG	2438	1038
1039872	control->bgp->antigenomic	1134843	2661881	pm:st	18	25	AGGCGGTGGCTGCCAGCGTCCCTGA	2040	1039
1039873	control->bgp->antigenomic	1134843	2682769	pm:st	18	25	CCTTCGGCAATGCGCACGGCGAGGC	2448	1047
1039874	control->bgp->antigenomic	1134843	2686459	pm:st	18	25	GCCGTCATGCGGAACAGGCGGGCGT	1018	1049
1039875	control->bgp->antigenomic	1134843	2686491	pm:st	18	25	GGGCTGTCAGGCCAGCGCGTGGTCT	1050	1049
1039876	control->bgp->antigenomic	1134843	2686535	pm:st	18	25	CGGCTGGCGCGAGCATTCACTCCGC	1094	1049
1039877	control->bgp->antigenomic	1134843	2686705	pm:st	18	25	CCGGTCCCGCATTCGCTGCGACTGG	1264	1049
1039878	control->bgp->antigenomic	1134843	2737971	pm:st	18	25	AGCAGGCACGCCAGCATGCCGACCG	1330	1069
1039879	control->bgp->antigenomic	1134843	2764061	pm:st	18	25	CGGAAGTGGGCGCAATGCAGCGCGC	1820	1079
1039880	control->bgp->antigenomic	1134843	2789627	pm:st	18	25	GGCCCACCAACGCAGCACGACCACC	1786	1089
1039881	control->bgp->antigenomic	1134843	2789807	pm:st	18	25	CCAAGGACAGCGCGCCAGGCCGAGT	1966	1089
1039882	control->bgp->antigenomic	1134843	2798067	pm:st	18	25	CCGCCCACGCGCTAATTGCCACCCC	2546	1092
1039883	control->bgp->antigenomic	1134843	2821035	pm:st	18	25	AGATCGGGCTGCGCCAGTTCGGGGC	2474	1101
1039884	control->bgp->antigenomic	1134843	2840245	pm:st	18	25	CAGGGGAGCACGCTGTGCTACGCCC	1204	1109
1039885	control->bgp->antigenomic	1134843	2865225	pm:st	18	25	CAGCGGACTGCAATCGCGCGGCCGT	584	1119
1039886	control->bgp->antigenomic	1134843	2888347	pm:st	18	25	ACTGTCCAGCGTAGTGCGCGCGGGG	666	1128
1039887	control->bgp->antigenomic	1134843	2891965	pm:st	18	25	GACCCCCAATGGGCGCTGCGACGTG	1724	1129
1039888	control->bgp->antigenomic	1134843	2892017	pm:st	18	25	GGGGGGCGCGCTCAGATAGGCAACG	1776	1129
1039889	control->bgp->antigenomic	1134843	2912947	pm:st	18	25	TACTAGGCTGGCGCCTACCCGGGGG	2226	1137
1039890	control->bgp->antigenomic	1134843	2916639	pm:st	18	25	TACCGAGCTGCCCGCCTATCGCCCG	798	1139
1039891	control->bgp->antigenomic	1134843	2936203	pm:st	18	25	CCAATGGCGGCCATGCTTCCGCGCG	2442	1146
1039892	control->bgp->antigenomic	1134843	2959349	pm:st	18	25	AGCTGGCATGGCTCGCTGCCCAGCC	2548	1155
1039893	control->bgp->antigenomic	1134843	2967551	pm:st	18	25	CGCCCACGCGCGTCATAGCGGCGAT	510	1159
1039894	control->bgp->antigenomic	1134843	2982219	pm:st	18	25	CGGAGCAGCGCATGGGGCTTGTGGG	2378	1164
1039895	control->bgp->antigenomic	1134843	2993971	pm:st	18	25	AGCAGCATAAGCGGCGCGGACGGGG	1330	1169
1039896	control->bgp->antigenomic	1134843	2994625	pm:st	18	25	CCGAGCTGACAGCATGCGGGCCTGC	1984	1169
1039897	control->bgp->antigenomic	1134843	3005319	pm:st	18	25	CCACCCGGCATCCAGCTGGCCTGGT	2438	1173
1039898	control->bgp->antigenomic	1134843	3019501	pm:st	18	25	CCGCGAGCTCATAGCGCGGCCTGTC	1260	1179
1039899	control->bgp->antigenomic	1134843	3051447	pm:st	18	25	CAGCTGGTGCAGCCGGCATGGGGCT	2486	1191
1039900	control->bgp->antigenomic	1134843	3070521	pm:st	18	25	GGTGGCGCACGCCTATGCGCCGCTA	1080	1199
1039901	control->bgp->antigenomic	1134843	3074361	pm:st	18	25	GGCCGCGCTGCCAATTGCGACCAGC	2360	1200
1039902	control->bgp->antigenomic	1134843	3122729	pm:st	18	25	ATGGAGAACGCTGCGCGAGGGCCCC	2088	1219
1039903	control->bgp->antigenomic	1134843	3166585	pm:st	18	25	CCGTCCGCCTTGCGGGATCTTGGGG	2424	1236
1039904	control->bgp->antigenomic	1134843	3173669	pm:st	18	25	CGGGCCCCGTAGATTGCGCGACCCA	1828	1239
1039905	control->bgp->antigenomic	1134843	3197949	pm:st	18	25	CGCTCGGGAGCTGCGTTGCTGCACG	508	1249
1039906	control->bgp->antigenomic	1134843	3199227	pm:st	18	25	GGCCCAAGCTATGCACCGCCGTCGC	1786	1249
1039907	control->bgp->antigenomic	1134843	3199233	pm:st	18	25	GGACGTTCTAGCCAGCGGGGCTGCC	1792	1249
1039908	control->bgp->antigenomic	1134843	3224289	pm:st	18	25	CCTTTCCGCGCTGCGTAGTGGGGCG	1248	1259
1039909	control->bgp->antigenomic	1134843	3224781	pm:st	18	25	GCTGCCGCATGCGGCAGTCCTGAGG	1740	1259
1039910	control->bgp->antigenomic	1134843	3225035	pm:st	18	25	ACCGGGATGGCTGCACGCAGGCTGG	1994	1259
1039911	control->bgp->antigenomic	1134843	3233227	pm:st	18	25	TCAGCCAATGCGCGCCTGGTGCGCC	2506	1262
1039912	control->bgp->antigenomic	1134843	3240123	pm:st	18	25	GACGCCATGCAGCGCCTGCGGTAGC	1722	1265
1039913	control->bgp->antigenomic	1134843	3248923	pm:st	18	25	ATGCGAGACGCTGCGCACTCGCCGG	282	1269
1039914	control->bgp->antigenomic	1134843	3250477	pm:st	18	25	CGCCAGGCGCCGACTATGCGGCATG	1836	1269
1039915	control->bgp->antigenomic	1134843	3258537	pm:st	18	25	TGGCGCCCAGCGGGCTATAGTGGGG	2216	1272
1039916	control->bgp->antigenomic	1134843	3281699	pm:st	18	25	GCGGGGTGGCATGATGCGCCTGCAG	2338	1281
1039917	control->bgp->antigenomic	1134843	3281715	pm:st	18	25	GGCGATTGCGCACGCTTCACGGCCC	2354	1281
1039918	control->bgp->antigenomic	1134843	3287199	pm:st	18	25	CGTGCGTGATCCGCAGAGCGTCGCG	158	1284
1039919	control->bgp->antigenomic	1134843	3299995	pm:st	18	25	CGCACGAGCGCGCTCATAGGTGCGC	154	1289
1039920	control->bgp->antigenomic	1134843	3350817	pm:st	18	25	GCGCCCGCATCATGCAGGCCCTGGT	2336	1308
1039921	control->bgp->antigenomic	1134843	3352051	pm:st	18	25	GACACGCCCACGATGCTGCGCTGCC	1010	1309
1039922	control->bgp->antigenomic	1134843	3373859	pm:st	18	25	GCGGGGAACGCCAGGCCTGAGGAGA	2338	1317
1039923	control->bgp->antigenomic	1134843	3373913	pm:st	18	25	CAGAAGCCTGGCGCGCTGTGCAGGG	2392	1317
1039924	control->bgp->antigenomic	1134843	3374071	pm:st	18	25	GAGGCCCAGCGCGATTTGCCGGGAC	2550	1317
1039925	control->bgp->antigenomic	1134843	3378737	pm:st	18	25	ATCCGGCGCGCCATAGGATCGGGCC	2096	1319
1039926	control->bgp->antigenomic	1134843	3403825	pm:st	18	25	GTTCACCGCAGCATGCAGGGCGGCG	1584	1329
1039927	control->bgp->antigenomic	1134843	3420025	pm:st	18	25	ATGCGGGGGCATTGCACGGCCCCGT	2424	1335
1039928	control->bgp->antigenomic	1134843	3429581	pm:st	18	25	GCTGCCGCATGACGCGCTGGGACTG	1740	1339
1039929	control->bgp->antigenomic	1134843	3466041	pm:st	18	25	GGCCGCAGCAATGCGCATGGACGCC	2360	1353
1039930	control->bgp->antigenomic	1134843	3489107	pm:st	18	25	CGGAGCCGCAAGGGCGCATTAGCCC	2386	1362
1039931	control->bgp->antigenomic	1134843	3506531	pm:st	18	25	CTCCGGAGCTGATCTCGCCGGGGGA	1890	1369
1039932	control->bgp->antigenomic	1134843	3557579	pm:st	18	25	GCCCGTATGCAGGCGATGCCGACCC	1738	1389
1039933	control->bgp->antigenomic	1134843	3604265	pm:st	18	25	GGGAGCTGCCCCGCTATGAGCTCGG	2344	1407
1039934	control->bgp->antigenomic	1134843	3604301	pm:st	18	25	CGGCGAATGGCTGCGCATGGGGCAC	2380	1407
1039935	control->bgp->antigenomic	1134843	3607547	pm:st	18	25	CGCGCGGCGATCATCCGGCGGTTGT	506	1409
1039936	control->bgp->antigenomic	1134843	3608297	pm:st	18	25	CCGAGTGAGGCATGCCAGCGGCGCT	1256	1409
1039937	control->bgp->antigenomic	1134843	3627293	pm:st	18	25	GCTGCCTAGGGGGCCATGCGAGACC	2332	1416
1039938	control->bgp->antigenomic	1134843	3673585	pm:st	18	25	CCCCGAACTGCGCGCTGGTTTGGGG	2544	1434
1039939	control->bgp->antigenomic	1134843	3710621	pm:st	18	25	CAACTCGGCGCCTGTATGCCCGCGG	1180	1449
1039940	control->bgp->antigenomic	1134843	3710751	pm:st	18	25	ACGGCAGCGCTGCAATCCGACGCCC	1310	1449
1039941	control->bgp->antigenomic	1134843	3736957	pm:st	18	25	CAAGGCGCGCTTGCCATCGCCGAGC	1916	1459
1039942	control->bgp->antigenomic	1134843	3744627	pm:st	18	25	CTCGCGGCATCGCGGCTTGTCCAGG	1906	1462
1039943	control->bgp->antigenomic	1134843	3765555	pm:st	18	25	GGCGACATGCATGTGCGGCCTGCGC	2354	1470
1039944	control->bgp->antigenomic	1134843	3786827	pm:st	18	25	CACGGACCGCATGGCGATGCGTCGC	586	1479
1039945	control->bgp->antigenomic	1134843	3788171	pm:st	18	25	CCCGCTGCTGATCAAGCGCTGCCGG	1930	1479
1039946	control->bgp->antigenomic	1134843	3788245	pm:st	18	25	ACCCTATGCCAGCCGCAGCCGACCC	2004	1479
1039947	control->bgp->antigenomic	1134843	3788583	pm:st	18	25	GGGTCCGCAGGCGGCCCATTGACGA	2342	1479
1039948	control->bgp->antigenomic	1134843	3788599	pm:st	18	25	GGCCCTAGCATGCTTGCGCCCGCAG	2358	1479
1039949	control->bgp->antigenomic	1134843	3792483	pm:st	18	25	CGCGTGCAGGGCTATGCGCGCAGAG	1122	1481
1039950	control->bgp->antigenomic	1134843	3811603	pm:st	18	25	GCCCCGTCCCCTATGCGGCGAGAAC	2322	1488
1039951	control->bgp->antigenomic	1134843	3812697	pm:st	18	25	TGCTCGATATAGGCCGCGCCGGCGG	856	1489
1039952	control->bgp->antigenomic	1134843	3864875	pm:st	18	25	CGGCACCCCATGCTTGCGACCGACC	1834	1509
1039953	control->bgp->antigenomic	1134843	3889115	pm:st	18	25	GCGGCGACTAGCGCGCTGCGGACAT	474	1519
1039954	control->bgp->antigenomic	1134843	3889875	pm:st	18	25	CCAGCCTGCGCGCATACCGCCGGTA	1234	1519
1039955	control->bgp->antigenomic	1134843	3903701	pm:st	18	25	TTGGCCGGCGCTCAGCAGATCCGCC	2260	1524
1039956	control->bgp->antigenomic	1134843	3903753	pm:st	18	25	GAGGCACATGCGCCGTTGGCCAGCC	2312	1524
1039957	control->bgp->antigenomic	1134843	3966463	pm:st	18	25	GACGGCCATCACGCGGCGTGGCTGT	1022	1549
1039958	control->bgp->antigenomic	1134843	3967111	pm:st	18	25	GTACATGCCGAATGCGGGGCGCCGG	1670	1549
1039959	control->bgp->antigenomic	1134843	3992141	pm:st	18	25	GGTTGCCTCAGCTGCACGCGTCGGG	1100	1559
1039960	control->bgp->antigenomic	1134843	3995949	pm:st	18	25	GGGCTGTGCATGCGCACGGACCCTG	2348	1560
1039961	control->bgp->antigenomic	1134843	3996059	pm:st	18	25	ACCCCGGCATGCCCGATGAGCTGGC	2458	1560
1039962	control->bgp->antigenomic	1134843	4018213	pm:st	18	25	TGTCGTCGGCATGGCCGCTAGGCCC	1572	1569
1039963	control->bgp->antigenomic	1134843	4018499	pm:st	18	25	CGGCACATCTATGCGCTCGGGCCCC	1858	1569
1039964	control->bgp->antigenomic	1134843	4018623	pm:st	18	25	CCGTGGAATGAAGCGCCGCCACCCG	1982	1569
1039965	control->bgp->antigenomic	1134843	4019003	pm:st	18	25	GGACAGCTAGGCCAGCTGGCGGGGA	2362	1569
1039966	control->bgp->antigenomic	1134843	4043567	pm:st	18	25	CCAACGTGCCAGCTGCAGGGTCGCG	1326	1579
1039967	control->bgp->antigenomic	1134843	4065059	pm:st	18	25	GCGGGGGAGCGGAATGCGCGCCAAT	2338	1587
1039968	control->bgp->antigenomic	1134843	4069605	pm:st	18	25	GGGTCGGATGCAGGCTGCACGGGTG	1764	1589
1039969	control->bgp->antigenomic	1134843	4095279	pm:st	18	25	CGCCGGGCGTTGCTGCCAGTTGTCC	1838	1599
1039970	control->bgp->antigenomic	1134843	4111153	pm:st	18	25	GGGGTTAGCAGAGCGCACCTGCCCC	2352	1605
1039971	control->bgp->antigenomic	1134843	4119103	pm:st	18	25	CGTCACAGCGCGCTGTAGCAGCGCG	62	1609
1039972	control->bgp->antigenomic	1134843	4146135	pm:st	18	25	TCCACGGCGAACGCAGCTCGACCCC	1494	1619
1039973	control->bgp->antigenomic	1134843	4203341	pm:st	18	25	CGGCTGGCCATTGCTCGGCGGATCC	2380	1641
1039974	control->bgp->antigenomic	1134843	4203505	pm:st	18	25	CCCCATGCGCAGTGGCATCCCCGGT	2544	1641
1039975	control->bgp->antigenomic	1134843	4226383	pm:st	18	25	CGGGCGGCGCAGCCAGTTTTCCCAC	2382	1650
1039976	control->bgp->antigenomic	1134843	4247555	pm:st	18	25	CGGGGACACGCCGCGCTATCCGACT	514	1659
1039977	control->bgp->antigenomic	1134843	4248741	pm:st	18	25	GATTCGTGCTGGGTTGCGCGCGGCC	1700	1659
1039978	control->bgp->antigenomic	1134843	4248999	pm:st	18	25	CCACCCGCCTAACACAGCGCTCGGC	1958	1659
1039979	control->bgp->antigenomic	1134843	4249473	pm:st	18	25	CCCTGGGCAGCTGTGCGCATCGACC	2432	1659
1039980	control->bgp->antigenomic	1134843	4256049	pm:st	18	25	AGGCGGTGCGCATGGCCACCGAGAG	1328	1662
1039981	control->bgp->antigenomic	1134843	4273239	pm:st	18	25	CCCTCGGGCACGATCGCGCGAACCT	598	1669
1039982	control->bgp->antigenomic	1134843	4274469	pm:st	18	25	CGGGCGTTGGCGCAAGCCATCTCCG	1828	1669
1039983	control->bgp->antigenomic	1134843	4274501	pm:st	18	25	CTTCGCGCCATGCGCGATGTGGCCG	1860	1669
1039984	control->bgp->antigenomic	1134843	4298743	pm:st	18	25	GGTGCGATCGCAGCGTGCCGGCACT	502	1679
1039985	control->bgp->antigenomic	1134843	4300013	pm:st	18	25	GGGCCGGCGTGGCATAGCCTAGGGT	1772	1679
1039986	control->bgp->antigenomic	1134843	4402159	pm:st	18	25	TCTGCGCAGGCGCCAGCTGAGCACC	1518	1719
1039987	control->bgp->antigenomic	1134843	4402581	pm:st	18	25	CACCCCATGGCTGCTGCGCGTCCGA	1940	1719
1039988	control->bgp->antigenomic	1134843	4410777	pm:st	18	25	ACCGGGGCGGGCAGCCATAGCCCTT	2456	1722
1039989	control->bgp->antigenomic	1134843	4456745	pm:st	18	25	GGGAGAATGCCCGCTCGATCGGCGG	2344	1740
1039990	control->bgp->antigenomic	1134843	4478517	pm:st	18	25	GGTCACACATCGCCCCGCTCGTGGG	1076	1749
1039991	control->bgp->antigenomic	1134843	4479097	pm:st	18	25	GTGGCCGCTGCATGCGAGAACCCGC	1656	1749
1039992	control->bgp->antigenomic	1134843	4502911	pm:st	18	25	CCCGCCCGGCATGCCTGCCTGATAC	2430	1758
1039993	control->bgp->antigenomic	1134843	4504483	pm:st	18	25	AACCCCTCGCGCCCATGCTGTCGCG	1442	1759
1039994	control->bgp->antigenomic	1134843	4504987	pm:st	18	25	CCCGTCCTGCCCTGGCGATGTAGCC	1946	1759
1039995	control->bgp->antigenomic	1134843	4505153	pm:st	18	25	ACCGGCCATGCTAGCGCGTGGGCGA	2112	1759
1039996	control->bgp->antigenomic	1134843	4525867	pm:st	18	25	GGGCCGCCCAGCGCATACGCTCCTA	2346	1767
1039997	control->bgp->antigenomic	1134843	4529571	pm:st	18	25	GTGTCAAGCCGAGCGCTCACCCCCG	930	1769
1039998	control->bgp->antigenomic	1134843	4606791	pm:st	18	25	AGTCCGATGCAGCTGGGCGCCTGCG	1350	1799
1039999	control->bgp->antigenomic	1134843	4641153	pm:st	18	25	CCCTGCTCAAAGCGCGCTCCCGCAC	2432	1812
1040000	control->bgp->antigenomic	1134843	4657863	pm:st	18	25	CCCGAATGCGGTATCGCGCGCGTGC	1222	1819
1040001	control->bgp->antigenomic	1134843	4683911	pm:st	18	25	GTACCCGCGCTATTGGGCACCCCGG	1670	1829
1040002	control->bgp->antigenomic	1134843	4709647	pm:st	18	25	GGTCCAATCCGCAGCCGGCTGTCGG	1806	1839
1040003	control->bgp->antigenomic	1134843	4709673	pm:st	18	25	CGCGCAATGCTGCATCGGCCCCCGT	1832	1839
1040004	control->bgp->antigenomic	1134843	4734703	pm:st	18	25	CCGGGACTGCGATGCTCTGCGCCAG	1262	1849
1040005	control->bgp->antigenomic	1134843	4735385	pm:st	18	25	CCCGCGGGGATCATCGCGCCTGCTT	1944	1849
1040006	control->bgp->antigenomic	1134843	4740093	pm:st	18	25	TGCGCGGCCCAGCATGCGTCCAGCT	1532	1851
1040007	control->bgp->antigenomic	1134843	4769035	pm:st	18	25	GATCCCGCGCATCTGGGCTACCGGC	2314	1862
1040008	control->bgp->antigenomic	1134843	4785147	pm:st	18	25	CGCGGAGATGCGCGCGCTACACCCT	506	1869
1040009	control->bgp->antigenomic	1134843	4798973	pm:st	18	25	TGGTCCCAGGCGCTAGCCTCCCGTC	1532	1874
1040010	control->bgp->antigenomic	1134843	4811291	pm:st	18	25	GGGCCCGCCACAGCACGCTTACGTG	1050	1879
1040011	control->bgp->antigenomic	1134843	4811971	pm:st	18	25	GCCGCTGGCGGCTATGTGCCGGACT	1730	1879
1040012	control->bgp->antigenomic	1134843	4812211	pm:st	18	25	CCTCCTGCGCTCACCAGCGGCAACG	1970	1879
1040013	control->bgp->antigenomic	1134843	4848569	pm:st	18	25	ATAGGCTGCAGCGCTTGCCGGCGGG	2488	1893
1040014	control->bgp->antigenomic	1134843	4862485	pm:st	18	25	GGGTCGGTGGCTAACGCGCCCGATC	1044	1899
1040015	control->bgp->antigenomic	1134843	4862559	pm:st	18	25	CGAACGCAAGCCCGCATGCGGGACG	1118	1899
1040016	control->bgp->antigenomic	1134843	4888141	pm:st	18	25	CGCGGCCGCATGCTGTGGCTAGCTC	1100	1909
1040017	control->bgp->antigenomic	1134843	4888957	pm:st	18	25	CATGACATGCAGGCGAGGCGCCCCG	1916	1909
1040018	control->bgp->antigenomic	1134843	4939237	pm:st	18	25	GAGCGCACACGCTAGCGCGCCCTGA	996	1929
1040019	control->bgp->antigenomic	1134843	4986661	pm:st	18	25	GCGGTGGGCATGGCGCTATTGCGCC	2340	1947
1040020	control->bgp->antigenomic	1134843	4986771	pm:st	18	25	CCGTCCAGCGCCCTGCAATGCCCTC	2450	1947
1040021	control->bgp->antigenomic	1134843	5015517	pm:st	18	25	GGGTCGGCGCGAGCTGCATACTCGG	476	1959
1040022	control->bgp->antigenomic	1134843	5055823	pm:st	18	25	CGGCACTGGCTGCCCAGCGCAAGCA	2382	1974
1040023	control->bgp->antigenomic	1134843	5066755	pm:st	18	25	CGACTCCGCGCATGCTCCACGAGGG	514	1979
1040024	control->bgp->antigenomic	1134843	5119531	pm:st	18	25	ATCGGTTCGGGCATGCTGCGGGCCG	2090	1999
1040025	control->bgp->antigenomic	1134843	5148015	pm:st	18	25	AGGCCAATGGACAGCGCCCGCCTGG	2414	2010
1040026	control->bgp->antigenomic	1134843	5170427	pm:st	18	25	GGCACCGCATGCTGGCCAGTCGGTG	1786	2019
1040027	control->bgp->antigenomic	1134843	5170567	pm:st	18	25	CAGCCGATACCGGGCAGCCGCCGAA	1926	2019
1040028	control->bgp->antigenomic	1134843	5195269	pm:st	18	25	GCAACGAGGCCAGCTCGCTCCGGTG	1028	2029
1040029	control->bgp->antigenomic	1134843	5196167	pm:st	18	25	CAGCCGAGCGCCCAGCATTCGAGGG	1926	2029
1040030	control->bgp->antigenomic	1134843	5196327	pm:st	18	25	ATGCCCCGCTGCAGCGCTTCGGGTG	2086	2029
1040031	control->bgp->antigenomic	1134843	5220445	pm:st	18	25	CCAGTGTAGCTCGCGCGTCGCAGGG	604	2039
1040032	control->bgp->antigenomic	1134843	5221625	pm:st	18	25	GGCTACGAGCCAGCCTGGCCCGAGA	1784	2039
1040033	control->bgp->antigenomic	1134843	5240309	pm:st	18	25	TCGCCGGTTCAGCGCCGCAAAGCCC	2548	2046
1040034	control->bgp->antigenomic	1134843	5245889	pm:st	18	25	GACGGGCGCCTATGAGCGACTCGGC	448	2049
1040035	control->bgp->antigenomic	1134843	5246549	pm:st	18	25	CGCCGGTGAGCGCACTGCGAATGGG	1108	2049
1040036	control->bgp->antigenomic	1134843	5246671	pm:st	18	25	CCCCGCCGCTGCCTAACCGACTGAG	1230	2049
1040037	control->bgp->antigenomic	1134843	5256617	pm:st	18	25	GTCGCGGCGCTGGGCGCATACTTGG	936	2053
1040038	control->bgp->antigenomic	1134843	5286291	pm:st	18	25	AGCAGCCATGGGGCCAAGCCGTCCG	2450	2064
1040039	control->bgp->antigenomic	1134843	5297691	pm:st	18	25	GGGCCTGTGGCATGCGAGCGAGACG	1050	2069
1040040	control->bgp->antigenomic	1134843	5316289	pm:st	18	25	GCCTTCTAGATGCAGCGCGGCCCGG	1728	2076
1040041	control->bgp->antigenomic	1134843	5322859	pm:st	18	25	CCGAGATGCGGATCAGCGCGCAGCG	618	2079
1040042	control->bgp->antigenomic	1134843	5324073	pm:st	18	25	CGCGCGCAGCTGCGATCCACCAGGA	1832	2079
1040043	control->bgp->antigenomic	1134843	5329857	pm:st	18	25	TTGCCGGCCCCATAGCAGCGGACGG	2496	2081
1040044	control->bgp->antigenomic	1134843	5355161	pm:st	18	25	TCTCGCCTGCACGCGCCAAACCGGC	2200	2091
1040045	control->bgp->antigenomic	1134843	5355417	pm:st	18	25	CCGCCCGGCTGGGCCATACCGATTG	2456	2091
1040046	control->bgp->antigenomic	1134843	5374497	pm:st	18	25	GGCTCGTGGAATGCGCGCTGCCGAC	1056	2099
1040047	control->bgp->antigenomic	1134843	5374687	pm:st	18	25	CCTGCGTGCGCGGGATCCACCCACT	1246	2099
1040048	control->bgp->antigenomic	1134843	5374759	pm:st	18	25	AGGAGAGCCGATCCGCAGCCCGCTG	1318	2099
1040049	control->bgp->antigenomic	1134843	5375447	pm:st	18	25	ACCCGCGCAGGCCATAGCGGGTGGA	2006	2099
1040050	control->bgp->antigenomic	1134843	5399553	pm:st	18	25	CGCCGCGCAGCGTACTGCGAGAACC	512	2109
1040051	control->bgp->antigenomic	1134843	5400727	pm:st	18	25	GTGAAGCGCTGCATCGCTGGCGGGG	1686	2109
1040052	control->bgp->antigenomic	1134843	5400853	pm:st	18	25	GGTGACGCCCAGCTGCACACCCCAG	1812	2109
1040053	control->bgp->antigenomic	1134843	5401509	pm:st	18	25	CCCATCGATCGCGCAGCTCGGGGCA	2468	2109
1040054	control->bgp->antigenomic	1134843	5424433	pm:st	18	25	GGGGTCTGGCATGCGAGCCTGGAGG	2352	2118
1040055	control->bgp->antigenomic	1134843	5424545	pm:st	18	25	CCGGGGGGCACTTGCCTGCACGTTC	2464	2118
1040056	control->bgp->antigenomic	1134843	5425203	pm:st	18	25	CTCCGCTGTACGCGCTGCCCGAGTG	562	2119
1040057	control->bgp->antigenomic	1134843	5425767	pm:st	18	25	CGTGCCTCATGCGCGCTTGGTCGCG	1126	2119
1040058	control->bgp->antigenomic	1134843	5476441	pm:st	18	25	CCCACGCTCATCTGGCGCGGCGTGT	600	2139
1040059	control->bgp->antigenomic	1134843	5476879	pm:st	18	25	GCGCCTGCTCGGCTAGCCAGGCTCT	1038	2139
1040060	control->bgp->antigenomic	1134843	5503415	pm:st	18	25	CCTGGTTTCCGCGCGTTAGCCGCGC	1974	2149
1040061	control->bgp->antigenomic	1134843	5516593	pm:st	18	25	GGGGTCAGTTGCGCTCGGCCAGGCT	2352	2154
1040062	control->bgp->antigenomic	1134843	5562499	pm:st	18	25	TACGCGCAATGGGGGCGCTTCGGGC	2178	2172
1040063	control->bgp->antigenomic	1134843	5580069	pm:st	18	25	GGCTCCGCTGCAGCGCGATGGCGAA	1828	2179
1040064	control->bgp->antigenomic	1134843	5580081	pm:st	18	25	CGGTCCATAGCAGCGCCTGGTCCCC	1840	2179
1040065	control->bgp->antigenomic	1134843	5608945	pm:st	18	25	CCCAGGGGGATGCGATGGCGCGATG	2544	2190
1040066	control->bgp->antigenomic	1134843	5630687	pm:st	18	25	CCTGCGCCTAGCGCGCGATAGCAGC	1246	2199
1040067	control->bgp->antigenomic	1134843	5631661	pm:st	18	25	TGCGGCCCCGAAGCATGCCCACGTG	2220	2199
1040068	control->bgp->antigenomic	1134843	5677783	pm:st	18	25	TTCGGGGCGCGGCACTATGGGTCCC	2262	2217
1040069	control->bgp->antigenomic	1134843	5678049	pm:st	18	25	GCGGGGGCAGCATAGCCGGGTTGTC	2528	2217
1040070	control->bgp->antigenomic	1134843	5701029	pm:st	18	25	AGGCCGGGCATGCCCTCGCCATCTC	2468	2226
1040071	control->bgp->antigenomic	1134843	5708243	pm:st	18	25	ACCACGTGCATCGCAGCCCGGCGGA	2002	2229
1040072	control->bgp->antigenomic	1134843	5708245	pm:st	18	25	ACCCAGATCAGCCTGCCGCGGGTCC	2004	2229
1040073	control->bgp->antigenomic	1134843	5753443	pm:st	18	25	CGCTCCTGGCTCGCGATGCCCGTAC	1122	2247
1040074	control->bgp->antigenomic	1134843	5759399	pm:st	18	25	CCACCATGCGCATCGAGCCCAGGCG	1958	2249
1040075	control->bgp->antigenomic	1134843	5785107	pm:st	18	25	AGTGACAGGCGCTAGCCTGGCGGGC	2066	2259
1040076	control->bgp->antigenomic	1134843	5835321	pm:st	18	25	GGCACCCGCGCCAAGCAGTCGTCTG	1080	2279
1040077	control->bgp->antigenomic	1134843	5835895	pm:st	18	25	GTGCGTTAGCCCGCAGCTCCCCGTC	1654	2279
1040078	control->bgp->antigenomic	1134843	5836149	pm:st	18	25	GGCGTGGCTGTATGGCGGAGCGGCA	1908	2279
1040079	control->bgp->antigenomic	1134843	5861061	pm:st	18	25	CCCGGTGCGATGCGCTCGAAGCGTC	1220	2289
1040080	control->bgp->antigenomic	1134843	5861659	pm:st	18	25	GGGACCCAGCGCTCTGCGATCTGCG	1818	2289
1040081	control->bgp->antigenomic	1134843	5887199	pm:st	18	25	GCGCGATGAGGCCTGCAGCTTGCCG	1758	2299
1040082	control->bgp->antigenomic	1134843	5911531	pm:st	18	25	GGTAGGAAGCGCTGCAGCGCGACCG	490	2309
1040083	control->bgp->antigenomic	1134843	5912987	pm:st	18	25	CAGACCGCAGATGGGCGCTGGGCAC	1946	2309
1040084	control->bgp->antigenomic	1134843	5937047	pm:st	18	25	GTCGGGCGCGCGCATTAGCTAGGCG	406	2319
1040085	control->bgp->antigenomic	1134843	5938373	pm:st	18	25	GCCGTTAGCAGGGCCATGCGGACCG	1732	2319
1040086	control->bgp->antigenomic	1134843	5938403	pm:st	18	25	GCGGTCGCTTGCGCATCAGCGCCTC	1762	2319
1040087	control->bgp->antigenomic	1134843	5938521	pm:st	18	25	CGCCCGTGCGCCACATCGCTGTTGC	1880	2319
1040088	control->bgp->antigenomic	1134843	6000315	pm:st	18	25	TGTCCCGTCATGCGCGGCTTCCCGG	2234	2343
1040089	control->bgp->antigenomic	1134843	6000341	pm:st	18	25	TTGGGCCGCCAGCCGCACTCCACAG	2260	2343
1040090	control->bgp->antigenomic	1134843	6013987	pm:st	18	25	CTGAGGCGCGCCTGTATGCCGAGCG	546	2349
1040091	control->bgp->antigenomic	1134843	6023559	pm:st	18	25	CCCCGCGGCGCCAAGCGATGGATTG	2438	2352
1040092	control->bgp->antigenomic	1134843	6046343	pm:st	18	25	TCCGCTTGAATGCCCGGGCGGCGTG	2182	2361
1040093	control->bgp->antigenomic	1134843	6092001	pm:st	18	25	GCGGGGTTGCCAGCGCGATACAGGC	1760	2379
1040094	control->bgp->antigenomic	1134843	6092079	pm:st	18	25	CGCCGAGGCGCGCATGTTCTGGCCA	1838	2379
1040095	control->bgp->antigenomic	1134843	6142985	pm:st	18	25	TGGACGGGGGCATGCGCAGGACTCG	1544	2399
1040096	control->bgp->antigenomic	1134843	6143219	pm:st	18	25	GGGGAGGTATCTAGCGCGCCCGGCT	1778	2399
1040097	control->bgp->antigenomic	1134843	6194295	pm:st	18	25	GTGCTGTGCGCATAGCGCCGGGAGG	1654	2419
1040098	control->bgp->antigenomic	1134843	6207649	pm:st	18	25	TCGCGAAGCTGCCATCCGGGGGAGG	2208	2424
1040099	control->bgp->antigenomic	1134843	6230769	pm:st	18	25	GTGCAGGCAGATTGAGCGCCCCCCG	2288	2433
1040100	control->bgp->antigenomic	1134843	6245079	pm:st	18	25	CCACAGGCGCGCTGATCAGTGGGCG	1238	2439
1040101	control->bgp->antigenomic	1134843	6245599	pm:st	18	25	GCGCGTGCCTTGCAGGCATCACCCG	1758	2439
1040102	control->bgp->antigenomic	1134843	6259147	pm:st	18	25	TCCTTGTGAGAGCGCCTGGCGCCCC	2506	2444
1040103	control->bgp->antigenomic	1134843	6300057	pm:st	18	25	CCGGATAGGCATGCAGCCCGCCCTG	2456	2460
1040104	control->bgp->antigenomic	1134843	6323029	pm:st	18	25	CGCCTGATGCGCTTCTGGCCCCCAG	2388	2469
1040105	control->bgp->antigenomic	1134843	6335557	pm:st	18	25	AAGGCCGCATCAAGCGCGCCCGACC	2116	2474
1040106	control->bgp->antigenomic	1134843	6346083	pm:st	18	25	CTGGGAGTTACGCGATGGCCCGGGG	2402	2478
1040107	control->bgp->antigenomic	1134843	6347335	pm:st	18	25	CGGCCTATTGCAGCGCGGAGGCGAG	1094	2479
1040108	control->bgp->antigenomic	1134843	6369133	pm:st	18	25	CAAGACAGCGATGTGCGCCGGGGCC	2412	2487
1040109	control->bgp->antigenomic	1134843	6369159	pm:st	18	25	CCCCGCATTTGGCAGCGCGCTCACC	2438	2487
1040110	control->bgp->antigenomic	1134843	6369255	pm:st	18	25	GGCCGGATGAAGCGCTCTGCCTGGC	2534	2487
1040111	control->bgp->antigenomic	1134843	6373339	pm:st	18	25	TCCCGCTGCGCGTTATCGGAGCCCC	1498	2489
1040112	control->bgp->antigenomic	1134843	6373829	pm:st	18	25	AGTGCCAAGCTGCTGGGCGCGGCTG	1988	2489
1040113	control->bgp->antigenomic	1134843	6392217	pm:st	18	25	CCGGATGCGCCATATCCAGCCGCCG	2456	2496
1040114	control->bgp->antigenomic	1134843	6398553	pm:st	18	25	CGACGGGCGCGCTAGGCACAGAGGA	1112	2499
1040115	control->bgp->antigenomic	1134843	6415183	pm:st	18	25	CGGGGCTACGCCGCATTGGATCCGG	2382	2505
1040116	control->bgp->antigenomic	1134843	6415311	pm:st	18	25	TGCGCCATGCGCGCCCTGATGCAGG	2510	2505
1040117	control->bgp->antigenomic	1134843	6424365	pm:st	18	25	CCTTGCGGCTGTACAGCGCGGCGTC	1324	2509
1040118	control->bgp->antigenomic	1134843	6438379	pm:st	18	25	CGGGAAGCATGCACTGGCCCCGTCC	2538	2514
1040119	control->bgp->antigenomic	1134843	6474851	pm:st	18	25	CCTCGCGCGCAGATCGCATCGCCCT	610	2529
1040120	control->bgp->antigenomic	1134843	6484427	pm:st	18	25	TCCGCCCCATGCGCGCATCGACCCA	2506	2532
1040121	control->bgp->antigenomic	1134843	6501953	pm:st	18	25	ATGCCGGCCCGATAAGCGCGCGAGC	2112	2539
1040122	control->bgp->antigenomic	1134843	6526683	pm:st	18	25	CACGCTGCATGCCTACGCCGCCACC	1242	2549
1040123	control->bgp->antigenomic	1134843	6527171	pm:st	18	25	GCCGCGGAGCGCCTGCATTGGACAG	1730	2549
1040124	control->bgp->antigenomic	1134843	6527191	pm:st	18	25	GCTGGCCGCGGCATGGTACGAGGGA	1750	2549
1040125	control->bgp->antigenomic	1134843	6552141	pm:st	18	25	CGGGTTCTGAGCGCATGCGCACGCG	1100	2559
1040126	control->bgp->antigenomic	1134843	6553477	pm:st	18	25	CCCCCGCCCAGCGAGCATAGTCCTC	2436	2559
1040127	control->bgp->antigenomic	1146197	24723	pm:st	10	25	GAAGACGCAAGCCTAGATTTTTCTA	1682	9
1040128	control->bgp->antigenomic	1146197	50147	pm:st	10	25	TCAAACATGCGCAATGATGTAAGCT	1506	19
1040129	control->bgp->antigenomic	1146197	50271	pm:st	10	25	TTATAAATAGGCTTGCGCATGAGAG	1630	19
1040130	control->bgp->antigenomic	1146197	101001	pm:st	10	25	CTCTCTGCGCGATCATATATTCAAA	1160	39
1040131	control->bgp->antigenomic	1146197	101419	pm:st	10	25	TGTTATTTATGCGGCCTAATAGCGA	1578	39
1040132	control->bgp->antigenomic	1146197	101463	pm:st	10	25	TTACAGATCGCTAGCGCATAAAAAG	1622	39
1040133	control->bgp->antigenomic	1146197	101859	pm:st	10	25	TAACTTGTGCATTCCGCATGGAAAT	2018	39
1040134	control->bgp->antigenomic	1146197	102111	pm:st	10	25	TTAGGTGCATCCATAATGCAGTCAA	2270	39
1040135	control->bgp->antigenomic	1146197	125431	pm:st	10	25	AAAAAGATTGGCGCAGTTCAGGTTT	2550	48
1040136	control->bgp->antigenomic	1146197	125541	pm:st	10	25	TAGATGTACGCTGCGTCATGTTAAT	100	49
1040137	control->bgp->antigenomic	1146197	126623	pm:st	10	25	ACATTCGTTATGCCGCAATCAAGTA	1182	49
1040138	control->bgp->antigenomic	1146197	152487	pm:st	10	25	TAACGGATATGCAGGCTAGCTTTTA	1446	59
1040139	control->bgp->antigenomic	1146197	177537	pm:st	10	25	TTCGAAGCTCATTGCTATAAGAGCT	896	69
1040140	control->bgp->antigenomic	1146197	178247	pm:st	10	25	TTGGTTATTGCATACGGCGTAACTT	1606	69
1040141	control->bgp->antigenomic	1146197	203015	pm:st	10	25	TATTTTCCGCAATCAGCTTCGTAGT	774	79
1040142	control->bgp->antigenomic	1146197	203811	pm:st	10	25	TGTCTCCATATCAATGCGCCTAATA	1570	79
1040143	control->bgp->antigenomic	1146197	227397	pm:st	10	25	AAACAGGCATACTGCTTGGTTATTC	2116	88
1040144	control->bgp->antigenomic	1146197	229469	pm:st	10	25	TTATTTACGCTGCAATGCTCCATAC	1628	89
1040145	control->bgp->antigenomic	1146197	237625	pm:st	10	25	ATTAATAGGCAAGGCTGCACTGATA	2104	92
1040146	control->bgp->antigenomic	1146197	248273	pm:st	10	25	TTGTGTCCCATTAGCAGCATGTTTA	2512	96
1040147	control->bgp->antigenomic	1146197	255555	pm:st	10	25	ATATTTTTAGCGCGGTCTAGAACCA	2114	99
1040148	control->bgp->antigenomic	1146197	267575	pm:st	10	25	AGATAGTGCTCGCGCATATTTCTAA	1334	104
1040149	control->bgp->antigenomic	1146197	286417	pm:st	10	25	TTGAGAGCTGCTTTGAATCTGTTTG	2256	111
1040150	control->bgp->antigenomic	1146197	306119	pm:st	10	25	TACAACATTGACAGCGCTCTTCAAA	1478	119
1040151	control->bgp->antigenomic	1146197	331983	pm:st	10	25	GCATTTTGCGCATTGATAGTGATAC	1742	129
1040152	control->bgp->antigenomic	1146197	332131	pm:st	10	25	CTACTAATGCCTGGCTATTTTATGC	1890	129
1040153	control->bgp->antigenomic	1146197	382327	pm:st	10	25	TTTTCTCAATCAGCAGCGTCTAGAT	886	149
1040154	control->bgp->antigenomic	1146197	401901	pm:st	10	25	CATCTTGATGAGCGCAATTGCTAAA	2540	156
1040155	control->bgp->antigenomic	1146197	447711	pm:st	10	25	TTACGGATAATGCGGAGCACAATAA	2270	174
1040156	control->bgp->antigenomic	1146197	458961	pm:st	10	25	ATAGTTTATATCAGGCGCTGTGAGA	720	179
1040157	control->bgp->antigenomic	1146197	459171	pm:st	10	25	GTGTAATGCGCATCTTGCTATAACA	930	179
1040158	control->bgp->antigenomic	1146197	459709	pm:st	10	25	TAGTAAAGCGCTTGCATTTGTCTTC	1468	179
1040159	control->bgp->antigenomic	1146197	470727	pm:st	10	25	TTTGATCATTGCGGCTATGGACATA	2246	183
1040160	control->bgp->antigenomic	1146197	484687	pm:st	10	25	TGGTGGTATCTAGCAGCGTTAAATT	846	189
1040161	control->bgp->antigenomic	1146197	510449	pm:st	10	25	GACATTAGCGCTATACATCGATTTG	1008	199
1040162	control->bgp->antigenomic	1146197	510785	pm:st	10	25	AGAATTACGCATAGCTGATTTACGG	1344	199
1040163	control->bgp->antigenomic	1146197	516823	pm:st	10	25	TCATTTCGCAATAACGCTTGAAGGA	2262	201
1040164	control->bgp->antigenomic	1146197	536487	pm:st	10	25	AATCGGTTATCAATAGCGCACCTAA	1446	209
1040165	control->bgp->antigenomic	1146197	539935	pm:st	10	25	TTATTCTTGCGCATGAGCAGTTTTG	2334	210
1040166	control->bgp->antigenomic	1146197	540087	pm:st	10	25	ATCCACAATTGCAGCGCTAAATGAA	2486	210
1040167	control->bgp->antigenomic	1146197	562893	pm:st	10	25	TTTAAGCTGCTGGCATATGCTTAAG	2252	219
1040168	control->bgp->antigenomic	1146197	585841	pm:st	10	25	TAATTAGCGCATGTTGCAATAGGAC	2160	228
1040169	control->bgp->antigenomic	1146197	588353	pm:st	10	25	AAAGTGGAGCTAGCATGCAATTCTA	2112	229
1040170	control->bgp->antigenomic	1146197	608889	pm:st	10	25	TTTGAGAATAAGCGCTCTCTAATCC	2168	237
1040171	control->bgp->antigenomic	1146197	613939	pm:st	10	25	ATATTGTCCATGCAATGCGTCAAAC	2098	239
1040172	control->bgp->antigenomic	1146197	632173	pm:st	10	25	CAATAATCGCATAATGGCTGCATCA	2412	246
1040173	control->bgp->antigenomic	1146197	639037	pm:st	10	25	TTTTAAATAGCCAGAGTGCATGTCG	1596	249
1040174	control->bgp->antigenomic	1146197	639495	pm:st	10	25	AGAGTACAACTGCGCAATCCAATTT	2054	249
1040175	control->bgp->antigenomic	1146197	639569	pm:st	10	25	AATCATAGCTGCTTGGTGCTTATTC	2128	249
1040176	control->bgp->antigenomic	1146197	655043	pm:st	10	25	TTTTTCTGGCGCATTTCACAGTTAG	2242	255
1040177	control->bgp->antigenomic	1146197	663593	pm:st	10	25	CTCTTATGCGTGCTATGATTTGAGT	552	259
1040178	control->bgp->antigenomic	1146197	690491	pm:st	10	25	CGTTTGGCAGCTTTATGATTCAAGT	1850	269
1040179	control->bgp->antigenomic	1146197	714487	pm:st	10	25	ACTCATCCTGCGCAATATACTTAGT	246	279
1040180	control->bgp->antigenomic	1146197	715061	pm:st	10	25	TCTAGACGCTGGAAAGCATGATTAT	820	279
1040181	control->bgp->antigenomic	1146197	715121	pm:st	10	25	TTTAGAAGATAGGCGATGCAGTTAG	880	279
1040182	control->bgp->antigenomic	1146197	715607	pm:st	10	25	ATTTAGGCAACGGTATGCCAACTAT	1366	279
1040183	control->bgp->antigenomic	1146197	718333	pm:st	10	25	TGCTTCTGCTTATTGCGCATATGTA	1532	280
1040184	control->bgp->antigenomic	1146197	741469	pm:st	10	25	TTATTTGCGAGATCATGCAGGATAC	1628	289
1040185	control->bgp->antigenomic	1146197	792397	pm:st	10	25	AGTTCGTAATGCTAGCGGATTCTTT	1356	309
1040186	control->bgp->antigenomic	1146197	800243	pm:st	10	25	TCATAACTCGCCATGCAATCATCAT	1522	312
1040187	control->bgp->antigenomic	1146197	814735	pm:st	10	25	ACGCGAAATACAGGCTAGCATTATT	654	318
1040188	control->bgp->antigenomic	1146197	816921	pm:st	10	25	ATGTAGATGATTAGCGCGTACATAG	280	319
1040189	control->bgp->antigenomic	1146197	818189	pm:st	10	25	TGGAATGCTGCATTGCTATATCTCT	1548	319
1040190	control->bgp->antigenomic	1146197	843703	pm:st	10	25	AAGAGTGCTATGCAGGCATTGATAT	1462	329
1040191	control->bgp->antigenomic	1146197	844315	pm:st	10	25	ATTGTAATTAGCAATGGGCTCTCAG	2074	329
1040192	control->bgp->antigenomic	1146197	862659	pm:st	10	25	AATTGCCCCAGCATATAGCTTTACA	2498	336
1040193	control->bgp->antigenomic	1146197	869939	pm:st	10	25	ATATTGGGCGCATCATTATAGAAGC	2098	339
1040194	control->bgp->antigenomic	1146197	885523	pm:st	10	25	TTTTAAAGCAGGCTAATCCTCACAG	2322	345
1040195	control->bgp->antigenomic	1146197	895145	pm:st	10	25	GAGATTCATGCTAGGCGATATTGTT	1704	349
1040196	control->bgp->antigenomic	1146197	920713	pm:st	10	25	GTATGTCATGCTATGCCATCTAACA	1672	359
1040197	control->bgp->antigenomic	1146197	921021	pm:st	10	25	CCGTTACACATTAGCTGCAAATGAT	1980	359
1040198	control->bgp->antigenomic	1146197	931763	pm:st	10	25	ATGAAACGCGGGCATAATCAAAACA	2482	363
1040199	control->bgp->antigenomic	1146197	945795	pm:st	10	25	CTGGTCGCGCGAATCATATTAATTA	1154	369
1040200	control->bgp->antigenomic	1146197	1000895	pm:st	10	25	AAAAAGGCCGCATTATGATATGGAC	2494	390
1040201	control->bgp->antigenomic	1146197	1022347	pm:st	10	25	TTTAGTTATCCGCTGCATTGTATCG	906	399
1040202	control->bgp->antigenomic	1146197	1023087	pm:st	10	25	TTCTTGCGCTATCCTGCATAATATG	1646	399
1040203	control->bgp->antigenomic	1146197	1023829	pm:st	10	25	ATTCGAATCTGCTAGCCTTTCCTAA	2388	399
1040204	control->bgp->antigenomic	1146197	1092851	pm:st	10	25	GTCGTATGGCAAAATGCCTTCATTA	2290	426
1040205	control->bgp->antigenomic	1146197	1093035	pm:st	10	25	AAATAAGAATGCAGCCTGCCTAGAA	2474	426
1040206	control->bgp->antigenomic	1146197	1099949	pm:st	10	25	TTGACTTCGCGCTAATATGGGATAT	1708	429
1040207	control->bgp->antigenomic	1146197	1114271	pm:st	10	25	AGGTAAGATGCAGCTATCATAGTGA	670	435
1040208	control->bgp->antigenomic	1146197	1176605	pm:st	10	25	TGAATGGTCGATAATGCGCTTGATT	1564	459
1040209	control->bgp->antigenomic	1146197	1177065	pm:st	10	25	ACTTCTGAAATGCGATGCTGAGTTT	2024	459
1040210	control->bgp->antigenomic	1146197	1177145	pm:st	10	25	AAACACCTGAGCAATATGCATTGCT	2104	459
1040211	control->bgp->antigenomic	1146197	1184883	pm:st	10	25	TAATATGGCAGCTTGATTCATCACC	2162	462
1040212	control->bgp->antigenomic	1146197	1185201	pm:st	10	25	ATTTGTCCATGCATAGGCTGGAAAT	2480	462
1040213	control->bgp->antigenomic	1146197	1185213	pm:st	10	25	CTTTCAGATTAGCCGCAACATCAAA	2492	462
1040214	control->bgp->antigenomic	1146197	1208255	pm:st	10	25	AAAACCCATACATAGCGCGAAGAAA	2494	471
1040215	control->bgp->antigenomic	1146197	1221075	pm:st	10	25	CAAATGATCCAGCGCATTACATTCA	2514	476
1040216	control->bgp->antigenomic	1146197	1224623	pm:st	10	25	GTATCAGCGCCTAAATCATTAGTTC	942	478
1040217	control->bgp->antigenomic	1146197	1227169	pm:st	10	25	GTTAAACGCGCTTCAGAATTAAGAC	928	479
1040218	control->bgp->antigenomic	1146197	1227709	pm:st	10	25	TAGTACCCAGCATTATGCATTCATC	1468	479
1040219	control->bgp->antigenomic	1146197	1231129	pm:st	10	25	GCAAAAAGTGCTGGGCATATAACAT	2328	480
1040220	control->bgp->antigenomic	1146197	1253289	pm:st	10	25	TAAGAAATAGCGCATCATGCACTTG	1448	489
1040221	control->bgp->antigenomic	1146197	1274819	pm:st	10	25	AATTTTGCGTTGGCATCATATCCTG	2498	497
1040222	control->bgp->antigenomic	1146197	1276605	pm:st	10	25	GACAAAAGCGATTCATGCTAAGATC	1724	498
1040223	control->bgp->antigenomic	1146197	1279123	pm:st	10	25	GTCTATCCTGCATAATTGCTACAAC	1682	499
1040224	control->bgp->antigenomic	1146197	1330265	pm:st	10	25	GAAAAAGAATATTGCGCGTACTTGC	1624	519
1040225	control->bgp->antigenomic	1146197	1330285	pm:st	10	25	TTAGAAGCGCAGTTGGATATGCTTT	1644	519
1040226	control->bgp->antigenomic	1146197	1355005	pm:st	10	25	TAATCACAGCAGATTGCGTATTCCT	764	529
1040227	control->bgp->antigenomic	1146197	1356309	pm:st	10	25	ATTAACATAGCTCTTGCGCATCATC	2068	529
1040228	control->bgp->antigenomic	1146197	1369225	pm:st	10	25	TCCTAGCATAATGCCGCATCAAATT	2184	534
1040229	control->bgp->antigenomic	1146197	1431809	pm:st	10	25	TATAATTAGCAGCGAATACCCGTGT	768	559
1040230	control->bgp->antigenomic	1146197	1432109	pm:st	10	25	GGATATTAGATAGCGCGCAGTTTAA	1068	559
1040231	control->bgp->antigenomic	1146197	1432203	pm:st	10	25	CTCTAAGCATATCCAGCGCTTTTAT	1162	559
1040232	control->bgp->antigenomic	1146197	1438329	pm:st	10	25	TATCAAAATGCCTTAGCGCACTCAA	2168	561
1040233	control->bgp->antigenomic	1146197	1458037	pm:st	10	25	AAACGGATGCGTGCTAACAAAAAGT	1396	569
1040234	control->bgp->antigenomic	1146197	1534207	pm:st	10	25	TAAATGTTGCATGCTAGCTGGTACT	766	599
1040235	control->bgp->antigenomic	1146197	1553645	pm:st	10	25	GTTTAACATGGATAGCTGCAGTTCA	2284	606
1040236	control->bgp->antigenomic	1146197	1559351	pm:st	10	25	TAATAGATCATAAGGCGCTCATACG	310	609
1040237	control->bgp->antigenomic	1146197	1585343	pm:st	10	25	ATTAGGAATATAGCAGCGCACTTAC	702	619
1040238	control->bgp->antigenomic	1146197	1586393	pm:st	10	25	GCTTAAAATGCATGTGCGCTATTAC	1752	619
1040239	control->bgp->antigenomic	1146197	1586421	pm:st	10	25	CTTTGTGCATAATGCTGGAGTGTTA	1780	619
1040240	control->bgp->antigenomic	1146197	1599681	pm:st	10	25	TTTAGTTAAGAAATCGCGCCGGAAA	2240	624
1040241	control->bgp->antigenomic	1146197	1636997	pm:st	10	25	CTATTTCATAGCATTGCCGAGAGAT	1156	639
1040242	control->bgp->antigenomic	1146197	1637755	pm:st	10	25	CGGAAATATAATGCAGCGCAACAAT	1914	639
1040243	control->bgp->antigenomic	1146197	1662145	pm:st	10	25	ATTGACGCGCAGATCATCAATTAGT	704	649
1040244	control->bgp->antigenomic	1146197	1662171	pm:st	10	25	AAATATATACATGCTCGCCTGAGCT	730	649
1040245	control->bgp->antigenomic	1146197	1713669	pm:st	10	25	GACACAATCATGCTCGCTAACTAAA	1028	669
1040246	control->bgp->antigenomic	1146197	1737991	pm:st	10	25	GAGCATGCTGCATTTCGATAAAAGA	2310	678
1040247	control->bgp->antigenomic	1146197	1738173	pm:st	10	25	AAAGAAATGCAATGCAGCGTTCCTT	2492	678
1040248	control->bgp->antigenomic	1146197	1738591	pm:st	10	25	TGTTAATCTGCTAACGCATCGTTCT	350	679
1040249	control->bgp->antigenomic	1146197	1738663	pm:st	10	25	GTAGAAGCGCGAATTACATGTTTCT	422	679
1040250	control->bgp->antigenomic	1146197	1739703	pm:st	10	25	TATGACATTGCTAGGCTATCTCCTT	1462	679
1040251	control->bgp->antigenomic	1146197	1784179	pm:st	10	25	CATTTTGCGTGCTTGAAATAGCTTG	2418	696
1040252	control->bgp->antigenomic	1146197	1789837	pm:st	10	25	GTGTTATACAGCGCTCTATCATACA	396	699
1040253	control->bgp->antigenomic	1146197	1790901	pm:st	10	25	TATCATTATCAAGCGCTCCATGCTA	1460	699
1040254	control->bgp->antigenomic	1146197	1806955	pm:st	10	25	AACATGAGCTTCATTGCGCATACAA	2154	705
1040255	control->bgp->antigenomic	1146197	1807005	pm:st	10	25	TCTTACGCATTGCAATGCCTTAGAA	2204	705
1040256	control->bgp->antigenomic	1146197	1815889	pm:st	10	25	TGGTAGTATGCGTTAGCAGAATTCA	848	709
1040257	control->bgp->antigenomic	1146197	1842021	pm:st	10	25	ATCATCGCTATGCAGCAAGTTTTAG	1380	719
1040258	control->bgp->antigenomic	1146197	1842087	pm:st	10	25	TAACTTGTAACATAGCGCAGAAACC	1446	719
1040259	control->bgp->antigenomic	1146197	1853293	pm:st	10	25	CAATCAAGCATATGCGCGTTTTTTG	2412	723
1040260	control->bgp->antigenomic	1146197	1867387	pm:st	10	25	CAACCGAGCGCATTGATATAGTTTA	1146	729
1040261	control->bgp->antigenomic	1146197	1892655	pm:st	10	25	TCAGTTAATATTGCGCGCCACTAAT	814	739
1040262	control->bgp->antigenomic	1146197	1893237	pm:st	10	25	AAACGCATAGATCAGCGCATGAATT	1396	739
1040263	control->bgp->antigenomic	1146197	1893285	pm:st	10	25	TAACCTGGCGAGCAATATTTAGAAC	1444	739
1040264	control->bgp->antigenomic	1146197	1918031	pm:st	10	25	CACTATCGCTCAGCATTGATTAGTT	590	749
1040265	control->bgp->antigenomic	1146197	1918211	pm:st	10	25	TATACATGCATAGATCCGCCTGTAT	770	749
1040266	control->bgp->antigenomic	1146197	1944401	pm:st	10	25	ATTACCGCTAGGCAATATCAGATTC	1360	759
1040267	control->bgp->antigenomic	1146197	1970739	pm:st	10	25	ATATTAATGCGGCATAAGCCGAAGA	2098	769
1040268	control->bgp->antigenomic	1146197	1995995	pm:st	10	25	GCGATCGCGCTTATCCATAAATATA	1754	779
1040269	control->bgp->antigenomic	1146197	2046661	pm:st	10	25	CATGTTAATCATAGGCGCGTAGAAT	1220	799
1040270	control->bgp->antigenomic	1146197	2046681	pm:st	10	25	CATGTTCGCATGCTATCTGATCATT	1240	799
1040271	control->bgp->antigenomic	1146197	2071683	pm:st	10	25	ACATACCAAGCTTATCAGCTTAGCT	642	809
1040272	control->bgp->antigenomic	1146197	2071957	pm:st	10	25	GTTAATTGTAGCGCGATTTGTACCT	916	809
1040273	control->bgp->antigenomic	1146197	2073177	pm:st	10	25	AAGGGAGATTATACGCAGCAAAGAT	2136	809
1040274	control->bgp->antigenomic	1146197	2122511	pm:st	10	25	AGATGTAGCGCTTATATGCACACTA	270	829
1040275	control->bgp->antigenomic	1146197	2122547	pm:st	10	25	TATAGTACGCTGGCTATATCCATCA	306	829
1040276	control->bgp->antigenomic	1146197	2123621	pm:st	10	25	ATCATCTAGCTTGCAGCATTGTGAT	1380	829
1040277	control->bgp->antigenomic	1146197	2123701	pm:st	10	25	TATCAGGATGATTGCGCTAAAGATC	1460	829
1040278	control->bgp->antigenomic	1146197	2149243	pm:st	10	25	AAATACTAGGGCGTTGCTACTATTC	1402	839
1040279	control->bgp->antigenomic	1146197	2149483	pm:st	10	25	GTTGTCATTGCATTTCCGCAACTAT	1642	839
1040280	control->bgp->antigenomic	1146197	2173715	pm:st	10	25	AGTCATGAGCGCATAACACGTAAAT	274	849
1040281	control->bgp->antigenomic	1146197	2200551	pm:st	10	25	TCTAAGAATGATAGGCGCGATCTAA	1510	859
1040282	control->bgp->antigenomic	1146197	2200741	pm:st	10	25	GATTAGCATATGGCAGCATTAAGTG	1700	859
1040283	control->bgp->antigenomic	1146197	2222003	pm:st	10	25	ATGTAAATCGCATAAGCTGGGGTTA	2482	867
1040284	control->bgp->antigenomic	1146197	2224989	pm:st	10	25	TCGATGCTAGCGATGCATAATATAG	348	869
1040285	control->bgp->antigenomic	1146197	2243879	pm:st	10	25	ACTCTCTGCAATCTATCGCTGTTAA	1318	876
1040286	control->bgp->antigenomic	1146197	2244725	pm:st	10	25	TAATCAGCGGCAATATTGGTGGTTT	2164	876
1040287	control->bgp->antigenomic	1146197	2251605	pm:st	10	25	ACATCCGGCTATTAAGCGCATTATT	1364	879
1040288	control->bgp->antigenomic	1146197	2251875	pm:st	10	25	TTAAGCATGCGGGCTTATCTCATAT	1634	879
1040289	control->bgp->antigenomic	1146197	2267957	pm:st	10	25	GGCATTATGCGATGATTGCTGAATT	2356	885
1040290	control->bgp->antigenomic	1146197	2276561	pm:st	10	25	ATAGATGGGCGAGCTAAGTTACTAA	720	889
1040291	control->bgp->antigenomic	1146197	2277541	pm:st	10	25	GATTAGGGCCATGCGTATTATTCAT	1700	889
1040292	control->bgp->antigenomic	1146197	2277733	pm:st	10	25	CTAGACGCAATGCGCAATAATTTAC	1892	889
1040293	control->bgp->antigenomic	1146197	2285635	pm:st	10	25	ATACACAGCAAGCGCTAATTGATTC	2114	892
1040294	control->bgp->antigenomic	1146197	2290925	pm:st	10	25	GTTTATCAAGCTGCATGCTGCTAAA	2284	894
1040295	control->bgp->antigenomic	1146197	2291103	pm:st	10	25	ACTAAAAATAGCACCATGCTTAGGG	2462	894
1040296	control->bgp->antigenomic	1146197	2313949	pm:st	10	25	TTCCATAAGCTGCTCATTGATCTTC	2268	903
1040297	control->bgp->antigenomic	1146197	2336895	pm:st	10	25	TAGAATTGGCATGGTCAGCTTGTTT	2174	912
1040298	control->bgp->antigenomic	1146197	2336973	pm:st	10	25	TTTTAGGCCACATTGTAGCTATTGG	2252	912
1040299	control->bgp->antigenomic	1146197	2337129	pm:st	10	25	CTATGGGCAAGCATGATTATCACAA	2408	912
1040300	control->bgp->antigenomic	1146197	2354605	pm:st	10	25	CCATATGCGCTAATATGCGCAAATT	1964	919
1040301	control->bgp->antigenomic	1146197	2378633	pm:st	10	25	GTTCTATCAGATAATGCGCGTATTC	392	929
1040302	control->bgp->antigenomic	1146197	2379009	pm:st	10	25	TATAACATTGCGATCTGCGATATGG	768	929
1040303	control->bgp->antigenomic	1146197	2379131	pm:st	10	25	TTGTAAGGATATGCAGCGCTGATAT	890	929
1040304	control->bgp->antigenomic	1146197	2383075	pm:st	10	25	TTATCAGAATGGCGTGCTAATCGAA	2274	930
1040305	control->bgp->antigenomic	1146197	2405993	pm:st	10	25	AATATTTGGCTCATCTAGCCTATGC	2152	939
1040306	control->bgp->antigenomic	1146197	2429735	pm:st	10	25	AAGAGTGCGAATAAGCTGTATAGGT	294	949
1040307	control->bgp->antigenomic	1146197	2481285	pm:st	10	25	ACAATGCTACGCGCTAATTGTAGAT	644	969
1040308	control->bgp->antigenomic	1146197	2482773	pm:st	10	25	AATTCAGCTTGCCAATATCTGCACT	2132	969
1040309	control->bgp->antigenomic	1146197	2532721	pm:st	10	25	TTTATCTCGCTGCTATCATCTCAAG	880	989
1040310	control->bgp->antigenomic	1146197	2533325	pm:st	10	25	TAATTTCAGCTCGGGCTATCATAAC	1484	989
1040311	control->bgp->antigenomic	1146197	2558617	pm:st	10	25	CTAAATTATACAGCTAGGCCTGATC	1176	999
1040312	control->bgp->antigenomic	1146197	2559131	pm:st	10	25	GAAAGATTCTAATCAGCGCGAATTG	1690	999
1040313	control->bgp->antigenomic	1146197	2583465	pm:st	10	25	GTATCGATGATAGCGCTTGTTCTAA	424	1009
1040314	control->bgp->antigenomic	1146197	2590647	pm:st	10	25	ATCAAAATGAGCGCATAGCCACTTT	2486	1011
1040315	control->bgp->antigenomic	1146197	2590657	pm:st	10	25	AAAAGCGCCGCGTTCAATTCTTTTT	2496	1011
1040316	control->bgp->antigenomic	1146197	2608999	pm:st	10	25	TGCGATATATGCAGTTAGCCTAAGT	358	1019
1040317	control->bgp->antigenomic	1146197	2661403	pm:st	10	25	TGTAGAGCCTATTGCGGAACAAATT	1562	1039
1040318	control->bgp->antigenomic	1146197	2682647	pm:st	10	25	GGGTTTCGCATTGATGCATTATATC	2326	1047
1040319	control->bgp->antigenomic	1146197	2682685	pm:st	10	25	GGAGCTTGCTGCGAATTAGTTTTAT	2364	1047
1040320	control->bgp->antigenomic	1146197	2687499	pm:st	10	25	AGAAAAGCAGCCTATCATCTTACTG	2058	1049
1040321	control->bgp->antigenomic	1146197	2711877	pm:st	10	25	TCGTAATAAGCGCGCTATTATTGTG	836	1059
1040322	control->bgp->antigenomic	1146197	2712171	pm:st	10	25	CTTAAACAGCTGTGCTATGACTTGT	1130	1059
1040323	control->bgp->antigenomic	1146197	2713183	pm:st	10	25	AAGATCTGCAGCACGCAATATGATT	2142	1059
1040324	control->bgp->antigenomic	1146197	2726147	pm:st	10	25	GCTGATGCGCATCTATATGATTGAA	2306	1064
1040325	control->bgp->antigenomic	1146197	2802939	pm:st	10	25	GAAGCTATTGCGGGCTATCTTTTAA	2298	1094
1040326	control->bgp->antigenomic	1146197	2811631	pm:st	10	25	TATTATCTTAGAGCATGCGATGGAG	750	1098
1040327	control->bgp->antigenomic	1146197	2813727	pm:st	10	25	ATACGAATAGAGCGCTAATCACTAC	286	1099
1040328	control->bgp->antigenomic	1146197	2813831	pm:st	10	25	GTTATTCTATATGCGCAGCGAAAGT	390	1099
1040329	control->bgp->antigenomic	1146197	2814179	pm:st	10	25	AGGTTACGCAGTATAGCATTAAGAG	738	1099
1040330	control->bgp->antigenomic	1146197	2814957	pm:st	10	25	TCCTTTAGCTATATGGCAGACGTTT	1516	1099
1040331	control->bgp->antigenomic	1146197	2841123	pm:st	10	25	ATGTATTATGGCGCAGCATCAAAGT	2082	1109
1040332	control->bgp->antigenomic	1146197	2843801	pm:st	10	25	TCGGCTAGCCTGGCATTATTTAAAT	2200	1110
1040333	control->bgp->antigenomic	1146197	2866897	pm:st	10	25	TTCATTATCTTGCGCTATGTCCGAA	2256	1119
1040334	control->bgp->antigenomic	1146197	2917747	pm:st	10	25	CAAAACGCATAGCATTGCATAAGCT	1906	1139
1040335	control->bgp->antigenomic	1146197	2917963	pm:st	10	25	AAAAGAGCGCGTTATGCATAAACCA	2122	1139
1040336	control->bgp->antigenomic	1146197	2936045	pm:st	10	25	TTAGTCATGCGCTTCAAGGAAAATG	2284	1146
1040337	control->bgp->antigenomic	1146197	2943159	pm:st	10	25	GACAACAAGCGCTTAGGATTGATTT	1718	1149
1040338	control->bgp->antigenomic	1146197	2968543	pm:st	10	25	TAGATCATTCAAGCGCATGAAGCTT	1502	1159
1040339	control->bgp->antigenomic	1146197	2968757	pm:st	10	25	GACTTTAGCGCGTGCTAATTTTTAC	1716	1159
1040340	control->bgp->antigenomic	1146197	2969141	pm:st	10	25	ATATAGGTGATCAGCATGCTTTCCA	2100	1159
1040341	control->bgp->antigenomic	1146197	2982003	pm:st	10	25	TAATCTGATATGCAAGCCAGAACCA	2162	1164
1040342	control->bgp->antigenomic	1146197	2982347	pm:st	10	25	TCATTAATGCCGCGATGATGATGAA	2506	1164
1040343	control->bgp->antigenomic	1146197	3019689	pm:st	10	25	AAGTAAATTAGCTGGCAGCGTTATC	1448	1179
1040344	control->bgp->antigenomic	1146197	3028171	pm:st	10	25	TTTTGATGCTAGAGCGCATATGATC	2250	1182
1040345	control->bgp->antigenomic	1146197	3044615	pm:st	10	25	TATGTGAGCGCTGTCTGATCTATTT	774	1189
1040346	control->bgp->antigenomic	1146197	3071071	pm:st	10	25	TTTCTAACGCGCTGGATATTTCCAT	1630	1199
1040347	control->bgp->antigenomic	1146197	3071329	pm:st	10	25	CTCCTAAATCGCAGCTGATTAAAAG	1888	1199
1040348	control->bgp->antigenomic	1146197	3074409	pm:st	10	25	ATGGGTGCGATATAATCGCTTTTTC	2408	1200
1040349	control->bgp->antigenomic	1146197	3095133	pm:st	10	25	GAGTATAACGCGCTATCTATCTCTA	92	1209
1040350	control->bgp->antigenomic	1146197	3096425	pm:st	10	25	ATACACTTCAGGCAGCTATCAATCA	1384	1209
1040351	control->bgp->antigenomic	1146197	3097097	pm:st	10	25	AGATGATGGTAACTTGCGCAACAAT	2056	1209
1040352	control->bgp->antigenomic	1146197	3097203	pm:st	10	25	TAATCTTGCAGACAATGCGCAGATT	2162	1209
1040353	control->bgp->antigenomic	1146197	3122713	pm:st	10	25	ATTCAACATAGCGCGGCTAAATCTA	2072	1219
1040354	control->bgp->antigenomic	1146197	3147601	pm:st	10	25	ATTACTAGGATGCGCTGATTATGCT	1360	1229
1040355	control->bgp->antigenomic	1146197	3166597	pm:st	10	25	ATCAACTGCATTCCAGCATTCAAAC	2436	1236
1040356	control->bgp->antigenomic	1146197	3172151	pm:st	10	25	TAGTTAACAGCGCTAGATTACGGAA	310	1239
1040357	control->bgp->antigenomic	1146197	3189735	pm:st	10	25	AATGTTTGCTGCTATGCTGGCATTA	2534	1245
1040358	control->bgp->antigenomic	1146197	3198789	pm:st	10	25	AGTATATTAGGCCGCATAACCTTGA	1348	1249
1040359	control->bgp->antigenomic	1146197	3223761	pm:st	10	25	ATAGCACAAATCAGCGGCTATAGTT	720	1259
1040360	control->bgp->antigenomic	1146197	3225115	pm:st	10	25	ATTGACATGCGCTAGATTCATCATC	2074	1259
1040361	control->bgp->antigenomic	1146197	3235549	pm:st	10	25	TTCCAGGCGCTTAATCACTGTAAAA	2268	1263
1040362	control->bgp->antigenomic	1146197	3248683	pm:st	10	25	TTAGTATAGCGCCTAGATAGAACGT	42	1269
1040363	control->bgp->antigenomic	1146197	3250519	pm:st	10	25	CTGGTATAATTGCTAAGCCACAAGA	1878	1269
1040364	control->bgp->antigenomic	1146197	3250739	pm:st	10	25	ATAGAAAATGGTGAAGCGCAACTCA	2098	1269
1040365	control->bgp->antigenomic	1146197	3281871	pm:st	10	25	TGATTGGCGTGCTATTCATTCTCAA	2510	1281
1040366	control->bgp->antigenomic	1146197	3301015	pm:st	10	25	CTATTCAAGCATTTTGCGCTAGAGT	1174	1289
1040367	control->bgp->antigenomic	1146197	3325823	pm:st	10	25	TTCAGTATCGCAATAGCGTGGTAAT	382	1299
1040368	control->bgp->antigenomic	1146197	3327915	pm:st	10	25	CCAATAGCGCCTATTGATACGAAAA	2474	1299
1040369	control->bgp->antigenomic	1146197	3352231	pm:st	10	25	CATAGAGCGCATTATCTGAGGTTTA	1190	1309
1040370	control->bgp->antigenomic	1146197	3352413	pm:st	10	25	ATGACTGCGCTTGATCAATTGTCTT	1372	1309
1040371	control->bgp->antigenomic	1146197	3352485	pm:st	10	25	AACCGGATCATATTAGCGCTGAAAT	1444	1309
1040372	control->bgp->antigenomic	1146197	3373753	pm:st	10	25	TGTATGGCATAGCGCCAAATTATGT	2232	1317
1040373	control->bgp->antigenomic	1146197	3429405	pm:st	10	25	TGAAATCATAGCTGATCGCATCATG	1564	1339
1040374	control->bgp->antigenomic	1146197	3429749	pm:st	10	25	CAAAGTCATGATATCGCGCACAAAT	1908	1339
1040375	control->bgp->antigenomic	1146197	3454821	pm:st	10	25	ATCAAGACGCCAATGCTATCGTTAA	1380	1349
1040376	control->bgp->antigenomic	1146197	3466191	pm:st	10	25	AAATCGTGCATTATGCGCCAAATAG	2510	1353
1040377	control->bgp->antigenomic	1146197	3480357	pm:st	10	25	AGGAATATAGCCGGCATATACCATT	1316	1359
1040378	control->bgp->antigenomic	1146197	3481145	pm:st	10	25	AAACCTCATTGCTATTCGCGTAAGA	2104	1359
1040379	control->bgp->antigenomic	1146197	3481159	pm:st	10	25	AAAAACCGCATCATAGCGAATGGTA	2118	1359
1040380	control->bgp->antigenomic	1146197	3512137	pm:st	10	25	ATTACAATGCTGCATTCCATGGTGA	2376	1371
1040381	control->bgp->antigenomic	1146197	3530395	pm:st	10	25	GAGCTATATGTCATAGCGCTACTAA	154	1379
1040382	control->bgp->antigenomic	1146197	3557341	pm:st	10	25	TCACTGAGCGCTGATTCAAATGTTA	1500	1389
1040383	control->bgp->antigenomic	1146197	3558119	pm:st	10	25	GTTAAATTGCCCAGCATTCCATAGT	2278	1389
1040384	control->bgp->antigenomic	1146197	3582257	pm:st	10	25	TCATCTAGCTGATACATGCGCTATT	816	1399
1040385	control->bgp->antigenomic	1146197	3607465	pm:st	10	25	GTATGAATGCTAATCGCGCTCTTAT	424	1409
1040386	control->bgp->antigenomic	1146197	3608481	pm:st	10	25	AACAGACAAGAGGCAATGCTGATAT	1440	1409
1040387	control->bgp->antigenomic	1146197	3608501	pm:st	10	25	TATCCTATCCTAGCATGCTTCATTG	1460	1409
1040388	control->bgp->antigenomic	1146197	3633349	pm:st	10	25	ATGTACAGCGCATCATTAGTTGGTA	708	1419
1040389	control->bgp->antigenomic	1146197	3633831	pm:st	10	25	CATAGTCATGCCTAGCATATAACCT	1190	1419
1040390	control->bgp->antigenomic	1146197	3659609	pm:st	10	25	ATGTTTAGCATATTGCGACCATACC	1368	1429
1040391	control->bgp->antigenomic	1146197	3659807	pm:st	10	25	TGAACTTATGCGAGCATAGAACGAA	1566	1429
1040392	control->bgp->antigenomic	1146197	3685741	pm:st	10	25	CTTTTGTTAGCGCCTATTGGTGATA	1900	1439
1040393	control->bgp->antigenomic	1146197	3710217	pm:st	10	25	TATTACATGGCCATAGCGTTTGTAC	776	1449
1040394	control->bgp->antigenomic	1146197	3710317	pm:st	10	25	TGTGATACCATAGCGCATAAAGAGA	876	1449
1040395	control->bgp->antigenomic	1146197	3710827	pm:st	10	25	ATAGGAGCAGGCAATATGCTATGAT	1386	1449
1040396	control->bgp->antigenomic	1146197	3761615	pm:st	10	25	GAATAACATCAAGCATGCGAGTGTA	974	1469
1040397	control->bgp->antigenomic	1146197	3765371	pm:st	10	25	TATGATTAGTGCGCGCATTTTAGGA	2170	1470
1040398	control->bgp->antigenomic	1146197	3787929	pm:st	10	25	GAAAACGAATAATCGCGCTGAATCA	1688	1479
1040399	control->bgp->antigenomic	1146197	3815537	pm:st	10	25	CTTTATATGCTGCGATCATCTAGTG	1136	1490
1040400	control->bgp->antigenomic	1146197	3834783	pm:st	10	25	ACAATTTTATGGGAGCGCAAAGCTT	2462	1497
1040401	control->bgp->antigenomic	1146197	3838809	pm:st	10	25	ATGTTTGCTATCATGCTGGGATAGT	1368	1499
1040402	control->bgp->antigenomic	1146197	3864439	pm:st	10	25	AAAGCAATAGCGAGCTATCGAATAG	1398	1509
1040403	control->bgp->antigenomic	1146197	3889795	pm:st	10	25	CTATAAGTCATATTGCGCGCACAAA	1154	1519
1040404	control->bgp->antigenomic	1146197	3926851	pm:st	10	25	GGTAATCATTGCGCTGCAAACTATT	2370	1533
1040405	control->bgp->antigenomic	1146197	3940751	pm:st	10	25	TTAGCAGTATCATAGCCGCTATAAG	910	1539
1040406	control->bgp->antigenomic	1146197	3966491	pm:st	10	25	GCTAAAGTAGCATTATGCTGATCCT	1050	1549
1040407	control->bgp->antigenomic	1146197	3967485	pm:st	10	25	AGGGTTTAGCTTGGCGTATTTAAAG	2044	1549
1040408	control->bgp->antigenomic	1146197	3991685	pm:st	10	25	ACAAATGCATATGATACGCTGCTAC	644	1559
1040409	control->bgp->antigenomic	1146197	3992759	pm:st	10	25	GACTATTTCAATGCCGAGCATTACA	1718	1559
1040410	control->bgp->antigenomic	1146197	3993069	pm:st	10	25	ACGAGATGCATGCAATGCTCATTTT	2028	1559
1040411	control->bgp->antigenomic	1146197	4017377	pm:st	10	25	AATCATCTATCAGCGATGCACTACA	736	1569
1040412	control->bgp->antigenomic	1146197	4017553	pm:st	10	25	TTATGTTATAGCCCACGCTTAGATG	912	1569
1040413	control->bgp->antigenomic	1146197	4018903	pm:st	10	25	TTCGATGGCGCGCATTTTAATTGAT	2262	1569
1040414	control->bgp->antigenomic	1146197	4068787	pm:st	10	25	GTCTGTAAGCGCGCTATTAAGTTAA	946	1589
1040415	control->bgp->antigenomic	1146197	4111279	pm:st	10	25	ATTATTAAAGCGCGCATTCCGCTTT	2478	1605
1040416	control->bgp->antigenomic	1146197	4119957	pm:st	10	25	TTAACTGGCGCTGATCATGATAAGT	916	1609
1040417	control->bgp->antigenomic	1146197	4120393	pm:st	10	25	ATGTATTGCGCTGATCAATCAGACA	1352	1609
1040418	control->bgp->antigenomic	1146197	4134267	pm:st	10	25	CACAATCAGCAGATCATGCATTGAA	2426	1614
1040419	control->bgp->antigenomic	1146197	4145587	pm:st	10	25	GTCTGTATGCGTATTCAGCCATATA	946	1619
1040420	control->bgp->antigenomic	1146197	4146215	pm:st	10	25	TGTGACATGCCTGGCATATTAATAC	1574	1619
1040421	control->bgp->antigenomic	1146197	4157097	pm:st	10	25	TGGCTTTCAATAGCGAGCAAACAAT	2216	1623
1040422	control->bgp->antigenomic	1146197	4171423	pm:st	10	25	ACAAATGCGCTGATACTTGTTCAAC	1182	1629
1040423	control->bgp->antigenomic	1146197	4171457	pm:st	10	25	CATTAGCGCGCTGCATTATTAACTT	1216	1629
1040424	control->bgp->antigenomic	1146197	4195939	pm:st	10	25	TAATGACATATAGCACGCTCGATGT	98	1639
1040425	control->bgp->antigenomic	1146197	4222323	pm:st	10	25	TTTACAATGTGCTGCGCATAGTCTA	882	1649
1040426	control->bgp->antigenomic	1146197	4222359	pm:st	10	25	GTTACTTCGAAGCCAGCATTAAGTT	918	1649
1040427	control->bgp->antigenomic	1146197	4222833	pm:st	10	25	ATAAGTATTGCAGGTTAGCTTCCTG	1392	1649
1040428	control->bgp->antigenomic	1146197	4226197	pm:st	10	25	TCAATTATCGCTAGCAAGCAGTTCA	2196	1650
1040429	control->bgp->antigenomic	1146197	4226223	pm:st	10	25	TGCATAGCAATTGCCATGCCTATAT	2222	1650
1040430	control->bgp->antigenomic	1146197	4247821	pm:st	10	25	TAGTAACATGCACCGCATTCATAAG	780	1659
1040431	control->bgp->antigenomic	1146197	4262953	pm:st	10	25	CAGAATATCAGTGCTAAGCTGATCT	552	1665
1040432	control->bgp->antigenomic	1146197	4268071	pm:st	10	25	CATAGAGCAATAGCTGCGACATATT	550	1667
1040433	control->bgp->antigenomic	1146197	4273367	pm:st	10	25	AAACTAAACTACAGCGCTCATTACC	726	1669
1040434	control->bgp->antigenomic	1146197	4273395	pm:st	10	25	AACTAAAGCGCAGAATCTACTTCGT	754	1669
1040435	control->bgp->antigenomic	1146197	4273549	pm:st	10	25	TTACAAGAATATCGCGCCAGTGTAT	908	1669
1040436	control->bgp->antigenomic	1146197	4274165	pm:st	10	25	TCTTCTCTAAGCGCTATCAAAACAC	1524	1669
1040437	control->bgp->antigenomic	1146197	4295427	pm:st	10	25	GATCATTCATGCAATGCGAAACAGA	2306	1677
1040438	control->bgp->antigenomic	1146197	4299629	pm:st	10	25	ATATTCGAGCGCGCTCATAGATAAA	1388	1679
1040439	control->bgp->antigenomic	1146197	4299875	pm:st	10	25	TTAATTCAGATGCCGCAGTGTTCTA	1634	1679
1040440	control->bgp->antigenomic	1146197	4324705	pm:st	10	25	TGAGTTATAAATGGCGCCTATAGTG	864	1689
1040441	control->bgp->antigenomic	1146197	4325305	pm:st	10	25	TATGTTTGATCAGCGCATTGCAGAT	1464	1689
1040442	control->bgp->antigenomic	1146197	4341483	pm:st	10	25	GTTGTCGCGCATTGAGCTTTTTTTA	2282	1695
1040443	control->bgp->antigenomic	1146197	4349903	pm:st	10	25	CGTAATAAGTATGCTGCGTCATGAA	462	1699
[truncated: 14,944 more rows]
