# Supplementary material for: Noncoder: a web interface for exon array-based detection of long non-coding RNAs
Source: Nucleic Acids Res. 2012 Sep 24;41(1):e20. doi: 10.1093/nar/gks877 (PMC3592461; doi:10.1093/nar/gks877)
Supplement: Supplementary Data [file supp_gks877_Gellert_Supplementary_Dataset_S1.zip › HuEx-ncRNA.mps]

probeset_id	transcript_cluster_id	probeset_list	probe_count
1034315		1034315
1034316		1034316
1034317		1034317
1034318		1034318
1034319		1034319
1034320		1034320
1034321		1034321
1034322		1034322
1034323		1034323
1034324		1034324
1034325		1034325
1034326		1034326
1034327		1034327
1034328		1034328
1034329		1034329
1034330		1034330
1034331		1034331
1034332		1034332
1034333		1034333
1034334		1034334
1034335		1034335
1034336		1034336
1034337		1034337
1034338		1034338
1034339		1034339
1034340		1034340
1034341		1034341
1034342		1034342
1034343		1034343
1034344		1034344
1034345		1034345
1034346		1034346
1034347		1034347
1034348		1034348
1034349		1034349
1034350		1034350
1034351		1034351
1034352		1034352
1034353		1034353
1034354		1034354
1034355		1034355
1034356		1034356
1034357		1034357
1034358		1034358
1034359		1034359
1034360		1034360
1034361		1034361
1034362		1034362
1034363		1034363
1034364		1034364
1034365		1034365
1034366		1034366
1034367		1034367
1034368		1034368
1034369		1034369
1034370		1034370
1034371		1034371
1034372		1034372
1034373		1034373
1034374		1034374
1034375		1034375
1034376		1034376
1034377		1034377
1034378		1034378
1034379		1034379
1034380		1034380
1034381		1034381
1034382		1034382
1034383		1034383
1034384		1034384
1034385		1034385
1034386		1034386
1034387		1034387
1034388		1034388
1034389		1034389
1034390		1034390
1034391		1034391
1034392		1034392
1034393		1034393
1034394		1034394
1034395		1034395
1034396		1034396
1034397		1034397
1034398		1034398
1034399		1034399
1034400		1034400
1034401		1034401
1034402		1034402
1034403		1034403
1034404		1034404
1034405		1034405
1034406		1034406
1034407		1034407
1034408		1034408
1034409		1034409
1034410		1034410
1034411		1034411
1034412		1034412
1034413		1034413
1034414		1034414
1034415		1034415
1034416		1034416
1034417		1034417
1034418		1034418
1034419		1034419
1034420		1034420
1034421		1034421
1034422		1034422
1034423		1034423
1034424		1034424
1034425		1034425
1034426		1034426
1034427		1034427
1034428		1034428
1034429		1034429
1034430		1034430
1034431		1034431
1034432		1034432
1034433		1034433
1034434		1034434
1034435		1034435
1034436		1034436
1034437		1034437
1034438		1034438
1034439		1034439
1034440		1034440
1034441		1034441
1034442		1034442
1034443		1034443
1034444		1034444
1034445		1034445
1034446		1034446
1034447		1034447
1034448		1034448
1034449		1034449
1034450		1034450
1034451		1034451
1034452		1034452
1034453		1034453
1034454		1034454
1034455		1034455
1034456		1034456
1034457		1034457
1034458		1034458
1034459		1034459
1034460		1034460
1034461		1034461
1034462		1034462
1034463		1034463
1034464		1034464
1034465		1034465
1034466		1034466
1034467		1034467
1034468		1034468
1034469		1034469
1034470		1034470
1034471		1034471
1034472		1034472
1034473		1034473
1034474		1034474
1034475		1034475
1034476		1034476
1034477		1034477
1034478		1034478
1034479		1034479
1034480		1034480
1034481		1034481
1034482		1034482
1034483		1034483
1034484		1034484
1034485		1034485
1034486		1034486
1034487		1034487
1034488		1034488
1034489		1034489
1034490		1034490
1034491		1034491
1034492		1034492
1034493		1034493
1034494		1034494
1034495		1034495
1034496		1034496
1034497		1034497
1034498		1034498
1034499		1034499
1034500		1034500
1034501		1034501
1034502		1034502
1034503		1034503
1034504		1034504
1034505		1034505
1034506		1034506
1034507		1034507
1034508		1034508
1034509		1034509
1034510		1034510
1034511		1034511
1034512		1034512
1034513		1034513
1034514		1034514
1034515		1034515
1034516		1034516
1034517		1034517
1034518		1034518
1034519		1034519
1034520		1034520
1034521		1034521
1034522		1034522
1034523		1034523
1034524		1034524
1034525		1034525
1034526		1034526
1034527		1034527
1034528		1034528
1034529		1034529
1034530		1034530
1034531		1034531
1034532		1034532
1034533		1034533
1034534		1034534
1034535		1034535
1034536		1034536
1034537		1034537
1034538		1034538
1034539		1034539
1034540		1034540
1034541		1034541
1034542		1034542
1034543		1034543
1034544		1034544
1034545		1034545
1034546		1034546
1034547		1034547
1034548		1034548
1034549		1034549
1034550		1034550
1034551		1034551
1034552		1034552
1034553		1034553
1034554		1034554
1034555		1034555
1034556		1034556
1034557		1034557
1034558		1034558
1034559		1034559
1034560		1034560
1034561		1034561
1034562		1034562
1034563		1034563
1034564		1034564
1034565		1034565
1034566		1034566
1034567		1034567
1034568		1034568
1034569		1034569
1034570		1034570
1034571		1034571
1034572		1034572
1034573		1034573
1034574		1034574
1034575		1034575
1034576		1034576
1034577		1034577
1034578		1034578
1034579		1034579
1034580		1034580
1034581		1034581
1034582		1034582
1034583		1034583
1034584		1034584
1034585		1034585
1034586		1034586
1034587		1034587
1034588		1034588
1034589		1034589
1034590		1034590
1034591		1034591
1034592		1034592
1034593		1034593
1034594		1034594
1034595		1034595
1034596		1034596
1034597		1034597
1034598		1034598
1034599		1034599
1034600		1034600
1034601		1034601
1034602		1034602
1034603		1034603
1034604		1034604
1034605		1034605
1034606		1034606
1034607		1034607
1034608		1034608
1034609		1034609
1034610		1034610
1034611		1034611
1034612		1034612
1034613		1034613
1034614		1034614
1034615		1034615
1034616		1034616
1034617		1034617
1034618		1034618
1034619		1034619
1034620		1034620
1034621		1034621
1034622		1034622
1034623		1034623
1034624		1034624
1034625		1034625
1034626		1034626
1034627		1034627
1034628		1034628
1034629		1034629
1034630		1034630
1034631		1034631
1034632		1034632
1034633		1034633
1034634		1034634
1034635		1034635
1034636		1034636
1034637		1034637
1034638		1034638
1034639		1034639
1034640		1034640
1034641		1034641
1034642		1034642
1034643		1034643
1034644		1034644
1034645		1034645
1034646		1034646
1034647		1034647
1034648		1034648
1034649		1034649
1034650		1034650
1034651		1034651
1034652		1034652
1034653		1034653
1034654		1034654
1034655		1034655
1034656		1034656
1034657		1034657
1034658		1034658
1034659		1034659
1034660		1034660
1034661		1034661
1034662		1034662
1034663		1034663
1034664		1034664
1034665		1034665
1034666		1034666
1034667		1034667
1034668		1034668
1034669		1034669
1034670		1034670
1034671		1034671
1034672		1034672
1034673		1034673
1034674		1034674
1034675		1034675
1034676		1034676
1034677		1034677
1034678		1034678
1034679		1034679
1034680		1034680
1034681		1034681
1034682		1034682
1034683		1034683
1034684		1034684
1034685		1034685
1034686		1034686
1034687		1034687
1034688		1034688
1034689		1034689
1034690		1034690
1034691		1034691
1034692		1034692
1034693		1034693
1034694		1034694
1034695		1034695
1034696		1034696
1034697		1034697
1034698		1034698
1034699		1034699
1034700		1034700
1034701		1034701
1034702		1034702
1034703		1034703
1034704		1034704
1034705		1034705
1034706		1034706
1034707		1034707
1034708		1034708
1034709		1034709
1034710		1034710
1034711		1034711
1034712		1034712
1034713		1034713
1034714		1034714
1034715		1034715
1034716		1034716
1034717		1034717
1034718		1034718
1034719		1034719
1034720		1034720
1034721		1034721
1034722		1034722
1034723		1034723
1034724		1034724
1034725		1034725
1034726		1034726
1034727		1034727
1034728		1034728
1034729		1034729
1034730		1034730
1034731		1034731
1034732		1034732
1034733		1034733
1034734		1034734
1034735		1034735
1034736		1034736
1034737		1034737
1034738		1034738
1034739		1034739
1034740		1034740
1034741		1034741
1034742		1034742
1034743		1034743
1034744		1034744
1034745		1034745
1034746		1034746
1034747		1034747
1034748		1034748
1034749		1034749
1034750		1034750
1034751		1034751
1034752		1034752
1034753		1034753
1034754		1034754
1034755		1034755
1034756		1034756
1034757		1034757
1034758		1034758
1034759		1034759
1034760		1034760
1034761		1034761
1034762		1034762
1034763		1034763
1034764		1034764
1034765		1034765
1034766		1034766
1034767		1034767
1034768		1034768
1034769		1034769
1034770		1034770
1034771		1034771
1034772		1034772
1034773		1034773
1034774		1034774
1034775		1034775
1034776		1034776
1034777		1034777
1034778		1034778
1034779		1034779
1034780		1034780
1034781		1034781
1034782		1034782
1034783		1034783
1034784		1034784
1034785		1034785
1034786		1034786
1034787		1034787
1034788		1034788
1034789		1034789
1034790		1034790
1034791		1034791
1034792		1034792
1034793		1034793
1034794		1034794
1034795		1034795
1034796		1034796
1034797		1034797
1034798		1034798
1034799		1034799
1034800		1034800
1034801		1034801
1034802		1034802
1034803		1034803
1034804		1034804
1034805		1034805
1034806		1034806
1034807		1034807
1034808		1034808
1034809		1034809
1034810		1034810
1034811		1034811
1034812		1034812
1034813		1034813
1034814		1034814
1034815		1034815
1034816		1034816
1034817		1034817
1034818		1034818
1034819		1034819
1034820		1034820
1034821		1034821
1034822		1034822
1034823		1034823
1034824		1034824
1034825		1034825
1034826		1034826
1034827		1034827
1034828		1034828
1034829		1034829
1034830		1034830
1034831		1034831
1034832		1034832
1034833		1034833
1034834		1034834
1034835		1034835
1034836		1034836
1034837		1034837
1034838		1034838
1034839		1034839
1034840		1034840
1034841		1034841
1034842		1034842
1034843		1034843
1034844		1034844
1034845		1034845
1034846		1034846
1034847		1034847
1034848		1034848
1034849		1034849
1034850		1034850
1034851		1034851
1034852		1034852
1034853		1034853
1034854		1034854
1034855		1034855
1034856		1034856
1034857		1034857
1034858		1034858
1034859		1034859
1034860		1034860
1034861		1034861
1034862		1034862
1034863		1034863
1034864		1034864
1034865		1034865
1034866		1034866
1034867		1034867
1034868		1034868
1034869		1034869
1034870		1034870
1034871		1034871
1034872		1034872
1034873		1034873
1034874		1034874
1034875		1034875
1034876		1034876
1034877		1034877
1034878		1034878
1034879		1034879
1034880		1034880
1034881		1034881
1034882		1034882
1034883		1034883
1034884		1034884
1034885		1034885
1034886		1034886
1034887		1034887
1034888		1034888
1034889		1034889
1034890		1034890
1034891		1034891
1034892		1034892
1034893		1034893
1034894		1034894
1034895		1034895
1034896		1034896
1034897		1034897
1034898		1034898
1034899		1034899
1034900		1034900
1034901		1034901
1034902		1034902
1034903		1034903
1034904		1034904
1034905		1034905
1034906		1034906
1034907		1034907
1034908		1034908
1034909		1034909
1034910		1034910
1034911		1034911
1034912		1034912
1034913		1034913
1034914		1034914
1034915		1034915
1034916		1034916
1034917		1034917
1034918		1034918
1034919		1034919
1034920		1034920
1034921		1034921
1034922		1034922
1034923		1034923
1034924		1034924
1034925		1034925
1034926		1034926
1034927		1034927
1034928		1034928
1034929		1034929
1034930		1034930
1034931		1034931
1034932		1034932
1034933		1034933
1034934		1034934
1034935		1034935
1034936		1034936
1034937		1034937
1034938		1034938
1034939		1034939
1034940		1034940
1034941		1034941
1034942		1034942
1034943		1034943
1034944		1034944
1034945		1034945
1034946		1034946
1034947		1034947
1034948		1034948
1034949		1034949
1034950		1034950
1034951		1034951
1034952		1034952
1034953		1034953
1034954		1034954
1034955		1034955
1034956		1034956
1034957		1034957
1034958		1034958
1034959		1034959
1034960		1034960
1034961		1034961
1034962		1034962
1034963		1034963
1034964		1034964
1034965		1034965
1034966		1034966
1034967		1034967
1034968		1034968
1034969		1034969
1034970		1034970
1034971		1034971
1034972		1034972
1034973		1034973
1034974		1034974
1034975		1034975
1034976		1034976
1034977		1034977
1034978		1034978
1034979		1034979
1034980		1034980
1034981		1034981
1034982		1034982
1034983		1034983
1034984		1034984
1034985		1034985
1034986		1034986
1034987		1034987
1034988		1034988
1034989		1034989
1034990		1034990
1034991		1034991
1034992		1034992
1034993		1034993
1034994		1034994
1034995		1034995
1034996		1034996
1034997		1034997
1034998		1034998
1034999		1034999
1035000		1035000
1035001		1035001
1035002		1035002
1035003		1035003
1035004		1035004
1035005		1035005
1035006		1035006
1035007		1035007
1035008		1035008
1035009		1035009
1035010		1035010
1035011		1035011
1035012		1035012
1035013		1035013
1035014		1035014
1035015		1035015
1035016		1035016
1035017		1035017
1035018		1035018
1035019		1035019
1035020		1035020
1035021		1035021
1035022		1035022
1035023		1035023
1035024		1035024
1035025		1035025
1035026		1035026
1035027		1035027
1035028		1035028
1035029		1035029
1035030		1035030
1035031		1035031
1035032		1035032
1035033		1035033
1035034		1035034
1035035		1035035
1035036		1035036
1035037		1035037
1035038		1035038
1035039		1035039
1035040		1035040
1035041		1035041
1035042		1035042
1035043		1035043
1035044		1035044
1035045		1035045
1035046		1035046
1035047		1035047
1035048		1035048
1035049		1035049
1035050		1035050
1035051		1035051
1035052		1035052
1035053		1035053
1035054		1035054
1035055		1035055
1035056		1035056
1035057		1035057
1035058		1035058
1035059		1035059
1035060		1035060
1035061		1035061
1035062		1035062
1035063		1035063
1035064		1035064
1035065		1035065
1035066		1035066
1035067		1035067
1035068		1035068
1035069		1035069
1035070		1035070
1035071		1035071
1035072		1035072
1035073		1035073
1035074		1035074
1035075		1035075
1035076		1035076
1035077		1035077
1035078		1035078
1035079		1035079
1035080		1035080
1035081		1035081
1035082		1035082
1035083		1035083
1035084		1035084
1035085		1035085
1035086		1035086
1035087		1035087
1035088		1035088
1035089		1035089
1035090		1035090
1035091		1035091
1035092		1035092
1035093		1035093
1035094		1035094
1035095		1035095
1035096		1035096
1035097		1035097
1035098		1035098
1035099		1035099
1035100		1035100
1035101		1035101
1035102		1035102
1035103		1035103
1035104		1035104
1035105		1035105
1035106		1035106
1035107		1035107
1035108		1035108
1035109		1035109
1035110		1035110
1035111		1035111
1035112		1035112
1035113		1035113
1035114		1035114
1035115		1035115
1035116		1035116
1035117		1035117
1035118		1035118
1035119		1035119
1035120		1035120
1035121		1035121
1035122		1035122
1035123		1035123
1035124		1035124
1035125		1035125
1035126		1035126
1035127		1035127
1035128		1035128
1035129		1035129
1035130		1035130
1035131		1035131
1035132		1035132
1035133		1035133
1035134		1035134
1035135		1035135
1035136		1035136
1035137		1035137
1035138		1035138
1035139		1035139
1035140		1035140
1035141		1035141
1035142		1035142
1035143		1035143
1035144		1035144
1035145		1035145
1035146		1035146
1035147		1035147
1035148		1035148
1035149		1035149
1035150		1035150
1035151		1035151
1035152		1035152
1035153		1035153
1035154		1035154
1035155		1035155
1035156		1035156
1035157		1035157
1035158		1035158
1035159		1035159
1035160		1035160
1035161		1035161
1035162		1035162
1035163		1035163
1035164		1035164
1035165		1035165
1035166		1035166
1035167		1035167
1035168		1035168
1035169		1035169
1035170		1035170
1035171		1035171
1035172		1035172
1035173		1035173
1035174		1035174
1035175		1035175
1035176		1035176
1035177		1035177
1035178		1035178
1035179		1035179
1035180		1035180
1035181		1035181
1035182		1035182
1035183		1035183
1035184		1035184
1035185		1035185
1035186		1035186
1035187		1035187
1035188		1035188
1035189		1035189
1035190		1035190
1035191		1035191
1035192		1035192
1035193		1035193
1035194		1035194
1035195		1035195
1035196		1035196
1035197		1035197
1035198		1035198
1035199		1035199
1035200		1035200
1035201		1035201
1035202		1035202
1035203		1035203
1035204		1035204
1035205		1035205
1035206		1035206
1035207		1035207
1035208		1035208
1035209		1035209
1035210		1035210
1035211		1035211
1035212		1035212
1035213		1035213
1035214		1035214
1035215		1035215
1035216		1035216
1035217		1035217
1035218		1035218
1035219		1035219
1035220		1035220
1035221		1035221
1035222		1035222
1035223		1035223
1035224		1035224
1035225		1035225
1035226		1035226
1035227		1035227
1035228		1035228
1035229		1035229
1035230		1035230
1035231		1035231
1035232		1035232
1035233		1035233
1035234		1035234
1035235		1035235
1035236		1035236
1035237		1035237
1035238		1035238
1035239		1035239
1035240		1035240
1035241		1035241
1035242		1035242
1035243		1035243
1035244		1035244
1035245		1035245
1035246		1035246
1035247		1035247
1035248		1035248
1035249		1035249
1035250		1035250
1035251		1035251
1035252		1035252
1035253		1035253
1035254		1035254
1035255		1035255
1035256		1035256
1035257		1035257
1035258		1035258
1035259		1035259
1035260		1035260
1035261		1035261
1035262		1035262
1035263		1035263
1035264		1035264
1035265		1035265
1035266		1035266
1035267		1035267
1035268		1035268
1035269		1035269
1035270		1035270
1035271		1035271
1035272		1035272
1035273		1035273
1035274		1035274
1035275		1035275
1035276		1035276
1035277		1035277
1035278		1035278
1035279		1035279
1035280		1035280
1035281		1035281
1035282		1035282
1035283		1035283
1035284		1035284
1035285		1035285
1035286		1035286
1035287		1035287
1035288		1035288
1035289		1035289
1035290		1035290
1035291		1035291
1035292		1035292
1035293		1035293
1035294		1035294
1035295		1035295
1035296		1035296
1035297		1035297
1035298		1035298
1035299		1035299
1035300		1035300
1035301		1035301
1035302		1035302
1035303		1035303
1035304		1035304
1035305		1035305
1035306		1035306
1035307		1035307
1035308		1035308
1035309		1035309
1035310		1035310
1035311		1035311
1035312		1035312
1035313		1035313
1035314		1035314
1035315		1035315
1035316		1035316
1035317		1035317
1035318		1035318
1035319		1035319
1035320		1035320
1035321		1035321
1035322		1035322
1035323		1035323
1035324		1035324
1035325		1035325
1035326		1035326
1035327		1035327
1035328		1035328
1035329		1035329
1035330		1035330
1035331		1035331
1035332		1035332
1035333		1035333
1035334		1035334
1035335		1035335
1035336		1035336
1035337		1035337
1035338		1035338
1035339		1035339
1035340		1035340
1035341		1035341
1035342		1035342
1035343		1035343
1035344		1035344
1035345		1035345
1035346		1035346
1035347		1035347
1035348		1035348
1035349		1035349
1035350		1035350
1035351		1035351
1035352		1035352
1035353		1035353
1035354		1035354
1035355		1035355
1035356		1035356
1035357		1035357
1035358		1035358
1035359		1035359
1035360		1035360
1035361		1035361
1035362		1035362
1035363		1035363
1035364		1035364
1035365		1035365
1035366		1035366
1035367		1035367
1035368		1035368
1035369		1035369
1035370		1035370
1035371		1035371
1035372		1035372
1035373		1035373
1035374		1035374
1035375		1035375
1035376		1035376
1035377		1035377
1035378		1035378
1035379		1035379
1035380		1035380
1035381		1035381
1035382		1035382
1035383		1035383
1035384		1035384
1035385		1035385
1035386		1035386
1035387		1035387
1035388		1035388
1035389		1035389
1035390		1035390
1035391		1035391
1035392		1035392
1035393		1035393
1035394		1035394
1035395		1035395
1035396		1035396
1035397		1035397
1035398		1035398
1035399		1035399
1035400		1035400
1035401		1035401
1035402		1035402
1035403		1035403
1035404		1035404
1035405		1035405
1035406		1035406
1035407		1035407
1035408		1035408
1035409		1035409
1035410		1035410
1035411		1035411
1035412		1035412
1035413		1035413
1035414		1035414
1035415		1035415
1035416		1035416
1035417		1035417
1035418		1035418
1035419		1035419
1035420		1035420
1035421		1035421
1035422		1035422
1035423		1035423
1035424		1035424
1035425		1035425
1035426		1035426
1035427		1035427
1035428		1035428
1035429		1035429
1035430		1035430
1035431		1035431
1035432		1035432
1035433		1035433
1035434		1035434
1035435		1035435
1035436		1035436
1035437		1035437
1035438		1035438
1035439		1035439
1035440		1035440
1035441		1035441
1035442		1035442
1035443		1035443
1035444		1035444
1035445		1035445
1035446		1035446
1035447		1035447
1035448		1035448
1035449		1035449
1035450		1035450
1035451		1035451
1035452		1035452
1035453		1035453
1035454		1035454
1035455		1035455
1035456		1035456
1035457		1035457
1035458		1035458
1035459		1035459
1035460		1035460
1035461		1035461
1035462		1035462
1035463		1035463
1035464		1035464
1035465		1035465
1035466		1035466
1035467		1035467
1035468		1035468
1035469		1035469
1035470		1035470
1035471		1035471
1035472		1035472
1035473		1035473
1035474		1035474
1035475		1035475
1035476		1035476
1035477		1035477
1035478		1035478
1035479		1035479
1035480		1035480
1035481		1035481
1035482		1035482
1035483		1035483
1035484		1035484
1035485		1035485
1035486		1035486
1035487		1035487
1035488		1035488
1035489		1035489
1035490		1035490
1035491		1035491
1035492		1035492
1035493		1035493
1035494		1035494
1035495		1035495
1035496		1035496
1035497		1035497
1035498		1035498
1035499		1035499
1035500		1035500
1035501		1035501
1035502		1035502
1035503		1035503
1035504		1035504
1035505		1035505
1035506		1035506
1035507		1035507
1035508		1035508
1035509		1035509
1035510		1035510
1035511		1035511
1035512		1035512
1035513		1035513
1035514		1035514
1035515		1035515
1035516		1035516
1035517		1035517
1035518		1035518
1035519		1035519
1035520		1035520
1035521		1035521
1035522		1035522
1035523		1035523
1035524		1035524
1035525		1035525
1035526		1035526
1035527		1035527
1035528		1035528
1035529		1035529
1035530		1035530
1035531		1035531
1035532		1035532
1035533		1035533
1035534		1035534
1035535		1035535
1035536		1035536
1035537		1035537
1035538		1035538
1035539		1035539
1035540		1035540
1035541		1035541
1035542		1035542
1035543		1035543
1035544		1035544
1035545		1035545
1035546		1035546
1035547		1035547
1035548		1035548
1035549		1035549
1035550		1035550
1035551		1035551
1035552		1035552
1035553		1035553
1035554		1035554
1035555		1035555
1035556		1035556
1035557		1035557
1035558		1035558
1035559		1035559
1035560		1035560
1035561		1035561
1035562		1035562
1035563		1035563
1035564		1035564
1035565		1035565
1035566		1035566
1035567		1035567
1035568		1035568
1035569		1035569
1035570		1035570
1035571		1035571
1035572		1035572
1035573		1035573
1035574		1035574
1035575		1035575
1035576		1035576
1035577		1035577
1035578		1035578
1035579		1035579
1035580		1035580
1035581		1035581
1035582		1035582
1035583		1035583
1035584		1035584
1035585		1035585
1035586		1035586
1035587		1035587
1035588		1035588
1035589		1035589
1035590		1035590
1035591		1035591
1035592		1035592
1035593		1035593
1035594		1035594
1035595		1035595
1035596		1035596
1035597		1035597
1035598		1035598
1035599		1035599
1035600		1035600
1035601		1035601
1035602		1035602
1035603		1035603
1035604		1035604
1035605		1035605
1035606		1035606
1035607		1035607
1035608		1035608
1035609		1035609
1035610		1035610
1035611		1035611
1035612		1035612
1035613		1035613
1035614		1035614
1035615		1035615
1035616		1035616
1035617		1035617
1035618		1035618
1035619		1035619
1035620		1035620
1035621		1035621
1035622		1035622
1035623		1035623
1035624		1035624
1035625		1035625
1035626		1035626
1035627		1035627
1035628		1035628
1035629		1035629
1035630		1035630
1035631		1035631
1035632		1035632
1035633		1035633
1035634		1035634
1035635		1035635
1035636		1035636
1035637		1035637
1035638		1035638
1035639		1035639
1035640		1035640
1035641		1035641
1035642		1035642
1035643		1035643
1035644		1035644
1035645		1035645
1035646		1035646
1035647		1035647
1035648		1035648
1035649		1035649
1035650		1035650
1035651		1035651
1035652		1035652
1035653		1035653
1035654		1035654
1035655		1035655
1035656		1035656
1035657		1035657
1035658		1035658
1035659		1035659
1035660		1035660
1035661		1035661
1035662		1035662
1035663		1035663
1035664		1035664
1035665		1035665
1035666		1035666
1035667		1035667
1035668		1035668
1035669		1035669
1035670		1035670
1035671		1035671
1035672		1035672
1035673		1035673
1035674		1035674
1035675		1035675
1035676		1035676
1035677		1035677
1035678		1035678
1035679		1035679
1035680		1035680
1035681		1035681
1035682		1035682
1035683		1035683
1035684		1035684
1035685		1035685
1035686		1035686
1035687		1035687
1035688		1035688
1035689		1035689
1035690		1035690
1035691		1035691
1035692		1035692
1035693		1035693
1035694		1035694
1035695		1035695
1035696		1035696
1035697		1035697
1035698		1035698
1035699		1035699
1035700		1035700
1035701		1035701
1035702		1035702
1035703		1035703
1035704		1035704
1035705		1035705
1035706		1035706
1035707		1035707
1035708		1035708
1035709		1035709
1035710		1035710
1035711		1035711
1035712		1035712
1035713		1035713
1035714		1035714
1035715		1035715
1035716		1035716
1035717		1035717
1035718		1035718
1035719		1035719
1035720		1035720
1035721		1035721
1035722		1035722
1035723		1035723
1035724		1035724
1035725		1035725
1035726		1035726
1035727		1035727
1035728		1035728
1035729		1035729
1035730		1035730
1035731		1035731
1035732		1035732
1035733		1035733
1035734		1035734
1035735		1035735
1035736		1035736
1035737		1035737
1035738		1035738
1035739		1035739
1035740		1035740
1035741		1035741
1035742		1035742
1035743		1035743
1035744		1035744
1035745		1035745
1035746		1035746
1035747		1035747
1035748		1035748
1035749		1035749
1035750		1035750
1035751		1035751
1035752		1035752
1035753		1035753
1035754		1035754
1035755		1035755
1035756		1035756
1035757		1035757
1035758		1035758
1035759		1035759
1035760		1035760
1035761		1035761
1035762		1035762
1035763		1035763
1035764		1035764
1035765		1035765
1035766		1035766
1035767		1035767
1035768		1035768
1035769		1035769
1035770		1035770
1035771		1035771
1035772		1035772
1035773		1035773
1035774		1035774
1035775		1035775
1035776		1035776
1035777		1035777
1035778		1035778
1035779		1035779
1035780		1035780
1035781		1035781
1035782		1035782
1035783		1035783
1035784		1035784
1035785		1035785
1035786		1035786
1035787		1035787
1035788		1035788
1035789		1035789
1035790		1035790
1035791		1035791
1035792		1035792
1035793		1035793
1035794		1035794
1035795		1035795
1035796		1035796
1035797		1035797
1035798		1035798
1035799		1035799
1035800		1035800
1035801		1035801
1035802		1035802
1035803		1035803
1035804		1035804
1035805		1035805
1035806		1035806
1035807		1035807
1035808		1035808
1035809		1035809
1035810		1035810
1035811		1035811
1035812		1035812
1035813		1035813
1035814		1035814
1035815		1035815
1035816		1035816
1035817		1035817
1035818		1035818
1035819		1035819
1035820		1035820
1035821		1035821
1035822		1035822
1035823		1035823
1035824		1035824
1035825		1035825
1035826		1035826
1035827		1035827
1035828		1035828
1035829		1035829
1035830		1035830
1035831		1035831
1035832		1035832
1035833		1035833
1035834		1035834
1035835		1035835
1035836		1035836
1035837		1035837
1035838		1035838
1035839		1035839
1035840		1035840
1035841		1035841
1035842		1035842
1035843		1035843
1035844		1035844
1035845		1035845
1035846		1035846
1035847		1035847
1035848		1035848
1035849		1035849
1035850		1035850
1035851		1035851
1035852		1035852
1035853		1035853
1035854		1035854
1035855		1035855
1035856		1035856
1035857		1035857
1035858		1035858
1035859		1035859
1035860		1035860
1035861		1035861
1035862		1035862
1035863		1035863
1035864		1035864
1035865		1035865
1035866		1035866
1035867		1035867
1035868		1035868
1035869		1035869
1035870		1035870
1035871		1035871
1035872		1035872
1035873		1035873
1035874		1035874
1035875		1035875
1035876		1035876
1035877		1035877
1035878		1035878
1035879		1035879
1035880		1035880
1035881		1035881
1035882		1035882
1035883		1035883
1035884		1035884
1035885		1035885
1035886		1035886
1035887		1035887
1035888		1035888
1035889		1035889
1035890		1035890
1035891		1035891
1035892		1035892
1035893		1035893
1035894		1035894
1035895		1035895
1035896		1035896
1035897		1035897
1035898		1035898
1035899		1035899
1035900		1035900
1035901		1035901
1035902		1035902
1035903		1035903
1035904		1035904
1035905		1035905
1035906		1035906
1035907		1035907
1035908		1035908
1035909		1035909
1035910		1035910
1035911		1035911
1035912		1035912
1035913		1035913
1035914		1035914
1035915		1035915
1035916		1035916
1035917		1035917
1035918		1035918
1035919		1035919
1035920		1035920
1035921		1035921
1035922		1035922
1035923		1035923
1035924		1035924
1035925		1035925
1035926		1035926
1035927		1035927
1035928		1035928
1035929		1035929
1035930		1035930
1035931		1035931
1035932		1035932
1035933		1035933
1035934		1035934
1035935		1035935
1035936		1035936
1035937		1035937
1035938		1035938
1035939		1035939
1035940		1035940
1035941		1035941
1035942		1035942
1035943		1035943
1035944		1035944
1035945		1035945
1035946		1035946
1035947		1035947
1035948		1035948
1035949		1035949
1035950		1035950
1035951		1035951
1035952		1035952
1035953		1035953
1035954		1035954
1035955		1035955
1035956		1035956
1035957		1035957
1035958		1035958
1035959		1035959
1035960		1035960
1035961		1035961
1035962		1035962
1035963		1035963
1035964		1035964
1035965		1035965
1035966		1035966
1035967		1035967
1035968		1035968
1035969		1035969
1035970		1035970
1035971		1035971
1035972		1035972
1035973		1035973
1035974		1035974
1035975		1035975
1035976		1035976
1035977		1035977
1035978		1035978
1035979		1035979
1035980		1035980
1035981		1035981
1035982		1035982
1035983		1035983
1035984		1035984
1035985		1035985
1035986		1035986
1035987		1035987
1035988		1035988
1035989		1035989
1035990		1035990
1035991		1035991
1035992		1035992
1035993		1035993
1035994		1035994
1035995		1035995
1035996		1035996
1035997		1035997
1035998		1035998
1035999		1035999
1036000		1036000
1036001		1036001
1036002		1036002
1036003		1036003
1036004		1036004
1036005		1036005
1036006		1036006
1036007		1036007
1036008		1036008
1036009		1036009
1036010		1036010
1036011		1036011
1036012		1036012
1036013		1036013
1036014		1036014
1036015		1036015
1036016		1036016
1036017		1036017
1036018		1036018
1036019		1036019
1036020		1036020
1036021		1036021
1036022		1036022
1036023		1036023
1036024		1036024
1036025		1036025
1036026		1036026
1036027		1036027
1036028		1036028
1036029		1036029
1036030		1036030
1036031		1036031
1036032		1036032
1036033		1036033
1036034		1036034
1036035		1036035
1036036		1036036
1036037		1036037
1036038		1036038
1036039		1036039
1036040		1036040
1036041		1036041
1036042		1036042
1036043		1036043
1036044		1036044
1036045		1036045
1036046		1036046
1036047		1036047
1036048		1036048
1036049		1036049
1036050		1036050
1036051		1036051
1036052		1036052
1036053		1036053
1036054		1036054
1036055		1036055
1036056		1036056
1036057		1036057
1036058		1036058
1036059		1036059
1036060		1036060
1036061		1036061
1036062		1036062
1036063		1036063
1036064		1036064
1036065		1036065
1036066		1036066
1036067		1036067
1036068		1036068
1036069		1036069
1036070		1036070
1036071		1036071
1036072		1036072
1036073		1036073
1036074		1036074
1036075		1036075
1036076		1036076
1036077		1036077
1036078		1036078
1036079		1036079
1036080		1036080
1036081		1036081
1036082		1036082
1036083		1036083
1036084		1036084
1036085		1036085
1036086		1036086
1036087		1036087
1036088		1036088
1036089		1036089
1036090		1036090
1036091		1036091
1036092		1036092
1036093		1036093
1036094		1036094
1036095		1036095
1036096		1036096
1036097		1036097
1036098		1036098
1036099		1036099
1036100		1036100
1036101		1036101
1036102		1036102
1036103		1036103
1036104		1036104
1036105		1036105
1036106		1036106
1036107		1036107
1036108		1036108
1036109		1036109
1036110		1036110
1036111		1036111
1036112		1036112
1036113		1036113
1036114		1036114
1036115		1036115
1036116		1036116
1036117		1036117
1036118		1036118
1036119		1036119
1036120		1036120
1036121		1036121
1036122		1036122
1036123		1036123
1036124		1036124
1036125		1036125
1036126		1036126
1036127		1036127
1036128		1036128
1036129		1036129
1036130		1036130
1036131		1036131
1036132		1036132
1036133		1036133
1036134		1036134
1036135		1036135
1036136		1036136
1036137		1036137
1036138		1036138
1036139		1036139
1036140		1036140
1036141		1036141
1036142		1036142
1036143		1036143
1036144		1036144
1036145		1036145
1036146		1036146
1036147		1036147
1036148		1036148
1036149		1036149
1036150		1036150
1036151		1036151
1036152		1036152
1036153		1036153
1036154		1036154
1036155		1036155
1036156		1036156
1036157		1036157
1036158		1036158
1036159		1036159
1036160		1036160
1036161		1036161
1036162		1036162
1036163		1036163
1036164		1036164
1036165		1036165
1036166		1036166
1036167		1036167
1036168		1036168
1036169		1036169
1036170		1036170
1036171		1036171
1036172		1036172
1036173		1036173
1036174		1036174
1036175		1036175
1036176		1036176
1036177		1036177
1036178		1036178
1036179		1036179
1036180		1036180
1036181		1036181
1036182		1036182
1036183		1036183
1036184		1036184
1036185		1036185
1036186		1036186
1036187		1036187
1036188		1036188
1036189		1036189
1036190		1036190
1036191		1036191
1036192		1036192
1036193		1036193
1036194		1036194
1036195		1036195
1036196		1036196
1036197		1036197
1036198		1036198
1036199		1036199
1036200		1036200
1036201		1036201
1036202		1036202
1036203		1036203
1036204		1036204
1036205		1036205
1036206		1036206
1036207		1036207
1036208		1036208
1036209		1036209
1036210		1036210
1036211		1036211
1036212		1036212
1036213		1036213
1036214		1036214
1036215		1036215
1036216		1036216
1036217		1036217
1036218		1036218
1036219		1036219
1036220		1036220
1036221		1036221
1036222		1036222
1036223		1036223
1036224		1036224
1036225		1036225
1036226		1036226
1036227		1036227
1036228		1036228
1036229		1036229
1036230		1036230
1036231		1036231
1036232		1036232
1036233		1036233
1036234		1036234
1036235		1036235
1036236		1036236
1036237		1036237
1036238		1036238
1036239		1036239
1036240		1036240
1036241		1036241
1036242		1036242
1036243		1036243
1036244		1036244
1036245		1036245
1036246		1036246
1036247		1036247
1036248		1036248
1036249		1036249
1036250		1036250
1036251		1036251
1036252		1036252
1036253		1036253
1036254		1036254
1036255		1036255
1036256		1036256
1036257		1036257
1036258		1036258
1036259		1036259
1036260		1036260
1036261		1036261
1036262		1036262
1036263		1036263
1036264		1036264
1036265		1036265
1036266		1036266
1036267		1036267
1036268		1036268
1036269		1036269
1036270		1036270
1036271		1036271
1036272		1036272
1036273		1036273
1036274		1036274
1036275		1036275
1036276		1036276
1036277		1036277
1036278		1036278
1036279		1036279
1036280		1036280
1036281		1036281
1036282		1036282
1036283		1036283
1036284		1036284
1036285		1036285
1036286		1036286
1036287		1036287
1036288		1036288
1036289		1036289
1036290		1036290
1036291		1036291
1036292		1036292
1036293		1036293
1036294		1036294
1036295		1036295
1036296		1036296
1036297		1036297
1036298		1036298
1036299		1036299
1036300		1036300
1036301		1036301
1036302		1036302
1036303		1036303
1036304		1036304
1036305		1036305
1036306		1036306
1036307		1036307
1036308		1036308
1036309		1036309
1036310		1036310
1036311		1036311
1036312		1036312
1036313		1036313
[truncated: 14,138 more rows]
