# Supplementary material for: Noncoder: a web interface for exon array-based detection of long non-coding RNAs
Source: Nucleic Acids Res. 2012 Sep 24;41(1):e20. doi: 10.1093/nar/gks877 (PMC3592461; doi:10.1093/nar/gks877)
Supplement: Supplementary Data [file supp_gks877_Gellert_Supplementary_Dataset_S1.zip › HuEx-ncRNA_probesets.xls]

## Sheet: Sheet1
Probe set ID	Transcript Cluster ID	Chromosome	Start	Stop	NONCODE3 ID	Strand	Probe IDs	# of probes
1000000	8000002	chr8	22536588	22536708	n370264	+	6533153,4226572,3763914,3536170	4
1000001	8000004	chr15	70266490	70266520	n374784	-	3913866,5992544,811173,2224094	4
1000002	8000004	chr15	70316735	70316812	n374784	-	1029111,6101951,6407115,5874638	4
1000003	8000006	chr10	50329932	50330273	n342596	+	106655,183750,2339428,777771,3055793,680248	6
1000004	8000006	chr10	50343700	50344103	n342596	+	337495,3134742,2774134,4392384,2836096,2292665,5505637,2490713	8
1000005	8000006	chr10	50345604	50345755	n381456	+	2502736,6063769,5188160,580908	4
1000006	8000006	chr10	50349298	50349412	n342596,n381456	+	1963092,4228396,1607463,4839942	4
1000007	8000006	chr10	50350974	50351110	n342596	+	4136921,294134,1755673,4228467,2863737,5341794,3037869,2526298	8
1000008	8000006	chr10	50353826	50353922	n342596	+	262643,1496464,3905560,1307427	4
1000009	8000006	chr10	50358849	50359440	n342596,n381456	+	3486035,1391598,5643621,183634,6379363,5459447,1328447,400653	8
1000010	8000007	chr2	12164235	12164260	n325429	+	5290138	1
1000011	8000007	chr2	12164424	12164513	n325432,n325429	+	4275939,2706656,3108386,4879478,791215	5
1000012	8000007	chr2	11923607	11923670	n325434,n325433	+	5558744,1316998	2
1000013	8000008	chr10	78030390	78030479	n340081	+	4875943,4650777	2
1000014	8000009	chr9	35929489	35929522	n370925	+	4874065,3048606,2091081	3
1000015	8000009	chr9	35930028	35930053	n370926,n370746,n370925	+	93887	1
1000016	8000009	chr9	35930054	35930128	n370926,n370746,n370925	+	4513021,1755602,1975425,3798445,4834891,1386790,380550,6535547	8
1000017	8000009	chr9	35935741	35935788	n370746	+	4436384,4474538,2024085,6137851	4
1000018	8000009	chr9	35937013	35937107	n370925,n370926,n370746	+	2938762,4763280	2
1000019	8000010	chr3	174156438	174156473	n339694,n384367	+	866517,4294247,3740425,5046396	4
1000020	8000010	chr3	174254415	174254468	n384367,n335067	+	5241433,2376225,978111,5039267	4
1000021	8000010	chr3	174176318	174176365	n366355,n366354,n366353	+	5597183,4088540,345915,5696766	4
1000022	8000010	chr3	174177042	174177067	n366355,n366354	+	5012540	1
1000023	8000010	chr3	174177070	174177095	n366355,n366354	+	4600918	1
1000024	8000011	chr13	110709477	110709584	n373950,n373955	-	3964393,4326217,519502,3334834	4
1000025	8000011	chr13	110688836	110689021	n373950,n373951,n373953,n373952,n374028,n374029,n373954	-	5337248,2029869,4821941	3
1000026	8000011	chr13	110689135	110689160	n373950,n373951,n373953,n373952,n374028,n374029,n373954	-	5598258	1
1000027	8000013	chr21	26802102	26802293	n378635,n377674,n378596	-	6529592,5869871,3283884,6514349,6512292,163341,2608333,347494	8
1000028	8000013	chr21	26803489	26803997	n378635,n377674	-	2520335,4901239,2471979,5341871,5646794,2367178,1397263,5205926	8
1000029	8000013	chr21	26758094	26758130	n345850,n377674,n378635	-	6031276,4193229,3706796,6102989	4
1000030	8000013	chr21	26758371	26758597	n345850,n377674,n378635	-	4545957,3642022,5864395,3862891	4
1000031	8000013	chr21	26768646	26768782	n378611,n378596	-	4279300,6086547	2
1000032	8000013	chr21	26768806	26768909	n378611,n378596	-	3478170,4028623	2
1000033	8000013	chr21	26793040	26793097	n377674,n378596,n345850,n378635,n378611	-	5176183,2419122,5583122,2896670	4
1000034	8000013	chr21	26796888	26796913	n378596,n378611,n377674,n345850	-	4592614	1
1000035	8000013	chr21	26796970	26797001	n378596,n378611,n377674,n345850	-	1895784,5095902,4781060,3050393	4
1000036	8000014	chr11	82901983	82902043	n342776,n380285,n380291,n380316,n380303,n380301,n379487,n380277	-	4233330,1773345,4548684,5674449	4
1000037	8000014	chr11	82903346	82903393	n342776,n380285,n380291,n380316,n380303,n380301,n379487,n380277	-	3357807,3616252,5670094	3
1000038	8000014	chr11	82903478	82903565	n342776,n380285,n380291,n380316,n380303,n380301,n379487,n380277	-	6248942,3256165,2244469,347927	4
1000039	8000014	chr11	82903621	82903777	n342776,n380285,n380291,n380316,n380303,n380301,n379487,n380277	-	3611614,4686198,3593599,2508677	4
1000040	8000014	chr11	82903777	82903812	n342776,n380285,n380291,n380316,n380303,n380301,n379487,n380277	-	3163310,949134,1420373,2185866	4
1000041	8000014	chr11	82903862	82904211	n342776,n380285,n380291,n380316,n380303,n380301,n379487,n380277	-	1465788,4362229,4612600,4822427,3330403,2186073,3667743,1875590	8
1000042	8000014	chr11	82904527	82904597	n380291,n380303,n380301,n380285,n379487,n380277	-	2338882,3483541	2
1000043	8000014	chr11	82902120	82902184	n342776,n380285,n380291,n380316,n380303,n380301,n379487,n380277	-	5935944,2564577,488857,4758103	4
1000044	8000014	chr11	82902284	82902964	n342776,n380285,n380291,n380316,n380303,n380301,n379487,n380277	-	3723982,1396911,541988	3
1000045	8000014	chr11	82903080	82903105	n342776,n380285,n380291,n380316,n380303,n380301,n379487,n380277	-	5462655	1
1000046	8000014	chr11	82903189	82903225	n342776,n380285,n380291,n380316,n380303,n380301,n379487,n380277	-	5158217,4917255,4170141,6442968	4
1000047	8000015	chr17	16879366	16880194	n378269	-	240142,4883416,3762822,2830395	4
1000048	8000015	chr17	16883566	16883764	n378269	-	936115,5047816,6209634,3957752	4
1000049	8000015	chr17	16884628	16884655	n378269	-	70459,5625840,1358617	3
1000050	8000016	chr11	56569562	56569602	n336810,n336809,n336808	-	4768273,5628340	2
1000051	8000016	chr11	56570005	56570030	n336809	-	3447151	1
1000052	8000016	chr11	56570204	56570231	n336809	-	4858697,1272150,1113525	3
1000053	8000016	chr11	56587070	56587105	n336810,n336809,n336808	-	424440,4338639,6097170	3
1000054	8000017	chr4	2012650	2013057	n367312	-	4076115,3188396,2002557,1467554	4
1000055	8000017	chr4	2038098	2038357	n367313	-	2670875,4552595,2888192,1567518	4
1000056	8000018	chr10	50504178	50504367	n371878,n371879,n372191	-	130187,4553965,6430245	3
1000057	8000018	chr10	50504550	50504786	n371878,n371879,n372191	-	5085842,2357312,3856997	3
1000058	8000018	chr10	50506736	50506792	n372191,n371878,n371879	-	6391698,1394459,5779809,4392593	4
1000059	8000018	chr10	50506866	50506931	n372191,n371878,n371879	-	6376001,3123016,964195,4829786	4
1000060	8000020	chr14	31889509	31889769	n380870	+	5505983,1547938,6521892,5572892,1540678,370336	6
1000061	8000020	chr14	31889973	31890122	n338247,n380894	+	2027329,2096430,5864601	3
1000062	8000020	chr14	31890150	31890175	n338247,n380894	+	2318629	1
1000063	8000020	chr14	31891088	31891120	n338247,n380870,n380894	+	6355299,4289380,572301,2758425	4
1000064	8000020	chr14	31908949	31909107	n380894,n380870	+	3442092,2117024,2053038,1021059	4
1000065	8000020	chr14	31914849	31914875	n338247	+	400685,416054	2
1000066	8000020	chr14	31921344	31921928	n338247	+	5345145,1058627,1041166,73129,1166817,5178010,3229832,4653377	8
1000067	8000022	chrX	49122204	49122723	n371497	-	3756834,3826827,3042597,3162891,6499790,5895417,4909821,1476863,6284648,2290278,1693875,3868069	12
1000068	8000022	chrX	49122909	49122943	n371497	-	2204009,1499540,3143216,4049556	4
1000069	8000023	chr1	63466215	63466465	n363630,n363628,n363629	-	2035397,3743816,1139219,574121	4
1000070	8000023	chr1	63476548	63476576	n363628	-	5250938,2882848,5586553,1216509	4
1000071	8000023	chr1	63476756	63476904	n363629	-	287539,5112882,3139162,4085929	4
1000072	8000023	chr1	63478011	63478122	n363630	-	3687281,2668094,4600516,4422221	4
1000073	8000024	chr1	59134173	59134230	n326600,n326601	-	3513348,4335282,1037827,2238189	4
1000074	8000027	chr4	177371885	177372084	n367276	+	6505517,3953189,2526976,243703,2701680,3290215,1928147,3482499	8
1000075	8000028	chr21	40685890	40686080	n377166,n377265,n377167	+	2075922,3320299,5245334,2318961,3885868,2951455	6
1000076	8000028	chr21	40687639	40687664	n377048	+	5462400	1
1000077	8000028	chr21	40694775	40694888	n377265,n377048	+	1819676,163298,4827554,524422	4
1000078	8000028	chr21	40701099	40701352	n377167	+	4835674,2746006,96620	3
1000079	8000032	chr11	72951205	72953308	n341064	+	1632053,5467238,1777932,2680147,4443329,4354395	6
1000080	8000034	chr6	9124572	9124914	n368824	-	4487814,5878087,6467158,3134524	4
1000081	8000034	chr6	9141279	9141363	n368824	-	4116860,3169699,4295979,1434326	4
1000082	8000034	chr6	9161957	9161985	n368824	-	4815660,2191462,4108923,1874126	4
1000083	8000038	chr18	3347702	3347915	n344619,n376001	-	4578880,1425765,1376819,3622021	4
1000084	8000038	chr18	3348130	3348225	n344619	-	5368293,1497285,3823832,60373	4
1000085	8000038	chr18	3357340	3358005	n344619	-	2080362,4960531,601091,4138630	4
1000086	8000039	chr14	39961569	39961909	n374132,n374396,n374135	+	2144294,5754611,2694528,454687,4123517,94148,4218594	7
1000087	8000039	chr14	39962401	39962637	n374132,n374396,n374135	+	3758010,4089640,6360450,6378771,2493179	5
1000088	8000039	chr14	39939669	39939836	n374395,n374396,n374132,n374394,n374397	+	720803,109269,5328759	3
1000089	8000039	chr14	39944081	39944159	n374135,n374134,n374133	+	301300,6161217,5956045,6191860	4
1000090	8000039	chr14	39949083	39949255	n374133	+	5236485,6299459,2224153	3
1000091	8000039	chr14	39954239	39954401	n374396,n374135,n374134	+	1650322,4766049,2778996,2586992	4
1000092	8000041	chr18	69187235	69187260	n375879,n339918	-	3752096	1
1000093	8000041	chr18	69187551	69188224	n375879,n339918	-	4484222,6149032,5398676	3
1000094	8000041	chr18	69189248	69190491	n375879,n339918	-	2064896,1107712,893279,2346248	4
1000095	8000041	chr18	69195030	69195177	n339918	-	3376246,5395882,2978989,3983066	4
1000096	8000041	chr18	69198881	69199007	n339918	-	3524644,4000445,2510955,298263	4
1000097	8000041	chr18	69201460	69201528	n339918,n375879	-	135392,4838094,6261335,4975627	4
1000098	8000041	chr18	69215842	69215886	n339918,n375879	-	6544842,1952260,3562472,4727587	4
1000099	8000041	chr18	69246086	69246141	n339918,n375879	-	1135704,892528,5380631,5820764	4
1000100	8000042	chr6	160008085	160008885	n368681,n369310,n369309	-	2742929,3574794,233721,5182268	4
1000101	8000042	chr6	160009216	160009451	n368681,n369310,n369309	-	1416638,4321322,1144494	3
1000102	8000042	chr6	160009516	160010136	n368681,n369310,n369309	-	1912792,154064,1856361,6121434,5226142,692227,2240080,2950035,4847249	9
1000103	8000044	chr20	54676870	54676906	n376757,n376914	+	5526493,2471878,526716,2361712	4
1000104	8000044	chr20	54678089	54678579	n376757,n376914	+	3781061,825619,3601235,214440	4
1000105	8000045	chr10	91613570	91613732	n372045,n372046	+	2121256,5405810,6428082,1039100,6433007,5472539,2069981	7
1000106	8000045	chr10	91647945	91648028	n372047	+	6263765,4279820,4543409,2628579	4
1000107	8000045	chr10	91674523	91674568	n372046,n372305,n372048,n372047	+	2664802,3635100	2
1000108	8000045	chr10	91674588	91674613	n372046,n372305,n372048,n372047	+	132286	1
1000109	8000047	chr2	113576799	113577015	n365524	-	4611586,5401845,573901,4559644,3144145	5
1000110	8000047	chr2	113581837	113581878	n365524	-	1913092,3303237,6503296	3
1000111	8000048	chr15	31514122	31514680	n374729,n374730,n374950,n374952,n374951,n374955,n374953,n374731,n374956	-	3390945,6197245,4266358,4236127,4776265,6432645,1117987	7
1000112	8000048	chr15	31515539	31515597	n374729,n374730,n374950,n374952,n374951,n374955,n374953,n374731,n374956	-	465410,5433658,4577043,373563	4
1000113	8000048	chr15	31516218	31516312	n374729,n374730,n374950,n374952,n374951,n374955,n374953,n374731,n374956	-	2835895,219699	2
1000114	8000049	chr22	27174552	27174577	n377442,n377435,n344563,n377441,n377440,n377439,n377438,n377431,n377436,n377434,n377349,n377350	+	5031745	1
1000115	8000049	chr22	27174604	27174629	n377442,n377435,n344563,n377441,n377440,n377439,n377438,n377431,n377436,n377434,n377349,n377350	+	4189772	1
1000116	8000049	chr22	27174635	27174660	n377442,n377435,n344563,n377441,n377440,n377439,n377438,n377431,n377436,n377434,n377349,n377350	+	1002532	1
1000117	8000049	chr22	27175875	27176120	n377431,n377434,n377442,n377350,n377439,n377438	+	1184060,1632152,1844662,769771,4358449,5070579,4330402,534454	8
1000118	8000049	chr22	27176348	27176748	n377431,n377434,n377442,n377350,n377439,n377438	+	4105132,2224284,2100796,6255380	4
1000119	8000049	chr22	27238274	27238299	n377441,n377443	+	4139102	1
1000120	8000049	chr22	27238333	27238358	n377441,n377443	+	2284837	1
1000121	8000049	chr22	27053263	27053305	n377336,n377337,n378111,n344563,n377338,n377340,n377339,n378927	+	1527980,2629109,3768288,1482112	4
1000122	8000049	chr22	27053466	27053491	n377341,n378927,n377300,n378111,n344563,n377428,n377342,n377343,n377344,n377345	+	3179018	1
1000123	8000049	chr22	27042506	27042583	n377331,n377427,n377332	+	1665320,6133346	2
1000124	8000049	chr22	27054146	27054300	n377344	+	754587,5915809,3639999,1284709,1975450,2129336	6
1000125	8000049	chr22	27059289	27059328	n377429,n377332,n377300,n377339,n377333,n378927,n377338,n377334,n377344,n377345,n377427,n377428,n377341,n344563,n377331,n377337,n377335,n378111,n377342,n377336	+	4346032,163104	2
1000126	8000049	chr22	27061438	27061493	n378927,n377344,n377340,n377332,n377336,n377300,n377345,n344563,n377339,n377341,n377427,n377429,n377338,n377333,n377331,n377428,n377334,n377343,n377337,n378111,n377335,n377342	+	473051,1168783,2059949	3
1000127	8000049	chr22	27061535	27061560	n378927,n377344,n377340,n377332,n377336,n377300,n377345,n344563,n377339,n377341,n377427,n377429,n377338,n377333,n377331,n377428,n377334,n377343,n377337,n378111,n377335,n377342	+	4866225	1
1000128	8000049	chr22	27062265	27062900	n378927,n377344,n377340,n377332,n377336,n377300,n377345,n344563,n377339,n377341,n377427,n377429,n377338,n377333,n377331,n377428,n377334,n377343,n377337,n378111,n377335,n377342	+	3849679,2625384,1668478,1491281,1441191,4519752,1675561,4532524	8
1000129	8000049	chr22	27063149	27063247	n344563	+	6376487,838537,3129611,3777287	4
1000130	8000049	chr22	27064127	27066729	n377429,n377428,n377300,n377427,n344563,n377431,n377432,n377346,n377347,n377348,n377349,n377350,n377351,n377433,n377352,n377308	+	859034,2733233,3773400,5334790,1443826,5999804,3516858,1691014,1886610,4314906,3242390,2864599,3320169,2326317,4006238	15
1000131	8000049	chr22	27067066	27068551	n377429,n377428,n377300,n377427,n344563,n377431,n377432,n377346,n377347,n377348,n377349,n377350,n377351,n377433,n377352,n377308	+	2134644,3037504,6357920,3493766,5546692,3542654,5846337,5744539,5628794,2586895,5190613	11
1000132	8000049	chr22	27068588	27068628	n377429,n377428,n377300,n377427,n344563,n377431,n377432,n377346,n377347,n377348,n377349,n377350,n377351,n377433,n377352,n377308	+	250102,2623294	2
1000133	8000049	chr22	27068793	27068818	n377429,n377428,n377300,n377427,n344563,n377431,n377432,n377346,n377347,n377348,n377349,n377350,n377351,n377433,n377352,n377308	+	1702194	1
1000134	8000049	chr22	27068862	27068905	n377429,n377428,n377300,n377427,n344563,n377431,n377432,n377346,n377347,n377348,n377349,n377350,n377351,n377433,n377352,n377308	+	685323,2953241	2
1000135	8000049	chr22	27069836	27072416	n377429,n377428,n377300,n377427,n344563,n377431,n377432,n377346,n377347,n377348,n377349,n377350,n377351,n377433,n377352,n377308	+	319482,1199592,5347631,2716148,2457486,5797981,5117390,5290801,2896877,708124,2803107,6534982,5787864,2869546,6337593,5815804	16
1000136	8000049	chr22	27089773	27089799	n377346,n377433,n377347,n344563,n377434	+	6186803,1182350	2
1000137	8000049	chr22	27113240	27113297	n377353,n377347,n377346,n377432,n377348,n377349,n377431,n377351,n377352,n377429,n377308,n377428,n344563,n377435,n377354	+	1107319,4873274	2
1000138	8000049	chr22	27113355	27113400	n377353,n377347,n377346,n377432,n377348,n377349,n377431,n377351,n377352,n377429,n377308,n377428,n344563,n377435,n377354	+	5582734,3801597	2
1000139	8000049	chr22	27113465	27113903	n377353,n377347,n377346,n377432,n377348,n377349,n377431,n377351,n377352,n377429,n377308,n377428,n344563,n377435,n377354	+	2233714,4118544,3152667,1888904	4
1000140	8000049	chr22	27114113	27114194	n377353,n377347,n377346,n377432,n377348,n377349,n377431,n377351,n377352,n377429,n377308,n377428,n344563,n377435,n377354	+	1266987,5181385,3084437,3077026	4
1000141	8000049	chr22	27114475	27114885	n377353,n377347,n377346,n377432,n377348,n377349,n377431,n377351,n377352,n377429,n377308,n377428,n344563,n377435,n377354	+	3895279,1845746,4728073,1371134	4
1000142	8000049	chr22	27117613	27117921	n377354,n344563,n377429,n377428	+	4267131,4804388,5152731,5959172	4
1000143	8000049	chr22	27117971	27118061	n377354,n344563,n377429,n377428	+	2055302,3340183,5530916,1872735	4
1000144	8000049	chr22	27118095	27118120	n377354,n344563,n377429,n377428	+	6069024	1
1000145	8000049	chr22	27122629	27122685	n377346,n377432,n377353,n377436	+	5482854,6222322,6460371	3
1000146	8000049	chr22	27130236	27130375	n377346	+	3178875,5242125,5035354	3
1000147	8000049	chr22	27138752	27138777	n377353	+	4064083	1
1000148	8000049	chr22	27170144	27170180	n377431,n377434,n344563,n377347,n377351,n377349,n377436,n377435,n377350,n377438	+	3847252,1952907	2
1000149	8000049	chr22	27172807	27172832	n377439,n377351,n377435,n377434,n344563,n377438,n377349,n377431,n377436,n377350,n377440,n377441	+	1814523	1
1000150	8000049	chr22	27174477	27174541	n377442,n377435,n344563,n377441,n377440,n377439,n377438,n377431,n377436,n377434,n377349,n377350	+	2256667,1325844,350455	3
1000151	8000050	chr6	90629918	90629946	n368748	+	4389116,6024170,346311,4252891	4
1000152	8000050	chr6	90631081	90631347	n368748	+	5875400,2921149,6165312,1019003	4
1000153	8000051	chr12	81678005	81678088	n380850	+	5237759,3032798,6225238,196941	4
1000154	8000051	chr12	81686121	81686172	n380944,n380781,n380917,n380935,n381010,n380850,n380982,n380881,n380888,n380914	+	3675767,4574116,3636609	3
1000155	8000051	chr12	81686191	81686221	n380944,n380781,n380917,n380935,n381010,n380850,n380982,n380881,n380888,n380914	+	5265004,1742244,5735860,6084104	4
1000156	8000051	chr12	81686236	81686296	n380944,n380781,n380917,n380935,n381010,n380850,n380982,n380881,n380888,n380914	+	6333258,3215135,4963063,5620797	4
1000157	8000051	chr12	81686357	81686611	n380944,n380781,n380917,n380935,n381010,n380850,n380982,n380881,n380888,n380914	+	4825160,4047312,1044413,3048091	4
1000158	8000051	chr12	81690477	81690541	n380914,n380881,n380917,n380888,n380850,n380982,n380781,n380935,n381010	+	4148685,459659,5864070,972539	4
1000159	8000051	chr12	81691843	81691868	n380881,n380914,n381010,n380982,n380888,n380850,n380917,n380781	+	3389134	1
1000160	8000051	chr12	81691890	81691915	n380881,n380914,n381010,n380982,n380888,n380850,n380917,n380781	+	4208617	1
1000161	8000051	chr12	81692013	81692050	n380881,n380914,n381010,n380982,n380888,n380850,n380917,n380781	+	3426571,4040969,5228846	3
1000162	8000051	chr12	81664473	81664623	n380850,n380881	+	2365044,4489331,4397906,3583691	4
1000163	8000051	chr12	81705829	81705948	n381010,n380982,n380935,n380850,n380888,n380781	+	93656,544511,162815	3
1000164	8000051	chr12	81706119	81706144	n381010,n380982,n380935,n380850,n380888,n380781	+	2530721	1
1000165	8000051	chr12	81672992	81673064	n380982,n380944,n380914,n380917,n381010	+	2638219,528976,4884049,3137428	4
1000166	8000051	chr12	81676468	81676521	n380935,n380888,n380914,n380850,n380881,n380982,n380944,n381010,n380917,n380781	+	3785701,4198086	2
1000167	8000055	chr4	187187580	187187822	n333452	+	5291898,517686,2358653,3809689	4
1000168	8000057	chr3	125985665	125985697	n365973,n366305,n365974	+	2929232,149536,930004,5622146	4
1000169	8000057	chr3	126006712	126006834	n366306,n365973,n365974	+	1193109,4536790,6310835,6546735	4
1000170	8000057	chr3	126006870	126006953	n366306,n365973,n365974	+	4447903,3036662,3638193,4234871	4
1000171	8000057	chr3	126007039	126007217	n366306,n365973,n365974	+	2765823,3312956,353706,5725335	4
1000172	8000057	chr3	126009820	126010097	n366306,n366305,n365973	+	2701300,861324,6101013	3
1000173	8000057	chr3	126010130	126010155	n366306,n366305,n365973	+	4066441	1
1000174	8000058	chr8	90621690	90621723	n380122	-	5270607,4543567,496331,5495913	4
1000175	8000058	chr8	90629237	90629285	n380135,n380125,n380231	-	2910361,5211592,2792911,3924411	4
1000176	8000058	chr8	90629319	90629385	n380135,n380125,n380231	-	3741522,462200,6320097,3030258	4
1000177	8000058	chr8	90632911	90633030	n380135	-	541548,4130634,6383825,4217750	4
1000178	8000058	chr8	90635338	90635363	n380125	-	1839719	1
1000179	8000058	chr8	90640397	90640511	n380122,n380232	-	5659585,5907544,5966769,1046515	4
1000180	8000058	chr8	90641424	90641451	n380232,n380122	-	4002991,2433987,4650986	3
1000181	8000058	chr8	90729708	90729779	n380100,n341556,n385423,n345006,n380178,n380226	-	6547258,2090748,3603654	3
1000182	8000058	chr8	90730257	90732817	n380100,n341556,n385423,n345006,n380178,n380226	-	5587637,5884314,877210,2656839	4
1000183	8000058	chr8	90733448	90733565	n380100,n341556,n385423,n345006,n380178,n380226	-	6025932,6386461,5679564	3
1000184	8000058	chr8	90734253	90734303	n385423,n380226,n380178,n345006,n341556	-	6311799,3183610,5986900,3501517	4
1000185	8000058	chr8	90734398	90734521	n385423,n380226,n380178,n345006,n341556	-	3844929,38056,2976790,4984034	4
1000186	8000058	chr8	90736910	90737153	n345006,n341556,n380178,n385423	-	2589919,1281497,2991717,2804602	4
1000187	8000058	chr8	90737753	90737852	n385423,n341556,n345006	-	383620,2172584,1658499,2818044	4
1000188	8000058	chr8	90768482	90768539	n380222	-	5454511,5946198,3406768,1430816	4
1000189	8000058	chr8	90769391	90769416	n385423,n341556,n380232,n380122,n380222	-	1174120	1
1000190	8000058	chr8	90769486	90769527	n385423,n341556,n380232,n380122,n380222	-	5086453,5505960	2
1000191	8000058	chr8	90769632	90769657	n385423,n341556,n380232,n380122,n380222	-	342584	1
1000192	8000058	chr8	90623663	90623695	n380231,n344673,n380122	-	4354437,2910531,4236719	3
1000193	8000058	chr8	90623707	90623892	n380231,n344673,n380122	-	5283634,6532822,150774,4112733	4
1000194	8000058	chr8	90624050	90624218	n380231,n344673,n380122	-	1066407,3409257,4238379,1760310,905248,4512155,3017044,5433811	8
1000195	8000058	chr8	90627418	90627520	n380122,n380231,n344673	-	3471046,240032,1149199,944067	4
1000196	8000059	chr6	1548094	1548194	n387573,n406538,n406539,n387502	-	5506873,3346101,666323,400515,520423,5455725,5740639,671887	8
1000197	8000059	chr6	1585972	1586205	n387596,n406541,n387573,n406538,n387502,n406539	-	2461269,2732752,3260144,6301221	4
1000198	8000059	chr6	1549575	1549855	n387573,n406538,n406539,n387502	-	85117,2291237,3087571,1395586	4
1000199	8000059	chr6	1587927	1587976	n387596,n406541,n387573,n406538,n387502,n406539	-	2360651,4086370,1093619,6031843	4
1000200	8000059	chr6	1604363	1605064	n406542,n387531,n387476,n387455,n406540	-	4918142,2305266,113521,4496114,1360233,5543597,2581583	7
1000201	8000059	chr6	1605465	1605555	n406542,n387531,n387476,n387455,n406540	-	4303951,6515977,883932,3431573	4
1000202	8000059	chr6	1605723	1605753	n406542,n387531,n387476,n387455,n406540	-	346474,2155922	2
1000203	8000059	chr6	1605803	1606189	n406542,n387531,n387476,n387455,n406540	-	6443914,2811041,6370370,5318312,5568865,508143,3295377,2711706,5053445,4726775,3024584,1057743	12
1000204	8000059	chr6	1612183	1612231	n387531,n406542,n406541	-	2094562,5709886	2
1000205	8000061	chr13	50909336	50909362	n382048	+	2446579,3312077	2
1000206	8000061	chr13	50910372	50910503	n382048	+	48515,5741855,2377811,1730324,1174125,6468148,4878234,1268642	8
1000207	8000061	chr13	50912833	50912965	n386052	+	4253695,3291129,3452944,1312171	4
1000208	8000061	chr13	50963319	50963676	n382050	+	295848,759795,3878272,429597	4
1000209	8000061	chr13	50964341	50964366	n346418,n382047,n382045,n382046,n386730,n382042,n382048,n382049,n382050,n373555,n386050,n386053,n382044,n382043,n334872,n334874,n373758	+	1801352	1
1000210	8000061	chr13	50964385	50964417	n346418,n382047,n382045,n382046,n386730,n382042,n382048,n382049,n382050,n373555,n386050,n386053,n382044,n382043,n334872,n334874,n373758	+	4945140,4149459	2
1000211	8000061	chr13	50975371	50975502	n382050,n373557,n373558,n382048,n373556,n334872	+	1865777,5882374,4716820,2603232,5257625,1689378,2361793,797873	8
1000212	8000061	chr13	50975600	50975682	n373558,n373557	+	1225155,4282342,2605550,1080221	4
1000213	8000061	chr13	50978622	50978648	n373557,n373558,n373556	+	4208563,3729762	2
1000214	8000061	chr13	50982189	50982296	n373558,n373556,n373557,n334873	+	898154,5774699,3170662,6003146	4
1000215	8000061	chr13	50982314	50982468	n373558,n373556,n373557,n334873	+	349573,4512642,5738676,63181	4
1000216	8000061	chr13	50982669	50982749	n373558,n373556,n373557,n334873	+	2126299,3289095,3826141,2551922	4
1000217	8000061	chr13	50982888	50982935	n373558,n373556,n373557,n334873	+	2047741,2065257,4193059,5823896	4
1000218	8000061	chr13	50983045	50983211	n373558,n373556,n373557,n334873	+	1967889,4083021,3977161,596464	4
1000219	8000061	chr13	50987157	50987224	n373558,n334873	+	5557543,2364804,3047922,959026	4
1000220	8000061	chr13	50989227	50989314	n382043,n373560,n373555,n346418,n382041,n334873,n386053,n382044,n386051,n382047,n373558,n386054,n373559,n373557,n373758,n386730	+	255911,2762137,618913,2216248	4
1000221	8000061	chr13	51007550	51007678	n373558,n373560,n373559,n373758,n386053,n382041,n382047,n386054,n346418,n386051,n386730,n382042,n382046,n382043,n386052,n382044,n334874	+	6017762,1102697,5776741,3542953	4
1000222	8000061	chr13	51007712	51007824	n373558,n373560,n373559,n373758,n386053,n382041,n382047,n386054,n346418,n386051,n386730,n382042,n382046,n382043,n386052,n382044,n334874	+	1258821,3037849,4537806,3911270	4
1000223	8000061	chr13	50657281	50657327	n382040,n382042,n382041,n382043,n382044,n386053,n344808,n386730,n386054,n386052	+	4359306,6256108,2687750,2093820	4
1000224	8000061	chr13	51032138	51032241	n386052	+	2643422,161169,813920,3969426	4
1000225	8000061	chr13	51066813	51066897	n373559,n382043,n386054,n373558,n382041,n346418,n373555,n382046,n382042	+	1589634,1164149,935772,1580894	4
1000226	8000061	chr13	51067039	51067111	n373559,n382043,n386054,n373558,n382041,n346418,n373555,n382046,n382042	+	4384410,3537001	2
1000227	8000061	chr13	51076966	51077014	n373558	+	3716469,2392703,4856262,1474278	4
1000228	8000061	chr13	51102029	51102184	n382047,n346418,n373560,n373555,n382043,n386051,n334874,n382042,n386052,n382044,n373557,n386730,n386053,n386054	+	1551134,414639,6015899,557244	4
1000229	8000061	chr13	51102208	51102292	n382047,n346418,n373560,n373555,n382043,n386051,n334874,n382042,n386052,n382044,n373557,n386730,n386053,n386054	+	4960303,5132188,2986473,4141916	4
1000230	8000061	chr13	51102370	51102446	n382047,n346418,n373560,n373555,n382043,n386051,n334874,n382042,n386052,n382044,n373557,n386730,n386053,n386054	+	3588352,6455452,5838235	3
1000231	8000061	chr13	51102732	51104079	n382047,n346418,n373560,n373555,n382043,n386051,n334874,n382042,n386052,n382044,n373557,n386730,n386053,n386054	+	4241366,2623343,3332876,1831689,1630382	5
1000232	8000061	chr13	51107362	51107781	n373560,n373555,n373559	+	4699165,3180939,5354650,6189669	4
1000233	8000061	chr13	51205412	51205576	n373558	+	6071790,6506686,1086926,509065	4
1000234	8000061	chr13	50760135	50760180	n382047,n382045,n382046	+	1702390,2040240,3609546,6010654	4
1000235	8000061	chr13	50849067	50849142	n382045,n382041	+	1591568,271035,2502474,6386060	4
1000236	8000061	chr13	50884391	50884472	n382049	+	3777560,4176762,4919424,6340583	4
1000237	8000061	chr13	50903769	50903799	n382050	+	1783045,4686090,5994278,6317090	4
1000238	8000062	chr5	120661182	120661259	n367808	+	1619052,1598206,6165394,3732955	4
1000239	8000063	chr6	77628036	77628266	n344874	+	3671552,5719205	2
1000240	8000063	chr6	77731432	77731716	n344874	+	5638186,906851,4859087,799879	4
1000241	8000067	chr14	21510314	21510502	n338206	-	2633222,4356746,6324771,4659010	4
1000242	8000067	chr14	21511527	21513701	n338206	-	5890355,5178487,2196105,5059985,3104651,4305262,55616,3652151	8
1000243	8000068	chr6	2637300	2637564	n368693,n369344	+	635666,1194055,1160941	3
1000244	8000068	chr6	2639956	2639981	n368693,n369344	+	883289	1
1000245	8000068	chr6	2640190	2640215	n368693,n369344	+	4956628	1
1000246	8000068	chr6	2640367	2640392	n368693,n369344	+	1912563	1
1000247	8000069	chr2	1624955	1625703	n364831	-	3130,4738711,6290705,4959610,2547989,6018770,1193418,1953904	8
1000248	8000069	chr2	1629038	1629181	n364831	-	6544435,4262581,1378310,2619887	4
1000249	8000070	chr6	2793738	2793796	n410597,n410589	-	871126,4792971,1515959,1843319	4
1000250	8000070	chr6	2800230	2800307	n410597,n324619,n410598	-	3653735,3764174,5266499	3
1000251	8000070	chr6	2813777	2813846	n410599,n410591	-	4736710,543654	2
1000252	8000070	chr6	2784161	2784186	n410597,n410589	-	2522222	1
1000253	8000070	chr6	2821716	2821741	n324619,n410599	-	4348006	1
1000254	8000070	chr6	2784481	2784540	n410597,n410589	-	4033121,2995728	2
1000255	8000071	chr1	156611562	156613332	n338288	-	3769215,1544611,3231556,1260264,2293880,3257138	6
1000256	8000071	chr1	156613632	156614524	n338288	-	2504823,3884005	2
1000257	8000074	chr5	173138917	173138951	n368378,n368377	-	2251315,4243161,6337052,2002532	4
1000258	8000074	chr5	173145851	173146049	n344644,n368379,n368590,n368591	-	840179,5279379,5107838,1421502	4
1000259	8000074	chr5	173146123	173146148	n344644,n368379,n368590,n368591	-	3724923	1
1000260	8000074	chr5	173146156	173146534	n344644,n368379,n368590,n368591	-	6147268,2499186,2655151,6201467,6419122	5
1000261	8000074	chr5	173146623	173146648	n344644	-	5496393	1
1000262	8000074	chr5	173160857	173160882	n344644	-	3804374	1
1000263	8000074	chr5	173184749	173185103	n344644	-	5839809,3999629,2242979,3597024	4
1000264	8000074	chr5	173208801	173209193	n344644	-	2985624,2892,3819702,6006676	4
1000265	8000074	chr5	173134607	173134692	n344644,n368377,n368378,n368379,n368590	-	3474035,6118716,67258,2137837,5289414	5
1000266	8000074	chr5	173213814	173213845	n368380,n368595,n368592,n368593,n368594,n368381,n344644	-	85483,2151184,1020000,3549288	4
1000267	8000074	chr5	173213999	173214247	n368380,n368595,n368592,n368593,n368594,n368381,n344644	-	2878158,515121,3789187,3161781,2472993,5150926,1951105,1450060	8
1000268	8000074	chr5	173214702	173214744	n368381,n368380,n368594,n368595,n368592,n344644,n368593	-	4672731,674097,2524626,313545	4
1000269	8000074	chr5	173215513	173215868	n368593,n368592	-	4803405,4482864,1362258,2345172	4
1000270	8000074	chr5	173217659	173217684	n368595,n368380,n368596	-	6134100	1
1000271	8000074	chr5	173217689	173217714	n368595,n368380,n368596	-	701673	1
1000272	8000074	chr5	173217822	173217908	n368596,n344644,n368595,n368594	-	2683334,4372889,4995467,674221,140863,2726426,1748511,4115083	8
1000273	8000074	chr5	173235176	173235303	n344644	-	1034320,4882098,5568102,4585704	4
1000274	8000074	chr5	173251796	173251937	n344644	-	4035099,3517497,489415,3730349	4
1000275	8000074	chr5	173135206	173135307	n344644,n368377,n368378,n368379,n368590	-	2722129,4739836,1531840	3
1000276	8000075	chr10	2569769	2569794	n326115	+	5344278	1
1000277	8000076	chr7	50518448	50518477	n369954,n369674	-	5877794,3868674,4770457,774028	4
1000278	8000077	chr6	114291036	114291061	n342110,n380141,n378513,n378855	+	512487	1
1000279	8000077	chr6	114313182	114313250	n342110,n380141,n380149,n378513,n380175,n380193,n378855	+	5443709,3362244,3730081,3687556,1885397	5
1000280	8000077	chr6	114314556	114314626	n380193,n380149,n342110,n378855,n378513,n380141	+	4326708,6520565,5325966,6360165,3679562	5
1000281	8000077	chr6	114316346	114316395	n378098,n380121	+	753355,2729916,2565357	3
1000282	8000077	chr6	114316764	114316789	n378855,n380193,n380149,n342110,n380121,n378513,n378098,n380202,n380115	+	5740211	1
1000283	8000077	chr6	114316904	114316929	n378855,n380193,n380149,n342110,n380121,n378513,n378098,n380202,n380115	+	6049671	1
1000284	8000077	chr6	114291150	114291175	n342110,n380141,n378513,n378855	+	3182516	1
1000285	8000077	chr6	114316986	114317011	n378855,n380193,n380149,n342110,n380121,n378513,n378098,n380202,n380115	+	5596604	1
1000286	8000077	chr6	114317168	114317193	n378855,n380193,n380149,n342110,n380121,n378513,n378098,n380202,n380115	+	2585950	1
1000287	8000077	chr6	114320748	114320900	n378098	+	199751,1634406,4244962,4511867	4
1000288	8000077	chr6	114380235	114380447	n380115	+	2079845,781399,3635317,3580020	4
1000289	8000077	chr6	114405752	114405787	n380131	+	6382373,1208544,870612,4071392	4
1000290	8000077	chr6	114410113	114410177	n380131,n342110	+	5292697,4447583,4892195,5716837	4
1000291	8000077	chr6	114291283	114291385	n342110,n380141,n378513,n378855	+	2553047,5181695	2
1000292	8000077	chr6	114433596	114433635	n378368	+	3397947,4473299,1449952,3411138	4
1000293	8000077	chr6	114437283	114437344	n380131,n378368,n342110	+	830316,1716335,5415243,619535	4
1000294	8000077	chr6	114452376	114452413	n380131,n378368	+	5983417,2874999,5230174,4654280	4
1000295	8000077	chr6	114453256	114453456	n378368	+	5346204,5452802,2772788,6505791	4
1000296	8000077	chr6	114463990	114464175	n380131	+	3814652,4713341,4619361,3132035	4
1000297	8000077	chr6	114464809	114465027	n380131	+	6410321,2511524,4487985	3
1000298	8000077	chr6	114499826	114499872	n342110	+	5806446,572046	2
1000299	8000077	chr6	114500202	114500300	n380202,n342110	+	827167,3323096,4004130,1618779	4
1000300	8000077	chr6	114551325	114551480	n378902,n380202	+	4644702,599937,4132693,5960721,5607428,302403	6
1000301	8000077	chr6	114556804	114556867	n378902,n380202,n342110	+	2970715,3637979,6063353,5952247	4
1000302	8000077	chr6	114560180	114560286	n405208,n378902	+	3564551,2002720,2908888	3
1000303	8000077	chr6	114602984	114603053	n380096	+	2972876,6313676,3764445	3
1000304	8000077	chr6	114661688	114661749	n342110,n380096	+	6057661,3928005,4137938,4480046	4
1000305	8000077	chr6	114770150	114770188	n369101,n369100,n380190,n380096	+	780881,6521087,4857030,6275274	4
1000306	8000077	chr6	114777152	114777673	n369101	+	1247301,2501478,2501840,481399	4
1000307	8000077	chr6	114313085	114313178	n342110,n380141,n380149,n378513,n380175,n380193,n378855	+	217841,1372595,4867053,5932098	4
1000308	8000080	chr3	103646054	103646189	n365888	+	829882,3579852,1933795,4340290,2734293,3668982,2317440,3676584	8
1000309	8000080	chr3	103730470	103730533	n365888	+	1652236,141942,5722226,6254920	4
1000310	8000082	chr11	2012396	2012424	n372436	+	495757,2615389,4430573,1794015	4
1000311	8000082	chr11	2013190	2013438	n372436	+	4008469,1998742,5976600,42572	4
1000312	8000082	chr11	2014499	2014524	n372436	+	2732888	1
1000313	8000084	chr20	62493350	62495468	n339758	-	2426037,6378826,6499266,3980515	4
1000314	8000086	chr5	67946318	67946384	n368088	+	5791598,5481859,3341749,1757164,2596216	5
1000315	8000087	chrX	50331957	50332739	n385762	-	6186746,4072099,1382312,5725520,2347239,3386228,1681185,5214174	8
1000316	8000090	chr9	33510903	33510928	n371253,n371254,n346503,n386490,n371076,n370711,n371078	-	555051	1
1000317	8000090	chr9	33511061	33511086	n371253,n371254,n346503,n386490,n371076,n370711,n371078	-	1878841	1
1000318	8000090	chr9	33504547	33504574	n371252,n370711,n371076,n386490,n371077,n345733	-	4541174,3488614	2
1000319	8000090	chr9	33508366	33508427	n371077,n386490,n370711,n345733,n371252	-	3791290,6192446,1709889,3432831	4
1000320	8000090	chr9	33509200	33509226	n371077,n370711,n371252,n386490,n345733	-	1712059,5636589	2
1000321	8000090	chr9	33510644	33510683	n371253,n346503,n371078,n386490,n371076,n370711,n371254	-	1955217,4481363,4824384,6444829	4
1000322	8000091	chr7	150040423	150040448	n369865,n369866	+	1904888	1
1000323	8000091	chr7	150054939	150054964	n369865,n369867	+	284875	1
1000324	8000092	chr16	79804368	79804405	n375181	+	1184195,3288594,5206147,1831930	4
1000325	8000092	chr16	79831444	79831624	n375181,n375179	+	5039927,6107784,619463,1237973	4
1000326	8000092	chr16	79832341	79832503	n375179,n375181	+	2592155,1479469,1210315	3
1000327	8000092	chr16	79832556	79832581	n375179,n375181	+	3767512	1
1000328	8000092	chr16	79747792	79747924	n375177,n375178,n375176	+	2221338,897751,6124987,4574709	4
1000329	8000092	chr16	79748718	79748743	n375177,n375178,n375176	+	842214	1
1000330	8000092	chr16	79748755	79748782	n375177,n375178,n375176	+	4031685,2446810	2
1000331	8000094	chr10	118588537	118588970	n381559,n344722	-	3390738,5406072	2
1000332	8000094	chr10	118589636	118589722	n381559,n344722	-	6388816,3022368	2
1000333	8000094	chr10	118592731	118592812	n344722	-	1427367,2434314,4461669,6279374	4
1000334	8000094	chr10	118594482	118594533	n344722	-	5959492,806052,4046941,424349	4
1000335	8000094	chr10	118609135	118609160	n344722	-	2057398	1
1000336	8000099	chr7	143953282	143953308	n342825	-	1429465,3935346	2
1000337	8000099	chr7	144051225	144051252	n379247,n379157	-	3073047,2417888,5955801	3
1000338	8000099	chr7	143952606	143952777	n342825	-	6419194,513241,5645226,302340	4
1000339	8000100	chr5	73636240	73636272	n368453,n368096,n367764	+	4052798,2156371,2816377,3231945	4
1000340	8000100	chr5	73618529	73618814	n368452,n367655,n368453	+	2903580,5489425,4311548,3983370	4
1000341	8000100	chr5	73621641	73621715	n368453,n367655,n368096,n368451	+	6405159,3165103,1724071,65202	4
1000342	8000100	chr5	73624054	73624154	n368451,n367655	+	6341255,1228976,778740,5435615	4
1000343	8000101	chr8	11973514	11973635	n387668,n387667	+	5097872,5335866	2
1000344	8000101	chr8	12245805	12245834	n378429	+	917221,3871031,3354304,5315158	4
1000345	8000101	chr8	12278526	12278569	n386469,n387668	+	743111,4677720,4972108,2671122	4
1000346	8000101	chr8	12002946	12002971	n387667	+	4319188	1
1000347	8000101	chr8	12003147	12003172	n387668,n387667	+	2698648	1
1000348	8000101	chr8	12407197	12407554	n385357,n346271	+	896258,4124583,5499780,1363058,3896666	5
1000349	8000101	chr8	12008561	12008653	n387667	+	5670709,2885781,4372613,2949996,2230891,6262818	6
1000350	8000101	chr8	12428267	12428296	n385360,n346271	+	6226780,4388162,4060734,1455099	4
1000351	8000101	chr8	12428638	12428985	n385360,n346271	+	2486673,6444409,745929,4270898,686802	5
1000352	8000101	chr8	12052472	12052499	n370595,n385355,n370241	+	4411761,3756794	2
1000353	8000102	chr1	4472156	4472202	n363294,n363794,n363795	+	5863080,3142389	2
1000354	8000102	chr1	4483407	4483499	n363294,n364320,n363794,n363795	+	574587,1060348,4250504,4114990	4
1000355	8000102	chr1	4484304	4484673	n363794,n363795,n363294,n364320	+	648494,4201535,4818110,3055171	4
1000356	8000102	chr1	4472347	4472372	n363294,n363794,n363795	+	6224489	1
1000357	8000102	chr1	4472529	4472554	n363294,n363794,n363795	+	4337632	1
1000358	8000102	chr1	4475615	4475647	n363794,n363795,n363294	+	2056937,1515710,1106770,4570695	4
1000359	8000102	chr1	4476373	4476566	n363794,n363795,n363294	+	2734302,5901229,259258,4741141	4
1000360	8000102	chr1	4482831	4482957	n363294,n364320,n363794,n363795	+	6375235,3840974,6070487	3
1000361	8000102	chr1	4483014	4483039	n363294,n364320,n363794,n363795	+	2808445	1
1000362	8000103	chr1	185534609	185534690	n363500	+	3315763,1580306,3540732	3
1000363	8000104	chr21	39695627	39695820	n377103	-	3939145,1762609,5177669,1594363	4
1000364	8000104	chr21	39697704	39697828	n377219,n377103	-	4415184,3329533,6064083,286089	4
1000365	8000104	chr21	39698353	39698426	n377104	-	3094790,3821749,3739433	3
1000366	8000104	chr21	39704369	39704396	n377103,n377104	-	4780897,4468519	2
1000367	8000104	chr21	39704919	39704954	n377103,n377219,n377104	-	5544097,68444,5185765,1555346	4
1000368	8000104	chr21	39705249	39705283	n377103,n377104	-	3112841,4037079,3069423	3
1000369	8000105	chr18	1254572	1255200	n383254	-	6202543,4161523,6205116,2771555,3169233,1511746,1192785,2749346,2518207,4486874,2344075,1112916	12
1000370	8000105	chr18	1368509	1368598	n383256	-	5597580,1028526,1552787,4240739	4
1000371	8000105	chr18	1406990	1407015	n383256	-	1722256	1
1000372	8000109	chr19	56910270	56910498	n376431	-	1665985,3148480,1237830,4100145	4
1000373	8000110	chr12	68726586	68727134	n373482	-	294214,2974656,5728819,322266	4
1000374	8000110	chr12	68742299	68742415	n373482	-	992799,3398809,2359448,4676103	4
1000375	8000111	chr9	24590312	24590414	n371197,n371198,n370908	+	5383245,3913807,1336269,129489	4
1000376	8000111	chr9	24591884	24591958	n371197,n370908,n371198	+	2605876,4927491,1878169,5334519	4
1000377	8000111	chr9	24545993	24546111	n370908,n371196,n371197,n370909	+	5410603,2628732,1504629,884909	4
1000378	8000111	chr9	24552026	24552119	n370909,n371196	+	2480425,828916,1589357,5122277	4
1000379	8000111	chr9	24552963	24553076	n370909	+	3562413,1263684,4029394	3
1000380	8000111	chr9	24561768	24561840	n370908,n371197,n371198	+	2403834,5132664,2672335,3688354	4
1000381	8000114	chr7	81205705	81208991	n385228	-	735182,6331103,2640071,205118,5361276,6451510,5711983,1237171,367246,379085,4544706	11
1000382	8000114	chr7	81211060	81211195	n385228	-	3100269,2312242,1375146,1985117	4
1000383	8000114	chr7	81213646	81213756	n385228	-	2358245,5075011,5714699,2632231	4
1000384	8000114	chr7	81218196	81218291	n385228	-	4209302,2158744,5611664,653089	4
1000385	8000114	chr7	81226973	81227101	n385228	-	443658,4125017,4189269,924867	4
1000386	8000114	chr7	81236820	81236934	n385228	-	4129561,1659984,686587,2947806	4
1000387	8000116	chr11	3521695	3521740	n345995	-	3114701,2067999	2
1000388	8000116	chr11	3602181	3602239	n345995	-	5749666,4927553	2
1000389	8000118	chr13	29813548	29813594	n325780,n325779	-	2448766,2326624	2
1000390	8000118	chr13	29814626	29814709	n325778	-	1021085,2221332,1717052,5416348	4
1000391	8000119	chr1	12587786	12587817	n363804,n363384	+	3745421,2107226	2
1000392	8000119	chr1	12588151	12588355	n363804,n363384	+	2680379,77850,4266056,4875421	4
1000393	8000120	chr5	72584467	72584603	n367756,n367755	+	2401413,1165047,3417952,1926298	4
1000394	8000120	chr5	72587436	72587464	n367758	+	3497832,2763318,426122,3165147	4
1000395	8000120	chr5	72587786	72587811	n367759	+	1170848	1
1000396	8000120	chr5	72590460	72590722	n367758,n367759,n367756	+	4337490,5456098,3538418,3354818	4
1000397	8000120	chr5	72509809	72509977	n367755,n367756,n367757	+	6465133,392553,2381654,4360396,3097976,5529848,5312184	7
1000398	8000120	chr5	72582388	72582419	n367756,n367755	+	1549010,2223061,4905157,6533458	4
1000399	8000120	chr5	72584393	72584430	n367756,n367755	+	5842351,879006,2217291,5420524	4
1000400	8000121	chr2	19675232	19675356	n364627	+	2391377,4649422,6177490,2896318	4
1000401	8000121	chr2	19679002	19679045	n365652,n365100	+	1075245,801333,1337396,2419797	4
1000402	8000121	chr2	19680142	19680170	n365652,n365100,n364627	+	1188643,2368673,835133,1462612	4
1000403	8000121	chr2	19688017	19688101	n338689,n365100,n364627,n365652	+	2443451,4542396,702438,4092067	4
1000404	8000121	chr2	19688189	19688214	n338689,n365100,n364627,n365652	+	627208	1
1000405	8000121	chr2	19688953	19688993	n338689,n365100,n364627,n365652	+	6170227,1357201	2
1000406	8000124	chrX	100110053	100110586	n386543	-	2329561,2915782,878029,2547074,4269425,564787,3488220,3475318,2008451,4021350,4392545,859628,5188887,5593226,4221080,183926	16
1000407	8000124	chrX	100142545	100142577	n385792,n386543	-	1197642,4445635,6519394,938791	4
1000408	8000124	chrX	100142908	100143537	n385792,n386543	-	2006517,2687678,1745526,3599232,1735069,5725902,718504,5769324,5575123,4223892,122858,6202178,1981315,2214358,4817413,5933495	16
1000409	8000125	chr3	170185095	170185130	n339684	+	5018274,5263545,2824282,4472740	4
1000410	8000125	chr3	170472248	170472783	n339684	+	5793609,4237602,6433378,5832654	4
1000411	8000125	chr3	170194587	170194613	n339684	+	6507533,2338488	2
1000412	8000125	chr3	170443351	170443383	n339684,n345606	+	5891833,391744,6547090,4951437	4
1000413	8000125	chr3	170447164	170447478	n345606,n339684	+	6339323,1541133,61933,5368500	4
1000414	8000126	chr16	87351152	87351269	n375391,n375390	+	5081421,3895799,5167755	3
1000415	8000126	chr16	87351301	87351326	n375391,n375390	+	6007231	1
1000416	8000126	chr16	87351464	87351590	n375391,n375390	+	1054234,2528433,1512474,181184	4
1000417	8000127	chr17	70026454	70026728	n380508,n379169,n380514,n375469,n4308	+	2418382,3450288,1363375,347470	4
1000418	8000127	chr17	70032407	70032455	n380508	+	5997011,2654273	2
1000419	8000127	chr17	70033227	70033254	n379169,n380514,n375469,n4308	+	4527861,6376392,1547928	3
1000420	8000127	chr17	70034666	70034784	n4308,n375469,n379169,n380514	+	3698007,6325653	2
1000421	8000127	chr17	70034954	70035496	n4308,n375469,n379169,n380514	+	5085620,1276300	2
1000422	8000128	chr20	46755304	46755427	n376732	+	270886,3053978,739728	3
1000423	8000129	chr2	10590192	10590296	n381009,n338664,n365646,n365644,n365645,n365080,n365081,n365082,n380764,n365083	+	1582207,5839965	2
1000424	8000129	chr2	10590362	10590387	n381009,n338664,n365646,n365644,n365645,n365080,n365081,n365082,n380764,n365083	+	2808369	1
1000425	8000129	chr2	10590427	10590513	n381009,n338664,n365646,n365644,n365645,n365080,n365081,n365082,n380764,n365083	+	2243474,797205,4286303,380159	4
1000426	8000129	chr2	10590569	10590608	n381009,n338664,n365646,n365644,n365645,n365080,n365081,n365082,n380764,n365083	+	5190046,3568908	2
1000427	8000129	chr2	10590794	10590819	n381009,n338664,n365646,n365644,n365645,n365080,n365081,n365082,n380764,n365083	+	1454186	1
1000428	8000129	chr2	10590834	10590859	n381009,n338664,n365646,n365644,n365645,n365080,n365081,n365082,n380764,n365083	+	4053535	1
1000429	8000129	chr2	10590925	10590964	n381009,n338664,n365646,n365644,n365645,n365080,n365081,n365082,n380764,n365083	+	3691910,4521253,368925	3
1000430	8000129	chr2	10595021	10595215	n365084	+	1987374,1695121	2
1000431	8000129	chr2	10595696	10597038	n365080,n365648,n365647,n365084,n365082	+	658444,5136461,5674068,1623352,4531592	5
1000432	8000129	chr2	10597085	10597322	n365080,n365648,n365647,n365084,n365082	+	4908650,389272,5138289	3
1000433	8000129	chr2	10589962	10589997	n381009,n338664,n365646,n365644,n365645,n365080,n365081,n365082,n380764,n365083	+	683861,4288026,5089644,417776	4
1000434	8000131	chr20	52556884	52557109	n376590,n376755	+	5549921,4730809,3644374,5697459	4
1000435	8000131	chr20	52557857	52557918	n376590,n376755	+	5411741,2477929,3763057,2767048	4
1000436	8000131	chr20	52558746	52558992	n376590	+	2139677,5316018,4138820,1516923	4
1000437	8000132	chr8	78311200	78311268	n370342,n370343	+	5522360,6042305,2133638	3
1000438	8000132	chr8	78311337	78311362	n370342,n370343	+	3380386	1
1000439	8000132	chr8	78362979	78363010	n370343	+	3136775,6413386,2955048,2877937	4
1000440	8000134	chr15	101110117	101110142	n338170	+	1912120	1
1000441	8000134	chr15	101113939	101114138	n338170	+	2307993,859077,2049455,4617112	4
1000442	8000136	chr5	96270224	96271457	n340565	-	4107239,3285299,5583410,5335412,1641414,5474540,4109682,3809399,3430668,4056160,1506108,658440,6004461,1908345,2535527,2473450,1485368,6164827,2924314,2957864	20
1000443	8000138	chr12	126637667	126637712	n373516,n373517,n373513,n373514,n373515,n373331	-	5685416,1248539	2
1000444	8000138	chr12	126637889	126637990	n373515,n373514,n373516,n373331,n373513,n373517	-	5577979,6371303,3982229,2978846	4
1000445	8000138	chr12	126650625	126650653	n373515,n373331,n373516,n373517	-	2416264,1394605	2
1000446	8000140	chr7	8382769	8382905	n341182	+	4628926,957774,4306223,5004988	4
1000447	8000140	chr7	8383350	8383875	n341182	+	2017913,1421695,5750487,4317419	4
1000448	8000140	chr7	8301937	8302025	n379100,n341182	+	1189038,1872158,6467653	3
1000449	8000140	chr7	8302214	8302437	n379100,n341182	+	3832777,4470034,1667380,1626427,5511760,5233352,4173455,2161651	8
1000450	8000140	chr7	8304222	8304289	n341182	+	1195933,313512,833041,5633179	4
1000451	8000140	chr7	8380052	8380186	n341182,n378480	+	1874015,2156308,3347012,4921307	4
1000452	8000140	chr7	8380660	8380821	n378480,n341182	+	1067676,669324,4923123,3532916	4
1000453	8000141	chr11	68658973	68659321	n342771	-	1465819,2243870,1780764,4187420,4046327,4720183,1747471	7
1000454	8000142	chr14	101297455	101297688	n344478,n409198,n409196,n405606,n406131,n343062,n409197	+	5964450,3875406,4458589,3795356	4
1000455	8000142	chr14	101297816	101297868	n344478,n409198,n409196,n405606,n406131,n343062,n409197	+	4986211,5331846,595908,4450847	4
1000456	8000142	chr14	101297905	101298848	n344478,n409198,n409196,n405606,n406131,n343062,n409197	+	5293436,879953,1760785,5398560,3481593	5
1000457	8000142	chr14	101298850	101298963	n344478,n409198,n409196,n405606,n406131,n343062,n409197	+	4720444,2638591,2702273,583623	4
1000458	8000142	chr14	101299028	101300771	n344478,n409198,n409196,n405606,n406131,n343062,n409197	+	3079009,649217,1448235,1338516,473288,1722366,1168853,1082732	8
1000459	8000142	chr14	101300990	101301028	n344478,n409198,n409196,n405606,n406131,n343062,n409197	+	3245681,3954735,5495789,1676648	4
1000460	8000142	chr14	101301098	101302061	n344478,n409198,n409196,n405606,n406131,n343062,n409197	+	5252339,4814123,5019440,4464010,5852026,4584730,6089705,4062605,1456254,623556,2526400,6000181,307113,275616,4597281,1294994,2382542	17
1000461	8000142	chr14	101302083	101302216	n344478,n409198,n409196,n405606,n406131,n343062,n409197	+	4390062,2910128,2078256,595886	4
1000462	8000142	chr14	101292523	101292554	n406131,n405606,n409196,n409198,n343062,n409197,n344478	+	6200133,3980415,4274834,2447180	4
1000463	8000142	chr14	101302523	101302619	n344478,n406131,n343062,n405606,n409197,n409198,n409196	+	3163664,1809015,3199983,4971255	4
1000464	8000142	chr14	101311807	101311852	n344478,n405606,n409197,n409196,n409198,n343062,n406131	+	2833733,1448856,5048286,6317979	4
1000465	8000142	chr14	101312540	101316326	n344478	+	979802,6194843,5864177,375080,6411919,6215079,2075422,6032884	8
1000466	8000142	chr14	101327031	101327350	n344478,n409197,n409196,n409198,n343062,n406131,n405606	+	5380584,6008220,4930312,5467819,439896,4415848,4551559,900799,1013484,1468592,3107091,1233359,6089534	13
1000467	8000142	chr14	101295065	101295108	n343062,n406131,n409197,n405606,n409196,n409198,n344478	+	5626213,1292278,6494318	3
1000468	8000142	chr14	101295454	101295892	n344478,n409198,n409196,n405606,n406131,n343062,n409197	+	5903018,2730891,5917516,5004089	4
1000469	8000142	chr14	101296293	101297352	n344478,n409198,n409196,n405606,n406131,n343062,n409197	+	682943,6264247,5145422,4592485,6205195,4349348,2951679,4933030	8
1000470	8000142	chr14	101297378	101297431	n344478,n409198,n409196,n405606,n406131,n343062,n409197	+	2011477,1286981,3140632,3857216	4
1000471	8000143	chr18	73219994	73220068	n376088	-	6493823,2493178,1361140,4661109	4
1000472	8000145	chr7	27169734	27169759	n380104	+	4847187	1
1000473	8000145	chr7	27192415	27192985	n380104,n380236,n380162,n342994,n380161,n411009,n380108	+	1459762,2170929,3753477	3
1000474	8000145	chr7	27194079	27195385	n380104,n380236,n380162,n342994,n380161,n411009,n380108	+	5023685,4240282,3192996,2322432,5049096,4586050,4728378,3205615,6403382,1984712,6257450,4492820	12
1000475	8000145	chr7	27180056	27180153	n380161,n411009	+	671425,453669,5474452,5085083	4
1000476	8000145	chr7	27186902	27187008	n380108,n342994	+	1562116,3346791,5942900,3871504	4
1000477	8000145	chr7	27187145	27187197	n380162	+	2950212,113666,6280665,1772631	4
1000478	8000145	chr7	27190219	27191129	n380236,n380161,n380104,n411009,n380108,n342994,n380162	+	1308720,3783739,2560977,1495980	4
1000479	8000145	chr7	27191232	27191296	n380236,n380161,n380104,n411009,n380108,n342994,n380162	+	185454,2333423,1541904,1426120	4
1000480	8000145	chr7	27192201	27192226	n380104,n380236,n380162,n342994,n380161,n411009,n380108	+	405719	1
1000481	8000146	chr20	41314192	41314443	n379074,n339676	+	1039175,1173948,4761593,5879316	4
1000482	8000146	chr20	41314591	41314665	n379074,n339676	+	5242109,5409022,4763830,593609	4
1000483	8000146	chr20	41314799	41314935	n379074,n339676	+	3888203,1187311,1223254,1207793,4952445,5613059,1886509,1164365	8
1000484	8000146	chr20	41315898	41316069	n379074,n339676	+	3459906,2318179	2
1000485	8000146	chr20	41316293	41317140	n379074,n339676	+	1680853,6084237,4866043,2620913,1469021,1258939,6145579,1128433,641853,3832224	10
1000486	8000147	chr2	30547790	30547817	n365116	+	942732,5563843,1239756	3
1000487	8000148	chr9	88804590	88805281	n324053	+	2001259,2702087,1082750,4566725	4
1000488	8000150	chr6	30227345	30227387	n408042	+	899344,5140917	2
1000489	8000150	chr6	30227704	30227823	n408042	+	6418413,582128,1016430,262146	4
1000490	8000150	chr6	30228240	30228329	n408042	+	3794106,1971403,917154,5752863,1186150,5353124	6
1000491	8000150	chr6	30229398	30229473	n408042	+	1887377,1894827,4418659,18002	4
1000492	8000150	chr6	30230075	30230119	n408042	+	1556485,614402,3426194,6215742	4
1000493	8000150	chr6	30231052	30234296	n408042	+	1219229,3707450,3797129,805026,3810399,5529808,6098197,3251518	8
1000494	8000151	chr15	49448591	49448890	n410069	+	6327366,3232496,3106624,695132,3250797,1684053,3332436,3337391	8
1000495	8000152	chr6	107165439	107165507	n378506,n384988,n378284	-	1421331,2350315	2
1000496	8000152	chr6	107187673	107187921	n378506,n384988,n378284,n377969	-	4055456,4250410,1032760,3592128	4
1000497	8000152	chr6	107192860	107193853	n384988	-	3700271,3169989,2422636,67519	4
1000498	8000152	chr6	107194989	107195113	n377898,n378437,n378264	-	2373362,4665467,6431200	3
1000499	8000152	chr6	107197551	107197652	n378437,n378264	-	5212879,1513836,5045930,3087402	4
1000500	8000152	chr6	107203996	107204124	n378264	-	2602113,6201308,5079142,1628224	4
1000501	8000152	chr6	107219259	107219826	n384990,n378325,n377898	-	1360041,2975200,2424849	3
1000502	8000152	chr6	107220045	107220070	n384990,n378325,n377898	-	4104614	1
1000503	8000152	chr6	107165965	107166008	n378506,n384988,n378284	-	755630,4158070	2
1000504	8000152	chr6	107220186	107220219	n384990,n378325,n377898	-	3141631,3842845,2160648	3
1000505	8000152	chr6	107222670	107222708	n378325,n384990	-	4695962,6452300,1964489,5512900	4
1000506	8000152	chr6	107222754	107222850	n378325,n384990	-	3689885,6341644,5404921,5059702	4
1000507	8000152	chr6	107235147	107235296	n378325,n378506,n378264,n378437,n378284	-	3213843,4618601,517156	3
1000508	8000152	chr6	107172444	107172486	n378506,n378284,n384988,n377969	-	4506583,2929605	2
1000509	8000152	chr6	107172493	107172535	n378506,n378284,n384988,n377969	-	1948874,750505	2
1000510	8000152	chr6	107181862	107181896	n384988,n378506,n378284,n377969	-	6308713,1083123,4936318,3830449	4
1000511	8000152	chr6	107183172	107183290	n384988,n378506,n378284,n377969	-	5218048,6285215,5343171,2721742	4
1000512	8000152	chr6	107187609	107187637	n378506,n384988,n378284,n377969	-	1044927,6003997,6006353,3392981	4
1000513	8000154	chr7	65188458	65188653	n385196	-	5801433,175152,3413026	3
1000514	8000154	chr7	65191820	65191902	n385196	-	4547565,6433706	2
1000515	8000154	chr7	65192027	65192059	n385196,n385194,n410916,n344705	-	2709255,1139752,4695603	3
1000516	8000154	chr7	65196699	65196739	n344705	-	6359860,4470730,4601254,1926306	4
1000517	8000154	chr7	65206080	65206107	n344705,n385196	-	6080408,2473478,2921493	3
1000518	8000154	chr7	65215873	65215898	n385196,n344705	-	1641868	1
1000519	8000154	chr7	65235498	65235529	n410916,n385194	-	2982777,489247,2826512,4027301	4
1000520	8000158	chr8	39192955	39192988	n370622	+	1587945,4695229,1984603,553847	4
1000521	8000160	chr2	71601101	71601186	n338877	+	517938,1923673,1426985,4239713	4
1000522	8000160	chr2	71601973	71603427	n338877	+	4808397,179844,1346675,2176709	4
1000523	8000161	chr14	106610513	106610538	n335823,n336569,n335883,n336279,n336792,n335879	-	6240922	1
1000524	8000161	chr14	106691773	106691801	n335875,n336028,n336573	-	474976,5520982	2
1000525	8000161	chr14	106714394	106714573	n335895	-	1158559,2069887,2896784,5180198,411502,6002887,270789,5245314	8
1000526	8000161	chr14	106725282	106725316	n336635,n336023,n334751,n336024,n335884,n333943,n336567,n333879,n336791,n335918,n334169,n336637,n334104,n336022,n335896,n336025,n336565,n336027	-	1361750,3496824,2206511,5639652	4
1000527	8000161	chr14	106804495	106804590	n382294	-	4123581,1043635,1243785,1245653	4
1000528	8000161	chr14	106805235	106805447	n336693,n382294,n335894	-	5146940,5658896,2933553,5139673,86965,40545,1335332	7
1000529	8000161	chr14	106829721	106829826	n382295,n334796	-	2479926,426749,1323025,3135608,3946716,1757732	6
1000530	8000161	chr14	106831012	106831197	n382295	-	3494152,5946130,2278223,4886457	4
1000531	8000161	chr14	106832184	106832266	n382295	-	542004,2646516,12424,5167644	4
1000532	8000161	chr14	106833186	106833477	n382295	-	6048949,739318,4843342,1809820,3572513,4576078,756841,3117049,5902160,6442295,1724813,4238953,3530164,6548211,4282538,2428914	16
1000533	8000161	chr14	106833626	106833696	n382295	-	656846,6381705,6514427,1506995	4
1000534	8000161	chr14	106963055	106963186	n335916	-	2259746,6381565,5818589,5030131,2516344	5
1000535	8000161	chr14	106967169	106967259	n336786,n336636	-	50882,5441404,4245945,6258065,1212318	5
1000536	8000161	chr14	106967448	106967481	n335916,n336636	-	3365555,6292105,5357835,3854936	4
1000537	8000161	chr14	106994284	106994309	n335875	-	3477916	1
1000538	8000161	chr14	107034855	107034919	n336211,n334791,n335922,n336633,n334794,n334789,n335921,n334792,n336216,n336627,n334795,n334790,n336212,n336214,n336209,n334793,n334690,n336213,n336215	-	5318653,892489,682718	3
1000539	8000161	chr14	107035133	107035162	n336633,n335921,n335922	-	3939734,2293649,104850,3942125	4
1000540	8000161	chr14	107078382	107078573	n336760	-	135265,3537449,4409803,1501653,736513,4704460,3127712,4279131	8
1000541	8000161	chr14	107218914	107218944	n334750,n336877	-	2675150,1103229	2
1000542	8000161	chr14	106331432	106331469	n334751	-	634522,608769,4719950,5843533	4
1000543	8000161	chr14	106331620	106331653	n336635	-	312159,3642346	2
1000544	8000161	chr14	106370540	106370566	n336634	-	1789127,4746191	2
1000545	8000161	chr14	106111048	106111082	n334797	-	5162841,5211274,4128335	3
1000546	8000161	chr14	106452713	106452784	n336632,n336634,n336761,n336782	-	2131219,3900205,3395873,6429931	4
1000547	8000161	chr14	106452805	106452895	n336632,n336634,n336761,n336782	-	4689221,3619182,2664339,3197112,2493000	5
1000548	8000161	chr14	106209342	106209392	n336791,n336792,n334169	-	4696745,1758039,4500276	3
1000549	8000161	chr14	106494235	106494270	n335888,n335876	-	6012295,3395919,2517819	3
1000550	8000161	chr14	106494314	106494356	n335888,n335876	-	5472921,2699917,98951,2244148	4
1000551	8000161	chr14	106518520	106518615	n335934,n335877	-	2515566,3002059,3926154,5854081	4
1000552	8000161	chr14	106539121	106539152	n335916	-	3372896,963928,1030580	3
1000553	8000161	chr14	106573415	106573501	n336785,n335887,n335463,n336029	-	5541156,2551140,2122143,3675744	4
1000554	8000161	chr14	106576870	106577007	n382293	-	6535582,3211812	2
1000555	8000161	chr14	106585318	106585512	n382293	-	3109559,6135433,3775595,4326069,775596	5
1000556	8000161	chr14	106586018	106586093	n382293,n335917,n336026	-	2981199,4048872,19655	3
1000557	8000161	chr14	106586157	106586346	n382293,n335917,n336026	-	1804370,2554185,6261022,2978812,2133953,3073409,6307609,629488,2710977,3084653,4730017,5364839	12
1000558	8000161	chr14	106586541	106586584	n336026,n335917	-	2150274,1932712,2204127,5974908	4
1000559	8000161	chr14	106587395	106587424	n382293	-	3332499,4535701	2
1000560	8000161	chr14	106588762	106588866	n382293	-	2167888,3859718,3463319,2603040	4
1000561	8000161	chr14	106589337	106589362	n382293	-	5549329	1
1000562	8000161	chr14	106593451	106593513	n382293	-	5040222,2180577,2976482,5327096	4
1000563	8000161	chr14	106597936	106598001	n382293	-	3947508,3563502,6432419	3
1000564	8000162	chr3	106555972	106556330	n339411,n366477,n366479,n344743,n366478,n366711	-	6280828,601686,6131735,3206310	4
1000565	8000162	chr3	106556578	106556603	n339411,n366477,n366479,n344743,n366478,n366711	-	6487386	1
1000566	8000162	chr3	106557502	106557610	n339411,n366477,n366479,n344743,n366478,n366711	-	1206216,2422717,235711	3
1000567	8000162	chr3	106528710	106529229	n366474,n344743,n366475,n366476,n366710	-	264667,3945895,2819636,6319324,727345,1272685	6
1000568	8000162	chr3	106558355	106558438	n366478,n366479,n339411,n344743,n366711	-	1956806,1975018,5670642	3
1000569	8000162	chr3	106593202	106593395	n344743	-	3129440,315182,5748403,4457808	4
1000570	8000162	chr3	106615895	106616039	n344743	-	2169436,4083491	2
1000571	8000162	chr3	106631985	106632010	n366480	-	2237884	1
1000572	8000162	chr3	106639710	106639801	n366481,n339411,n366480	-	2639766,5489237,409891,1309019	4
1000573	8000162	chr3	106639815	106639905	n366481,n339411,n366480	-	3512816,858085,4386384,5312972	4
1000574	8000162	chr3	106640904	106640940	n366481,n366480,n339411	-	2534558,2855112	2
1000575	8000162	chr3	106646782	106646814	n339411,n366480	-	1112106,3137198,4127889,1306863	4
1000576	8000162	chr3	106828128	106828440	n366482,n366483,n344669,n365877,n366484,n379193	-	820151,3643826,2281128	3
1000577	8000162	chr3	106828589	106828614	n366482,n366483,n344669,n365877,n366484,n379193	-	5742502	1
1000578	8000162	chr3	106828721	106828746	n366482,n366483,n344669,n365877,n366484,n379193	-	6197792	1
1000579	8000162	chr3	106529416	106529441	n366474,n344743,n366475,n366476,n366710	-	3423263	1
1000580	8000162	chr3	106828811	106828836	n366482,n366483,n344669,n365877,n366484,n379193	-	4134577	1
1000581	8000162	chr3	106830427	106830709	n344669,n366093,n366094,n379193,n365877	-	3789747,3123544,2732710,2951814	4
1000582	8000162	chr3	106830731	106830884	n344669,n366093,n366094,n379193,n365877	-	6549696,2470676,1849023	3
1000583	8000162	chr3	106830932	106830975	n344669,n366093,n366094,n379193,n365877	-	4787705,6369786,3568789,105497	4
1000584	8000162	chr3	106848039	106848066	n366094	-	343590,4633908	2
1000585	8000162	chr3	106848749	106848833	n344669,n366093,n379193,n366484,n366094,n365877,n339411,n366483,n366482	-	6228670,6108384,5333134,4465774	4
1000586	8000162	chr3	106959309	106959389	n365877,n366094,n339411,n366482,n379193,n366093,n344669	-	6305488,3859077,3956077,4716163	4
1000587	8000162	chr3	106966870	106967063	n344669	-	691833,4037712,1464916,958088	4
1000588	8000162	chr3	106529512	106529833	n366474,n344743,n366475,n366476,n366710	-	4616635,3436281,3056943,4370007	4
1000589	8000163	chr20	12873359	12873597	n376614,n325061	-	4466445,1981128,4227900	3
1000590	8000163	chr20	12873857	12873882	n376614,n325061	-	3984665	1
1000591	8000163	chr20	12875033	12875144	n376614	-	393357,5357165,40502,5982428	4
1000592	8000163	chr20	12880835	12881084	n325061	-	3148716,3988185,1499802,5186457,4714435,5805393,4133150,2823172	8
1000593	8000163	chr20	12882998	12883033	n376614	-	5779683,1046528,4415381,5751446	4
1000594	8000163	chr20	12887668	12887693	n376614	-	245226	1
1000595	8000163	chr20	12901281	12901369	n376614	-	5048142,1315750,5953547,3908271	4
1000596	8000163	chr20	12905414	12905537	n376614	-	456976,5368190,5546903,3618711	4
1000597	8000163	chr20	12921468	12921584	n376614	-	1501855,690893,6033071,1353452	4
1000598	8000163	chr20	12925797	12925828	n376614	-	2321159,3547424,4832534,3011991	4
1000599	8000163	chr20	12931048	12931114	n376614,n376794	-	1396517,5026793,1730266,4064786	4
1000600	8000163	chr20	12932474	12932878	n376614	-	2009265,3437133,6350921,1169786	4
1000601	8000163	chr20	12845999	12846268	n376614	-	4827346,3491138,636516,1581271	4
1000602	8000163	chr20	12847189	12847251	n376614	-	6396652,564714,6388972,859431	4
1000603	8000165	chr1	246934650	246935263	n344517	+	3061853,4904985,56385,3287057,4288785,4774838,5765175,2205269	8
1000604	8000165	chr1	246939508	246939533	n338615,n344517,n364043,n363336,n364409,n363556,n363557,n364044	+	5099619	1
1000605	8000165	chr1	246940184	246940209	n338615,n344517,n364043,n363336,n364409,n363556,n363557,n364044	+	5427882	1
1000606	8000165	chr1	246943730	246943806	n344517,n364045,n364043,n363556,n363557,n364409,n364044,n363336	+	686816,3495293,4964514	3
1000607	8000165	chr1	246943850	246943875	n344517,n364045,n364043,n363556,n363557,n364409,n364044,n363336	+	1971605	1
1000608	8000165	chr1	246944809	246944834	n363557,n363336	+	3630621	1
1000609	8000165	chr1	246945094	246945157	n344517	+	6170350,709564,1703166,1647323	4
1000610	8000165	chr1	246952712	246952737	n344575,n363556,n364409,n364044,n364046,n364045,n364047,n363336,n363303	+	5084662	1
1000611	8000165	chr1	246952836	246952866	n344575,n363556,n364409,n364044,n364046,n364045,n364047,n363336,n363303	+	28169,3322969	2
1000612	8000165	chr1	246936457	246936888	n344517,n338615	+	5993895,2424416,2773031	3
1000613	8000165	chr1	246952926	246952966	n344575,n363556,n364409,n364044,n364046,n364045,n364047,n363336,n363303	+	5694028,5231169,3756360,5871021	4
1000614	8000165	chr1	246953810	246953835	n344575,n363303,n363336,n364046,n364044,n364409,n363558,n364047	+	6338879	1
1000615	8000165	chr1	246953936	246953961	n344575,n363303,n363336,n364046,n364044,n364409,n363558,n364047	+	4377724	1
1000616	8000165	chr1	246954045	246954070	n344575,n363303,n363336,n364046,n364044,n364409,n363558,n364047	+	3669724	1
1000617	8000165	chr1	246954170	246954491	n344575,n363303,n363336,n364046,n364044,n364409,n363558,n364047	+	2731658,5433303,2207473,1941150,4972011,6546291,3018894,3029385	8
1000618	8000165	chr1	246954497	246954732	n344575,n363303,n363336,n364046,n364044,n364409,n363558,n364047	+	1971345,4641864,2062008,4672192,5505139	5
1000619	8000165	chr1	246955397	246955660	n363558,n364047,n364046,n344575,n364044,n363336,n364409	+	6201241,1260488,3159194,4277822,197507,2443255,1296384,1157268	8
1000620	8000165	chr1	246955720	246955745	n363558,n364047,n364046,n344575,n364044,n363336,n364409	+	5658510	1
1000621	8000165	chr1	246955896	246955980	n363558,n364047,n364046,n344575,n364044,n363336,n364409	+	6316646,6165659,1101679	3
1000622	8000165	chr1	246937977	246938002	n338615,n344517,n364043,n363336,n364409,n363556,n363557,n364044	+	3470031	1
1000623	8000166	chr2	30574081	30574145	n365118,n365660,n364523,n365659,n364640,n365661,n365117,n383610	+	5079733,1835686	2
1000624	8000166	chr2	30574556	30575094	n365118,n365660,n364523,n365659,n364640,n365661,n365117,n383610	+	540232,3384324	2
1000625	8000166	chr2	30569563	30569774	n364640,n364523,n365661,n365117	+	1224433,6349944,3379868,2817198,3036803	5
1000626	8000166	chr2	30569796	30569974	n364640,n364523,n365661,n365117	+	2309889,243633,2849518	3
1000627	8000166	chr2	30572837	30572932	n365118,n365660,n364523,n365659,n364640,n365661,n365117,n383610	+	2358348,1854277,4158126,3594924	4
1000628	8000166	chr2	30573462	30573513	n365118,n365660,n364523,n365659,n364640,n365661,n365117,n383610	+	4342262,2844874,6154379,4583662	4
1000629	8000168	chr19	6661639	6663047	n338281	-	1368393,62820,5575242,245631,334643,3583116,3017317,4967790,1189640,702875	10
1000630	8000169	chr12	74300757	74300847	n380741	+	4630883,388550,5172797,5910049	4
1000631	8000169	chr12	74307737	74307780	n380741	+	4802560,43306,2882512	3
1000632	8000169	chr12	74312977	74313056	n380741,n373057	+	4770664,5777560,34908,5585148	4
1000633	8000170	chr15	20505719	20505746	n374865,n374866,n374537,n374536	+	4701874,5628700	2
1000634	8000173	chr16	88211081	88215626	n375203,n375393,n375394,n375204,n375205,n375206	+	2761793,5818311,2382780	3
1000635	8000173	chr16	88219595	88219620	n375203,n375393,n375394,n375204,n375205,n375206	+	4967720	1
1000636	8000173	chr16	88216773	88217836	n375203,n375393,n375394,n375204,n375205,n375206	+	823127,4766216	2
1000637	8000173	chr16	88219721	88220041	n375203,n375393,n375394,n375204,n375205,n375206	+	4804771,3675480,2378184,4256915,165910,6241135,6251315	7
1000638	8000173	chr16	88220324	88220349	n375203,n375393,n375394,n375204,n375205,n375206	+	5080373	1
1000639	8000173	chr16	88218389	88218414	n375203,n375393,n375394,n375204,n375205,n375206	+	608134	1
1000640	8000173	chr16	88218801	88218895	n375203,n375393,n375394,n375204,n375205,n375206	+	270731,2725304,2121018	3
1000641	8000174	chr5	24296638	24296663	n368040	+	5755118	1
1000642	8000177	chr8	28494876	28494926	n344978	+	778700,5176526,4316523,97513	4
1000643	8000178	chr7	86953918	86954453	n369985,n377704,n377918,n369689,n385233,n378078,n369533,n369505	-	6541763,1121586,1124504,1933375	4
1000644	8000178	chr7	86974641	86974743	n377918,n377704,n369505,n369985,n385233,n380629,n369689,n378078,n369533	-	4454548,1951418,318244,3238651,4823841	5
1000645	8000178	chr7	86954557	86954599	n369985,n377704,n377918,n369689,n385233,n378078,n369533,n369505	-	3031102,111309,5103033	3
1000646	8000178	chr7	86954637	86954662	n369985,n377704,n377918,n369689,n385233,n378078,n369533,n369505	-	1273282	1
1000647	8000178	chr7	86954679	86954725	n369985,n377704,n377918,n369689,n385233,n378078,n369533,n369505	-	4166355,2732676	2
1000648	8000178	chr7	86970926	86970962	n369533,n369505,n378078,n385233,n369689,n369985,n377704,n377918	-	6174825,2048577,335512,3574911	4
1000649	8000178	chr7	86974371	86974500	n377918,n377704,n369505,n369985,n385233,n380629,n369689,n378078,n369533	-	5599677,3749056,6516001,1357796,244024,3049751	6
1000650	8000178	chr7	86974522	86974549	n377918,n377704,n369505,n369985,n385233,n380629,n369689,n378078,n369533	-	1562383,111021,2184552	3
1000651	8000178	chr7	86974549	86974604	n377918,n377704,n369505,n369985,n385233,n380629,n369689,n378078,n369533	-	1360352,5023957,3098354,5084376	4
1000652	8000180	chr2	65501547	65501701	n345530	+	1749635,2852518,4135432	3
1000653	8000180	chr2	65502594	65502724	n345530	+	1029515,3682388,5571510,4793149	4
1000654	8000181	chr17	28951723	28951766	n342685	+	5772410,5917446	2
1000655	8000183	chr14	70742028	70742077	n345270	+	5153226,4620417,5395937,1120156	4
1000656	8000183	chr14	70758213	70758558	n345270	+	2008906,1379569,3283231,206538,2137037,83313,5674921,2233685	8
1000657	8000184	chr4	59646957	59647253	n366986	-	555920,213612,3441883,5486587	4
1000658	8000184	chr4	59849744	59849809	n367349,n366987,n366986,n367578	-	2854759,1188608,3405130	3
1000659	8000184	chr4	59853154	59853194	n366989,n366990	-	4418627,2883060	2
1000660	8000184	chr4	59853317	59853389	n366989,n366990	-	3856137,655443	2
1000661	8000184	chr4	59853538	59853572	n366989,n366990,n367580,n367579	-	4880584,1938639,1907876,1254877	4
1000662	8000184	chr4	59853623	59853665	n366989,n366990,n367580,n367579	-	4429196,5699422,6206528,6024535	4
1000663	8000184	chr4	59648711	59648805	n366986	-	3919624,3500577,2115452,147198	4
1000664	8000184	chr4	59650241	59650424	n366986	-	6390448,2376156,3585280,3062357	4
1000665	8000184	chr4	59713355	59713491	n366987	-	2235834,477040,267163,1544023	4
1000666	8000184	chr4	59723839	59723864	n366987	-	819706	1
1000667	8000184	chr4	59726700	59726738	n366988	-	661610,5797032,3574848,3702506	4
1000668	8000184	chr4	59727069	59727094	n367349,n367580,n367578,n366987,n366988,n367579	-	1065668	1
1000669	8000184	chr4	59842753	59842795	n366988,n366986	-	2621518,2877746	2
1000670	8000185	chr21	40386684	40386780	n377165	+	3248462,3271438,1123752,3709396	4
1000671	8000186	chr5	139485880	139485988	n380101,n386399,n380192,n380170,n340646,n380152	-	3712744,1229920,5409849	3
1000672	8000186	chr5	139486513	139486573	n380101,n386399,n380192,n380170,n340646,n380152	-	136501,4409534	2
1000673	8000186	chr5	139486735	139486918	n380101,n386399,n380192,n380170,n340646,n380152	-	5745678,2258756	2
1000674	8000186	chr5	139486993	139487047	n380101,n386399,n380192,n380170,n340646,n380152	-	1117090,344122	2
1000675	8000186	chr5	139487051	139487219	n380101,n386399,n380192,n380170,n340646,n380152	-	6362541,1129779,1730923,2593679,5453213,2263474	6
1000676	8000186	chr5	139483154	139483179	n340646,n380192,n380170	-	481922	1
1000677	8000186	chr5	139483564	139483703	n340646,n380192,n380170	-	139048,1180723,3577223	3
1000678	8000186	chr5	139484925	139484966	n380152,n380159,n386399,n340646,n380192,n380212,n380170,n380101	-	4211582,1050756	2
1000679	8000186	chr5	139485088	139485113	n380152,n380159,n386399,n340646,n380192,n380212,n380170,n380101	-	5973648	1
1000680	8000186	chr5	139485213	139485324	n380152,n380159,n386399,n340646,n380192,n380212,n380170,n380101	-	36012,1575183,5149258,1337335	4
1000681	8000190	chr14	71762000	71762114	n346177,n374314,n374310,n374309,n374311,n374452,n374312,n374308,n374313	-	439856,2054912,1704883,3563267	4
1000682	8000190	chr14	71773922	71774054	n374453,n374315	-	5662699,4194900,1269077,3470903	4
1000683	8000190	chr14	71777286	71777327	n346177,n374453,n374314,n374308,n374312,n374315,n374454	-	2244447,4758497,4791779,3801431	4
1000684	8000190	chr14	71759552	71759612	n374452,n374308,n374309	-	3181026,1115230,2543937	3
1000685	8000190	chr14	71777946	71778053	n346177,n374453,n374314,n374308,n374312,n374315,n374454	-	4107571,2498144,4647879,3012420	4
1000686	8000190	chr14	71786199	71786269	n374454,n374315	-	5124570,5739063,6100452,3788522	4
1000687	8000190	chr14	71787470	71787560	n374454,n374315	-	1182534,253108,181359,1376804	4
1000688	8000190	chr14	71788402	71788487	n374313,n374452,n374309	-	3176750,949314,350698,6002616	4
1000689	8000190	chr14	71760788	71760820	n374310,n374311,n374312	-	5267972,564871,4208075,3094633	4
1000690	8000190	chr14	71760873	71760931	n374310,n374311,n374312	-	5703457,265490,2651156,195945	4
1000691	8000193	chr20	46653649	46653818	n376728	+	2755940,2216801,4066574	3
1000692	8000193	chr20	46701341	46702868	n376728,n376909	+	5578008,4169681,1721618,828290,1676301,86658,5173424,3037888	8
1000693	8000193	chr20	46691413	46691483	n376908,n376729	+	3188590,697627,4320278,5720552	4
1000694	8000194	chr6	15730661	15730763	n369443,n369204	-	5975421,139439,5581859,412479	4
1000695	8000194	chr6	15753099	15753124	n369443	-	4360232	1
1000696	8000194	chr6	15753198	15753234	n369445	-	4457638,3182653,1326771,1111970	4
1000697	8000196	chr17	79354286	79354380	n375776,n375854,n375851,n375852,n375774	-	5774943,4925053,1325859,2151751	4
1000698	8000196	chr17	79355692	79355720	n375851,n375776,n375774	-	2042696,1113450,3053825,1717338	4
1000699	8000196	chr17	79357959	79358928	n375855,n375852,n375774,n375776	-	4840024,6468929,3923649,4251051,6238086,5643859,1376299,355290,5052847,5614078,4328750,2467402,3755191,4361568,798602	15
1000700	8000196	chr17	79358928	79358953	n375855,n375852,n375774,n375776	-	2453951	1
1000701	8000196	chr17	79358979	79359004	n375855,n375852,n375774,n375776	-	2029065	1
1000702	8000196	chr17	79359106	79359131	n375852,n375855	-	3583885	1
1000703	8000196	chr17	79353526	79353675	n375851,n375852,n375775,n375854,n375774	-	2454001,308959,5288304,805553	4
1000704	8000196	chr17	79354172	79354235	n375776,n375854,n375851,n375852,n375774	-	4041462,6542706,3073448,2393234	4
1000705	8000198	chr10	8093383	8093428	n372265,n371735	+	588510,2111599,5464992,1538160	4
1000706	8000198	chr10	8093550	8093581	n372265,n371735	+	806177,4584851,2062985,2743748	4
1000707	8000198	chr10	8094421	8094584	n372266,n372265,n371735	+	2426053,2211203,3760126,1832329	4
1000708	8000198	chr10	8094615	8094697	n372266,n372265,n371735	+	5524460,3160644,3402229,3263619	4
1000709	8000198	chr10	8094991	8095016	n371735,n372266	+	222468	1
1000710	8000198	chr10	8095103	8095274	n371735,n372266	+	954178,3217871,2949082,5857216,2306311,5091383	6
1000711	8000199	chr11	5305638	5305873	n343032,n343029	-	3846652,29957,5098883	3
1000712	8000200	chr12	64845431	64846636	n341946	-	4635405,5881684,4026826,5815492,3694003,5734012,5022706,1556034,1307356,926493,2170372,6082408,4031832,1062048,6141255,1031230,2433793,2608471,3555606,893162,6241047,5674616,214416,1812133	24
1000713	8000201	chr22	18512231	18512309	n377297	+	5807409,4077058,2180268,2720365	4
1000714	8000201	chr22	18518624	18518970	n377297,n377411	+	3385801,2615814,6420111	3
1000715	8000201	chr22	18520382	18520407	n377297,n377411	+	2817685	1
1000716	8000202	chr12	50318159	50318193	n373023,n341915,n380794,n373024	+	2666591,4806669	2
1000717	8000202	chr12	50318247	50318272	n373023,n341915,n380794,n373024	+	6316941	1
1000718	8000202	chr12	50318735	50318760	n373023,n373024,n380794,n341915,n380768	+	3849584	1
1000719	8000202	chr12	50318782	50318866	n373023,n373024,n380794,n341915,n380768	+	3923786,711272,5164846	3
1000720	8000202	chr12	50319059	50319148	n341915	+	373096,339690,1960778,124470	4
1000721	8000202	chr12	50319886	50319928	n341915,n380794,n373024,n380768	+	2945413,5817624,897305,2965793	4
1000722	8000202	chr12	50319980	50320106	n341915,n380794,n373024,n380768	+	477871,4558654	2
1000723	8000202	chr12	50320138	50320163	n341915,n380794,n373024,n380768	+	3178792	1
1000724	8000202	chr12	50320732	50320780	n380768	+	4983900,3460894,1389435,3513896	4
1000725	8000202	chr12	50323186	50323242	n373025,n380768,n373024,n373023,n380937	+	183729,526799,2510934,4934428	4
1000726	8000202	chr12	50323563	50323588	n380768,n373025,n380937	+	3527259	1
1000727	8000202	chr12	50323757	50323782	n380768,n373025,n380937	+	2864248	1
1000728	8000202	chr12	50323960	50324041	n380768,n373025,n380937	+	3348294,3018077	2
1000729	8000202	chr12	50305794	50305837	n373023,n341915,n380867	+	6022742,2162915,826467	3
1000730	8000202	chr12	50316133	50317322	n373023,n341915	+	3529528,5690070,3544862,6288749	4
1000731	8000202	chr12	50317564	50317594	n373023,n341915,n380794,n373024	+	4763887,2065825,1584465,5882687	4
1000732	8000202	chr12	50317741	50318102	n373023,n341915,n380794,n373024	+	3596140,1501515,841651,3693061	4
1000733	8000205	chr8	39961745	39961821	n370286	+	1126560,479135,3174773,4271095	4
1000734	8000205	chr8	39972251	39972385	n370287	+	1880027,3269924,6457437,3707142	4
1000735	8000205	chr8	39983065	39983172	n370286,n370287	+	518219,3858870,2670690,1216251	4
1000736	8000205	chr8	39984601	39984629	n370286,n370287	+	1740830,4562421	2
1000737	8000206	chr15	85545971	85546831	n338091	+	4907359,3665596,2390678,1373551,4315025,260261,1724574,4136078,2991708,2165259,1789345,6274240	12
1000738	8000207	chr5	76723292	76725214	n340521	-	4417196,1154604,4388247,4429100,264871,6387990,6100863,4726074,3082834,1193692,1413212,1698439	12
1000739	8000209	chr6	25698745	25698891	n340893	+	2560291,1513451,213447	3
1000740	8000210	chr9	90463225	90463480	n370850	-	20001,943758	2
1000741	8000210	chr9	90467808	90467943	n370850	-	1604760,5372944,2518385,5045478	4
1000742	8000210	chr9	90468207	90468301	n370850	-	2095822,5168472,3342273,3390883	4
1000743	8000211	chr2	122407728	122407836	n364729,n410606,n410607,n365238,n364730,n364544,n378800,n378024,n364545,n342441	+	6485498,6213909,6311160,609786	4
1000744	8000211	chr2	122407877	122407910	n364729,n410606,n410607,n365238,n364730,n364544,n378800,n378024,n364545,n342441	+	5699190,2791339,2056705,4857142	4
1000745	8000211	chr2	122408095	122408243	n364729,n410606,n410607,n365238,n364730,n364544,n378800,n378024,n364545,n342441	+	925249,682031,984264,1884700	4
1000746	8000211	chr2	122408280	122408544	n364729,n410606,n410607,n365238,n364730,n364544,n378800,n378024,n364545,n342441	+	2735109,5179843,5714504	3
1000747	8000211	chr2	122408819	122409045	n364729,n410606,n410607,n365238,n364730,n364544,n378800,n378024,n364545,n342441	+	6224226,3502586,684039,3367527,5714626	5
1000748	8000211	chr2	122463366	122463483	n342441,n378024,n410606	+	3364487,3215587,5622733,4227454	4
1000749	8000211	chr2	122485426	122485630	n378024,n410606,n342441	+	551385,2790649,6067554	3
1000750	8000211	chr2	122486050	122486075	n378024,n410606,n342441	+	5661185	1
1000751	8000211	chr2	122407285	122407310	n364729,n410606,n410607,n365238,n364730,n364544,n378800,n378024,n364545,n342441	+	2000571	1
1000752	8000211	chr2	122407400	122407455	n364729,n410606,n410607,n365238,n364730,n364544,n378800,n378024,n364545,n342441	+	294764,5089336	2
1000753	8000211	chr2	122407608	122407655	n364729,n410606,n410607,n365238,n364730,n364544,n378800,n378024,n364545,n342441	+	3917493,295038,6370131,5794437	4
1000754	8000212	chr16	90039030	90039157	n405951,n405953,n405952	+	6036079,2057747,6429598,3299654	4
1000755	8000212	chr16	90055304	90055356	n383032,n405953,n405951	+	2014286,631535,462547,744638	4
1000756	8000212	chr16	90056797	90057002	n383033,n405952,n405951,n405953,n383032	+	1696933,5582310,6307322	3
1000757	8000212	chr16	90057287	90057411	n383033,n405952,n405951,n405953,n383032	+	5647271,2392962,4771323,3050887,4200835	5
1000758	8000212	chr16	90059155	90059221	n405952,n405951,n405953,n383032,n383033,n334677	+	5633859,4448420	2
1000759	8000212	chr16	90060202	90060281	n405952,n383032,n405951,n383033,n405953,n334677	+	6266719,4666359,5767401,2854330,2664735,2544218,6043708,519114	8
1000760	8000212	chr16	90061100	90061126	n405951,n383033,n405952	+	2741484,6351275	2
1000761	8000212	chr16	90061218	90063001	n405951,n383033,n405952	+	2083360,2152430,5880255,601538,2907184,2106215,6486029,4617034,5365670	9
1000762	8000212	chr16	90065247	90066133	n383034,n383032,n405953	+	4735939,6230319,3644921,4942223,565593,3950077,2203802,3724085,6537892,4848219,1730444,3084467	12
1000763	8000212	chr16	90044012	90044037	n405951,n405953,n405952	+	3526592	1
1000764	8000212	chr16	90066251	90066430	n383034,n383032,n405953	+	6514659,4996735,5352084,372654,1745548,6458448,5987618	7
1000765	8000212	chr16	90066553	90066664	n383032,n405953,n383034	+	1802167,4279394,3068556,5587364	4
1000766	8000212	chr16	90066923	90067175	n383032,n405953,n383034	+	2091425,2029786,3829575,4039168,1419776,2858662,150015,3516419,5008714,395892,1811550,2820535	12
1000767	8000212	chr16	90044055	90044085	n405951,n405953,n405952	+	472503,283030,5446468,3644222	4
1000768	8000212	chr16	90044085	90044187	n405951,n405953,n405952	+	4763258,669792,1486630,1079538,5030110,828378,4023814,4421101	8
1000769	8000212	chr16	90045220	90045286	n405951,n405953,n405952	+	2654678,3693719,4755782,1525621	4
1000770	8000212	chr16	90046700	90046734	n405953,n405952,n405951	+	3427423,6458328,5493236,4533490	4
1000771	8000212	chr16	90048185	90048309	n405952,n405953,n405951	+	4080613,5895606,5006882,4487208,1407994,3885898,2938586,1133517	8
1000772	8000212	chr16	90050945	90050990	n405953,n405952,n405951	+	3542673,1517590,4486771,1965184	4
1000773	8000212	chr16	90055194	90055222	n383032,n405953,n405951	+	611017,2733212	2
1000774	8000213	chr1	5075805	5075837	n364323,n364324	+	3392306,4206558,5284105,2668182	4
1000775	8000213	chr1	5058654	5058693	n364323,n364321,n363798,n364324,n364322,n364325	+	1971830,5284263,256864,569108	4
1000776	8000213	chr1	5063931	5064015	n364322,n363799,n364321	+	5473631,2099463,3533747,1211116	4
1000777	8000214	chr1	23908000	23908046	n381083,n363817	+	2132715,896204,2708525,589254	4
1000778	8000214	chr1	23919088	23919147	n381083,n363817	+	1582433,4508204	2
1000779	8000214	chr1	23919179	23919204	n381083,n363817	+	4795400	1
1000780	8000214	chr1	23953614	23953801	n381083,n381084,n407581,n346444	+	1050395,2950103	2
1000781	8000215	chr2	113994158	113994190	n378374,n378752,n378492,n377675	+	3418456,3334123,1306683,2136306	4
1000782	8000215	chr2	113995702	113995727	n378895,n379049,n378530	+	2309880	1
1000783	8000215	chr2	113996985	113997251	n378530,n379049	+	5993982,4163270,1710088,4316891	4
1000784	8000215	chr2	113997848	113998229	n378530,n379049	+	709347,3957913,1392805,2271843	4
1000785	8000215	chr2	114008354	114008456	n379915,n378492	+	6239057,5330747,6354253,3256440	4
1000786	8000215	chr2	114012967	114013098	n378895,n377675,n379915,n378752,n378492	+	3038859,5825028,3205929,5698899	4
1000787	8000215	chr2	114016866	114017084	n377675,n379915,n378492,n378752	+	4422105,225770,1996921,5854743	4
1000788	8000215	chr2	114020887	114021031	n378895,n377675,n379915,n378492,n378752	+	192983,6511262,2822013,3262648,2156591,4819194,554143,369558	8
1000789	8000215	chr2	114023294	114023669	n378752,n379915,n377675,n378492,n378895	+	5693653,2744783,2975743,5734677	4
1000790	8000215	chr2	114023956	114024320	n378752,n379915,n377675,n378492,n378895	+	5773101,1574507,1172662,4305952,2127522,5230214,4234628,3073007	8
1000791	8000215	chr2	113993118	113993144	n378530,n378895,n378374,n377675	+	1464626,5845359	2
1000792	8000217	chr13	49999492	49999517	n338726,n325730	-	498812	1
1000793	8000217	chr13	49999601	49999947	n338726,n325730	-	1156476,1209654,5934021	3
1000794	8000218	chr10	31012385	31012473	n371755	+	2871599,5044639,3895080	3
1000795	8000219	chr16	29127610	29127640	n382954,n386951,n382953	+	4348323,5031842,3844130,5098914	4
1000796	8000221	chr6	38143496	38143894	n341838	+	5749825,61868,3321502,3699897	4
1000797	8000223	chr1	56881514	56881564	n363860,n363859,n363417,n345899,n364345	+	248362,2414238	2
1000798	8000223	chr1	56880697	56880809	n363417,n345899,n364345,n363859	+	2036429,436133,5264038,6177784	4
1000799	8000223	chr1	56880920	56880946	n345899,n363859,n363417,n363860	+	2783488,1155218	2
1000800	8000223	chr1	56881213	56881269	n363860,n363859,n363417,n345899,n364345	+	294680,3882090,5164389,2578508	4
1000801	8000224	chr17	75543032	75543063	n340884,n411581,n375647	+	6158252,6273987	2
1000802	8000224	chr17	75558898	75558923	n375470,n411581,n340884,n375512,n375647,n375649,n375650	+	2341684	1
1000803	8000224	chr17	75559191	75559216	n375470,n411581,n340884,n375512,n375647,n375649,n375650	+	1030437	1
1000804	8000224	chr17	75559502	75560174	n375470,n411581,n340884,n375512,n375647,n375649,n375650	+	5653994,4663221	2
1000805	8000224	chr17	75561594	75564733	n375470,n411581,n340884,n375512,n375647,n375649,n375650	+	4670882,4663413,1287143,3721251,3002244,4961054,685816,4640802,1279855,2024943,4216085,3844710,2244309,114635,2855858,2170184	16
1000806	8000224	chr17	75543109	75543136	n340884,n411581,n375647	+	35245,5572518	2
1000807	8000224	chr17	75554910	75555544	n375512,n375470,n375648,n375647	+	6025992,5282686,6090105	3
1000808	8000224	chr17	75556811	75556922	n375512,n375470,n375647	+	1328237,1845693,5280584,913322	4
1000809	8000224	chr17	75557026	75557142	n375470,n411581,n340884,n375512,n375647,n375649,n375650	+	5037684,5433782,6146415,60406	4
1000810	8000226	chr3	67800925	67801066	n379286	+	4061259,5120879,5571210,640256	4
1000811	8000226	chr3	67890841	67890928	n379220,n366230	+	153839,4348077	2
1000812	8000226	chr3	67891055	67891142	n379220,n366230	+	2901478,62161	2
1000813	8000226	chr3	67894670	67894742	n379220,n366230	+	2556087,901473,2896492,6470228	4
1000814	8000226	chr3	67997849	67998114	n379220	+	3771491,3318945,5161111,776508	4
1000815	8000226	chr3	67705226	67705526	n379131,n379220	+	5497591,3282743,4237626,11116,1219132,6006261,3794591	7
1000816	8000226	chr3	67718670	67718700	n379286	+	1720769,4280946	2
1000817	8000226	chr3	67720255	67720303	n379286,n379220,n379131	+	1032199,1990159,5371134,5279051	4
1000818	8000226	chr3	67721267	67721292	n379220,n379286,n379131	+	1951903	1
1000819	8000226	chr3	67721325	67721424	n379220,n379286,n379131	+	1605338,5801343,3823006,1190697	4
1000820	8000226	chr3	67797194	67797357	n379131,n379286	+	325182,82124,4636629,5676601	4
1000821	8000226	chr3	67800301	67800344	n379286	+	4277786,932118,5535259	3
1000822	8000228	chr11	94892079	94892276	n372420	+	5454681,239976,353267,4223717	4
1000823	8000228	chr11	94964614	94964675	n380444,n380640,n380563	+	3383718,4850694,2776531,4279256	4
1000824	8000228	chr11	94964769	94964887	n380444,n380640,n380563	+	2740693,2022009	2
1000825	8000228	chr11	94964936	94965135	n380444,n380640,n380563	+	4124036,2633949	2
1000826	8000228	chr11	94965222	94965327	n380444,n380640,n380563	+	3508495,5894409,1814935,2941427	4
1000827	8000228	chr11	94965784	94965838	n380650,n380384,n380444,n380640,n380563	+	2472528,3114757,5684703,2140123	4
1000828	8000228	chr11	94965890	94966043	n380650,n380384,n380444,n380640,n380563	+	614323,3043760,2728090,3865313,1773891	5
1000829	8000228	chr11	94966043	94966072	n380650,n380384,n380444,n380640,n380563	+	2239739,4336218,5047863,3268581	4
1000830	8000228	chr11	94966093	94966444	n380650,n380384,n380444,n380640,n380563	+	5564767,1010451,3706426,4832532,2767251,4627297,2159669,6177043	8
1000831	8000228	chr11	94966776	94966817	n380384,n380650,n380640,n380444	+	5725460,4844898	2
1000832	8000228	chr11	94966914	94966939	n380384,n380650,n380640,n380444	+	462652	1
1000833	8000228	chr11	94967136	94967161	n380384,n380650,n380640,n380444	+	1656143	1
1000834	8000228	chr11	94884458	94884483	n372420,n380382,n372603,n380688,n380384	+	4661368	1
1000835	8000228	chr11	94884991	94885171	n372420,n380382,n372603,n380688,n380384	+	5024254,4630046,3708345,700477	4
1000836	8000228	chr11	94890854	94890902	n372420,n380382,n372603,n380688,n380384	+	4543332,4967969,890310,155566	4
1000837	8000230	chr4	109088726	109088850	n340198	+	423213,1439739,2680857	3
1000838	8000230	chr4	109093370	109093577	n384490	+	3293057,6408634,3359286,3726002	4
1000839	8000230	chr4	109094576	109094670	n384490,n340198	+	1759818,4491206,710059,5532907	4
1000840	8000230	chr4	109096980	109097570	n340198,n384490	+	213160,5225823,431317,4130506,6402837,2343136,2514973,573854,1334342,4211405,2926391,2964930,6201476,269989,2206990	15
1000841	8000231	chr5	148800044	148800107	n367828,n379744,n367662,n380205,n368169,n368170,n380235,n380186,n367827,n380128,n367826,n384750,n384753,n368168,n340677	+	1695250,4457881,5724699,3272025	4
1000842	8000231	chr5	148800297	148800342	n367828,n379744,n367662,n380205,n368169,n368170,n380235,n380186,n367827,n380128,n367826,n384750,n384753,n368168,n340677	+	1101959,3563994,6029075,2222516	4
1000843	8000231	chr5	148801044	148801089	n367828,n379744,n367662,n380205,n368169,n368170,n380235,n380186,n367827,n380128,n367826,n384750,n384753,n368168,n340677	+	1902462,389793,6472205,5167139	4
1000844	8000231	chr5	148802288	148802711	n367828,n379744,n367662,n380205,n368169,n368170,n380235,n380186,n367827,n380128,n367826,n384750,n384753,n368168,n340677	+	3497325,1239714,1155556,5612083,6538581,527598,2040966,834941	8
1000845	8000231	chr5	148802834	148802861	n367828,n379744,n367662,n380205,n368169,n368170,n380235,n380186,n367827,n380128,n367826,n384750,n384753,n368168,n340677	+	2257963,5248896,1587423	3
1000846	8000231	chr5	148803023	148803624	n367828,n379744,n367662,n380205,n368169,n368170,n380235,n380186,n367827,n380128,n367826,n384750,n384753,n368168,n340677	+	3087892,387602,3101066,4132610	4
1000847	8000231	chr5	148803663	148803748	n367828,n379744,n367662,n380205,n368169,n368170,n380235,n380186,n367827,n380128,n367826,n384750,n384753,n368168,n340677	+	1450087,4762519,3497895,6254434	4
1000848	8000231	chr5	148803811	148803847	n367828,n379744,n367662,n380205,n368169,n368170,n380235,n380186,n367827,n380128,n367826,n384750,n384753,n368168,n340677	+	1122000,4931171,2041122,3799842	4
1000849	8000231	chr5	148803903	148803955	n367828,n379744,n367662,n380205,n368169,n368170,n380235,n380186,n367827,n380128,n367826,n384750,n384753,n368168,n340677	+	64136,4840984,3999378,487257	4
1000850	8000231	chr5	148804030	148804577	n367828,n379744,n367662,n380205,n368169,n368170,n380235,n380186,n367827,n380128,n367826,n384750,n384753,n368168,n340677	+	623255,5790850,6464143,4905194,4181463,1910507,5712006,3008100,1889316,328286,6411222,2568043	12
1000851	8000231	chr5	148804788	148804988	n367828,n379744,n367662,n380205,n368169,n368170,n380235,n380186,n367827,n380128,n367826,n384750,n384753,n368168,n340677	+	1762339,5082799,5791166	3
1000852	8000231	chr5	148805378	148805403	n367828,n379744,n367662,n380205,n368169,n368170,n380235,n380186,n367827,n380128,n367826,n384750,n384753,n368168,n340677	+	1464620	1
1000853	8000231	chr5	148806031	148806163	n367828,n379744,n367662,n380205,n368169,n368170,n380235,n380186,n367827,n380128,n367826,n384750,n384753,n368168,n340677	+	4214541,1833471,760714,5289400	4
1000854	8000231	chr5	148806786	148808133	n367828,n379744,n367662,n380205,n368169,n368170,n380235,n380186,n367827,n380128,n367826,n384750,n384753,n368168,n340677	+	5873527,2168557,1864494,5248755,5686446,2834138,1874211,6457575	8
1000855	8000231	chr5	148808446	148809841	n367828,n379744,n367662,n380205,n368169,n368170,n380235,n380186,n367827,n380128,n367826,n384750,n384753,n368168,n340677	+	5261789,3177588,3950756,2739643,932004,5238077,409612,2124932,3372703,92858,6169774,1130058,4755121,5898695,5435629,3988935	16
1000856	8000231	chr5	148810213	148810652	n367828,n379744,n367662,n380205,n368169,n368170,n380235,n380186,n367827,n380128,n367826,n384750,n384753,n368168,n340677	+	3869346,1188574,5671031,2366192,5632485,6415689,4142779	7
1000857	8000231	chr5	148811047	148811990	n367828,n379744,n367662,n380205,n368169,n368170,n380235,n380186,n367827,n380128,n367826,n384750,n384753,n368168,n340677	+	3124240,1242111,3302933,5048736,2511878	5
1000858	8000231	chr5	148786528	148786565	n384753,n367662,n384750,n367827,n380205,n368168,n380128,n380186,n367663,n367828,n379744,n380235,n367826	+	5625001,4271219,5816931	3
1000859	8000231	chr5	148786605	148786636	n384753,n367662,n384750,n367827,n380205,n368168,n380128,n380186,n367663,n367828,n379744,n380235,n367826	+	5177112,5673695,6119454,5241170	4
1000860	8000231	chr5	148786822	148787432	n384753,n367662,n384750,n367827,n380205,n368168,n380128,n380186,n367663,n367828,n379744,n380235,n367826	+	3602099,6310570,3335954,4567913	4
1000861	8000231	chr5	148789938	148791620	n367663	+	4038215,1032360,2844223,6259461,4934397,3699990,4290693,508022,4537562,2581266,2575604,300139	12
1000862	8000231	chr5	148795090	148795347	n384750,n367827	+	3746303,4741204,384635,6208239	4
1000863	8000232	chr13	48279080	48279342	n373885	-	1655505,5744116,3437780	3
1000864	8000233	chr10	87237788	87237836	n371784	+	5859717,180857,1000029	3
1000865	8000233	chr10	87251586	87251692	n371784	+	2256819,2259629,760024,3048174	4
1000866	8000233	chr10	87209513	87209655	n371784	+	987943,5764929,6007127,4243733	4
1000867	8000233	chr10	87211184	87211304	n371784,n325924	+	5295486,4889259,2848954,3639453	4
1000868	8000233	chr10	87212637	87212798	n371784	+	4207743,5621731,4686897,1908769	4
1000869	8000233	chr10	87221352	87221449	n371784	+	3375744,3117199,76635,3363626	4
1000870	8000234	chr4	124326756	124326886	n345616	+	5952585,5881080	2
1000871	8000234	chr4	124447557	124447656	n367227,n366887	+	1342409,246436,3310892,3433180	4
1000872	8000234	chr4	124448361	124448649	n367227,n366887	+	1820638,4419249,6408465,425665,1147412,2719097,4634612,2460502	8
1000873	8000234	chr4	124327995	124328407	n345616	+	3805355,2693898,1078337,1838706	4
1000874	8000234	chr4	124411642	124411667	n367517,n367227,n366886,n345616	+	4450546	1
1000875	8000234	chr4	124417932	124418065	n367517,n366886,n367227,n345616	+	548650,1910848,1718482,2248766	4
1000876	8000234	chr4	124426461	124426490	n366887,n345616	+	4710558,2406532,4790140,66609	4
1000877	8000234	chr4	124426638	124426756	n366887,n345616	+	1472634,5699193,2980046	3
1000878	8000234	chr4	124436232	124436257	n345616	+	3425785	1
1000879	8000235	chr12	98884880	98884999	n373278,n373494,n373496,n373498,n380845,n373497,n373501	-	1813878,3699069,4722659,3517301,5025144,5473006	6
1000880	8000235	chr12	98884786	98884832	n373278,n373494,n373496,n373498,n380845,n373497,n373501	-	2162297,2684833	2
1000881	8000236	chr17	43583652	43584315	n405705,n346463	-	1686302,2494961	2
1000882	8000236	chr17	43596406	43596437	n405705,n387019	-	4689428,716781	2
1000883	8000236	chr17	43584799	43584824	n405705,n346463	-	5843245	1
1000884	8000237	chr13	79980453	79980585	n373563,n373562	+	2380616,6358077,5736620,5501062	4
1000885	8000237	chr13	79996423	79996623	n373562,n373789,n373790,n373788,n373563,n373787,n373785	+	3547220,4648239,4899247,882949	4
1000886	8000237	chr13	79996899	79997066	n373562,n373789,n373790,n373788,n373563,n373787,n373785	+	4003550,1734551,4845168,2887024	4
1000887	8000237	chr13	79997231	79997256	n373562,n373789,n373790,n373788,n373563,n373787,n373785	+	5176315	1
1000888	8000237	chr13	79997688	79998094	n373562,n373789,n373790,n373788,n373563,n373787,n373785	+	5899814,1130686,6235615	3
1000889	8000237	chr13	79998962	79998988	n373562,n373789,n373790,n373788,n373563,n373787,n373785	+	3311453,533797	2
1000890	8000237	chr13	79999995	80001297	n373562,n373789,n373790,n373788,n373563,n373787,n373785	+	2730898,1361088,4169590,2534063,4428499,1642541,2608016,5893080	8
1000891	8000237	chr13	79986822	79986903	n373563,n373562	+	5219300,495998,6355348,4151370	4
1000892	8000237	chr13	79989290	79989387	n373785,n373562,n373787,n373563,n373788	+	2469314,744203,5347591	3
1000893	8000237	chr13	79989455	79989480	n373785,n373562,n373787,n373563,n373788	+	5697735	1
1000894	8000237	chr13	79991987	79992044	n373790,n373789,n373785,n373562,n373563	+	1108349,2797539,5677022,6483499	4
1000895	8000237	chr13	79994897	79994936	n373562,n373785,n373789,n373787,n373790,n373563,n373788	+	4561682,2081049,5582959,2815640	4
1000896	8000237	chr13	79996246	79996326	n373562,n373789,n373790,n373788,n373563,n373787,n373785	+	3370510,6442630,5254688,5154850	4
1000897	8000241	chr6	53434090	53434184	n368863,n368862,n346320,n368861,n341885,n368671	-	5210005,69460,3451980,133130	4
1000898	8000241	chr6	53434220	53434251	n368863,n368862,n346320,n368861,n341885,n368671	-	5454009,5418040,6073396,4675444	4
1000899	8000241	chr6	53434306	53434368	n368863,n368862,n346320,n368861,n341885,n368671	-	6364586,5737170,5573171	3
1000900	8000241	chr6	53437998	53438041	n368863	-	6262419,5668240,4961539,4508190	4
1000901	8000241	chr6	53481825	53481900	n346320,n341885,n368860,n368671,n368861	-	902123,6443747,1923433,4009612	4
1000902	8000241	chr6	53428387	53428719	n368671,n341885,n369237,n368860,n368861,n368862,n346320	-	4347817,6405226,5909517,1130075	4
1000903	8000245	chr12	23122298	23122380	n380497,n341858	+	1693821,1036374,4702259,5941139	4
1000904	8000245	chr12	23123807	23123919	n380497,n341858	+	2856088,819186,4748509	3
1000905	8000245	chr12	23123957	23123982	n380497,n341858	+	1427624	1
1000906	8000245	chr12	23125315	23125363	n341858	+	634446,4907165,3870339,455124	4
1000907	8000245	chr12	23199044	23199129	n380579,n341858	+	5287985,1250750,1447703,2679301	4
1000908	8000245	chr12	23206926	23207167	n341858,n380579	+	4988194,907546,121676,5083003,590492,4430509,4463694,5787785	8
1000909	8000245	chr12	23207218	23207252	n341858,n380579	+	2746261,3242668,3908516,6010499	4
1000910	8000245	chr12	23210099	23210231	n341858	+	825842,396501,2774147,1589595	4
1000911	8000245	chr12	22852931	22853018	n377848,n380449	+	3885843,578312,3563251,1996418	4
1000912	8000245	chr12	23210726	23210806	n341858	+	4771725,783358,2215882,2384988	4
1000913	8000245	chr12	23326431	23326868	n341858	+	1990526,6097046,301042,6435815	4
1000914	8000245	chr12	22940501	22940652	n380449	+	5267747,5923829,3247484,3964194	4
1000915	8000245	chr12	23014105	23014147	n380449,n380497,n377848	+	4236224,5040016,1712632,3084507	4
1000916	8000245	chr12	23040909	23040938	n377848,n380497,n380449	+	60537,413644,6153101,4358772	4
1000917	8000245	chr12	23041795	23041846	n380449	+	170932,4282302,5743784,3183505	4
1000918	8000246	chr17	70419693	70419804	n344648	+	1064463,2718366,6248568,5974265,301357,1003199,1927541	7
1000919	8000246	chr17	70420611	70422227	n344648	+	4532989,4105300,1420073,1153378,3378872,2572122,1463362,2725484	8
1000920	8000246	chr17	70424508	70424862	n344648	+	3644866,3184163,5398178,6056605	4
1000921	8000247	chr4	6672535	6672668	n367569,n366951,n367318,n339829	-	837302,1956433,1122463,2240240	4
1000922	8000247	chr4	6675464	6675549	n367318,n366951	-	1982268,4463333	2
1000923	8000251	chr1	119543100	119543125	n363679,n363680	-	1521189	1
1000924	8000251	chr1	119543279	119543447	n363679,n363680	-	3794116,645708,592392	3
1000925	8000251	chr1	119543944	119543975	n363680,n363679	-	5807163,5018707,1577346,3490544	4
1000926	8000252	chr11	94371473	94371518	n372601,n372602,n372840	+	3481541,844748,3435272,1466228	4
1000927	8000252	chr11	94371863	94371888	n372602,n372840,n372841	+	2991501	1
1000928	8000252	chr11	94373006	94373040	n372601,n372602,n372841	+	1699531,5813428,6374290,3670963	4
1000929	8000252	chr11	94373396	94373421	n372601,n372841,n372602	+	880336	1
1000930	8000255	chr10	80703113	80704457	n372374,n372373,n372206,n372375,n381504,n381506,n381505,n371895,n379040	-	3407000,2575325,6035624,1397572,5739040,2116833,4681150,281431	8
1000931	8000255	chr10	80721883	80722127	n372375,n379040,n381506,n381505,n381504,n371895	-	1463955,403467,4947479,588679	4
1000932	8000255	chr10	80722580	80722630	n379040,n381505,n381506	-	5984468,1598887,1896314,646864	4
1000933	8000255	chr10	80777339	80780343	n381507	-	5958858,4123052,2064885,5749716,980244,3711681,3071735,5153040,2646587,3286699,879648,2543624,2477132,5331399,3128148,1801728,2423558,1058901	18
1000934	8000255	chr10	80808578	80808687	n378609,n381506,n381504,n379040	-	787520,3802894,1299349,3933500	4
1000935	8000255	chr10	80810052	80810173	n378609	-	897890,4310262,1803562,4612406	4
1000936	8000255	chr10	80814353	80814485	n381506,n379040	-	6027588,4354003,695768,4540843	4
1000937	8000255	chr10	80815800	80815940	n379010	-	5549625,4020899,1824322,2103194,5600058,1667889,2679199,6225053	8
1000938	8000255	chr10	80705671	80705726	n372374,n379040,n381506,n372375,n371895,n381504,n372373,n381505,n372206	-	2172666,726109,736257,6130124	4
1000939	8000255	chr10	80822835	80823051	n381508	-	1583830,5180515,2234273,3116837	4
1000940	8000255	chr10	80825503	80825570	n379010,n378609,n381504,n381508,n381506,n381505,n381507,n379040	-	4187464,6066813,3524899	3
1000941	8000255	chr10	80826274	80826318	n381507,n381506,n381505,n381504,n381508,n379040	-	3601718,278696,4781367,6246016	4
1000942	8000255	chr10	80826599	80826737	n381508	-	5679517,5815520,5556855	3
1000943	8000255	chr10	80827165	80827194	n379010,n381507,n378609,n381505,n379040,n381504,n381506	-	5165922,800825,1522697,4783841	4
1000944	8000255	chr10	80827445	80827470	n379010,n381507,n378609,n381505,n379040,n381504,n381506	-	4052393	1
1000945	8000255	chr10	80828231	80828307	n381507	-	3452548,2413890,4174588	3
1000946	8000255	chr10	80720272	80720388	n371895,n372374	-	5241976,5756257,3051065,6150988	4
1000947	8000255	chr10	80721033	80721101	n372375,n379040,n381506,n381505,n381504,n371895	-	508790,3424944,4392694,4430492	4
1000948	8000255	chr10	80721198	80721459	n372375,n379040,n381506,n381505,n381504,n371895	-	3741908,4271499,4545705,3091834	4
1000949	8000255	chr10	80721674	80721799	n372375,n379040,n381506,n381505,n381504,n371895	-	846764,2510479,2470055,5518765	4
1000950	8000257	chr20	42848430	42851262	n383917	+	4627799,842212,2137477,1445299,695857,134690,1512777,1209617	8
1000951	8000257	chr20	42852397	42852495	n378541	+	2570232,2897820,1532321,5359892	4
1000952	8000257	chr20	42853666	42854252	n378672,n378602,n410880,n378541,n383916,n378461,n339683	+	2231954,698712,2723542,6380984	4
1000953	8000257	chr20	42839634	42839699	n378602,n339683,n378541	+	5020121,4884011,2132476	3
1000954	8000257	chr20	42839780	42839829	n410880,n378672,n383916,n378461	+	4843034,1914413	2
1000955	8000257	chr20	42839897	42839922	n410880,n378672,n383916,n378461	+	4796204	1
1000956	8000257	chr20	42840014	42840103	n410880,n378672,n383916,n378461	+	644362,1492460,3350364,4658894	4
1000957	8000257	chr20	42843584	42843613	n378602,n378461,n383916,n410880,n378541,n339683	+	278965,1500008,2099028	3
1000958	8000257	chr20	42846053	42846093	n378461,n383917	+	2930715,598361	2
1000959	8000257	chr20	42846175	42846261	n378461,n383917	+	5580546,3573737	2
1000960	8000258	chr4	36245751	36245832	n339902	+	3006541,2939705,3103422,3347119	4
1000961	8000258	chr4	36246841	36246881	n339902	+	3003228,2806744,1705751,1426020	4
1000962	8000258	chr4	36250103	36250164	n339902	+	1876607,1595187,2309339,2563232	4
1000963	8000258	chr4	36258173	36258243	n379649	+	2434870,6420938,1083030,6200793,834918,5102961,528136,576816	8
1000964	8000258	chr4	36261485	36261643	n379649	+	5360930,6459168,2361468,5537798	4
1000965	8000258	chr4	36274570	36274640	n339902	+	5770676,5901383,4086092,3010655	4
1000966	8000258	chr4	36274856	36275192	n339902,n379649	+	1014479,1395614,600033,5821856,6060075,4470275,1692347,1270540	8
1000967	8000259	chr16	86337048	86337108	n375443,n375329	-	1522652,4082557,2142574,531706	4
1000968	8000259	chr16	86255087	86255240	n375325,n375326,n375327,n375439,n375438,n375440	-	4460877,5134812	2
1000969	8000259	chr16	86256159	86256251	n375328,n375441,n375438,n375439,n375440,n375327,n375325,n375326	-	3355810,1058713,3668006,1556209	4
1000970	8000260	chr17	18284898	18286025	n342670	-	5024164,4384461,3751763,3698689	4
1000971	8000260	chr17	18291398	18291423	n342670	-	91556	1
1000972	8000260	chr17	18291447	18291472	n342670	-	1973725	1
1000973	8000261	chr1	207974871	207975224	n345423,n385975,n381336,n338503	-	4815990,2230956,829527,6011204,4669719,1792623,4858929,3185531,4705555,3904420,6380600,5543630,4780244,3493035	14
1000974	8000261	chr1	207979350	207979375	n381336,n385975,n364470	-	5342743	1
1000975	8000261	chr1	207979442	207980742	n381336,n385975,n364470	-	5120133,968190,2970528,3423091	4
1000976	8000261	chr1	207982870	207983320	n345423	-	691211,3572226,581665	3
1000977	8000261	chr1	207987014	207988325	n338504	-	1685275,3303281,2503911	3
1000978	8000261	chr1	207989169	207989194	n338504,n381336,n385975	-	5702211	1
1000979	8000261	chr1	207995549	207995798	n345423,n381336,n338504,n385975	-	3448709,853187,6149507	3
1000980	8000261	chr1	207995963	207995988	n345423,n381336,n338504,n385975	-	3131464	1
1000981	8000261	chr1	208029736	208029968	n345423	-	2778065,4231873,1042267,5217741	4
1000982	8000261	chr1	208042196	208042259	n345423	-	3950505,1186547,4893338	3
1000983	8000261	chr1	207975259	207975673	n345423,n385975,n381336,n338503	-	348816,3252101,6369759,3072198,2862601,1703225,1654557,4897344,2287305,427623,3397158,5286579,6239532,6221636	14
1000984	8000261	chr1	207975699	207975919	n345423,n385975,n381336,n338503	-	4546981,3369011,4719190,6441569,5983227,3996407,1631387	7
1000985	8000261	chr1	207976254	207976802	n345423,n385975,n381336,n338503	-	5832882,5852367,3316471,5801348,4751997,3042470	6
1000986	8000261	chr1	207977111	207977365	n345423,n385975,n381336,n338503	-	4444619,3655785,5829268	3
1000987	8000262	chr12	104852926	104854118	n379624	-	3594024,5926346,2769882,1722878,5201422,2308149,6099607,6485820,183675,6466401,5918417,5665070	12
1000988	8000263	chr6	996656	996681	n407508	-	1416797	1
1000989	8000263	chr6	1003905	1004085	n387522,n387493	-	300703,4585727,287853,5497401,4918791,2363777,4020365,4675061	8
1000990	8000266	chr10	60064349	60064547	n371769	+	5339943,5684523,2165092,42674	4
1000991	8000266	chr10	60065333	60065361	n371769	+	5395949,6391739,2142266,3875377	4
1000992	8000268	chr2	107159490	107159627	n365214,n364707	+	322963,2759865,6019148	3
1000993	8000268	chr2	107160503	107160625	n365214,n364707	+	4872138,4135616,5248336,156162	4
1000994	8000269	chr5	89705877	89705925	n368117,n368118	+	3072975,3971480	2
1000995	8000269	chr5	89706009	89706034	n368117,n368118	+	2670302	1
1000996	8000269	chr5	89706324	89706493	n368117	+	1659069,174845,4593253	3
1000997	8000269	chr5	89709405	89712109	n368118	+	2517258,205627,845464,2548012,978098,955596,3876043,3759265,3150021,3623271,1574913,5110773	12
1000998	8000270	chr15	89904902	89905500	n382710,n338116	+	5071075,6035492,2485601,3488806,6473383,4799315,3816670,1110874	8
1000999	8000270	chr15	89931734	89931797	n380723,n374479,n382712,n374667,n382710,n338116	+	3396334,6225212,2526313,335126	4
1001000	8000270	chr15	89932585	89932713	n374668,n374479,n382710,n374667,n338116,n380723,n382712	+	4100388,3161053,2333480,4059133	4
1001001	8000270	chr15	89938284	89938309	n374668,n380723,n382710,n338116,n382712,n374479,n374667	+	4500106	1
1001002	8000270	chr15	89938661	89939158	n374668,n380723,n382710,n338116,n382712,n374479,n374667	+	1517715,324796,5127224,6227252,3145799,5754549,73727	7
1001003	8000270	chr15	89939328	89941243	n374668,n380723,n382710,n338116,n382712,n374479,n374667	+	5073105,6306693,4879193,5091269,1126359,5457832,3043731,1164778,165443,217137,5044981,2682312,2364592,1834446,405855,3716789,265483,2722597,6325167,3693273	20
1001004	8000270	chr15	89941383	89941640	n374668,n380723,n382710,n338116,n382712,n374479,n374667	+	2707362,3508852,6304614,5718747	4
1001005	8000270	chr15	89911413	89911458	n382712,n380723	+	4364340,5641356,2728468,943956	4
1001006	8000270	chr15	89921177	89921202	n374667,n374668,n382712,n382710,n338116,n380723,n374479	+	1522385	1
1001007	8000270	chr15	89921240	89921272	n374667,n374668,n382712,n382710,n338116,n380723,n374479	+	6133020,2093230	2
1001008	8000270	chr15	89921316	89921365	n374667,n374668,n382712,n382710,n338116,n380723,n374479	+	3370432,1338204,3511096,4445469	4
1001009	8000270	chr15	89922286	89922380	n382710,n338116,n374479	+	578076,6491377,263152,153538	4
1001010	8000270	chr15	89930671	89930755	n382712,n374479,n380723	+	2720686,38282,1460663,4112701,1297170,3263302,1174266	7
1001011	8000270	chr15	89931079	89931109	n374668,n382712,n380723,n374479,n382710,n338116,n374667	+	662450,3483934,567882,4320751	4
1001012	8000271	chr5	17065728	17065782	n368413,n368033	+	1928476,5972518,600063,3008813	4
1001013	8000271	chr5	17089181	17089207	n368033	+	763201,1536259	2
1001014	8000273	chr6	4206496	4206861	n410284,n387560	+	5702007,1690372,4496180,1152222	4
1001015	8000274	chr6	125995510	125995619	n368763,n411082	+	4278929,5642389,6273234,302152	4
1001016	8000274	chr6	126003524	126003563	n368763,n411082	+	871297,4319426,3059856,61851	4
1001017	8000274	chr6	126004787	126004813	n368763,n411082	+	4702809,633299	2
1001018	8000274	chr6	126038777	126039162	n368763,n411082	+	4219547,287250,3346593	3
1001019	8000274	chr6	126039950	126041229	n368763,n411082	+	4147388,6362641,1173353,1239073,300588,2427571	6
1001020	8000275	chr6	4761588	4761615	n407021	-	830122,5010284	2
1001021	8000277	chr1	71702813	71702873	n377901,n338000,n377838,n379011	+	6370003,5658043,3636227,1167849	4
1001022	8000277	chr1	71702912	71703374	n377901,n338000,n377838,n379011	+	1959168,4874398,4570001,1142380,5547626,1496163,2593506,3884276	8
1001023	8000277	chr1	71733615	71733815	n377838	+	1290448,3330635,4441727,159417	4
1001024	8000277	chr1	71547048	71547088	n379011,n377838,n338000	+	6439566,400144,5663054,2996286	4
1001025	8000277	chr1	71557351	71557385	n379011,n338000,n377838	+	3234077,5494189,5025533,2645404	4
1001026	8000277	chr1	71558860	71558885	n377901	+	4492870	1
1001027	8000277	chr1	71667735	71667814	n377838	+	1477958,5535298,3866547,3738044	4
1001028	8000277	chr1	71668700	71668775	n377838	+	4285762,3042019,446355,696	4
1001029	8000277	chr1	71669494	71669599	n377838	+	5760619,6352189,438602,3956192	4
1001030	8000277	chr1	71688739	71688795	n338000,n377838,n377901,n379011	+	3415920,797128,5645168,4741663	4
1001031	8000278	chr7	2485626	2487071	n369738,n369509,n369736,n369737	+	3853036,5584413,2769973,5794120,4797822,5340287,2407339,1532098,3492424,5880438,5614303,5446219	12
1001032	8000278	chr7	2487610	2487635	n369738,n369509,n369736,n369737	+	62290	1
1001033	8000278	chr7	2477427	2477504	n369509,n346188	+	1711291,3280572,1465241,3440658	4
1001034	8000278	chr7	2480350	2480513	n369735,n369736	+	3520168,4616459,4422286,1913520	4
1001035	8000279	chr1	239411142	239413952	n338585,n364307	-	5716730,1879531,221437,3087443,2882989,2053130,3886183,6356970,2750502,443709,4481137,4157937,2017581,4191584,2401710,3948018,680977,3085993,215660	19
1001036	8000279	chr1	239414028	239414053	n338585,n364307	-	745232	1
1001037	8000279	chr1	239416543	239416629	n364307	-	4445436,285198,5210240,1657341	4
1001038	8000280	chr6	41077102	41077632	n344899,n407478	+	4309437,3684620,1682970,2311808,6264999,1910485,4523946,4317230,5022768,1769283,4801255,5118101,2734279,5279767,5089698,1930457,1441464,5973255,5274471,5965349	20
1001039	8000280	chr6	41078972	41079048	n407478,n344899	+	2351352,3169506,1612932,3015764	4
1001040	8000280	chr6	41085045	41085113	n344899,n407478	+	1301104,6351758,6518807,3346165	4
1001041	8000280	chr6	41085214	41085297	n344899,n407478	+	6416333,1342707,5410451,4874463	4
1001042	8000280	chr6	41085874	41085906	n407478,n344899	+	4780693,3382802,1910810,3433613	4
1001043	8000280	chr6	41086662	41086813	n344899,n407478	+	3948020,1498123,5292030,909430,116183,1002008,1050288,2271294	8
1001044	8000280	chr6	41086979	41087170	n407478	+	6446310,4368185,3712457,3438166,847459,5289784,3692064,5702037	8
1001045	8000280	chr6	41088280	41088363	n344899,n407478	+	572060,2026211,1349439,3445934,46929,1104564,3290130,5318202	8
1001046	8000280	chr6	41089103	41089205	n344899,n407478	+	3579609,1505300,4475383,607901	4
1001047	8000280	chr6	41089560	41089656	n407478	+	1129890,3205177,2002940,2816056	4
1001048	8000280	chr6	41090740	41090904	n344899,n407478	+	2189158,527893,2804047,3601933	4
1001049	8000280	chr6	41092223	41092535	n344899,n407478	+	3283100,734943,107718,1733379,6308189,3702767,3494612,1088215,5949761	9
1001050	8000280	chr6	41095317	41095342	n407478	+	2621723	1
1001051	8000280	chr6	41100035	41100202	n407478	+	6085295,699381,46979,1308884,4245185,2566368,3180369,5294859,4101728,4918368,185265,1037970	12
1001052	8000280	chr6	41102924	41103064	n407478	+	2424689,2860701,6200672,5714001	4
1001053	8000280	chr6	41105094	41105299	n386415,n346131,n407478	+	6361856,4556912,507102,2700960,604185,2425369,4250840,591511	8
1001054	8000280	chr6	41105320	41106031	n386415,n346131,n407478	+	4949669,6203554,6523092,113511,1224000,1984161,5624574,3737663,5671631,2525232,2621677,5333241,148875,3386891,4024926,4818332,6074891,2673070,1178159,2299103,2872594,807622,3792032,489271,2744622	25
1001055	8000280	chr6	41072852	41072881	n407478	+	2901424,3605229,5717045,4577427	4
1001056	8000280	chr6	41106352	41106448	n386415,n346131,n407478	+	5077397,6349475,6087756,1700184	4
1001057	8000280	chr6	41106602	41107046	n386415,n346131,n407478	+	2988288,105373,671529,2048254,1666652,2089044,1249542,2165940	8
1001058	8000280	chr6	41107342	41107423	n345695,n386415	+	1938271,6400315,1347840	3
1001059	8000280	chr6	41107450	41107508	n345695,n386415	+	2233284,4949066,4234285,737285	4
1001060	8000280	chr6	41107609	41107752	n386415,n407478,n345695	+	6548759,2205240,1408674,2217350	4
1001061	8000280	chr6	41108421	41108538	n407478,n345695,n386415	+	5883719,1030039,403092	3
1001062	8000280	chr6	41076054	41076244	n344899,n407478	+	1270999,3349033,4359894,394722,5824256,292486,1915073,1600135	8
1001063	8000280	chr6	41076249	41076341	n344899,n407478	+	2903659,3515431,878129,1625933	4
1001064	8000280	chr6	41076632	41076662	n344899,n407478	+	1237603,2709186,1165069,1910801	4
1001065	8000280	chr6	41076700	41077013	n344899,n407478	+	4380325,6060119,3743145,3010931,1009610,4078504,4260019	7
1001066	8000282	chr19	56989402	56989427	n410082,n410083,n383560,n383561	+	5513548	1
1001067	8000282	chr19	56989649	56989740	n410082,n410083,n383560,n383561	+	3158212,2877361	2
1001068	8000282	chr19	57006389	57006415	n410083,n383560,n383561,n410082	+	3227940,4484841	2
1001069	8000283	chr16	54881226	54881296	n375265,n375417	-	1207046,1982878	2
1001070	8000283	chr16	54881315	54881355	n375265,n375417	-	1855393,2224320	2
1001071	8000283	chr16	54882052	54882123	n375417,n375265	-	5695165,4422458,316317,1450818	4
1001072	8000286	chr2	52600275	52600309	n364657	+	4854482,6538620,2095003,6308503	4
1001073	8000286	chr2	52616636	52616943	n364657	+	6487435,3697340,5227654,4081018,3290639,5250850,5156257,4142829	8
1001074	8000287	chr2	1558099	1558297	n365628,n365626,n365627,n365629	+	4867295,1874079,4375692	3
1001075	8000288	chr11	45604127	45604262	n372521,n372522	+	2505371,3263081,3256010,5442238	4
1001076	8000288	chr11	45604675	45604700	n372520,n372522,n372521	+	5538875	1
1001077	8000288	chr11	45604858	45604958	n372520,n372522,n372521	+	4346422,6007328,692769	3
1001078	8000290	chr1	58326359	58326481	n337969,n381130	+	1480448,2138119,781627	3
1001079	8000290	chr1	58326573	58326663	n337969,n381130	+	6538511,799401,1001534,2425285	4
1001080	8000290	chr1	58328151	58328729	n337969,n381130	+	1168406,184644,6211106,5182027	4
1001081	8000293	chr2	177038275	177038300	n339026,n409597,n377939,n380761,n378483,n378798,n380743,n380855,n377854,n380967,n379051,n378177,n378926	-	4024832	1
1001082	8000293	chr2	177042061	177042198	n380967,n377854,n380743,n378177,n378926,n380855,n378798,n339026,n378483,n380761,n409597,n377939	-	1493642,3438510,774127,2591010	4
1001083	8000293	chr2	177042472	177042541	n380855,n378926,n339026,n378177,n379051,n380967,n378798,n380743	-	2107403,658870,4841896,1142784	4
1001084	8000293	chr2	177042554	177042584	n380855,n378926,n339026,n378177,n379051,n380967,n378798,n380743	-	5609032,2625238,5243727,5855448	4
1001085	8000293	chr2	177042584	177042727	n380855,n378926,n339026,n378177,n379051,n380967,n378798,n380743	-	3733348,3597193,4669768,950085,6208882	5
1001086	8000293	chr2	177043761	177043790	n378177,n378483,n378926	-	645820,3958189,410253,4639757	4
1001087	8000293	chr2	177053572	177053651	n377854,n409597	-	2980123,3902218,6497972,3559039	4
1001088	8000293	chr2	177039193	177040643	n339026,n409597,n377939,n380761,n378483,n378798,n380743,n380855,n377854,n380967,n379051,n378177,n378926	-	1784747,1859065,1884986,1159766,3899665,1729194,1772464	7
1001089	8000294	chr1	96403500	96403601	n363446	+	461898,4470736,1751461,363753	4
1001090	8000294	chr1	96471771	96471963	n363447,n363915,n363448	+	1643696,4316652,248890,5059241	4
1001091	8000294	chr1	96488109	96488352	n363447,n363449,n363448,n363446,n363915,n363914	+	4398578,3656282,5355763,6357216	4
1001092	8000294	chr1	96457643	96457676	n363914,n363915,n363448	+	911734,1856800,136153,4603640	4
1001093	8000294	chr1	96461676	96461732	n363914,n363447,n363915,n363449,n363448	+	3661687,4385857,5742141,4823106	4
1001094	8000295	chr7	142231579	142231859	n333544,n335864	-	6507919,5873270,5560558,3976010,5388843,2755782,1976393,988288,4334517,2509609,4357848,5934794	12
1001095	8000297	chr11	12981356	12983047	n345138	-	4812601,4968261,5706015,3816880,81060,4655815,4002763	7
1001096	8000297	chr11	13001890	13001915	n372674,n372675,n372676,n340974,n372429,n345138,n380340,n380375,n380298,n380321,n380256	-	648977	1
1001097	8000297	chr11	13002133	13002158	n372674,n372675,n372676,n340974,n372429,n345138,n380340,n380375,n380298,n380321,n380256	-	347043	1
1001098	8000297	chr11	13002501	13002526	n372674,n372675,n372676,n340974,n372429,n345138,n380340,n380375,n380298,n380321,n380256	-	2989106	1
1001099	8000297	chr11	13005773	13005821	n380298,n345138,n380256,n380321	-	3186215,1901361	2
1001100	8000297	chr11	13005860	13005885	n380298,n345138,n380256,n380321	-	5536079	1
1001101	8000297	chr11	12983991	12984016	n345138,n380276	-	6548156	1
1001102	8000297	chr11	13007616	13007689	n380321,n380375,n380340,n372429,n345138,n380256,n372676,n372675	-	283379,3752921,2398628,2152269	4
1001103	8000297	chr11	13011021	13011066	n380340,n380256,n380276,n372674,n340974,n380321,n372429,n380375	-	2728296,4963250	2
1001104	8000297	chr11	12984111	12984300	n345138,n380276	-	5559450,634278,4461368,1809150,3599102,6379084,4532667,4834633	8
1001105	8000297	chr11	12986704	12986732	n380276	-	3951626,1094628,55156,1153430	4
1001106	8000297	chr11	12995862	12998526	n372674,n372675,n372676,n340974,n372429,n345138,n380340,n380375,n380298,n380321,n380256	-	1281802,4438529,406645,969697,3274093,6493948,2645874,5659266,552361,1335390,4292104,4596843,1440157,5285580	14
1001107	8000297	chr11	12999823	13000848	n372674,n372675,n372676,n340974,n372429,n345138,n380340,n380375,n380298,n380321,n380256	-	2767012,3470830,6073777,4943035,2638741,5226785	6
1001108	8000299	chr2	151468925	151469010	n364746	+	796649,2653089,251520,5570633	4
1001109	8000299	chr2	151488783	151488811	n365730,n364747,n364746,n364750,n364749,n365728,n364748	+	2530172,4091740,1646794	3
1001110	8000299	chr2	151488822	151488866	n365730,n364747,n364746,n364750,n364749,n365728,n364748	+	5857855,92777,2516551,6073275	4
1001111	8000299	chr2	151491149	151491227	n365728,n365730,n364750,n364749,n364748,n364747,n364746	+	2636906,3875866,3269289,2885147	4
1001112	8000299	chr2	151491253	151491375	n365728,n365730,n364750,n364749,n364748,n364747,n364746	+	3871869,5545896,2947371	3
1001113	8000299	chr2	151491459	151491484	n365728,n365730,n364750,n364749,n364748,n364747,n364746	+	4330168	1
1001114	8000299	chr2	151491484	151491543	n365728,n365730,n364750,n364749,n364748,n364747,n364746	+	3276866,2636902,376708,4659403	4
1001115	8000299	chr2	151491699	151491730	n364749,n364747,n365728,n365730	+	5709433,1162968,2793515,4854598	4
1001116	8000299	chr2	151491752	151491800	n364749,n364747,n365728,n365730	+	1904747,449072	2
1001117	8000299	chr2	151491928	151492046	n364749,n364747,n365728,n365730	+	6134839,5903947	2
1001118	8000299	chr2	151485586	151485626	n365728,n365727,n364747,n364748,n364749,n364750	+	3098833,1900753,3149286	3
1001119	8000299	chr2	151486174	151486223	n365727,n364749	+	5899182,4675555,4498827,1296552	4
1001120	8000300	chr19	22703834	22703859	n342350	-	217001	1
1001121	8000300	chr19	22703920	22703968	n342350	-	6048436,3824273	2
1001122	8000300	chr19	22704812	22704985	n342350	-	4691243,541447,1325524,2710969	4
1001123	8000300	chr19	22706403	22706428	n342350	-	715650	1
1001124	8000300	chr19	22707456	22707534	n342350	-	2785226,3215284,5823571,5234967	4
1001125	8000300	chr19	22709363	22709613	n342350	-	5106734,232464,3399305	3
1001126	8000300	chr19	22710348	22710373	n342350	-	1466718	1
1001127	8000301	chr17	16342659	16342728	n379246,n407702,n407703,n411737,n407710,n407705,n340529,n411736,n407691,n411738,n411740,n407704,n407707,n407698,n407694,n407689,n411739,n379293,n379185,n379166,n379160,n379213,n379194,n379227,n379265,n379222,n379199,n379167,n379212,n379107,n379236,n379269	+	1098149,5634403,5967120,5081490	4
1001128	8000301	chr17	16342769	16342841	n379246,n407702,n407703,n411737,n407710,n407705,n340529,n411736,n407691,n411738,n411740,n407704,n407707,n407698,n407694,n407689,n411739,n379293,n379185,n379166,n379160,n379213,n379194,n379227,n379265,n379222,n379199,n379167,n379212,n379107,n379236,n379269	+	1131412,4190597,3055738,132202	4
1001129	8000301	chr17	16342856	16342894	n379246,n407702,n407703,n411737,n407710,n407705,n340529,n411736,n407691,n411738,n411740,n407704,n407707,n407698,n407694,n407689,n411739,n379293,n379185,n379166,n379160,n379213,n379194,n379227,n379265,n379222,n379199,n379167,n379212,n379107,n379236,n379269	+	2282716,3977323,4952823,838761	4
1001130	8000301	chr17	16342894	16342964	n379246,n407702,n407703,n411737,n407710,n407705,n340529,n411736,n407691,n411738,n411740,n407704,n407707,n407698,n407694,n407689,n411739,n379293,n379185,n379166,n379160,n379213,n379194,n379227,n379265,n379222,n379199,n379167,n379212,n379107,n379236,n379269	+	2508727,939304,3606591,5716142	4
1001131	8000301	chr17	16342973	16343014	n379246,n407702,n407703,n411737,n407710,n407705,n340529,n411736,n407691,n411738,n411740,n407704,n407707,n407698,n407694,n407689,n411739,n379293,n379185,n379166,n379160,n379213,n379194,n379227,n379265,n379222,n379199,n379167,n379212,n379107,n379236,n379269	+	1936743,4847534,6473324,5493166	4
1001132	8000301	chr17	16343024	16343420	n379246,n407702,n407703,n411737,n407710,n407705,n340529,n411736,n407691,n411738,n411740,n407704,n407707,n407698,n407694,n407689,n411739,n379293,n379185,n379166,n379160,n379213,n379194,n379227,n379265,n379222,n379199,n379167,n379212,n379107,n379236,n379269	+	457797,2633297,2290495,4458815,6455553,4358720,3035576,2198343	8
1001133	8000301	chr17	16343424	16343495	n379246,n407702,n407703,n411737,n407710,n407705,n340529,n411736,n407691,n411738,n411740,n407704,n407707,n407698,n407694,n407689,n411739,n379293,n379185,n379166,n379160,n379213,n379194,n379227,n379265,n379222,n379199,n379167,n379212,n379107,n379236,n379269	+	982378,6061565,245744,4563989	4
1001134	8000301	chr17	16343500	16343553	n379246,n407702,n407703,n411737,n407710,n407705,n340529,n411736,n407691,n411738,n411740,n407704,n407707,n407698,n407694,n407689,n411739,n379293,n379185,n379166,n379160,n379213,n379194,n379227,n379265,n379222,n379199,n379167,n379212,n379107,n379236,n379269	+	5648723,3918170,1795845,838702	4
1001135	8000301	chr17	16344395	16344425	n407704,n379213,n379269,n379107,n407694,n379194,n379199,n379212,n379246,n411740,n407710,n379265,n411739,n379236,n407705,n379293,n407691,n340529,n411738,n407702,n411736,n407703,n379166,n379160,n379222,n407689,n407698,n379185	+	1243254,1427331,2213239,5799797	4
1001136	8000301	chr17	16344444	16344524	n407704,n379213,n379269,n379107,n407694,n379194,n379199,n379212,n379246,n411740,n407710,n379265,n411739,n379236,n407705,n379293,n407691,n340529,n411738,n407702,n411736,n407703,n379166,n379160,n379222,n407689,n407698,n379185	+	1473503,3539576,3163385,944309,1030879	5
1001137	8000301	chr17	16344564	16344644	n407704,n379213,n379269,n379107,n407694,n379194,n379199,n379212,n379246,n411740,n407710,n379265,n411739,n379236,n407705,n379293,n407691,n340529,n411738,n407702,n411736,n407703,n379166,n379160,n379222,n407689,n407698,n379185	+	4932759,3122843,1502078	3
1001138	8000301	chr17	16344709	16344786	n407704,n379213,n379269,n379107,n407694,n379194,n379199,n379212,n379246,n411740,n407710,n379265,n411739,n379236,n407705,n379293,n407691,n340529,n411738,n407702,n411736,n407703,n379166,n379160,n379222,n407689,n407698,n379185	+	5497935,2403344	2
1001139	8000301	chr17	16345162	16345187	n407704,n379213,n379269,n379107,n407694,n379194,n379199,n379212,n379246,n411740,n407710,n379265,n411739,n379236,n407705,n379293,n407691,n340529,n411738,n407702,n411736,n407703,n379166,n379160,n379222,n407689,n407698,n379185	+	4666061	1
1001140	8000301	chr17	16364273	16364533	n407707	+	5024563,3918258,600597	3
1001141	8000301	chr17	16366146	16366228	n379227,n379199,n379167,n407707,n407705,n407704	+	3716292,3944268,966933,4568720	4
1001142	8000301	chr17	16366484	16366561	n379167,n379227,n407704,n407707,n379199,n407705	+	3705867,145252,3860306,660246	4
1001143	8000301	chr17	16366561	16366623	n379167,n379227,n407704,n407707,n379199,n407705	+	2979082,5688204,1940379,6013125	4
1001144	8000301	chr17	16366706	16366970	n379167,n379227,n407704,n407707,n379199,n407705	+	3752109,5172960,964598,3606607	4
1001145	8000301	chr17	16367046	16367199	n379167,n379227,n407704,n407707,n379199,n407705	+	3104005,3206438,9404,1117751	4
1001146	8000301	chr17	16373657	16373805	n411739,n407705,n407702,n411737,n407707,n407703,n407704	+	5001075,5864620,5114303,3109775	4
1001147	8000301	chr17	16342375	16342629	n379246,n407702,n407703,n411737,n407710,n407705,n340529,n411736,n407691,n411738,n411740,n407704,n407707,n407698,n407694,n407689,n411739,n379293,n379185,n379166,n379160,n379213,n379194,n379227,n379265,n379222,n379199,n379167,n379212,n379107,n379236,n379269	+	3358067,2546755,239850,5014139,2188701,386129,6174167,3913658,6404969,3545428,2715989,365594,4213611,1621801,4660525	15
1001148	8000302	chr2	54756484	54756976	n405467	+	687315,1396265,4346956,1017428,2296678,3686657,2422804,786055,4818324	9
1001149	8000303	chr13	63901395	63901481	n373902	-	2884107,4968889,5172832,987200	4
1001150	8000304	chr7	32867028	32867122	n385120	+	924592,4019398,559089,1090689	4
1001151	8000304	chr7	32874472	32874531	n385120	+	855697,5517486,2255654,1350037	4
1001152	8000305	chr4	1550550	1551442	n367104,n367105,n367464,n367106,n367465,n367466,n367467	+	2933764,1050580,3446861,4905356,5584474,3026080	6
1001153	8000305	chr4	1552035	1552277	n367104,n367105,n367464,n367106,n367465,n367466,n367467	+	3239668,4642393,1165866,287990,5148973,686419,5730541,2391492,5394416	9
1001154	8000305	chr4	1552487	1552558	n367104,n367105,n367464,n367106,n367465,n367466,n367467	+	2141186,1562618,1065351,4834375,2873542,2158926,620227,678796	8
1001155	8000305	chr4	1546995	1548247	n367104,n367105,n367464,n367106,n367465,n367466,n367467	+	3290033,4905178,4436491,4395626,197299,192179,2910817,2552648,5957303	9
1001156	8000305	chr4	1549047	1549114	n367104,n367105,n367464,n367106,n367465,n367466,n367467	+	2548221,5660630	2
1001157	8000305	chr4	1549139	1549312	n367104,n367105,n367464,n367106,n367465,n367466,n367467	+	108070,1342422	2
1001158	8000306	chr9	35002577	35003094	n341682	+	1425124,3317055,3936089,2295402	4
1001159	8000307	chr3	156465367	156466125	n339658,n379253	-	5353037,4104150,1964691	3
1001160	8000307	chr3	156467219	156467244	n339658,n379253	-	162431	1
1001161	8000307	chr3	156468883	156468940	n339658,n379253	-	6392451,3256703,5671096,4055937	4
1001162	8000307	chr3	156534675	156534791	n339658,n379172	-	2881106,904156,5415185,2520199	4
1001163	8000308	chr1	212412254	212412285	n363744	-	1626570,584825,627533,4765264	4
1001164	8000308	chr1	212398651	212398791	n364471,n364472,n364259,n363742,n364260,n363744,n363743,n364261,n364262	-	3257157,635209,3600584,4549527	4
1001165	8000308	chr1	212399777	212399854	n363743	-	3604673,1851883,6298569,1536695	4
1001166	8000308	chr1	212403546	212403595	n363742,n364472,n364260,n364471,n363744,n364259,n364261	-	3218943,3628171,3356891,5030447	4
1001167	8000309	chr7	6120858	6120901	n369547,n369548,n370047	+	2773261,4283161,5428213,6308422	4
1001168	8000309	chr7	6121303	6121426	n369549	+	3006642,2870788,5458119,1926319,5204710,1206336,3771988,2668603	8
1001169	8000309	chr7	6128429	6128456	n369548,n369549	+	2908802,5568171,474086	3
1001170	8000310	chr9	118936589	118936816	n341766	+	3043340,1880425,2459176,964573	4
1001171	8000311	chr12	127216856	127216888	n380668,n373342,n373524,n380719,n373337,n381950,n373527,n372910,n373339,n373340,n380561,n373525,n373526,n373338	-	5380771,6227828,3219715,1783571	4
1001172	8000311	chr12	127219764	127219899	n380668	-	6043253,4253841,6261487,4082779	4
1001173	8000311	chr12	127221283	127221308	n373336,n373525,n380719,n373340,n373524,n373526	-	533892	1
1001174	8000311	chr12	127221379	127221404	n373336,n373525,n380719,n373340,n373524,n373526	-	4679454	1
1001175	8000311	chr12	127230806	127230831	n372910,n373342,n381950,n380561,n373339,n373338,n373337	-	4594631	1
1001176	8000311	chr12	127230852	127230878	n372910,n373342,n381950,n380561,n373339,n373338,n373337	-	3025689,1635700	2
1001177	8000311	chr12	127232479	127232576	n373337,n373342,n372910,n381950,n380561,n373339,n380622	-	1975297,394018,4899049,6432236	4
1001178	8000311	chr12	127236713	127236863	n380699,n380441	-	5526631,5903019,2779483	3
1001179	8000311	chr12	127236900	127236977	n380699,n380441	-	4471781,3575684,4538754,2669047	4
1001180	8000311	chr12	127214360	127214395	n380561,n373525,n373524,n373526,n373523,n373336,n373337,n373527,n373338	-	2976047,5244405	2
1001181	8000311	chr12	127245513	127245562	n380441,n380699,n380622,n373343	-	4809081,5538575	2
1001182	8000311	chr12	127247971	127248044	n380622	-	3936060,114915,2779679,2846314	4
1001183	8000311	chr12	127256631	127256724	n372910,n380441,n381950,n380561,n380622	-	3803025,4165119,616931	3
1001184	8000311	chr12	127256781	127256806	n372910,n380441,n381950,n380561,n380622	-	6232407	1
1001185	8000311	chr12	127214425	127214492	n380561,n373525,n373524,n373526,n373523,n373336,n373337,n373527,n373338	-	3987451,1696596	2
1001186	8000311	chr12	127214717	127214962	n373339,n373340,n381950,n372910,n373338,n373336,n373523,n373524,n373337,n373525,n380561,n373527,n373526	-	6453693,1706995,3097335	3
1001187	8000311	chr12	127215179	127215204	n373339,n373340,n381950,n372910,n373338,n373336,n373523,n373524,n373337,n373525,n380561,n373527,n373526	-	6166490	1
1001188	8000311	chr12	127215270	127215297	n373339,n373340,n381950,n372910,n373338,n373336,n373523,n373524,n373337,n373525,n380561,n373527,n373526	-	2011517,5211294,98847	3
1001189	8000311	chr12	127215312	127215348	n373339,n373340,n381950,n372910,n373338,n373336,n373523,n373524,n373337,n373525,n380561,n373527,n373526	-	5140381,4761379,6186859,3391329	4
1001190	8000312	chr9	127115789	127115972	n407851,n341783	+	1852442,4829703,2587027,245029	4
1001191	8000312	chr9	127119237	127121002	n407851,n341783	+	966472,4443714,1238926,2608428	4
1001192	8000313	chr9	82117442	82117809	n345052	+	4677043,1179207,6150817,5055695	4
1001193	8000314	chr6	33857331	33857356	n368664,n341816,n369223,n369452	-	3239221	1
1001194	8000314	chr6	33861361	33861428	n369223,n369452,n368664,n341816	-	6155176,6387673,4823104	3
1001195	8000314	chr6	33864597	33864673	n341816	-	6438888,6418644,2985741,161986	4
1001196	8000314	chr6	33859167	33859192	n368664,n341816,n369223,n369452	-	1208576	1
1001197	8000314	chr6	33860027	33860052	n368664,n341816,n369223,n369452	-	71860	1
1001198	8000314	chr6	33860484	33860511	n369223,n369452,n368664,n341816	-	5336161,2479174,6319351	3
1001199	8000317	chr5	139552344	139552434	n368485,n368160,n368163,n368490,n367661,n368161,n368162	+	2926209,4959825	2
1001200	8000317	chr5	139552571	139552596	n368485,n368160,n368163,n368490,n367661,n368161,n368162	+	2113220	1
1001201	8000317	chr5	139542264	139542517	n367661,n368159,n368160,n368485,n368161,n368162	+	1387995,5789036,3075836	3
1001202	8000317	chr5	139553359	139553498	n368485,n368163	+	1272692,1132579,264315,174998	4
1001203	8000318	chr10	88281763	88281865	n371785,n372040	+	5165343,6232328	2
1001204	8000318	chr10	88282102	88282127	n371785,n372040	+	2439242	1
1001205	8000318	chr10	88282284	88282410	n372040,n371785	+	3473835,1704471,1207041,88687	4
1001206	8000319	chr7	43423	44370	n377635	-	3033675,2350495,1772179,5830317,3338859,4306540,2389557,4703653,2973112,1282949,312497,1730633,5156222,2061062,2022603,1219204	16
1001207	8000320	chr9	37877707	37879859	n407125	-	268183,3437438,1773540,608516,5249454,2132111,5070246,3388871	8
1001208	8000320	chr9	37881599	37881628	n407125	-	1993570,2869113,2987139	3
1001209	8000322	chrX	47783368	47783439	n337687	+	4624724,953613	2
1001210	8000322	chrX	47784610	47784838	n337687	+	1747783,1177330	2
1001211	8000324	chr2	164173753	164173808	n365279	+	6075006,3282434,1575572,1237517	4
1001212	8000327	chr5	87803424	87803505	n379791	-	1159957,4112394,3486780,4936255	4
1001213	8000327	chr5	87836897	87836928	n379783,n379763,n379652,n406412,n379856,n379874,n380002,n379791	-	448127,5990688,1387894,3233655	4
1001214	8000327	chr5	87837852	87837888	n380002,n379874,n379856,n379791,n406412,n379652,n379783,n379763	-	1114590,658904,2988253,116279	4
1001215	8000327	chr5	87907481	87907542	n379783	-	1116805,1208870,4140052,822261	4
1001216	8000327	chr5	87960567	87961544	n379737,n342664,n379710,n379919,n379882,n380068,n379978,n380006,n379869	-	5054195,3157091,860747,3102861	4
1001217	8000327	chr5	87962696	87962726	n379737,n342664,n379710,n379919,n379882,n380068,n379978,n380006,n379869	-	3738100,2245442,5719552,5112573	4
1001218	8000327	chr5	87962805	87962921	n379737,n342664,n379710,n379919,n379882,n380068,n379978,n380006,n379869	-	1096379,802067	2
1001219	8000327	chr5	87804109	87804171	n379791	-	3258882,1726534,3054536,5875560	4
1001220	8000327	chr5	87966853	87966887	n379978,n379737,n342664,n379710,n379919,n379874,n380002,n380006,n379791,n379882,n406412,n379869,n380068,n379652,n379763	-	3024537,6544398,2655008,3645619	4
1001221	8000327	chr5	87968796	87968846	n380002,n379919,n379978,n379710,n342664,n379737,n379791,n380006,n406412,n379652,n379869	-	318332,5730449,4025424	3
1001222	8000327	chr5	87968849	87968908	n380002,n379919,n379978,n379710,n342664,n379737,n379791,n380006,n406412,n379652,n379869	-	2161401,118182,4828584,218626	4
1001223	8000327	chr5	87968957	87969078	n380002,n379919,n379978,n379710,n342664,n379737,n379791,n380006,n406412,n379652,n379869	-	3930709,4470857,820242,1785565	4
1001224	8000327	chr5	87969101	87969127	n380002,n379919,n379978,n379710,n342664,n379737,n379791,n380006,n406412,n379652,n379869	-	1293320,3365001	2
1001225	8000327	chr5	87971265	87972033	n379710	-	582222,4979901,4921290,195300,4859066,5148933,3794108,4552545,581353,6467809,3357261,3572076,1677418,4698820,213610,2586704,3448482,1472689,5507072,1583326	20
1001226	8000327	chr5	87974165	87974240	n379978,n379763,n379652	-	651107,1275900,4091680,881062	4
1001227	8000327	chr5	87980495	87980546	n379882,n379869,n379791,n406412,n379874,n380002,n379919	-	3896322,5883370	2
1001228	8000327	chr5	87980653	87980678	n379882,n379869,n379791,n406412,n379874,n380002,n379919	-	4797861	1
1001229	8000327	chr5	87836709	87836734	n379783,n379763,n379652,n406412,n379856,n379874,n380002,n379791	-	1992160	1
1001230	8000328	chr2	5747262	5747287	n365372	-	2987567	1
1001231	8000328	chr2	5774306	5774331	n364852,n365373,n365772,n365372,n365771	-	4237460	1
1001232	8000328	chr2	5775626	5775651	n364852,n365372,n365373,n365772	-	3963281	1
1001233	8000328	chr2	5789970	5790007	n365774,n365773,n365772,n365372,n365373,n364852	-	4288038,5716533,2752093	3
1001234	8000328	chr2	5816931	5817025	n365374,n365775,n365375,n364853	-	4523764,1848563,1192986	3
1001235	8000328	chr2	5817071	5817096	n365374,n365775,n365375,n364853	-	1208886	1
1001236	8000328	chr2	5824561	5824632	n365374,n365773,n365775,n365375,n365774,n365373,n364853,n364852	-	1426986,6533305,4692769,6136842	4
1001237	8000328	chr2	5831127	5831169	n365775,n364853,n365773,n364852	-	3737668,2650590	2
1001238	8000328	chr2	5831178	5831209	n365775,n364853,n365773,n364852	-	4813055,6016462	2
1001239	8000328	chr2	5741974	5741999	n365371,n325465,n325464,n364851	-	5952226	1
1001240	8000328	chr2	5742089	5742114	n365371,n325465,n325464,n364851	-	5786482	1
1001241	8000328	chr2	5742185	5742228	n365371,n325465,n325464,n364851	-	1562746,6410282	2
1001242	8000330	chr12	3410057	3410097	n373183	-	97274,6137870	2
1001243	8000331	chr18	10662044	10662133	n339793	+	4202255,1750164,5311332,3111797	4
1001244	8000331	chr18	10663320	10663478	n339793	+	493432,5971477,6036160,4445720	4
1001245	8000331	chr18	10663864	10666803	n339793	+	5408051,5035470,2878950,6409277,3654533,298377,2597226,3998164,5116324,4674202,5060116,1725440,3399463,2618846,5004067,5346859,682442,4566299,4110100,2454118,5613786,4074803,1722153,6420018,5524067,5446628,2169881,2013966,3421720,3002053,4970506,303464,2357281,4653035,219984,1320632,6240642,3375635,4323767,2797251,672850,2730243	42
1001246	8000333	chr19	18315617	18315694	n376260	+	6291802,2160567,2953814,634671	4
1001247	8000333	chr19	18316265	18316332	n376260	+	3837334,808767,6481349,2858462	4
1001248	8000334	chr19	23437934	23438160	n338479	-	3084287,5697914,5288217	3
1001249	8000334	chr19	23445704	23447003	n376212,n376367,n376366,n376365,n338479,n346370,n376364,n376363	-	5695229,6365785,3751971,1877921,900230,637386	6
1001250	8000334	chr19	23452624	23452691	n376367,n346370,n376363,n376368,n376212,n338479	-	4627691,2470162	2
1001251	8000334	chr19	23452766	23452791	n376367,n346370,n376363,n376368,n376212,n338479	-	4093141	1
1001252	8000334	chr19	23453039	23453064	n376367,n346370,n376363,n376368,n376212,n338479	-	1486419	1
1001253	8000334	chr19	23456948	23456976	n346370,n376368,n338479,n376365,n376367,n376212,n376364	-	1658297,3545211	2
1001254	8000334	chr19	23441412	23441482	n376363,n376364,n338479,n376212	-	4013871,2536511,5597466,3490661	4
1001255	8000334	chr19	23441715	23442208	n376363,n376364,n338479,n376212	-	957352,3939545,1512195,2732948	4
1001256	8000334	chr19	23442508	23442757	n376363,n376364,n338479,n376212	-	4271825,4466073,5362100,552384	4
1001257	8000336	chr12	115134843	115135108	n373304,n373305	-	488593,3125081,6031314,265939	4
1001258	8000337	chr8	104246551	104246576	n385433,n379369	-	4456407	1
1001259	8000337	chr8	104256300	104256611	n344980	-	2490361,109185,4194961,675164	4
1001260	8000337	chr8	104257228	104257641	n344980	-	2548860,1008122,3472866,2756417	4
1001261	8000337	chr8	104258293	104258475	n344980,n380124,n379369,n385433,n380165	-	204493,2654137,2067369	3
1001262	8000337	chr8	104258645	104258670	n344980,n380124,n379369,n385433,n380165	-	4694019	1
1001263	8000337	chr8	104258717	104258899	n344980,n380124,n379369,n385433,n380165	-	4484593,1145652,5306173	3
1001264	8000337	chr8	104279032	104279445	n344980,n385433,n379369,n380218	-	2848318,660013,4932329,2300397,1335391,859248,5446809,6008189	8
1001265	8000337	chr8	104279513	104279575	n344980,n385433,n379369,n380218	-	6504067,3780891	2
1001266	8000337	chr8	104279636	104279708	n344980,n385433,n379369,n380218	-	4694664,2006709,1952615	3
1001267	8000337	chr8	104279719	104279748	n344980,n385433,n379369,n380218	-	870074,3921119	2
1001268	8000337	chr8	104280923	104280997	n344980,n379369,n380218,n385433	-	4251289,2490465,4204991,5748912	4
1001269	8000337	chr8	104290218	104290249	n380165	-	4996283,5602982,3014647,1545291	4
1001270	8000337	chr8	104297993	104298065	n380195,n380130,n380218,n380216,n380165,n380124,n379369,n385433	-	6353793,4023325,5616477,4556678	4
1001271	8000337	chr8	104298087	104298119	n380195,n380130,n380218,n380216,n380165,n380124,n379369,n385433	-	1361035,4473662,4158763,349617	4
1001272	8000337	chr8	104178128	104178153	n379514,n385433,n380156,n379369	-	2320775	1
1001273	8000337	chr8	104310590	104310777	n380165,n380195	-	1561542,3230541,2252777,1064637	4
1001274	8000337	chr8	104178221	104178507	n379514,n385433,n380156,n379369	-	4753299,3931459,1635037	3
1001275	8000337	chr8	104184184	104184241	n380156,n379514	-	3156233,1391717,1087429	3
1001276	8000337	chr8	104203512	104203669	n380216,n380224	-	1056045,4926999,2159915,3852737	4
1001277	8000337	chr8	104215046	104215071	n380224	-	5869441	1
1001278	8000338	chr3	164337281	164338236	n366658,n366659,n366347,n366348	+	4769391,5694057,3843309,4219648,5470755,217658,4833847,1044694	8
1001279	8000341	chr10	134150666	134150746	n407147	+	1642872,3911244	2
1001280	8000342	chr2	79362654	79364053	n383660,n383662	-	2420410,1267288,3170272,602654,6389910,4864579,5052024,2442803,799143,2087363,4693729,6495222,2757586,374202,4542098,6351755,1731157,3444042,568340,6533134,4795582,2831899,4885260,138614,5737256,4728833,1454212,5217572,166473,4235486,3825333,215107,299859,1480243,3810064,2048820,5031122	37
1001281	8000342	chr2	79364350	79364443	n383660,n383662	-	6405241,6169975,4311429,5561113,312742,94893,5896008,5624456	8
1001282	8000342	chr2	79365095	79365155	n383660,n383662	-	2867284,3434177,4434545	3
1001283	8000343	chr6	72053216	72053600	n369244,n377853,n378511	-	1877075,3006575,302324,2412252	4
1001284	8000343	chr6	72084898	72084923	n341904	-	2867507	1
1001285	8000343	chr6	72086256	72087162	n344678	-	4078621,2913456,3804241,6480238,454207,4772305,1817775,558270,5036230	9
1001286	8000343	chr6	72090862	72091135	n344678	-	20800,4966739,471256,5804055	4
1001287	8000343	chr6	72093573	72093689	n344678	-	991929,4821502,546359,973644,6469713,5743338	6
1001288	8000343	chr6	72096606	72097087	n344678	-	5865642,632750,3336321,4301789,707490,2740158,3055055,190560	8
1001289	8000343	chr6	72098199	72098820	n344678	-	5028832,4522058,3413419,4441648,6549685,3518677,2425469,917656,4526796,1749246	10
1001290	8000343	chr6	72106430	72106455	n344678	-	5986196	1
1001291	8000343	chr6	72118059	72118604	n369469,n344678	-	3239577,3100216,1700496,1383333	4
1001292	8000343	chr6	72118677	72119751	n369469,n344678	-	6510554,2399557,2026113,1362460,3960559,3016488,1037011,6211185	8
1001293	8000343	chr6	72054165	72054284	n369244,n377853,n378511	-	4765017,4713174,4736296	3
1001294	8000343	chr6	72120191	72121855	n369469,n344678	-	2104424,3193487,4283246,6092938,6395893,3226560,5268671,4368449	8
1001295	8000343	chr6	72123882	72123907	n344678,n369245,n368618,n368869,n369469,n378511,n377853,n368870	-	1454669	1
1001296	8000343	chr6	72124024	72124049	n344678,n369245,n368618,n368869,n369469,n378511,n377853,n368870	-	3149849	1
1001297	8000343	chr6	72125384	72125996	n344678,n369245,n368618,n368869,n369469,n378511,n377853,n368870	-	4276372,1515572,3566679,3282909	4
1001298	8000343	chr6	72126180	72126212	n344678,n369245,n368618,n368869,n369469,n378511,n377853,n368870	-	1992573,5463895,2922030	3
1001299	8000343	chr6	72127025	72127095	n368870,n377853,n344678,n368869,n369245,n378511,n368618	-	1516230,6403739,2504662,4172834	4
1001300	8000343	chr6	72054293	72054318	n369244,n377853,n378511	-	3566997	1
1001301	8000343	chr6	72127095	72127129	n368870,n377853,n344678,n368869,n369245,n378511,n368618	-	5586279,3287448,2241091,1644753	4
1001302	8000343	chr6	72128428	72128457	n368870,n344678,n368618,n369246	-	4659953,2043829,6103331	3
1001303	8000343	chr6	72129840	72129964	n369246,n368870,n368869,n377853,n368618,n369245,n378511,n344678	-	528576,2448130,4242593	3
1001304	8000343	chr6	72130029	72130413	n369246,n368870,n368869,n377853,n368618,n369245,n378511,n344678	-	5505032,3707669,2544858,5276933	4
1001305	8000343	chr6	72130454	72130479	n369246,n368870,n368869,n377853,n368618,n369245,n378511,n344678	-	646296	1
1001306	8000343	chr6	72055876	72055902	n369244	-	5842738,4178117	2
1001307	8000343	chr6	72058251	72058284	n378511	-	5386378,4490431,853392,2642472	4
1001308	8000343	chr6	72084080	72084554	n341904,n344678	-	5281602,3705353,5612648	3
1001309	8000344	chrX	17546617	17546824	n337639	+	940928,42948,5582438,3818284	4
1001310	8000344	chrX	17604079	17604982	n337639	+	677801,4177167,4484527,5933016,6533104,4466330,1135387,1272186,4484622	9
1001311	8000345	chr10	45433009	45433123	n371768	+	4036346,5437126,3795648,744048	4
1001312	8000345	chr10	45450935	45451147	n371768,n372013	+	5728155,1950153,6447466,1343926	4
1001313	8000346	chr13	62895451	62895503	n373606	+	5347337,5841376,4118976,4769254	4
1001314	8000346	chr13	62896099	62896496	n373606	+	1566596,1827525,3048303,4571238	4
1001315	8000347	chr21	23120819	23120916	n376994	+	1394392,5112029,2423494,5542158	4
1001316	8000347	chr21	23157300	23157330	n377021,n376994	+	524538,483577,3133310,3729834	4
1001317	8000347	chr21	23158635	23158695	n377021,n376994	+	992643,815967,554250,3895063	4
1001318	8000347	chr21	23169553	23169661	n376994,n377021	+	66012,3859691,2114421,3714392	4
1001319	8000348	chr11	27912006	27912628	n342758	-	6082534,1786320,6122675,5981985,4625533,4182328,83606	7
1001320	8000349	chr6	31022054	31022281	n368605,n378210,n345923	+	4923587,4493930,2132670,6403167	4
1001321	8000349	chr6	31023525	31024644	n368605,n378210,n345923	+	3338422,2883335,1237236,501859,3551092,5179210,6155089,1490803,5778284,3343462,3953732,5807319,5855242,4974926,507268,3438677,1003912,3124250,3475165,3696976	20
1001322	8000349	chr6	31027202	31027554	n368605,n378210,n345923	+	1258070,5156075,4795663,4688383	4
1001323	8000351	chr4	12861179	12861468	n366956	-	346524,4122154,5105391,5904118	4
1001324	8000353	chr11	134306428	134306453	n409467,n372652,n381807	+	2401055	1
1001325	8000353	chr11	134350748	134350794	n372654,n372655,n372856,n409467,n381807,n372653	+	4124061,3439809,3541872	3
1001326	8000353	chr11	134352542	134352614	n409467,n372856,n372655,n372654,n381807,n372656	+	2375418,2163068,1935139,4169340	4
1001327	8000353	chr11	134352641	134352683	n409467,n372856,n372655,n372654,n381807,n372656	+	5360315,1735361,4282661,1310148	4
1001328	8000353	chr11	134372837	134372884	n372856,n372656	+	5618191,4458343	2
1001329	8000353	chr11	134373059	134373084	n372856,n372656	+	5224161	1
1001330	8000353	chr11	134374714	134374739	n381807,n409467	+	439116	1
1001331	8000353	chr11	134306562	134306597	n409467,n372652,n381807	+	526985,2850846	2
1001332	8000353	chr11	134375105	134375397	n381807,n409467	+	5920577,5951170,2105953	3
1001333	8000353	chr11	134336378	134337455	n409467,n381807	+	4514865,1430246,2105791,2999046	4
1001334	8000353	chr11	134337832	134337857	n409467,n381807	+	5564716	1
1001335	8000353	chr11	134344076	134344101	n372653	+	4809657	1
1001336	8000353	chr11	134349989	134350014	n372654,n372655,n372856,n409467,n381807,n372653	+	2005924	1
1001337	8000353	chr11	134350278	134350717	n372654,n372655,n372856,n409467,n381807,n372653	+	1809420,4363938,2415836,298721	4
1001338	8000354	chr9	72434070	72434095	n370845,n411010,n370730,n380257	-	6363720	1
1001339	8000354	chr9	72435609	72435635	n370730,n380257,n370845,n411010	-	660344,5473020	2
1001340	8000354	chr9	72434402	72434718	n370845,n411010,n370730,n380257	-	4889269,2411397	2
1001341	8000354	chr9	72435497	72435564	n370730,n380257,n370845,n411010	-	2209194,5526625,4390012,5754180	4
1001342	8000355	chr2	4009399	4009484	n365369,n365367,n364843,n364554,n364844	-	463818,3730305,5940171,732666	4
1001343	8000355	chr2	4015792	4015878	n364843,n364554	-	5054717,701843,3055031,2176667	4
1001344	8000355	chr2	4020474	4020664	n364845,n364846	-	1544459,3489754,4664586,5898407,4149986,4235330,1769841,4201205	8
1001345	8000355	chr2	4020664	4020692	n364845,n364846	-	5317397,3033764,6157135,1316921	4
1001346	8000355	chr2	4021369	4021580	n365368,n364846,n364845,n364844,n364554,n364843,n365367,n365369,n364553	-	2035208,4278400,179940,54299	4
1001347	8000355	chr2	4005351	4006405	n365367,n364553,n365369,n365368	-	3380120,2616643,3646128,2620153,230637,5138162,298170,1383017	8
1001348	8000355	chr2	4007545	4007608	n365367,n365369,n365368,n364843,n364554,n364553,n364844	-	1140338,3047558	2
1001349	8000355	chr2	4007906	4008146	n365367,n365369,n365368,n364843,n364554,n364553,n364844	-	3799438,3999061,1178632,950501,4669747,261627	6
1001350	8000356	chrX	99193402	99193428	n335702	-	6194846,3517252	2
1001351	8000363	chr3	104536347	104536455	n345914,n366463	-	4353197,1298311,1728071,4941498	4
1001352	8000364	chr6	1204086	1204152	n336282,n336217	+	5913658,1797157,276896	3
1001353	8000366	chr1	229026013	229026038	n338551,n326191,n364290	-	1011382	1
1001354	8000366	chr1	229026962	229026987	n338551,n326191,n364290	-	4660075	1
1001355	8000366	chr1	229027278	229027394	n338551,n326191,n364290	-	4947038,2511443	2
1001356	8000366	chr1	229084368	229084393	n338551	-	1851681	1
1001357	8000366	chr1	229085441	229085476	n338551	-	6341731,4012245,1319140,5893307	4
1001358	8000367	chr11	65220424	65220512	n372540	+	1217731,5003754,3431712,3245927	4
1001359	8000368	chr1	3816997	3817195	n377836,n381047,n386562,n378677,n337649	+	1940941,5722750,4634057,1989467,5207981,5448586,5343075,3784126	8
1001360	8000368	chr1	3820531	3820595	n377836,n337649	+	1626869,1693271,5949450,2752722	4
1001361	8000368	chr1	3821815	3821953	n377836	+	415885,1293847,4365227,5914052	4
1001362	8000369	chr12	126652920	126653050	n380633	+	4064697,600546,275390,2287595	4
1001363	8000369	chr12	126654301	126654441	n380633	+	3412069,4233834,1990678,5073399	4
1001364	8000369	chr12	126655862	126655898	n380633	+	3624265,954291,2832940,3956738	4
1001365	8000369	chr12	126656149	126656199	n380633,n373158,n373449	+	4359036,4868678,183996,5726710	4
1001366	8000369	chr12	126651056	126651120	n373156,n373445,n373158,n373448,n373449,n373447,n373157,n373446,n373450	+	35378,4469306,2989682	3
1001367	8000369	chr12	126651270	126651295	n373156,n373445,n373158,n373448,n373449,n373447,n373157,n373446,n373450	+	2131610	1
1001368	8000369	chr12	126651423	126651490	n373445,n373446,n373156,n373157,n373450,n373449,n373447,n373448,n373158	+	911045,1684195,3311784	3
1001369	8000370	chr7	135910	136228	n369640,n369900	-	3392332,1155126,6080803	3
1001370	8000370	chr7	145304	145406	n369641,n369901,n370114,n346324,n369902,n369640	-	4087026,4280346,82111,3049021	4
1001371	8000370	chr7	145963	146939	n346324,n369903,n369905,n370115	-	5902021,1421687,1900508	3
1001372	8000370	chr7	147705	147730	n346324,n369903,n369905,n370115	-	1170397	1
1001373	8000370	chr7	148402	148449	n369642,n369643,n369640,n346324,n369902,n370114,n369903,n369901,n369905,n370115,n369900	-	2680625,5584463	2
1001374	8000370	chr7	148531	148585	n369642,n369643,n369640,n346324,n369902,n370114,n369903,n369901,n369905,n370115,n369900	-	531195,2460926,3067568	3
1001375	8000370	chr7	149328	149358	n369900,n369642,n369643,n370115,n369905,n369640,n370114,n346324,n369902,n369903	-	1492620,1520969	2
1001376	8000370	chr7	149395	149423	n369900,n369642,n369643,n370115,n369905,n369640,n370114,n346324,n369902,n369903	-	1644238,3969160	2
1001377	8000370	chr7	144453	144601	n369641,n369901,n370114,n346324,n369902,n369640	-	563858,787118,5110815,1710253,5507601	5
1001378	8000370	chr7	144665	144690	n369641,n369901,n370114,n346324,n369902,n369640	-	2388493	1
1001379	8000370	chr7	144716	144802	n369641,n369901,n370114,n346324,n369902,n369640	-	4961486,6411076,4009109,4083529	4
1001380	8000370	chr7	145112	145275	n369641,n369901,n370114,n346324,n369902,n369640	-	5391441,4294134,6313410,5123287	4
1001381	8000371	chr18	47340498	47340770	n339879,n328167	+	5247634,2393221,2426246,667860,6291273,5600024,2681811,4307320	8
1001382	8000371	chr18	47365672	47365712	n339879	+	449827,6537518,4366163,4340843	4
1001383	8000371	chr18	47366733	47366792	n339879	+	3485772,3529691,1079557,5497944	4
1001384	8000371	chr18	47376133	47377387	n339879	+	3252835,2488171,1824571,6112880	4
1001385	8000372	chr2	65258129	65258154	n364927,n364926	-	2906238	1
1001386	8000373	chr7	72617465	72617501	n406149,n405453	+	473676,5842006,2937174,5028409	4
1001387	8000374	chr2	62852113	62852141	n364564,n365459	-	4867457,4217348,4102116,4524733	4
1001388	8000374	chr2	62856514	62856577	n364564,n365459	-	1495489,5849718,2033769	3
1001389	8000374	chr2	62858539	62858674	n364564,n365459,n365454,n365458,n364922,n365456	-	4546705,5822232	2
1001390	8000374	chr2	62889029	62889060	n365458,n364922,n365459,n364564	-	2486713,5589334,973850,6221828	4
1001391	8000374	chr2	62817653	62817696	n364922,n365454	-	2120468,4263571,3200857,6103117	4
1001392	8000374	chr2	62839050	62839075	n365456,n365455,n365458,n364564,n365459	-	1418980	1
1001393	8000374	chr2	62839093	62839322	n365456,n365455,n365458,n364564,n365459	-	3389737,4173896,1254404	3
1001394	8000374	chr2	62839473	62839505	n364564,n365456,n365459,n365455,n365458	-	4521424,5136365,1859646,4367586	4
1001395	8000374	chr2	62840740	62840808	n364564	-	3023763,3830312,5622210,5438443	4
1001396	8000376	chr1	2471312	2471351	n326728,n326731,n326730	-	3945178,2131191,3615892,6377488	4
1001397	8000376	chr1	2473410	2473447	n326731,n405204,n326730,n326728	-	2599153,602772,4309141	3
1001398	8000377	chr22	34604224	34604496	n377395	-	1422431,1939501,5564801,5797809	4
1001399	8000377	chr22	34605180	34605251	n377490,n377395	-	1240945,347394,4261689,673063	4
1001400	8000379	chr18	70826812	70826870	n339920,n376164,n376075,n376165,n376077,n376076,n375861,n375880,n376078	-	6102069,2758504,5561878,1184303	4
1001401	8000379	chr18	70827145	70828338	n339920,n376164,n376075,n376165,n376077,n376076,n375861,n375880,n376078	-	949053,4205360,4827002,440155	4
1001402	8000379	chr18	70829060	70829171	n376079,n376166,n376077,n376164,n376165,n375861,n376078,n376076,n375880,n339920	-	2412905,4904000,234871,2692087	4
1001403	8000379	chr18	70837119	70837258	n376166,n339920,n375880	-	1696709,1243239,5295774,4770893	4
1001404	8000379	chr18	70840109	70840155	n339920,n375880	-	3654501,6222159,2978729,6350604	4
1001405	8000379	chr18	70818534	70818606	n339920,n375880,n376164,n376165	-	3586490,6542684	2
1001406	8000379	chr18	70867888	70867980	n376165,n376079,n376078,n375861,n375880,n339920	-	2146634,4459114,139584,6358974	4
1001407	8000379	chr18	70923047	70923113	n376168,n376079,n376167,n376165,n376078,n375861,n339920,n375880	-	4123998,2510325,4983190,4153865	4
1001408	8000379	chr18	70931482	70931522	n376078,n375861,n376079,n376165,n339920,n376167,n375880,n376168	-	2347148,4425652	2
1001409	8000379	chr18	70818647	70818687	n339920,n375880,n376164,n376165	-	1824958,4781698	2
1001410	8000379	chr18	70820686	70820717	n375880,n339920,n376165,n376164,n376077	-	1693677,3739595	2
1001411	8000379	chr18	70821390	70822991	n375861,n376075,n375880,n376165,n376164,n376076,n339920,n376077	-	3427394,2761346,2838406,1266818,4310829,2651899,1844910,6312349,3191599,2648587,6514383,3058603	12
1001412	8000379	chr18	70823102	70823154	n375861,n376075,n375880,n376165,n376164,n376076,n339920,n376077	-	728789,3572936,2566505,2321174	4
1001413	8000380	chr17	65671381	65671712	n340808	-	2868558,4579199,1271318,952025,1519471,5590049,4843418,6166458	8
1001414	8000380	chr17	65675274	65675316	n340808	-	3619792,322362,6394533,1317516	4
1001415	8000381	chr12	5127776	5128203	n380556	+	4875825,2565048,2118870,3191601,3772936,6335484,2375212,5808453	8
1001416	8000382	chr21	16134159	16134465	n346212,n377204,n377205	-	5718002,4320990,3396350,3399219	4
1001417	8000382	chr21	16135169	16135194	n377204,n346212,n377205	-	2159798	1
1001418	8000382	chr21	16135242	16135285	n377204,n346212,n377205	-	5457141,5834005	2
1001419	8000384	chrX	62617415	62617721	n371499	-	5083305,2288135,591350,806356	4
1001420	8000384	chrX	62647996	62648855	n344751,n371304,n337733,n371502,n371501,n371319,n323867,n371503	-	503847,4221072,4016171	3
1001421	8000384	chrX	62652196	62652228	n371504,n371319,n371502,n371503,n371501,n371304,n337733,n371500,n344751	-	1648377,1566417,6246387,4602804	4
1001422	8000384	chrX	62652293	62652360	n371504,n371319,n371502,n371503,n371501,n371304,n337733,n371500,n344751	-	626955,3680135,4901398,5574835	4
1001423	8000384	chrX	62729837	62729862	n371385,n371501,n344751,n371505	-	3591029	1
1001424	8000384	chrX	62619686	62619752	n371499,n371500	-	3332637,4381745	2
1001425	8000384	chrX	62729900	62729959	n371385,n371501,n344751,n371505	-	641474,282976,314009	3
1001426	8000384	chrX	62736800	62736951	n371319,n371385,n371503,n344751,n371304,n371501	-	1745238,6396512,108974,5685217	4
1001427	8000384	chrX	62780717	62780873	n344751,n337733,n371505,n371385,n371503,n371500,n371319,n371502,n371304,n371501,n371504	-	882001,3181924,2807951,53651,4536066,5475807,5762191,5871587	8
1001428	8000384	chrX	62646454	62646479	n344751,n371304,n337733,n371502,n371501,n371319,n323867,n371503	-	1481914	1
1001429	8000384	chrX	62646779	62646872	n344751,n371304,n337733,n371502,n371501,n371319,n323867,n371503	-	5390779,2626498	2
1001430	8000384	chrX	62646876	62647850	n344751,n371304,n337733,n371502,n371501,n371319,n323867,n371503	-	4077760,6131146,2290220,5935853,918413,2589682,1742843,4824353,4294858	9
1001431	8000385	chr17	79139320	79139516	n407737	+	4264772,1758607,5357939,5439969,2009234,4866234,4830321,3918591	8
1001432	8000385	chr17	79140507	79140629	n407737	+	6031184,2881365,370098,2845788	4
1001433	8000385	chr17	79152849	79152947	n407737	+	4379321,4187365,4218349,944304	4
1001434	8000385	chr17	79154923	79155132	n407737	+	6314576,5743906,5134524,2620597,3483408,2956402,2961742,4448746,5894911,4412570,4850108,1962793,4163849,3636522,4622097,966565	16
1001435	8000385	chr17	79155359	79155878	n407737	+	4349321,2413021,6007845,923125,3417077,5152830,3311931,2346682,3117022,5449068,286243,593902	12
1001436	8000385	chr17	79156793	79156932	n407737	+	2912654,518698,214301,4567010	4
1001437	8000389	chr1	15438330	15442368	n407667,n377783,n377652	-	6006200,6490124,6165171,6341388,1327199,6480603,1326932,3459664,4506364,1743768,185406,3512577,3492331,2356416,2581243,4396357,1511444,2734563,2637523,200872,1326965,2458168,2878474,4645011,478796,4354728,28717,5054052,2115684,5243998,4268441,3641275	32
1001438	8000389	chr1	15442515	15442970	n407667,n377783,n377652	-	5401736,3042212,5878248,5545426	4
1001439	8000389	chr1	15445015	15445241	n407667,n377783,n377652	-	2589324,2553104,30987,2270794	4
1001440	8000389	chr1	15447082	15447187	n377652	-	1920976,4711008,1537155,5208107	4
1001441	8000389	chr1	15447467	15447505	n407667,n377652,n377783	-	2364078,4151001,1188803,3938434	4
1001442	8000389	chr1	15450726	15450795	n377652,n377783,n407667	-	2212311,668845,3078024,5529780	4
1001443	8000389	chr1	15478788	15478885	n377783,n377652,n407667	-	4593597,4314515,3010956	3
1001444	8000389	chr1	15478909	15478950	n377783,n377652,n407667	-	1040474,316152,6124725,1716036	4
1001445	8000393	chr20	26167688	26168203	n376823,n376824,n378247	-	5321038,6253302,232492,239881	4
1001446	8000393	chr20	26168355	26168457	n376823,n376824,n378247	-	4574243,5915476,5780391	3
1001447	8000393	chr20	26172446	26172471	n376823,n376824,n378247	-	4435786	1
1001448	8000393	chr20	26180129	26180158	n376824,n378247	-	1712128,109766,2897639,5869861	4
1001449	8000394	chr9	106761790	106761869	n370994,n370993,n370995	+	944203,2569783,4592474	3
1001450	8000394	chr9	106762476	106762671	n370995	+	4597401,2018929,4761300,2231785	4
1001451	8000395	chr7	101208738	101209752	n341284,n369536,n369694	-	3714834,6516468,2719177,5379590	4
1001452	8000395	chr7	101210172	101210759	n341284,n369536,n369694	-	2273890,2476047,1716237,3868789	4
1001453	8000395	chr7	101212216	101212241	n369694,n341284,n369536	-	2526832	1
1001454	8000395	chr7	101212260	101212285	n369694,n341284,n369536	-	2035248	1
1001455	8000398	chr13	25749153	25750987	n381995	-	1135760,6061056,2948814,3770499,6474005,4199682,4361086,6251086,557695,3155533,3682962,2339096,3836772,554600,4676336,851451	16
1001456	8000398	chr13	25753997	25754096	n381995	-	6534484,2541844,616326	3
1001457	8000399	chr16	70193585	70193949	n379637	-	6394124,3467792,5611416,4238584	4
1001458	8000399	chr16	70194081	70194214	n379637	-	5720527,2126670,4665848,733824,3728848,1179141,4860234,1269163	8
1001459	8000399	chr16	70194646	70194834	n379637	-	1443070,644544,5915615,1793618	4
1001460	8000399	chr16	70195425	70195562	n379637	-	4884180,1633069,4371784,104012	4
1001461	8000400	chr8	75522108	75522199	n370509,n370688,n370508	-	2467636,5905619	2
1001462	8000400	chr8	75524752	75524786	n370688,n370509,n370508	-	1412135,483215	2
1001463	8000400	chr8	75541036	75541105	n370509	-	4520659,4194821,1095183,2001587	4
1001464	8000403	chr7	2757557	2760015	n369645	-	645760,4071201,4522063,1653939,4060189,328052,5814287,4126825,6109248,4800550,107646,4613645,6488217,5131094,3564334,4319142,6103182,4112265,5056525,5200460,1877255,4790443,627201,1803215,5612363,3804357,474565,2883285,4674654,5418081,1347572,763904,1398033,1014976,6144065,4048147,6292523,2440175,6108252,3333441,3003343,3950786,3919748,3339489	44
1001465	8000403	chr7	2762257	2762327	n369645	-	1264693,3569650	2
1001466	8000404	chr14	101724034	101724162	n374083,n374225	+	6251483,1361669,1056242	3
1001467	8000404	chr14	101742828	101744314	n374083	+	1417535,4418394,2136659,2564672	4
1001468	8000405	chr1	3652607	3652648	n409345,n378918,n409346,n409347,n377968,n378027,n345873,n378145	-	4680398,2621991	2
1001469	8000405	chr1	3655094	3655810	n409345,n378918,n409346,n409347,n377968,n378027,n345873,n378145	-	1680068,5547944,1728060,3013355,4710618,2593653,298048,1700743,1618822,5244007,5752543,5479599	12
1001470	8000405	chr1	3656752	3656783	n409345,n378918,n409346,n409347,n377968,n378027,n345873,n378145	-	3807746,912174,379863,5107557	4
1001471	8000405	chr1	3656830	3656913	n409345,n378918,n409346,n409347,n377968,n378027,n345873,n378145	-	5383809,704072,5499824,5113009	4
1001472	8000405	chr1	3652745	3653120	n409345,n378918,n409346,n409347,n377968,n378027,n345873,n378145	-	4926465,6462540,4219059,1938154,1972188,2373477,5568605,5445463,3592356,6216630,6075527,1879439,5898379,6019018,248387,3157421,6264904,1352899	18
1001473	8000405	chr1	3659390	3659474	n409346,n409347,n377968,n345873,n409345,n378918,n378145	-	1288728,1219069,1311902,5120562	4
1001474	8000405	chr1	3659475	3659521	n409346,n409347,n377968,n345873,n409345,n378918,n378145	-	6055083,4162811,719998,5520121	4
1001475	8000405	chr1	3659657	3659682	n378145,n345873,n409345,n409347,n409346,n378918,n377968,n380672	-	4795303	1
1001476	8000405	chr1	3659692	3659738	n378145,n345873,n409345,n409347,n409346,n378918,n377968,n380672	-	2596705,1987543	2
1001477	8000405	chr1	3662171	3662722	n377968,n378145,n380672,n409345,n409347,n409346,n378918,n345873	-	1956037,148874,3162096,1428810,4439870,3899376,1605686,1439465,4270680,6072884,1641168,776619,4646429,3896738,354434,6191128	16
1001478	8000405	chr1	3662767	3662797	n377968,n378145,n380672,n409345,n409347,n409346,n378918,n345873	-	3098454,3256789	2
1001479	8000405	chr1	3662806	3662834	n377968,n378145,n380672,n409345,n409347,n409346,n378918,n345873	-	6246526,2040493	2
1001480	8000405	chr1	3662871	3663290	n377968,n378145,n380672,n409345,n409347,n409346,n378918,n345873	-	4152602,604787,4631707,6054724,2445758,2932234,1145445	7
1001481	8000405	chr1	3653166	3653353	n409345,n378918,n409346,n409347,n377968,n378027,n345873,n378145	-	3909849,1096525,5555884,340996	4
1001482	8000405	chr1	3663378	3663403	n377968,n378145,n380672,n409345,n409347,n409346,n378918,n345873	-	2885823	1
1001483	8000405	chr1	3653489	3653653	n409345,n378918,n409346,n409347,n377968,n378027,n345873,n378145	-	2658358,853546,3080948,3461571,3917960,2094960,4588029,6152781	8
1001484	8000405	chr1	3653757	3654046	n409345,n378918,n409346,n409347,n377968,n378027,n345873,n378145	-	2926457,5848313,3183187,576421	4
1001485	8000405	chr1	3654499	3654936	n409345,n378918,n409346,n409347,n377968,n378027,n345873,n378145	-	3696858,1122054,5724700,1068293	4
1001486	8000406	chr2	43339202	43339341	n345521	+	4378605,1206072,2258111	3
1001487	8000406	chr2	43363660	43363719	n345521	+	297601,4063486,4076024,5906111	4
1001488	8000407	chr14	95797622	95797702	n374422,n374204,n374421	+	1004844,6503840,2101308,4207543	4
1001489	8000407	chr14	95799023	95799110	n338462,n374422	+	4061613,1502335,5969705,2162985	4
1001490	8000407	chr14	95800580	95800675	n374422,n338462	+	3511717,2508427,2855859	3
1001491	8000407	chr14	95801087	95801112	n374422,n338462	+	1045863	1
1001492	8000407	chr14	95795936	95796004	n374205,n374204,n374420,n374421,n338462	+	492822,2618085,3681023,979426	4
1001493	8000407	chr14	95796301	95796338	n374205,n374204,n374420,n374421,n338462	+	3122947,5936381,5514215,3289283	4
1001494	8000407	chr14	95796376	95796506	n374205,n374204,n374420,n374421,n338462	+	2448913,4878293,45699	3
1001495	8000408	chr5	180256981	180257006	n368391,n368603,n368389,n368390,n368601,n368387,n340787,n384790,n368392,n368600,n368386,n368602	-	2978463	1
1001496	8000408	chr5	180257164	180257340	n368391,n368603,n368389,n368390,n368601,n368387,n340787,n384790,n368392,n368600,n368386,n368602	-	658222,2565133	2
1001497	8000408	chr5	180257460	180257591	n368391,n368603,n368389,n368390,n368601,n368387,n340787,n384790,n368392,n368600,n368386,n368602	-	4265202,1004023,2927235	3
1001498	8000408	chr5	180257615	180257640	n368391,n368603,n368389,n368390,n368601,n368387,n340787,n384790,n368392,n368600,n368386,n368602	-	4995091	1
1001499	8000408	chr5	180257859	180258114	n368391,n368603,n368389,n368390,n368601,n368387,n340787,n384790,n368392,n368600,n368386,n368602	-	3339433,5192503,2934112,526005	4
1001500	8000408	chr5	180258237	180258262	n368391,n368603,n368389,n368390,n368601,n368387,n340787,n384790,n368392,n368600,n368386,n368602	-	287989	1
1001501	8000408	chr5	180258347	180258583	n368391,n368603,n368389,n368390,n368601,n368387,n340787,n384790,n368392,n368600,n368386,n368602	-	4680941,1032052,2304776,3536432,364184,4495796	6
1001502	8000408	chr5	180253995	180254079	n368386,n368387,n368599,n368388,n368600,n368601,n368389,n368602,n368390	-	2172010,1372526,4496268	3
1001503	8000408	chr5	180254142	180254167	n368386,n368387,n368599,n368388,n368600,n368601,n368389,n368602,n368390	-	3372101	1
1001504	8000408	chr5	180254226	180254251	n368386,n368387,n368599,n368388,n368600,n368601,n368389,n368602,n368390	-	1603272	1
1001505	8000409	chr14	101540549	101540786	n386081	+	3856825,6248038,1194378,4138329,5874703,4385047,6448425,4348576,5009465	9
1001506	8000411	chr13	99054387	99059692	n382094	+	4906714,5524373,2055103,4540624,3076294,1476173,3880103,1691359,4692278,5244470,2646675,4582339,2702406,386269,4030992,5191017,4502036,3657000,3970223,1261257,5629130,5765036	22
1001507	8000414	chr1	95752179	95752213	n363911,n326514,n326517	+	2304197,6237241,3897455,3331759	4
1001508	8000414	chr1	95752626	95752651	n363911,n326514,n326517	+	1569985	1
1001509	8000414	chr1	95752893	95753227	n363911,n326514,n326517	+	6101550,4831607,1641522	3
1001510	8000415	chr2	175190784	175192101	n339019	+	5466373,558284,3648705,2058351,1721250,6216456,2196946,6126943,3175180,1939022,1526931,3297374,4664770,3566776,2734457,300230	16
1001511	8000415	chr2	175193194	175193499	n339019,n364765	+	5620247,3802323,2681052,453759,169008,3169854,3064919	7
1001512	8000415	chr2	175193510	175193535	n339019,n364765	+	5025980	1
1001513	8000415	chr2	175193789	175193871	n364765,n339019	+	2586747,1616132,333762,3190545	4
1001514	8000415	chr2	175194115	175194916	n364765,n339019	+	6462313,1779763,3672049,5115321	4
1001515	8000419	chr7	112258151	112258333	n369835,n370085,n370086,n369608	+	4391124,6036843,6446787,2957878,121332,3695340,1853470,543359	8
1001516	8000419	chr7	112258906	112258931	n370086,n369608	+	5980823	1
1001517	8000419	chr7	112260532	112260660	n370086,n369608,n370085,n369835	+	2281249,5320057,3451797,1900727	4
1001518	8000420	chr20	11247371	11249509	n383857	-	1975601,1532173,6179476,2822754,4266704,4678708,2656693,6009787	8
1001519	8000420	chr20	11253993	11254023	n383857	-	2761360,5641083,5930321,3943790	4
1001520	8000422	chr3	144162510	144163989	n339633	-	3876726,3956322,2904225,272208	4
1001521	8000423	chr14	29311019	29311136	n380839,n380908	+	5488012,2902749,1706839,6159055	4
1001522	8000423	chr14	29311214	29311256	n380839,n380908	+	6059215,4392520	2
1001523	8000423	chr14	29311419	29311444	n380839,n380908	+	3457341	1
1001524	8000423	chr14	29339517	29339607	n380940	+	3575357,5595040,1621959,2054890	4
1001525	8000423	chr14	29399145	29399186	n380940	+	719344,2667466,2723136,2592966	4
1001526	8000423	chr14	29400775	29400823	n380916	+	4033486,3884878,1532523,1061478	4
1001527	8000423	chr14	29434421	29434505	n380916	+	237858,4617631,5812798,6214722	4
1001528	8000423	chr14	29437367	29437576	n380940,n380916	+	2464511,1220007,2989597,5769172,1438039,2958890,6056458,4024167	8
1001529	8000423	chr14	29299542	29299643	n380908,n380802,n380940,n380880,n380839	+	3660437,3419738	2
1001530	8000423	chr14	29299683	29299708	n380908,n380802,n380940,n380880,n380839	+	2311130	1
1001531	8000423	chr14	29301216	29301260	n380802,n380940,n380839,n380908,n380880	+	3686165,3913977,1492424,3959855	4
1001532	8000423	chr14	29306458	29306530	n380802,n380839,n380940,n380908,n380880	+	1660896,1970892,6435536,3381127	4
1001533	8000423	chr14	29306739	29306827	n380802,n380839,n380940,n380908,n380880	+	1112587,757384,1033424	3
1001534	8000424	chr2	118802269	118802318	n365225,n365717	+	141340,724645,417390,4186667	4
1001535	8000424	chr2	118815207	118815233	n365227,n365228,n365717	+	5471032,4063655	2
1001536	8000424	chr2	118815286	118815336	n365227,n365228,n365717	+	6202907,6385480	2
1001537	8000424	chr2	118815426	118815459	n365227,n365228,n365717	+	546355,4716067	2
1001538	8000425	chr19	47140409	47141799	n376424,n338742	-	3191354,4755957,3286038,3467614,1122700,4231341,4433106,4090031,4945191,3713366,6462732,1836881	12
1001539	8000426	chrX	118600256	118601454	n408253,n385817,n385816	-	1673395,5377353,2626409,1950543	4
1001540	8000426	chrX	118601841	118602040	n408253,n385817,n385816	-	465209,4750160,695667,1760719	4
1001541	8000426	chrX	118602090	118602178	n408253,n385817,n385816	-	2011840,2365300	2
1001542	8000426	chrX	118602381	118602694	n408253,n385817,n385816	-	406548,4893877	2
1001543	8000426	chrX	118602821	118602977	n408253,n385817,n385816	-	3432281,6084732,463267,4420523	4
1001544	8000429	chr17	35218995	35219202	n380282	-	5866657,2154661,3974965,4087255	4
1001545	8000429	chr17	35264701	35264793	n380339,n380297	-	2800257,3215255	2
1001546	8000429	chr17	35285006	35285066	n380297	-	4804137,88941,3253125,4002951	4
1001547	8000429	chr17	35290118	35290339	n340628,n375832,n380297	-	2203675,1525120	2
1001548	8000429	chr17	35290696	35290811	n340628,n375832,n380297	-	6031316,2575304,6481717,4106239,5866413,1504180,2676729,1491716	8
1001549	8000432	chr22	30101322	30101409	n377390	-	4673850,5559483,6026146,4819320	4
1001550	8000432	chr22	30102137	30102223	n377390	-	2620359,3357874,2513277,2203352	4
1001551	8000432	chr22	30107843	30107901	n377391,n377392	-	3622351,1732740	2
1001552	8000432	chr22	30115598	30115700	n377390,n377391,n377392	-	5624150,4372377	2
1001553	8000433	chr19	35302898	35303830	n338509,n383461	-	5846001,4355995	2
1001554	8000433	chr19	35305123	35305148	n338509,n383461	-	787747	1
1001555	8000434	chr10	102997987	102998023	n378454,n408320,n378982,n340127,n379041	+	391557,626953,480979,6176563	4
1001556	8000434	chr10	102998041	102998197	n378454,n408320,n378982,n340127,n379041	+	5137407,1834710,2365091,3821983	4
1001557	8000434	chr10	102998276	102998604	n378454,n408320,n378982,n340127,n379041	+	6537848,6299440,2472101,1993382,4738091,4701993,6074067,3747636	8
1001558	8000434	chr10	103027329	103027451	n378454	+	603868,4052081,4491906,3713913	4
1001559	8000434	chr10	103029729	103029858	n378454	+	831026,3521684,6443121,575991	4
1001560	8000434	chr10	102989378	102989500	n380756,n408320,n380752	+	5383651,1988399,235425	3
1001561	8000434	chr10	102992021	102992187	n378982,n380756,n408320,n380752	+	5851955,2920749,5857256,1865380	4
1001562	8000434	chr10	102992306	102992331	n378982,n380756,n408320,n380752	+	5941270	1
1001563	8000434	chr10	102995871	102997123	n340127	+	2111956,5775062,3256219,5434159	4
1001564	8000434	chr10	102997700	102997725	n378454,n408320,n378982,n340127,n379041	+	3013010	1
1001565	8000434	chr10	102997762	102997796	n378454,n408320,n378982,n340127,n379041	+	3678292,5226670,4591878	3
1001566	8000434	chr10	102997828	102997922	n378454,n408320,n378982,n340127,n379041	+	1289954,1335766,2587736,6273846	4
1001567	8000436	chr16	4230144	4230275	n375219	-	803112,5180270,4233327,4522241	4
1001568	8000436	chr16	4233459	4233661	n375219	-	4668237,5444562,2400,2131457	4
1001569	8000438	chr6	58236540	58237618	n369240	-	602071,3451056	2
1001570	8000438	chr6	58256521	58256562	n406199,n346385	-	4106895,3765884,2073801	3
1001571	8000438	chr6	58275162	58275192	n346385,n378125,n377986	-	5594045,6118704,2491227	3
1001572	8000438	chr6	58275558	58275583	n346385,n378125,n377986	-	5773946	1
1001573	8000438	chr6	58276031	58276267	n346385,n378125,n377986	-	5133307,3756355,1392655,1861913	4
1001574	8000438	chr6	58285305	58285356	n346385,n406199,n377986	-	5256838,6280404,5484487,2745240	4
1001575	8000438	chr6	58239493	58239518	n346385,n369240	-	5407248	1
1001576	8000438	chr6	58246076	58246117	n346385,n406199	-	1070802,635746,2552331,4181524	4
1001577	8000438	chr6	58252707	58252736	n346385,n406199	-	5038410,6224520,2742159,548559	4
1001578	8000439	chr13	70703933	70703968	n1174,n338759,n343052,n1175,n373776	+	4592098,5846614,5846502,6327775	4
1001579	8000439	chr13	70704847	70704885	n1174,n338759,n343052,n1175,n373776	+	1102184,6381405,4714726,5439780	4
1001580	8000439	chr13	70705224	70705549	n1174,n338759,n343052,n1175,n373776	+	4771009,6368233,6311769,5782200	4
1001581	8000439	chr13	70705927	70709054	n1174,n338759,n343052,n1175,n373776	+	2341380,1105280,4524974,2889801,5990021,1345998,4999679,4938108	8
1001582	8000439	chr13	70713385	70713478	n1174,n343052,n338759	+	859588,3555478,3192102,2485750	4
1001583	8000439	chr13	70681362	70681827	n1174,n338759,n343052,n1175	+	166031,3125550,4972985,6274231	4
1001584	8000439	chr13	70682083	70682145	n1174,n338759,n343052,n1175	+	6335728,5592807,4123257,4584622	4
1001585	8000439	chr13	70689285	70689364	n1174,n338759,n343052,n1175,n373776	+	6435055,4712524,4345806,6435283	4
1001586	8000440	chr1	47644965	47645048	n363841,n363405,n363842	+	2386559,840587,2939859	3
1001587	8000440	chr1	47645137	47645214	n363841,n363405,n363842	+	1992686,3758155,3065484	3
1001588	8000440	chr1	47645539	47645564	n363841,n363405,n363842	+	3307962	1
1001589	8000440	chr1	47645591	47645633	n363841,n363405,n363842	+	6459478,6395155	2
1001590	8000440	chr1	47645937	47645962	n363841,n363405,n363842	+	1912513	1
1001591	8000441	chr18	24267764	24269841	n387053	-	4886638,5493154,3475737,4681407,698857,2349090,5111820,71053,3061264,1977958,11717,2915201	12
1001592	8000441	chr18	24283363	24283584	n387053	-	4034232,5613213,2297837,4721983,6394011,276323,2147538,3900491	8
1001593	8000442	chr11	90585786	90585875	n341093	+	4161936,2193538,2887051,3368488	4
1001594	8000443	chr13	80446721	80446746	n338789,n345204,n373794	+	1766041	1
1001595	8000443	chr13	80446768	80446821	n338789,n345204,n373794	+	672411,5877129	2
1001596	8000443	chr13	80482962	80483005	n373794,n338789	+	5812567,5515571,4122918,2060379	4
1001597	8000443	chr13	80486545	80486637	n345204,n373794,n338789	+	1248707,4113421,3808319,344587,1565959,5326339	6
1001598	8000443	chr13	80488870	80488981	n338789,n345204,n373794	+	4008300,476061,5419287,3101816	4
1001599	8000443	chr13	80488996	80489022	n338789,n345204,n373794	+	4083141,4730844	2
1001600	8000443	chr13	80490699	80490727	n338789	+	6448090,1678767,854264,252858	4
1001601	8000443	chr13	80491749	80492147	n338789,n345204	+	3490954,4674205,4179961,4358849	4
1001602	8000445	chr4	10740028	10740171	n367121,n367122,n367120	+	5384733,111197,1498827,6357424	4
1001603	8000445	chr4	10743666	10743710	n367471,n367120,n367121	+	1039745,1572813	2
1001604	8000445	chr4	10750856	10751002	n367121,n367122,n367471	+	4219464,153809,307673,1608184	4
1001605	8000446	chr3	114051080	114052347	n345594	-	3305182,5200510,6055668,5008180	4
1001606	8000446	chr3	114035440	114035465	n339434,n384298,n345594	-	3051652	1
1001607	8000446	chr3	114035681	114036165	n339434,n384298,n345594	-	699464,3298136	2
1001608	8000446	chr3	114048076	114048468	n345594	-	3103358,6216620,5960594,4437162,2407342,684582	6
1001609	8000447	chr15	101390035	101390065	n374527,n374711	+	1947747,283454	2
1001610	8000447	chr15	101403726	101404215	n374712,n374527,n374946	+	3370422,6409301,1179104,1302051,465324,698232,3012649,3391609,3565729	9
1001611	8000447	chr15	101407613	101407643	n374711,n374712	+	3419545,307064,1075008,5690545	4
1001612	8000447	chr15	101408171	101408286	n374711,n374712	+	4095802,3007843,6507006,5572185	4
1001613	8000447	chr15	101390076	101390115	n374527,n374711	+	3427690,2298749,6143965	3
1001614	8000447	chr15	101400008	101400037	n374527,n374711,n374712	+	506137,4394272	2
1001615	8000447	chr15	101400360	101400435	n374712,n374527,n374946	+	2390522,3572973,5047819,188817	4
1001616	8000447	chr15	101401614	101401639	n374712,n374527,n374946	+	4978258	1
1001617	8000447	chr15	101401945	101401970	n374712,n374527,n374946	+	1138316	1
1001618	8000449	chr9	27829356	27829434	n341668	+	2287985,2759225,4272050	3
1001619	8000449	chr9	27842630	27843137	n341668	+	3179006,4246076,6522639,831340	4
1001620	8000450	chr8	123714783	123714817	n370561	-	3079653,5626739,6379100,1241006	4
1001621	8000455	chr5	5047202	5047315	n367854,n367855	-	3241852,3021285,4856645,4524677	4
1001622	8000455	chr5	5047478	5047503	n367855	-	62685	1
1001623	8000456	chr20	12734974	12735005	n346169	+	685326,6460617,4973400,6378671	4
1001624	8000456	chr20	12740919	12740996	n346169	+	3988015,2731009,4993445,2773977	4
1001625	8000456	chr20	12741118	12741211	n346169	+	2232000,135229,4688904,3383642	4
1001626	8000456	chr20	12743491	12743575	n346169	+	3698474,4341208,1617727,3407331	4
1001627	8000457	chr19	38037729	38037763	n376457	+	5899921,803433,316679,3575753	4
1001628	8000457	chr19	38056932	38056988	n410795,n410794,n410793	+	2621006,4671657,1318257,752025	4
1001629	8000457	chr19	38058532	38058651	n410794	+	6147919,734250,871846,4010754	4
1001630	8000457	chr19	38060757	38060888	n410793,n410795,n410794	+	1960135,1243085,1691201,4817032	4
1001631	8000457	chr19	38074427	38074675	n410793	+	1937028,1335316,2779410,4056359,3412342,4520358,4542990,3811329	8
1001632	8000457	chr19	38076497	38077899	n410793,n410794,n410795	+	1054526,4638525,3245874,6206906	4
1001633	8000457	chr19	38039292	38039394	n376457,n376458,n410794,n410793	+	4858294,5490212,1427438,6389421	4
1001634	8000457	chr19	38039885	38039996	n376457,n376458,n410794,n410793	+	5142222,5513578,6048908,3908945	4
1001635	8000457	chr19	38041771	38041892	n376457,n376458,n410794,n410795	+	2395901,1630569,5311256,6207203	4
1001636	8000458	chr20	55043216	55043241	n376867	-	4701491	1
1001637	8000459	chr5	138614818	138614923	n342695,n343019,n410104,n410105,n334774,n334773	+	5253632,3418671,3469007,3397963	4
1001638	8000460	chr5	7326197	7326284	n367702	+	5689361,1700620,1183566,4355515	4
1001639	8000460	chr5	7326571	7326714	n367702	+	5158608,2471036,6062673,3589935	4
1001640	8000462	chr3	197785015	197786196	n386352,n384397	-	6403485,870588,4816147,3847905,4362473,5535643,105538,1836087,413214,5110685,5914177,2504328,3661797,1621191,4252474	15
1001641	8000462	chr3	197807187	197807505	n384397,n386352	-	1195654,707381,5341314,5082381,409813,3446320,2002491,1342682,5051966,4900641,300656	11
1001642	8000462	chr3	197790600	197790630	n384397,n386352	-	2151272,692249	2
1001643	8000462	chr3	197792637	197792674	n384397,n386352	-	2632701,6080766,4626327,1336704	4
1001644	8000462	chr3	197794313	197794361	n384397	-	6290013,5612230,3720746,4974767	4
1001645	8000462	chr3	197796137	197796163	n384397	-	320215,1357054	2
1001646	8000462	chr3	197796994	197797060	n384397	-	4434632,384476,5666238,3370220	4
1001647	8000462	chr3	197799629	197799686	n384397	-	5819935,4514149,1170184,4271047	4
1001648	8000462	chr3	197803719	197803868	n386352,n384397	-	6316526,3217957,1782740,3059201,1109634,2246029,5880818,5980227	8
1001649	8000462	chr3	197804075	197804105	n384397,n386352	-	5829216,3318806,6425643,6412851	4
1001650	8000464	chr10	65796235	65796426	n371886	-	3567638,2465253,12583,3646773,2497639,4666137,1721944,4881029	8
1001651	8000465	chr6	132467408	132467455	n369407,n368652,n344494	+	5094594,607492	2
1001652	8000465	chr6	132467647	132467873	n369407,n368652,n344494	+	932033,844937	2
1001653	8000465	chr6	132475816	132475897	n369408,n369406,n369410,n369409,n378690,n368653,n344494,n369118	+	758995,1577336,4012712,2488495	4
1001654	8000465	chr6	132481930	132482049	n344494,n368769,n368770,n369405,n369406,n369118,n369410	+	2688054,1577634,59082,1514047	4
1001655	8000465	chr6	132485137	132485624	n344494,n368770	+	1198084,3537948,2657368,5668081	4
1001656	8000465	chr6	132490249	132490297	n344494,n369408,n368769,n369118,n368653,n378690,n369119,n369409	+	5008451,6108539	2
1001657	8000465	chr6	132490351	132490391	n344494,n369408,n368769,n369118,n368653,n378690,n369119,n369409	+	3981076,310572	2
1001658	8000465	chr6	132455430	132455544	n368652,n344494,n368653,n369408,n369407,n369118,n369405,n369406,n369117,n368768,n378690,n369119	+	3015792,1206907,1659053,773941	4
1001659	8000467	chr17	13679992	13680089	n375679,n375680,n383062	-	6110628,3452810	2
1001660	8000467	chr17	13680162	13680601	n375679,n375680,n383062	-	3801218,829073	2
1001661	8000467	chr17	13680751	13680933	n375679,n375680,n383062	-	3291678,5001479,3100051,3961945	4
1001662	8000467	chr17	13693585	13695758	n383062	-	3168679,4062070,330021,4466802,4865353,1240521,577917,6184018	8
1001663	8000468	chr5	4520849	4520874	n340308	-	2591652	1
1001664	8000468	chr5	4522817	4525699	n340308	-	323187,1001423,4160113	3
1001665	8000469	chr3	98432859	98433336	n346059	-	807090,5176745,1948969,6364838,5862959,6285200,333929	7
1001666	8000469	chr3	98434245	98434352	n346059	-	4155147,4429274,3420607,3148821	4
1001667	8000469	chr3	98434493	98434620	n346059	-	1274998,3251409,1804873,1615856	4
1001668	8000470	chr7	142008425	142008458	n333741	+	2137777,450723,4488109,189964	4
1001669	8000470	chr7	142045738	142045801	n333740	+	6443913,3932632,5218140,5360903,1541715,6464395	6
1001670	8000470	chr7	142326573	142326606	n334167	+	1868919,5934553	2
1001671	8000470	chr7	142326807	142326902	n334167,n336758	+	2342794,5079384,2719744,5609196	4
1001672	8000470	chr7	142326936	142327033	n334167,n336758	+	2415329,1741620,2597075,950821,5250692	5
1001673	8000470	chr7	142334831	142334856	n336638	+	197440	1
1001674	8000470	chr7	142448104	142448129	n334165,n336597,n336594,n334161	+	2435548	1
1001675	8000470	chr7	142494054	142494089	n336594,n334165	+	2230494,6093374,5013720,4206334	4
1001676	8000470	chr7	142494264	142494294	n336752	+	6429064,1775113,1488211,4035398	4
1001677	8000470	chr7	142494399	142494520	n345705,n334167,n336172,n336184,n336758	+	3400697,5184464,4825776,2835178	4
1001678	8000470	chr7	142008590	142008744	n333741,n333740,n336172	+	5558882,116243,5845164,2184917,5402375,1316580,1885374,6134423	8
1001679	8000470	chr7	142494700	142494731	n336638	+	5164747,6512848,3075384,5223222	4
1001680	8000470	chr7	142495160	142495186	n334161,n333853,n333852,n336189,n336177	+	3087824,5384481	2
1001681	8000470	chr7	142498855	142498888	n336751,n333853,n345705,n336752,n333852,n336638,n334167,n336594	+	546193,6325994,2235401,2888518	4
1001682	8000470	chr7	142499790	142499891	n345705	+	5840307,1986748,290010,233032	4
1001683	8000470	chr7	142500186	142500328	n345705	+	402789,5975650,6329056,3605088,4961910,3620574,4946002	7
1001684	8000470	chr7	142021260	142021352	n336184	+	3313761,6497370,6552306	3
1001685	8000471	chr2	63271547	63272264	n407603,n409230	-	2447521,2252861,6290176,2809040	4
1001686	8000471	chr2	63273172	63273265	n407603,n409230	-	5474116,3057575,4421984,2143623	4
1001687	8000471	chr2	63273617	63273743	n407603,n409230	-	4997956,1820975,2236073,3618274	4
1001688	8000471	chr2	63274583	63274608	n407603	-	1907989	1
1001689	8000472	chr22	46438467	46438498	n377515,n377516,n377571,n377514,n378732,n345795,n377569,n377305,n377570,n377404,n377568,n377513,n377572,n377517	-	3240095,4151684	2
1001690	8000472	chr22	46438772	46438969	n377515,n377516,n377571,n377514,n378732,n345795,n377569,n377305,n377570,n377404,n377568,n377513,n377572,n377517	-	1156503,432196,1806346,2077993	4
1001691	8000472	chr22	46435842	46435959	n377305,n377513,n377404,n377568,n377571,n377569,n377570,n345795,n377514,n378732	-	3967676,1071972,1186877,5326187	4
1001692	8000472	chr22	46439453	46439560	n377515,n377516,n377571,n377514,n378732,n345795,n377569,n377305,n377570,n377404,n377568,n377513,n377572,n377517	-	2255118,2715493,5618119,4784283	4
1001693	8000472	chr22	46439630	46439669	n377515,n377516,n377571,n377514,n378732,n345795,n377569,n377305,n377570,n377404,n377568,n377513,n377572,n377517	-	3079120,1712519	2
1001694	8000472	chr22	46439911	46440103	n377572,n377571,n377404,n345795,n377517,n378732,n377515,n377568,n377305,n377570,n377569	-	311285,5866713,5736105	3
1001695	8000472	chr22	46440384	46440409	n377572,n377571,n377404,n345795,n377517,n378732,n377515,n377568,n377305,n377570,n377569	-	5073848	1
1001696	8000472	chr22	46440500	46440580	n377572,n377571,n377404,n345795,n377517,n378732,n377515,n377568,n377305,n377570,n377569	-	599027,5529586,598941,5718937	4
1001697	8000472	chr22	46440653	46440704	n377572,n377571,n377404,n345795,n377517,n378732,n377515,n377568,n377305,n377570,n377569	-	4001247,3037805	2
1001698	8000472	chr22	46440821	46440847	n377572,n377571,n377404,n345795,n377517,n378732,n377515,n377568,n377305,n377570,n377569	-	1855984,3652974	2
1001699	8000472	chr22	46436406	46436676	n377305,n377513,n377404,n377568,n377571,n377569,n377570,n345795,n377514,n378732	-	693424,6264095,5534149	3
1001700	8000472	chr22	46437030	46437055	n377305,n377513,n377404,n377568,n377571,n377569,n377570,n345795,n377514,n378732	-	2348943	1
1001701	8000473	chr12	97646549	97646589	n373276	-	1645031,3960123	2
1001702	8000474	chr10	15227037	15227544	n372160	-	3255689,3304417,2280401,5290899,4729602,503066,4707517,5403726,921248,835991,1522676,5848549	12
1001703	8000474	chr10	15231788	15231947	n372160	-	3309105,5600877,2981404,4461350	4
1001704	8000478	chr18	45598830	45598893	n332387	-	2643711,2280060,4925254,6026014	4
1001705	8000479	chr6	146915733	146915898	n342151,n368904	-	722471,1377876	2
1001706	8000479	chr6	146917383	146917504	n342151,n368904	-	4805794,4903505	2
1001707	8000479	chr6	146919214	146919307	n369292,n369293,n369294,n342151,n368904	-	1487659,6024696,3348539,2798295	4
1001708	8000480	chr19	36279807	36279959	n378412	-	4320756,3593907,6128409,4653143	4
1001709	8000480	chr19	36280089	36280122	n378412	-	2582057,3048201,1108002,6214890	4
1001710	8000480	chr19	36280308	36280767	n378412	-	5442151,2433984,1785956,6163796,5375988,3622322,4566849,5249771,4294746,4345838,1294085	11
1001711	8000480	chr19	36280979	36281006	n378412	-	1698694,4412533,838608	3
1001712	8000480	chr19	36281538	36281719	n378412	-	2343759,2781483,3409015,1683785,1548350,1459195,2201455,2693089,6205231,3749963,4269760,1876,3670017,1000129,2523859	15
1001713	8000480	chr19	36281924	36282754	n378412	-	2871229,6452874,2019389,5872367,2228632,4706644,5237068,1742608,772367,4315137,6422422,3575566,4535378,4988376,5165063,2832869,3759876,1591382,2902160,1028041,2351943,728550,2772141,670259,5619117,6128451,6028633,5762485,6281170,3206988,487930,6307371	32
1001714	8000480	chr19	36283245	36283325	n378412	-	5003627,6334875,405815,654153,6467873,393010,1182269,3145567	8
1001715	8000480	chr19	36288701	36288784	n378412	-	2879607,2433881,1432670,6384257	4
1001716	8000482	chr8	10714829	10715797	n341415	-	2746499,1186801,60700,4469262	4
1001717	8000483	chr12	46780606	46780798	n344641	-	6412150,311940,2881595,3911506	4
1001718	8000483	chr12	46809081	46809256	n344641	-	2466680,5943471,224362,193830	4
1001719	8000483	chr12	46773946	46774086	n373222	-	487706,1527127,4136081	3
1001720	8000483	chr12	46777500	46777525	n344641,n373222,n373473,n373474	-	2933742	1
1001721	8000484	chr6	170125200	170125471	n342183,n368805	+	1799978,3909872,4713137,6305810	4
1001722	8000484	chr6	170125638	170125983	n342183,n368805	+	5279067,4551766,3331333,3138860	4
1001723	8000484	chr6	170138793	170139034	n368805	+	3074722,5610223,5417512,368788	4
1001724	8000485	chr15	41589002	41589352	n344778	+	2622745,5866380,1837276,872710	4
1001725	8000485	chr15	41591193	41591218	n374473,n374608,n374607,n344778,n379519,n382506	+	6025094	1
1001726	8000485	chr15	41592372	41594095	n374473,n374608,n374607,n344778,n379519,n382506	+	455004,2733901	2
1001727	8000485	chr15	41596408	41598546	n374473,n374608,n374607,n344778,n379519,n382506	+	823526,5316824,3151357,5838924	4
1001728	8000485	chr15	41600767	41600804	n342219	+	2702783,155464,5475271,2900161	4
1001729	8000485	chr15	41601215	41601872	n342219	+	1363731,478259,5124023,5776755,2414012,6453586	6
1001730	8000485	chr15	41576229	41576255	n344778,n374473,n374606,n379519,n374607,n342219	+	2267072,3647159	2
1001731	8000485	chr15	41577465	41577546	n374607,n342219,n379519,n374606,n374473,n344778	+	614196,4971481,2861854,3473267	4
1001732	8000486	chr2	145425598	145425675	n383755	+	1219437,502701,443021	3
1001733	8000486	chr2	145525689	145525828	n383755	+	4685884,1437263,5986285,5829438	4
1001734	8000486	chr2	145661242	145661341	n383755	+	3906921,335411,425131,5345748	4
1001735	8000486	chr2	145828397	145828483	n383755	+	5499260,2560761,781419,732188	4
1001736	8000486	chr2	145830109	145833551	n383755	+	2317470,251108,4519466,4897436,1075480,187434,5568425,16217	8
1001737	8000487	chr10	54013142	54013191	n378229	-	1681159,2392730,1194551,6337579	4
1001738	8000487	chr10	54053675	54053725	n340033,n378924,n378229	-	2376988,1624693,1012581	3
1001739	8000487	chr10	54057073	54057531	n385990,n378229	-	5787505,6055763,60650,1515320	4
1001740	8000487	chr10	54057579	54057664	n385990,n378229	-	4418141,281568,4089861,933840	4
1001741	8000487	chr10	54060275	54060525	n340033,n385990,n371880	-	4560729,1417865,6376387	3
1001742	8000487	chr10	54060562	54060587	n340033,n385990,n371880	-	5838129	1
1001743	8000487	chr10	54061084	54061160	n340033,n371880,n385990,n378924	-	2101409,350547,4336175,2938301,5598493,5565010	6
1001744	8000487	chr10	54063989	54064020	n371880,n340033	-	1005803,1090456,1845265,3954907	4
1001745	8000487	chr10	54069160	54069297	n385990,n340033,n371880	-	3948953,3050243,2996969,4366792,3169124,4162223,5386049,6146026	8
1001746	8000487	chr10	54073157	54073228	n385990,n340033,n371880	-	5007134,2137570,5526159,5595206	4
1001747	8000487	chr10	54073423	54073819	n340033,n385990,n371880	-	2090690,2544063,2210633,731356	4
1001748	8000487	chr10	53990598	53990623	n340033,n378924,n325967,n325968	-	1250880	1
1001749	8000487	chr10	53991132	53991157	n340033,n378924,n325967,n325968	-	6276211	1
1001750	8000487	chr10	54001952	54001987	n378924,n340033	-	2295455,367861,6291742,3365335	4
1001751	8000487	chr10	54012165	54012520	n378229	-	5774549,4085372,3137672,2593120	4
1001752	8000490	chr1	89488285	89488374	n342277	+	4178365,6060177,1606133,2189636	4
1001753	8000490	chr1	89500497	89500522	n342277,n363892	+	4624016	1
1001754	8000490	chr1	89510497	89510563	n363893,n342277	+	6170368,3067390,957791,4644090	4
1001755	8000490	chr1	89514866	89514891	n342277	+	4710645	1
1001756	8000493	chr4	68566998	68567024	n379304,n379781,n379479,n380012	+	4109424,6520628	2
1001757	8000493	chr4	68586830	68587119	n379479,n379781,n379304,n380012,n345637	+	5338231,4941531,4680207,6370547	4
1001758	8000493	chr4	68587205	68588212	n379479,n379781,n379304,n380012,n345637	+	2420325,643194,674230,1651466,3251591,2427756,883323,5114930,3233368,6110762,4844413,5878775	12
1001759	8000493	chr4	68594270	68594383	n379479	+	1173626,292912,505375,116343	4
1001760	8000493	chr4	68595816	68595877	n379479	+	5332951,3509995,82123,2206869	4
1001761	8000493	chr4	68597812	68597837	n379479,n379668	+	4035787	1
1001762	8000493	chr4	68597881	68597946	n379479,n379668	+	4047930,6454304,5174677	3
1001763	8000493	chr4	68620906	68620956	n379668,n379479	+	6160339,5156642,3022002,5013754	4
1001764	8000493	chr4	68919247	68919276	n342602	+	1283600,3494489,4625960,1838725	4
1001765	8000493	chr4	68927542	68928298	n342602,n379479,n379338,n379933	+	5678659,4457836,6549641,4731362	4
1001766	8000493	chr4	68928475	68928705	n342602,n379479,n379338,n379933	+	65,4926574,6042085	3
1001767	8000493	chr4	68938866	68938920	n342602	+	397925,592604,167535,4332056	4
1001768	8000493	chr4	68943220	68943342	n379933	+	2975960,3295700,1849220,1797258	4
1001769	8000493	chr4	68946199	68946334	n379479,n379338,n379933	+	2419544,566398,2944968	3
1001770	8000493	chr4	68946547	68946572	n379479,n379338,n379933	+	1126645	1
1001771	8000493	chr4	68567139	68567164	n379304,n379781,n379479,n380012	+	5230440	1
1001772	8000493	chr4	68582640	68582719	n380012	+	2563022,190716,1940988,2931888	4
1001773	8000493	chr4	68586147	68586274	n379479,n379781,n379304,n380012,n345637	+	5900851,1469710,3092900,164832	4
1001774	8000493	chr4	68586357	68586736	n379479,n379781,n379304,n380012,n345637	+	4715648,5819140,4972507,5435681	4
1001775	8000495	chr10	42970978	42971328	n371668,n385986	+	4285049,588431,4717284,734415,1880503,4386712,309033,1061514,2523204,1373713,2894273,3775155,4443056,1665445,5019730,4740742	16
1001776	8000495	chr10	42972749	42972890	n385986,n371668	+	3255121,375389,982317,357332,2233770,2029754,1505254,3885978	8
1001777	8000495	chr10	42982457	42982558	n371668,n385986	+	498171,4896958,4425922,2920693,5889928,2349930,1701970,4075010	8
1001778	8000495	chr10	42987674	42987790	n371668	+	5799739,3485707,4005478	3
1001779	8000495	chr10	42989583	42990206	n385986,n371668	+	6223045,2639062,4320128,5792416,6531849,5062741,3455635,1405340	8
1001780	8000496	chr6	112222074	112222249	n342107,n368881	-	1630805,5639864,222994,2822019	4
1001781	8000496	chr6	112222945	112223039	n342107,n368881	-	3669460,5279802,2747961,2194485	4
1001782	8000496	chr6	112230258	112230402	n342107,n368881	-	578601,2064599,2886087,4795685	4
1001783	8000496	chr6	112230491	112230574	n342107,n368881	-	4729057,3203169,999438	3
1001784	8000498	chr19	23587770	23587910	n345889,n383442,n379552	-	147468,5356919,3792867,4893491	4
1001785	8000498	chr19	23588060	23588131	n383442,n379552,n383443,n379405,n345889	-	4476359,4514796,3683006,5188522	4
1001786	8000498	chr19	23588845	23588907	n383442,n379552,n345889	-	1916728,2884422,4198050,2780029	4
1001787	8000498	chr19	23590716	23590890	n383442,n379552	-	1601697,703329,820938,4070032	4
1001788	8000498	chr19	23598726	23598853	n345889,n383443,n379405	-	4432920,3675700,4471524,3503527	4
1001789	8000498	chr19	23582461	23583806	n345889,n383442,n383441,n379405,n379552	-	6412213,3150334,680279,2283107	4
1001790	8000498	chr19	23585001	23585202	n383442,n379552,n345889	-	2505119,6406463,1719803,1837291	4
1001791	8000498	chr19	23586021	23586162	n383441,n383443,n383442,n379405,n379552	-	6176887,2922455,1604592,3109851	4
1001792	8000498	chr19	23586521	23586549	n345889,n383443,n383442,n379405,n379552	-	6084444,1102401,6153179,1348076	4
1001793	8000499	chr19	32471062	32471108	n376406	-	4693844,5034786	2
1001794	8000499	chr19	32501336	32501384	n376407,n376494	-	4768938,4566373,4451280,298709	4
1001795	8000500	chr1	4615937	4615976	n364060	-	205744,2796132	2
1001796	8000501	chr7	94020716	94020791	n369989	-	425530,722781,3121302,6073111	4
1001797	8000501	chr7	93908078	93908272	n370139	-	361944,3587100,819686,968669	4
1001798	8000501	chr7	93908645	93908671	n370139,n369989,n369988,n369987	-	848389,4102371	2
1001799	8000503	chr15	84867623	84867710	n378484,n382689,n377779,n377659,n377678,n382691,n386137	-	1755183,6202181	2
1001800	8000504	chr4	189321901	189321976	n366943,n379974	+	2837369,1423533,4372689	3
1001801	8000504	chr4	189377847	189377916	n367300,n366750,n366944,n366773,n345740,n367547	+	3037301,6254745,5628107,2476309	4
1001802	8000504	chr4	189397853	189397910	n345740,n366773,n367547,n366750,n379974	+	3674309,2066934,3144661,579504	4
1001803	8000504	chr4	189398791	189399055	n345740,n366773,n379974	+	3408506,3410084,3184850,36328	4
1001804	8000504	chr4	189406937	189406997	n379974,n367547,n366944,n379690,n367300,n366773,n345740,n366750,n366943	+	167443,4797870,5002651	3
1001805	8000504	chr4	189458107	189459331	n366773	+	5888887,2399121,1849455,1941407	4
1001806	8000504	chr4	189522932	189523008	n366944,n366750	+	2389724,4812814,56372,4672776	4
1001807	8000504	chr4	189333238	189333447	n367299	+	2816787,4813165,5190208,2589009	4
1001808	8000504	chr4	189601943	189602071	n379690	+	339007,2125978,5725064,2662953	4
1001809	8000504	chr4	189357864	189357992	n367299,n366943,n379974	+	583708,1740998,3878643,5207714,3730580,5312083,1930811	7
1001810	8000504	chr4	189376786	189376811	n366750,n345740,n366773,n367300,n366944	+	2140889	1
1001811	8000505	chr6	21522448	21522473	n340868,n368840	-	2473270	1
1001812	8000505	chr6	21522727	21522997	n340868,n368840	-	5672969,4977325,612780	3
1001813	8000505	chr6	21523230	21523578	n340868,n368840	-	5363839,1067954,5039101,3426023	4
1001814	8000505	chr6	21523830	21524000	n340868,n368840	-	857961,6016327,6290488,5212433,1395923,2657384,2312023,2581042	8
1001815	8000506	chr5	131525942	131526863	n340614	-	4050183,4304269,4286215,2648170,287339	5
1001816	8000509	chr12	52639340	52640117	n341922	-	4819538,5552058,5968926,6227727	4
1001817	8000509	chr12	52640980	52641149	n341922	-	2026446,5370392,4092244,5099477	4
1001818	8000510	chr13	88338520	88338748	n373804,n373805	+	3245665,788350,4525536,4771136	4
1001819	8000510	chr13	88344764	88347257	n373805	+	5972263,780365,2505982,5903339,829391,529735,3803210,5109241,1420404,2351827,3780822,5534174,5744067,4932415,2733873,6030098	16
1001820	8000511	chr3	107732837	107732878	n366492	-	2690624,2063877	2
1001821	8000511	chr3	107752805	107753028	n366492	-	1129481,238834,4685252,3226190	4
1001822	8000511	chr3	107755323	107755447	n366492,n339415,n366493	-	4621575,6387268,1298532,248546	4
1001823	8000511	chr3	107758203	107758244	n366493	-	3513011,1007096,5788306,768946	4
1001824	8000514	chr12	9471005	9472465	n344496	+	2213653,4576569,1195133,3900704,4346869,645014,3624873,4418312,5854469,1018533,5083358,3094625	12
1001825	8000515	chr5	42922863	42922974	n368055	+	4846549,6380573,4875075,2934737	4
1001826	8000515	chr5	42923805	42924514	n368055	+	3256715,3905138,95990,2110069,6139331,3917705,504763,389282,4445030,215132,5594426,3902315	12
1001827	8000517	chr6	75994756	75994905	n378564,n411612,n386418	+	3221304,5878208,1190999	3
1001828	8000517	chr6	76000671	76001124	n411612,n386418	+	6172981,5960074,2796142	3
1001829	8000517	chr6	76001242	76001311	n411612,n386418	+	814865,3663548	2
1001830	8000517	chr6	76003245	76003281	n378564	+	3020925,4813195,3015908,2288968	4
1001831	8000517	chr6	76006254	76006283	n342000,n378564	+	1045618,1933467	2
1001832	8000518	chr22	28110887	28110938	n377389	-	3191222,321839,6217786,1258457	4
1001833	8000518	chr22	28072669	28072883	n345865,n377389	-	2909761,2902331,3534545,2477073	4
1001834	8000518	chr22	28085776	28085874	n345865,n377389	-	2910052,2092855,2023733,5958808	4
1001835	8000518	chr22	28093615	28093682	n345865,n377389	-	2539439,1310553,3243434,3778331	4
1001836	8000518	chr22	28102694	28102787	n377389	-	1382139,5892751,2121245,1643385	4
1001837	8000519	chr13	45915496	45915522	n380070	+	4958216,3849908	2
1001838	8000519	chr13	45918899	45918941	n373599,n380211,n377824	+	4625258,73701,6317653,5249999	4
1001839	8000519	chr13	45926060	45926095	n377824,n380211,n380145	+	5835659,3521611,3007114,3959700	4
1001840	8000519	chr13	45943814	45943918	n373751,n377824,n380194,n380214,n380136,n380164,n380151,n380169,n380196,n380143,n380145,n373750,n380070	+	2630431,5999382,6381513,1463936	4
1001841	8000519	chr13	45943968	45944000	n373751,n377824,n380194,n380214,n380136,n380164,n380151,n380169,n380196,n380143,n380145,n373750,n380070	+	1512624,5439540,1313132,5595996	4
1001842	8000519	chr13	45944103	45944206	n373751,n377824,n380194,n380214,n380136,n380164,n380151,n380169,n380196,n380143,n380145,n373750,n380070	+	4269269,4857884,334665,336724	4
1001843	8000519	chr13	45944216	45944285	n373751,n377824,n380194,n380214,n380136,n380164,n380151,n380169,n380196,n380143,n380145,n373750,n380070	+	2295453,2493364,5826396	3
1001844	8000519	chr13	45949233	45950847	n373601,n373751,n380070,n380211,n382027,n377784,n380145,n380136,n380164,n380143,n380194,n380169	+	6025864,1404724,4207595,6261060	4
1001845	8000519	chr13	45951319	45951344	n373601,n373751,n380070,n380211,n382027,n377784,n380145,n380136,n380164,n380143,n380194,n380169	+	5237438	1
1001846	8000519	chr13	45952703	45952732	n377784,n380142,n380164,n380169,n373750,n380211,n380070,n382027,n380143,n380194,n380117	+	222716,324936,437664,1164354	4
1001847	8000519	chr13	45953362	45953400	n380189,n382027,n377784,n380142,n380211,n380070,n373601	+	3883510,4774326,1361558,1963081	4
1001848	8000519	chr13	45953661	45953695	n380189,n382027,n377784,n380142,n380211,n380070,n373601	+	1264611,1958367	2
1001849	8000519	chr13	45957000	45957025	n380139,n346332,n380189,n380070,n380117,n380142,n382028,n382027,n377784	+	5196566	1
1001850	8000519	chr13	45957281	45957345	n380139,n346332,n380189,n380070,n380117,n380142,n382028,n382027,n377784	+	4377595,3724196,5073428	3
1001851	8000519	chr13	45961952	45963194	n377669,n382028,n380117,n380142,n346332,n380139,n380070,n382027,n377784,n380189	+	4149278,5644674,4049200,2313213	4
1001852	8000519	chr13	45964899	45964939	n346332,n377669,n382028,n380189,n377729,n380142,n380117	+	1389844,4834984	2
1001853	8000519	chr13	45965192	45965288	n380070,n377729,n377669,n346332,n380139,n382027,n380189,n377784,n380117,n382028,n333379	+	2732988,4060152	2
1001854	8000519	chr13	45965549	45965575	n380070,n377729,n377669,n346332,n380139,n382027,n380189,n377784,n380117,n382028,n333379	+	2777466,1190145	2
1001855	8000519	chr13	45965624	45965671	n380070,n377729,n377669,n346332,n380139,n382027,n380189,n377784,n380117,n382028,n333379	+	5943750,6404826	2
1001856	8000519	chr13	45965811	45965836	n380070,n377729,n377669,n346332,n380139,n382027,n380189,n377784,n380117,n382028,n333379	+	1319	1
1001857	8000519	chr13	45915675	45915717	n373750,n377824,n380145,n380143,n380214,n380164,n377784,n380196,n382027,n380136,n380151	+	1062212,5291377	2
1001858	8000520	chr6	1901262	1901287	n409432	+	5622041	1
1001859	8000520	chr6	1906767	1906832	n409432,n409433	+	1895444,394934,3829916,4624630	4
1001860	8000520	chr6	1907916	1907943	n409432,n409433	+	2127681,3100420,5072034	3
1001861	8000521	chr4	11765083	11765113	n367479,n367478,n367476,n366799	+	4929056,1357743,5607333,175195	4
1001862	8000521	chr4	11770351	11770430	n366801,n366800,n367130,n367129,n367479	+	1296385,85120,3748844,6109189	4
1001863	8000521	chr4	11771933	11771958	n366803,n367129,n367475,n366799,n367127,n366802,n367479,n367130,n366801,n367477,n366800,n367478,n367476,n366804	+	3392714	1
1001864	8000521	chr4	11772014	11772078	n366803,n367129,n367475,n366799,n367127,n366802,n367479,n367130,n366801,n367477,n366800,n367478,n367476,n366804	+	5884036,3502444	2
1001865	8000521	chr4	11772259	11772294	n367129,n366803,n367477,n367127,n367476	+	1567133,4902472,5842046,4088940	4
1001866	8000521	chr4	11773342	11773369	n366800,n366803,n367129,n367476,n367477	+	1455138,2803334	2
1001867	8000521	chr4	11773411	11773436	n366800,n366803,n367129,n367476,n367477	+	1807442	1
1001868	8000521	chr4	11627371	11627427	n366799	+	1436308,5699699,264261,2909044	4
1001869	8000521	chr4	11775239	11775287	n366804,n366801	+	3620308,5922207,845209,4176223	4
1001870	8000521	chr4	11775315	11775440	n366804,n366801	+	4073368,3732871,3646061,5883466	4
1001871	8000521	chr4	11779885	11780086	n366802,n367127,n367130,n367478,n367479,n367475	+	3072115,837154,6351724	3
1001872	8000521	chr4	11780113	11780138	n366802,n367127,n367130,n367478,n367479,n367475	+	2356340	1
1001873	8000521	chr4	11780161	11780361	n366802,n367127,n367130,n367478,n367479,n367475	+	4782579,6159412,4756697,2445073	4
1001874	8000521	chr4	11791381	11791458	n367479,n367478,n367130,n366802	+	1198218,3796597,120515	3
1001875	8000521	chr4	11803859	11803995	n366801	+	781072,4541933,3727473,1144573	4
1001876	8000521	chr4	11815340	11815510	n366799	+	200606,5261919,6480266,2352904	4
1001877	8000521	chr4	11724125	11724218	n367479,n367477,n367128,n367478,n367476,n367129,n366800,n366801,n367130,n366802	+	5028281,46646,3182842	3
1001878	8000523	chrX	115032535	115032820	n371399	-	2505840,2965931,2464312,4072377	4
1001879	8000523	chrX	115033807	115035425	n371320,n371399	-	1038138,2193587,4060048,3698958,4344184,1197979,3755160,2735438	8
1001880	8000523	chrX	115062726	115062768	n371399,n371320	-	595522,4241066,849154,1714975	4
1001881	8000523	chrX	115085303	115085407	n371399,n371320	-	2231,4914935,2805700,865156,5934046,2772079,4162380,189272	8
1001882	8000525	chr7	130565817	130566134	n378377,n378789,n378709	-	182975,202896,1961086,3810125	4
1001883	8000525	chr7	130596868	130596911	n378377,n377981,n378789	-	3042173,1695883,3981894,5325415	4
1001884	8000525	chr7	130597718	130597872	n378789,n377981,n378377	-	914669,5336037,2573616,5384015	4
1001885	8000525	chr7	130566587	130566714	n378377,n378789,n378709	-	2427742,2952467	2
1001886	8000525	chr7	130566805	130566830	n378377,n378789,n378709	-	3374541	1
1001887	8000525	chr7	130567111	130567315	n378377,n378789,n378709	-	645591,4524024,5036524,2927142	4
1001888	8000525	chr7	130567525	130567554	n378377,n378789,n378709	-	5901045,3727661,2339993,448178	4
1001889	8000525	chr7	130569107	130569132	n377981,n378377,n378789	-	5949861	1
1001890	8000527	chr9	98520920	98520968	n378431	-	611698,4953184,1793965,2198281	4
1001891	8000527	chr9	98612537	98612574	n406478,n377812,n378316	-	470263,2083162,1174082	3
1001892	8000527	chr9	98632124	98632560	n378242,n378818,n377664	-	134875,1107440,6409390	3
1001893	8000527	chr9	98632572	98632695	n378242,n378818,n377664	-	3186852,859893,5713784,103996	4
1001894	8000527	chr9	98636790	98636830	n378818,n377664	-	2008462,2464095,1214737,6524172	4
1001895	8000527	chr9	98636848	98636904	n378818,n377664	-	6202110,1076822,6481560,4663327	4
1001896	8000527	chr9	98637285	98637315	n378818,n377664,n378316,n378242,n378431,n377812,n406478	-	1238607,2659225,1056493,1243466	4
1001897	8000527	chr9	98637370	98637539	n378818,n377664,n378316,n378242,n378431,n377812,n406478	-	5623685,3156168,4812577,3964973,3519489	5
1001898	8000527	chr9	98637559	98637757	n378818,n377664,n378316,n378242,n378431,n377812,n406478	-	3675958,526949,2894524	3
1001899	8000527	chr9	98637835	98637860	n378818,n377664,n378316,n378242,n378431,n377812,n406478	-	5065518	1
1001900	8000527	chr9	98637892	98638059	n378818,n377664,n378316,n378242,n378431,n377812,n406478	-	5598580,5903176	2
1001901	8000527	chr9	98521647	98521783	n378431	-	3923347,4817313,5058425,2616241	4
1001902	8000527	chr9	98638166	98638247	n378818,n377664,n378316,n378242,n378431,n377812,n406478	-	4267028,5434106,4541285,3035686	4
1001903	8000527	chr9	98522003	98522073	n378431	-	5657406,4474483,3124733,4669426	4
1001904	8000527	chr9	98536186	98536279	n378431	-	429879,5800519,3854146,4781296	4
1001905	8000527	chr9	98568625	98570463	n406478,n342871,n377812	-	5455039,2426058,3844421,4015976,248182,862051,5472314,1438284,6525061,1046071,2841384,3068532,5877559,3872676,5705693,3063089	16
1001906	8000527	chr9	98571840	98574186	n406478,n342871,n377812	-	4576074,3606154,475285,3140576,4545760,5241701,970148,3283950,695610,5831503,5273201,265104	12
1001907	8000527	chr9	98575867	98576156	n406478,n342871,n377812	-	2570141,5891878,2633646,2331783	4
1001908	8000527	chr9	98603798	98604446	n378316	-	2070250,3335299,2139779,5273523	4
1001909	8000529	chr6	11078695	11079333	n411135,n379047,n340846,n411136,n379033	+	527850,3720183,3072499,581568,1626081	5
1001910	8000529	chr6	11043998	11044047	n411135,n411136,n379033	+	3260073,5894293,4360502,3700397	4
1001911	8000529	chr6	11044949	11045162	n340846,n379047	+	6241654,3492722,415591,2699483,297270,184577	6
1001912	8000529	chr6	11048143	11048221	n340846,n379047,n379033,n411135,n411136	+	6272518,3211245,6265583,6233708	4
1001913	8000529	chr6	11049367	11049396	n379033,n411136	+	4099566,4764728,3126625,5880964	4
1001914	8000529	chr6	11073715	11073745	n379033,n411136	+	1229055,2849601,4124737,5233359	4
1001915	8000529	chr6	11078075	11078193	n411135,n379047,n340846,n411136,n379033	+	832999,2201642	2
1001916	8000531	chr8	77070891	77071300	n370510	-	692565,5444735,3549707,4686446,2915524,4269880	6
1001917	8000532	chr3	55691402	55693367	n384260	-	3318788,3200336,1126428,648563,2821193,3435567,4134924,5233840,5837039,4157649,4322398,6369540,545885,2153412,4851958,1720978	16
1001918	8000533	chr21	16049042	16049384	n377203	-	4294414,672127,3201447,5293459,4156305,643922,5146906,2638710	8
1001919	8000533	chr21	16120138	16120450	n377065,n377066	-	5057382,3389392,560538,3262795	4
1001920	8000533	chr21	16123185	16123224	n377065,n377066	-	3734271,2343998,3547296,1762971	4
1001921	8000533	chr21	16125674	16125699	n377065,n377203	-	2937663	1
1001922	8000534	chr3	138952029	138952151	n387287	-	5563489,4889800,5504275,922144	4
1001923	8000535	chr19	56807705	56807731	n344515	+	29597,736101	2
1001924	8000535	chr19	56808873	56809301	n344515	+	2410968,887729,5677652,5157362,1821994,4243405,5324455	7
1001925	8000535	chr19	56813361	56813460	n344515	+	4879323,15353,5012339,4395274,5777306,4674363,2764788,4520891	8
1001926	8000535	chr19	56816164	56816189	n344515	+	4809927	1
1001927	8000535	chr19	56821504	56821882	n344515	+	6414511,1619975,5083997,5483187,2644399,1870979,6325604,885331	8
1001928	8000535	chr19	56796366	56796393	n344515	+	1952066,5431132,3434280	3
1001929	8000539	chr22	22345499	22346146	n384105	-	3064180,1940132,3416880,2018634,3529293,5088206,4963209,288400,3529110,5085691,5902139,2910367	12
1001930	8000539	chr22	22348544	22349139	n384105	-	4443655,4302655,29863,4857897,5467837,695126,4049354,5073013,2830856,1103285,970046,5844200,5638810,5679568,3619810,667937,4640502,5526325,4986386	19
1001931	8000539	chr22	22349580	22349798	n384105	-	4394578,1121187,1980412,2093156	4
1001932	8000539	chr22	22380651	22380719	n384105	-	559531,3086259,2385762,6049248	4
1001933	8000539	chr22	22398081	22398197	n384105	-	1123027,5211035,1296885,5922726,6402146,5542138,3166301,805701	8
1001934	8000542	chr5	125469829	125469950	n368575	-	4539737,6195654,1093865,4807747	4
1001935	8000544	chr20	37075244	37075269	n378964,n339671,n379223,n378842,n377699,n378028,n344501,n378634,n378381,n378521,n376569,n379062,n378673,n383906,n378731	+	5543847	1
1001936	8000544	chr20	37075551	37075655	n378964,n339671,n379223,n378842,n377699,n378028,n344501,n378634,n378381,n378521,n376569,n379062,n378673,n383906,n378731	+	3130329,2323887,3430275,2019795,5611074,1702283	6
1001937	8000544	chr20	37075658	37075719	n378964,n339671,n379223,n378842,n377699,n378028,n344501,n378634,n378381,n378521,n376569,n379062,n378673,n383906,n378731	+	3038466,5385755,424512,5675070,3622265,2383,3376479	7
1001938	8000544	chr20	37075875	37075928	n378964,n339671,n379223,n378842,n377699,n378028,n344501,n378634,n378381,n378521,n376569,n379062,n378673,n383906,n378731	+	2472422,4414	2
1001939	8000544	chr20	37076037	37076062	n378964,n339671,n379223,n378842,n377699,n378028,n344501,n378634,n378381,n378521,n376569,n379062,n378673,n383906,n378731	+	4945789	1
1001940	8000544	chr20	37076108	37076166	n378964,n339671,n379223,n378842,n377699,n378028,n344501,n378634,n378381,n378521,n376569,n379062,n378673,n383906,n378731	+	4778712,3646890,3931206	3
1001941	8000544	chr20	37076236	37076266	n378964,n339671,n379223,n378842,n377699,n378028,n344501,n378634,n378381,n378521,n376569,n379062,n378673,n383906,n378731	+	5556946,2899592,140302,6402160	4
1001942	8000544	chr20	37076334	37076484	n378964,n339671,n379223,n378842,n377699,n378028,n344501,n378634,n378381,n378521,n376569,n379062,n378673,n383906,n378731	+	687914,6537821,245410,5780371	4
1001943	8000544	chr20	37076601	37076639	n378964,n339671,n379223,n378842,n377699,n378028,n344501,n378634,n378381,n378521,n376569,n379062,n378673,n383906,n378731	+	4207429,4356255	2
1001944	8000544	chr20	37076660	37076685	n378964,n339671,n379223,n378842,n377699,n378028,n344501,n378634,n378381,n378521,n376569,n379062,n378673,n383906,n378731	+	2292655	1
1001945	8000544	chr20	37076740	37077212	n378964,n339671,n379223,n378842,n377699,n378028,n344501,n378634,n378381,n378521,n376569,n379062,n378673,n383906,n378731	+	1865491,1136614,5237611,1960835,4435272,5116517,2403400	7
1001946	8000544	chr20	37077264	37077289	n378964,n339671,n379223,n378842,n377699,n378028,n344501,n378634,n378381,n378521,n376569,n379062,n378673,n383906,n378731	+	2256670	1
1001947	8000544	chr20	37077325	37077367	n378964,n339671,n379223,n378842,n377699,n378028,n344501,n378634,n378381,n378521,n376569,n379062,n378673,n383906,n378731	+	2292885,1857948,219458,334333	4
1001948	8000544	chr20	37077846	37078145	n378964,n339671,n379223,n378842,n377699,n378028,n344501,n378634,n378381,n378521,n376569,n379062,n378673,n383906,n378731	+	1309630,5992608,2385820,3240042,2672000,5235057,2229097,5559455	8
1001949	8000544	chr20	37078909	37078934	n344501,n339671,n378521,n378964,n378842,n378731,n379062,n379223,n378673,n378381,n378028,n378634,n377699	+	2474929	1
1001950	8000544	chr20	37079006	37079063	n344501,n339671,n378521,n378964,n378842,n378731,n379062,n379223,n378673,n378381,n378028,n378634,n377699	+	5201658,5618784,2837928,4251654	4
1001951	8000544	chr20	37079101	37079144	n344501,n339671,n378521,n378964,n378842,n378731,n379062,n379223,n378673,n378381,n378028,n378634,n377699	+	1080320,1190360,6425412	3
1001952	8000544	chr20	37079185	37079394	n344501,n339671,n378521,n378964,n378842,n378731,n379062,n379223,n378673,n378381,n378028,n378634,n377699	+	5802785,2730388,6532219,5213942,1131306,5662584,1336126,3523857	8
1001953	8000544	chr20	37079510	37079543	n344501,n339671,n378521,n378964,n378842,n378731,n379062,n379223,n378673,n378381,n378028,n378634,n377699	+	3979829,2075050,1437711,2323827	4
1001954	8000544	chr20	37075395	37075468	n378964,n339671,n379223,n378842,n377699,n378028,n344501,n378634,n378381,n378521,n376569,n379062,n378673,n383906,n378731	+	1909410,3614623,4351855,2011953	4
1001955	8000544	chr20	37075495	37075523	n378964,n339671,n379223,n378842,n377699,n378028,n344501,n378634,n378381,n378521,n376569,n379062,n378673,n383906,n378731	+	1650801,3914230	2
1001956	8000546	chr1	212806941	212807016	n364265,n364266,n364267,n364474,n364268,n364475	-	4506304,5504530,4629517,3282028	4
1001957	8000546	chr1	212808967	212809935	n364265,n364266,n364267,n364474,n364268,n364475	-	5635057,2956849,1849205,222990,5125980,5586694,4757511,2829751,3891900,884064,3818236,1749250,1375980,3346416,5506766,2617103	16
1001958	8000546	chr1	212800736	212801050	n364265,n364266,n364267,n364474,n364268,n364475	-	2338153,5010554,2757717,1529199	4
1001959	8000546	chr1	212803734	212804444	n364265,n364266,n364267,n364474,n364268,n364475	-	2393690,2964606,5975224,3253835,2919367,4642068,2663256,4282910,3064713	9
1001960	8000546	chr1	212805787	212805815	n364265,n364266,n364267,n364474,n364268,n364475	-	1085766,2068629,6221254,2982504	4
1001961	8000547	chr18	36171752	36171843	n376040	-	1653040,1230881,5672367,6232695	4
1001962	8000547	chr18	36172737	36172772	n376040	-	2418217,3091402,3544614	3
1001963	8000548	chr2	64565281	64565465	n365805,n338862	-	2765079,5702304,5402145,3707804	4
1001964	8000548	chr2	64568699	64568771	n338862	-	696529,3978300,249586,4086450	4
1001965	8000549	chr17	26588993	26590600	n375696,n342680,n383111	-	6196813,1005464,2372259,4871034,2275376,4394984,4978506,2247247	8
1001966	8000549	chr17	26591162	26591187	n375696,n342680,n383111	-	1537357	1
1001967	8000549	chr17	26592441	26592830	n375696,n342680,n383111	-	3266065,2956456,1760083	3
1001968	8000551	chr15	80488218	80488352	n338070,n345296,n338071	-	5014733,5308729	2
1001969	8000551	chr15	80580162	80580195	n374983,n374483,n374794,n345296	-	1120875,4297934,2700492,150632	4
1001970	8000551	chr15	80613295	80613320	n374795,n374796,n345296	-	4015379	1
1001971	8000551	chr15	80613494	80613693	n374795,n374796,n345296	-	2805042,132764,3883395	3
1001972	8000551	chr15	80631592	80631645	n374984	-	1581059,4512702	2
1001973	8000551	chr15	80632730	80632755	n374985	-	3629521	1
1001974	8000551	chr15	80633899	80634081	n374794,n374984,n374796,n374795,n374983,n374483,n345296,n374985	-	5547311,1960720,1041144,5121498,99461,4254353,2736190,4960210	8
1001975	8000551	chr15	80488736	80488992	n338070,n345296,n338071	-	3083956,2726397	2
1001976	8000551	chr15	80665796	80666502	n374798,n345296	-	3145260,2623376,1980617,5288138,940891,4484091,6497005,4737548	8
1001977	8000551	chr15	80666513	80667183	n374798,n345296	-	5398288,2663693,6261468,4092733,2963362,1249126,2748898,2790227	8
1001978	8000551	chr15	80671831	80671860	n374798,n345296	-	2208214,1419594,2028912,697636	4
1001979	8000551	chr15	80490468	80490940	n338070,n345296,n338071	-	2250129,4930418,3168771,42333	4
1001980	8000551	chr15	80492058	80492448	n338070,n345296,n338071	-	3995514,6465982,2367446	3
1001981	8000551	chr15	80555493	80556463	n374483,n345296	-	1248507,4368887,4873074,3407246,2633034,2600418,3818611,5382850	8
1001982	8000551	chr15	80557364	80558008	n374483,n345296	-	2764597,1325348,2300402,3900438	4
1001983	8000552	chr1	204110552	204110584	n338480	+	5069845,1182807,3720098,5264127	4
1001984	8000552	chr1	204110742	204111163	n338480	+	4849253,4340333,5908957,4874437	4
1001985	8000552	chr1	204111800	204112123	n338480	+	5632538,1101304,3983963,1365654	4
1001986	8000556	chr11	128561641	128561998	n381801	-	4692422,6251117,614089,1860593,3331858,4745727,1533014,5521609,2620195,6294070,2375012,6207338	12
1001987	8000556	chr11	128562585	128563282	n381801	-	5997475,628879,3913557,2643523,5798068,2731449,3749915,5370700,1648456,3286833,3101790,2861427,501295,127649,106722,738840	16
1001988	8000556	chr11	128565808	128565884	n381801	-	2262172,2283208,1343653,6246333	4
1001989	8000557	chr4	43765687	43765762	n367166	+	5811647,179949	2
1001990	8000558	chr15	74044584	74044683	n374648	+	5203976,4349209	2
1001991	8000558	chr15	74060708	74060777	n374930,n374650	+	2787312,4029326,5767371,5209000	4
1001992	8000558	chr15	74061862	74062159	n374931,n374929,n374649,n374648,n374650	+	1521942,5257028,523536,264982,295870,4384171,3493189,2837773,3158570,805443,452017,5159860,2730797,3854336,144868,1563145	16
1001993	8000558	chr15	74062264	74062745	n374931,n374929,n374649,n374648,n374650	+	6076411,573057,4824660,4927137,4391903,5034374,3101482,1015147,66354,4692292,291130,5569545	12
1001994	8000561	chr1	41946451	41946501	n334230	-	3054082,3860988,3294933,3102754	4
1001995	8000561	chr1	41948660	41948727	n334229	-	2542269,4037838,1136987,5970063	4
1001996	8000561	chr1	41949425	41949457	n334229,n334234	-	4270770,912374,1730621,448769	4
1001997	8000562	chr21	40984791	40984890	n386299,n344732,n384016	-	2077491,6542256,2293428,6250912	4
1001998	8000562	chr21	40970093	40971521	n344732,n386299	-	4497430,1041469,928917,5777311,1486854,6516858,4140837,5615718,1796757,6453067,564735,1760425	12
[truncated: 32,316 more rows]
