# Supplementary material for: Noncoder: a web interface for exon array-based detection of long non-coding RNAs
Source: Nucleic Acids Res. 2012 Sep 24;41(1):e20. doi: 10.1093/nar/gks877 (PMC3592461; doi:10.1093/nar/gks877)
Supplement: Supplementary Data [file supp_gks877_Gellert_Supplementary_Dataset_S1.zip › HuEx-ncRNA_transcriptcluster.xls]

## Sheet: Sheet1
Transcript Cluster ID	Chromosome	Start	Stop	Strand	NONCODE3 ID	GenBank	GenBank description	type	# of probe sets	Region
8011280	chr19	21634857	21646686	-	n379727	-		lncRNA	2	sense, intergenic
8005612	chr20	22989737	23011443	-	n376542,n376808,n376947	-		lncRNA	4	sense, intergenic
8010700	chr14	50467799	50469007	-	n386747	-		lncRNA	1	intronic
8000910	chr2	155316368	155317332	+	n364753	-		lncRNA	2	intergenic
8014661	chr13	113621797	113622952	-	n409618	-		lncRNA	1	antisense(exonic)
8000212	chr16	90038987	90067195	+	n405951,n405953,n405952,n383032,n383033,n334677,n383034	AJ001495,NR_003228.1	Homo sapiens mRNA for AFG3-like protein.,	mRNAlike lncRNA,lncRNA	20	close, intergenic
8011829	chr1	30888671	30893955	+	n363399	-		lncRNA	3	intergenic
8000523	chrX	115032518	115085422	-	n371399,n371320	-		lncRNA	4	sense, intergenic
8012850	chr5	1004859	1006734	+	n379667	-		lncRNA	1	sense, intergenic
8011650	chr22	44965219	44968329	+	n408243,n408242	NR_028409.1,NR_028410.1		lncRNA	2	sense
8008496	chr13	96229523	96255577	+	n338817	AF339794	Homo sapiens clone IMAGE:2298001, mRNA sequence.	mRNAlike lncRNA	1	sense
8005040	chr14	24391458	24403777	-	n386745	-		lncRNA	3	intergenic
8003092	chr5	71448583	71451067	+	n340495	AK127588	Homo sapiens cDNA FLJ45683 fis, clone FCBBF3002188.	mRNAlike lncRNA	1	intronic
8003282	chr2	213660044	213683988	+	n365746,n364792,n365321,n365320,n365745,n364791	-		lncRNA	7	intergenic
8004653	chr11	3875547	3876739	-	n372456	-		lncRNA	2	sense, antisense(exonic)
8011115	chr22	21636713	21652006	+	n386314	-		lncRNA	1	intergenic
8006335	chr11	116367615	116371347	-	n372461	-		lncRNA	2	sense, intergenic
8004209	chr11	120039684	120053591	+	n345154	-		lincRNA	1	sense
8011010	chr13	78469615	78549664	-	n338787,n332982,n332983	AF114163,AF114164,S57283	Homo sapiens endothelin receptor B delta 1 mRNA, 5' untranslated region.,Homo sapiens endothelin receptor B delta 2 mRNA, 5' untranslated region.,	mRNAlike lncRNA	2	sense
8000733	chr21	26934220	26951344	+	n1851,n332444,n379054,n344571	AF402776,EU375836	Homo sapiens BIC noncoding mRNA, complete sequence.,Homo sapiens microRNA R-155 miRNA, partial sequence.,	bic RNA,mRNAlike lncRNA,lincRNA,lncRNA	5	sense, intergenic
8011289	chr11	115045696	115046044	+	n380727	-		lncRNA	2	antisense(exonic)
8018815	chr7	38381215	38418238	+	n380067	-		lncRNA	3	intergenic
8015633	chr2	26785902	26802397	+	n338712	AX747015	Sequence 540 from Patent EP1308459.	mRNAlike lncRNA	2	sense
8007244	chr5	78842537	78875119	+	n345693	-		lincRNA	3	intergenic
8003073	chr3	7994491	8653610	-	n339236,n378765,n379021,n378939,n378034,n378585	AK124857	Homo sapiens cDNA FLJ42867 fis, clone BRHIP2021289.,	mRNAlike lncRNA,lncRNA	11	sense, intergenic, close
8019430	chr10	5015557	5017273	+	n342935	BC014579	Homo sapiens cDNA clone IMAGE:3681106, partial cds.	mRNAlike lncRNA	2	intronic
8021081	chr9	684273	710948	+	n336794	AB205111	Homo sapiens mRNA for Kank protein isoform-S, exon a, exon 1.	mRNAlike lncRNA	1	sense
8018853	chr17	28256792	28257715	+	n325558	-		mRNAlike lncRNA	1	sense
8009199	chr1	24863137	24878541	-	n364084,n364420,n363592	-		lncRNA	4	antisense(exonic), intergenic
8002074	chr9	117374791	117377101	+	n341763	AK075254	Homo sapiens cDNA FLJ90773 fis, clone THYRO1000999.	mRNAlike lncRNA	1	intronic
8005401	chr18	71351245	71352943	-	n376171	-		lncRNA	1	sense, intergenic
8005195	chrX	21911717	21929813	+	n371329,n371539,n345079	-		lincRNA,lncRNA	5	sense, intergenic
8020725	chr2	5866580	5870474	+	n364596	-		lncRNA	1	intergenic
8018511	chr11	118272103	118280562	+	n409377	-		lncRNA	1	sense
8017891	chr1	57457022	57480189	+	n337968	AK023382	Homo sapiens cDNA FLJ13320 fis, clone OVARC1001611.	mRNAlike lncRNA	3	antisense(intronic)
8005605	chr13	107124146	107125586	-	n373948	-		lncRNA	2	sense, intergenic
8004907	chr17	70067182	70233344	-	n380302,n340816,n378608,n378449,n380351,n377871,n380354,n378768,n378688,n380368,n380334,n380356	AK056229	Homo sapiens cDNA FLJ31667 fis, clone NT2RI2004840.,	mRNAlike lncRNA,lncRNA	23	sense, intergenic, close
8002578	chr2	21910305	21933495	-	n364560	AK090620.1		lncRNA	2	intergenic
8000258	chr4	36245737	36275842	+	n339902,n379649	BC037904	Homo sapiens hypothetical locus MGC42157, mRNA (cDNA clone IMAGE:5276495).,	mRNAlike lncRNA,lncRNA	7	sense, antisense(exonic), intergenic
8021103	chr2	220507808	220510296	+	n346501	-		lincRNA	1	antisense(intronic)
8005782	chr16	8148850	8149733	+	n375067	-		lncRNA	2	sense, intergenic
8021075	chr2	32534099	32538803	+	n365664	-		lncRNA	1	sense
8011783	chr6	127664771	127666472	+	n342120	CR626562	full-length cDNA clone CS0DF012YF08 of Fetal brain of Homo sapiens (human).	mRNAlike lncRNA	1	close
8013216	chr12	9554404	9566384	-	n345707	-		lincRNA	3	intergenic
8015140	chr1	47323905	47366147	-	n381122,n385936	-		lncRNA	5	intergenic
8014314	chr5	34651581	34652810	-	n368252	-		lncRNA	1	intergenic
8011569	chr6	8931542	8941204	+	n369351,n368973,n369352	-		lncRNA	2	intergenic
8009411	chr7	63894070	63895895	+	n408335	-		lncRNA	1	intergenic
8005084	chr16	31711910	31718758	+	n378372,n380249,n377642,n380335,n377796	-		lncRNA	12	sense, intergenic
8012157	chr1	69898937	69901092	+	n363425	-		lncRNA	2	intergenic
8015870	chr12	1489225	1500668	-	n342412	AK093090	Homo sapiens cDNA FLJ35771 fis, clone TESTI2005085.	mRNAlike lncRNA	2	antisense(intronic)
8014164	chr17	57440025	57440639	+	n340780	AF085961	Homo sapiens full length insert cDNA clone YR92D05.	mRNAlike lncRNA	1	intronic
8001242	chrX	10469480	10535202	-	n335223,n335218,n335220,n335222	AY539965,AY539966,AY539975,AY539968	Homo sapiens clone EX1A-4 MID1 mRNA, partial sequence.,Homo sapiens clone EX1A-5 MID1 mRNA, partial sequence.,Homo sapiens clone EX1A-14 MID1 mRNA, partial sequence.,Homo sapiens clone EX1A-7 MID1 mRNA, partial sequence.	mRNAlike lncRNA,Non-protein coding transcript	1	intronic, sense
8012414	chr10	4713567	4719099	+	n346409	-		lincRNA	2	intergenic
8018178	chr10	52724029	52724980	+	n340031	BC036363	Homo sapiens cDNA clone IMAGE:4824588.	mRNAlike lncRNA	1	intergenic
8017718	chr7	156785275	156789232	-	n344976	-		lincRNA	1	intronic
8007019	chr3	54666150	54673884	-	n339371,n384259	CR620976	full-length cDNA clone CS0CAP004YK13 of Thymus of Homo sapiens (human).,	mRNAlike lncRNA,lncRNA	4	antisense(intronic)
8017882	chr3	134066129	134068067	-	n339573	AK026713	Homo sapiens cDNA: FLJ23060 fis, clone LNG04601.	mRNAlike lncRNA	1	intergenic
8018648	chr14	65746948	65747503	-	n346054	-		lincRNA	1	intergenic
8011230	chr2	237642024	237663006	+	n364819,n364820	-		lncRNA	4	intergenic
8005775	chr21	47472509	47473019	+	n377062	-		lncRNA	2	sense, intergenic
8003950	chrX	102063370	102171920	-	n344761	-		lincRNA	3	intergenic
8005408	chr17	43697980	43723594	+	n387020,n383186,n344574,n407215,n407773	NR_027295.1		lincRNA,lncRNA	4	sense, intronic
8021113	chr11	72514716	72524260	-	n372740	-		lncRNA	2	sense, intergenic
8018230	chr10	43169007	43187207	-	n381433	-		lncRNA	5	intergenic
8016518	chr2	174062439	174146764	-	n339018,n365564	BC040565	Homo sapiens hypothetical protein LOC339751, mRNA (cDNA clone IMAGE:5266974).,	mRNAlike lncRNA,lncRNA	8	antisense(exonic), intergenic
8005377	chr3	12918725	12920698	-	n366410	-		lncRNA	2	intergenic
8001894	chr2	132160449	132167680	+	n364547,n364499,n386263,n365720,n365256	-		lncRNA	5	intergenic
8019562	chr10	34398808	34399990	+	n381425,n340013	AX765720	Sequence 36 from Patent WO02055706.,	mRNAlike lncRNA,lncRNA	3	antisense(exonic)
8016430	chr17	18010647	18013777	-	n340538	AK055873	Homo sapiens cDNA FLJ31311 fis, clone LIVER1000175.	mRNAlike lncRNA	1	antisense(exonic)
8015857	chr4	21701948	21805365	-	n339887	BC070479	Homo sapiens cDNA clone IMAGE:6162801, partial cds.	mRNAlike lncRNA	2	sense
8016969	chr19	19867182	19887222	-	n383427,n386207,n378444,n380436	-		lncRNA	6	sense, intergenic
8019797	chr14	88556388	88557999	+	n374197	-		lncRNA	2	sense, intergenic
8003385	chr11	32455620	32480315	+	n341007,n379278,n377750,n343004,n379106,n380247,n386652,n386653,n379201,n378223,n378683	L25110,NR023920	Human Wilms tumor 1 (WT1) mRNA, exon 1.,	mRNAlike lncRNA,lncRNA	13	sense, antisense(intronic), antisense(exonic), close, intergenic
8020919	chr21	46798115	46799539	-	n377131	-		lncRNA	2	sense, intergenic
8008509	chr6	34355459	34362523	+	n324535,n324534	-		mRNAlike lncRNA	2	antisense(exonic)
8001302	chr19	21541734	21571384	+	n407661,n334693	AJ004948	Homo sapiens mRNA for zinc finger protein, partial.,	Non-protein coding transcript,lncRNA	5	sense, intergenic
8000712	chr9	99837952	99844227	-	n342873	BC043374	Homo sapiens hypothetical protein LOC340508, mRNA (cDNA clone IMAGE:5172009), partial cds.	mRNAlike lncRNA	2	intergenic
8000280	chr6	41068772	41108573	+	n344899,n407478,n386415,n346131,n345695	-		lincRNA,lncRNA	28	intergenic
8007367	chr3	183165395	183173800	+	n410845,n344799	-		lincRNA,lncRNA	6	intergenic
8010221	chr10	11219702	11221256	+	n339959	AK024629	Homo sapiens cDNA: FLJ20976 fis, clone ADSU01764.	mRNAlike lncRNA	1	intronic
8014740	chr12	126910535	126918554	+	n380667	-		lncRNA	3	intergenic
8012846	chr10	15211103	15221737	+	n379945	-		lncRNA	2	close, sense
8009947	chr12	60486644	60489632	+	n380975	-		lncRNA	2	intergenic
8004482	chr16	90086146	90114191	-	n407803,n339351,n407804	BC036781,NR_027336.2	Homo sapiens, clone IMAGE:5725898, mRNA.,	mRNAlike lncRNA,lncRNA	4	sense
8006284	chr8	20810936	20852630	+	n370257,n370609,n370258,n370611,n370259,n370151,n370260,n370612	NR_033894.1		lncRNA	17	sense, intergenic
8006348	chr5	17130136	17217531	-	n377768,n384604,n380500	NR_027253.1		lncRNA	8	sense, close
8015567	chr1	51443232	51479174	+	n363847,n363848	-		lncRNA	4	intergenic
8001142	chr21	46490872	46493126	-	n387217,n346488	-		lincRNA,lncRNA	3	close, intergenic
8010272	chr15	83379224	83382778	-	n338078,n374484	AK093496	Homo sapiens cDNA FLJ36177 fis, clone TESTI2026515.,	mRNAlike lncRNA,lncRNA	5	sense, extension
8000995	chr15	25226921	25664609	+	n344552,n382329,n382350,n382353,n382355,n1836,n1835,n382338,n1834,n382339,n374893,n374888,n374889,n4869,n342975,n374562,n382366,n1837,n1838,n386089,n374890,n374891,n1839,n382369,n1840,n382375,n4187,n1841,n1842,n1843,n1833,n382382,n4188,n1844,n1845,n1846,n4189,n380973,n386086,n337668,n382393,n382394,n1847,n382397,n1849,n382405,n1848,n1850,n382328,n382335,n4185,n4229,n4186,n382357	AF400485,AF400486,AF400487,AF400488,AF400489,AF400490,AF400491,AF400492,AF400493,AF400494,AF400495,AF400496,AF400497,AF400498,AF400499,AF400500,AF400501,AF400502,BC043194,NR023915,NR_022010.1,AY362862,AY362863,AY362864,AY362865,AY362866,AY421730,U12897	Homo sapiens clone RT-2I SNURF-SNRPN mRNA, downstream untranslated exons, alternatively spliced.,Homo sapiens clone kid4 SNURF-SNRPN mRNA, downstream untranslated exons, alternatively spliced.,Homo sapiens clone kid12 SNURF-SNRPN mRNA, downstream untranslated exons, alternatively spliced.,Homo sapiens clone kid16 SNURF-SNRPN mRNA, downstream untranslated exons, alternatively spliced.,Homo sapiens…	UBE3A antisense RNA,mRNAlike lncRNA,IPW RNA,lincRNA,lncRNA	184	sense, intronic, intergenic, antisense(exonic), antisense(intronic)
8007300	chr14	56980667	56982196	-	n374293,n374445	-		lncRNA	2	sense, antisense(intronic)
8005385	chr16	86081433	86082946	-	n375321,n375322	-		lncRNA	1	sense, intergenic
8013812	chr10	125185228	125187156	-	n371925	-		lncRNA	2	intergenic, sense
8004490	chr4	647011	649434	-	n339769	BC020343	Homo sapiens phosphodiesterase 6B, cGMP-specific, rod, beta (congenital stationary night blindness 3, autosomal dominant), mRNA (cDNA clone IMAGE:4157950).	mRNAlike lncRNA	4	antisense(exonic)
8010264	chr14	91850734	91850973	-	n337271	BC127900	Homo sapiens cDNA clone IMAGE:40132590, partial cds.	mRNAlike lncRNA	1	sense
8016351	chr1	193224753	193233744	+	n345421	-		lincRNA	6	intergenic
8000608	chr1	91248094	91317317	-	n364166,n364165,n364167,n363347,n338060,n378472,n363642,n344710,n364168	AK022898	Homo sapiens cDNA FLJ12836 fis, clone NT2RP2003206.,	mRNAlike lncRNA,lincRNA,lncRNA	10	intergenic, sense
8010883	chr4	165675282	165724947	+	n384538	NR_038834.1		lncRNA	3	intergenic
8015343	chr16	816053	818865	+	n333033	AF180951	Homo sapiens mesothelin/megakaryocyte potentiating factor mRNA, partial cds.	mRNAlike lncRNA	1	sense
8001496	chr1	7549174	7550066	-	n337661	AL137463	Homo sapiens mRNA; cDNA DKFZp434D2122 (from clone DKFZp434D2122).	mRNAlike lncRNA	1	antisense(intronic)
8020267	chr4	175085591	175090064	-	n367073	-		lncRNA	2	intergenic
8019948	chr17	69093914	69198318	-	n340815	BC039327	Homo sapiens cDNA clone IMAGE:5267277.	mRNAlike lncRNA	4	intergenic
8015314	chr8	54811568	54821517	+	n341503	AK094559	Homo sapiens cDNA FLJ37240 fis, clone BRAMY2003926.	mRNAlike lncRNA	1	intronic
8016607	chr9	139534589	139541614	-	n346526	-		lincRNA	1	intergenic
8012640	chr9	89834787	89880410	-	n385612	-		lncRNA	2	intergenic
8000230	chr4	109088680	109097585	+	n340198,n384490	BC020624	Homo sapiens hypothetical protein LOC641518, mRNA (cDNA clone IMAGE:4809416), partial cds.,	mRNAlike lncRNA,lncRNA	4	antisense(exonic), intergenic
8005554	chr21	45587385	45588356	-	n377295,n377243	-		lncRNA	3	sense, antisense(intronic)
8005329	chr1	9097004	9148510	-	n406649	-		lncRNA	1	sense
8016691	chr20	10160882	10166423	+	n376554	-		lncRNA	3	sense, intergenic
8003618	chr22	19159236	19160345	+	n337939	CR593487	full-length cDNA clone CS0DF020YC06 of Fetal brain of Homo sapiens (human).	mRNAlike lncRNA	1	intergenic
8002268	chr17	26553588	26555091	+	n383110,n342679	AF222904	Homo sapiens peptide YY-2 (PYY2) mRNA, complete cds.,	mRNAlike lncRNA,lncRNA	3	intergenic
8000679	chr5	78839219	78843467	-	n346176	-		lincRNA	1	intergenic
8001909	chr5	88762353	88765856	-	n367930	-		lncRNA	1	intergenic
8017019	chr22	39462293	39465987	+	n377541	-		lncRNA	1	sense, intronic
8019835	chr1	85618177	85619886	-	n338027	BC064139	Homo sapiens cDNA clone IMAGE:6186815, partial cds.	mRNAlike lncRNA	1	intergenic
8015168	chr2	150624019	150715705	-	n365001,n365553,n365002	XR_108437.1		lncRNA	7	intergenic
8016815	chr4	15920181	15924281	+	n346308	-		lincRNA	1	intergenic
8009343	chr1	160901528	160904170	-	n363697	-		lncRNA	2	intergenic
8003929	chr4	184154728	184161788	-	n332621,n340289,n384556	BX537950	Homo sapiens mRNA; cDNA DKFZp686H1186 (from clone DKFZp686H1186).,	mRNAlike lncRNA,lncRNA	2	antisense(intronic)
8014833	chr4	16876090	16879230	-	n339874	AK024979	Homo sapiens cDNA: FLJ21326 fis, clone COL02445.	mRNAlike lncRNA	1	intronic
8014131	chr13	91145541	91187596	+	n338796,n373808	BC038529	Homo sapiens, clone IMAGE:5164544, mRNA.,	mRNAlike lncRNA,lncRNA	6	sense, intergenic
8008438	chr6	14230005	14231801	-	n368831,n369198	-		lncRNA	2	intergenic
8004202	chr12	130005847	130007308	-	n380530	-		lncRNA	2	intronic
8016099	chr2	123822896	123825298	+	n364731	-		lncRNA	2	intergenic
8014673	chr2	135624202	135676176	-	n410116	-		lncRNA	4	antisense(exonic)
8004217	chr12	14369523	14374231	+	n380498	-		lncRNA	2	intergenic
8008210	chr1	25534629	25535360	+	n363393	-		lncRNA	2	intergenic
8017773	chr11	27489859	27490400	+	n340996	AF147368	Homo sapiens full length insert cDNA clone YB64D10.	mRNAlike lncRNA	2	antisense(intronic)
8000867	chr3	48885369	48893739	+	n365937,n365884,n366214,n366215	-		lncRNA	6	close
8000674	chr1	212059600	212206231	-	n326240	-		mRNAlike lncRNA	1	intronic
8018798	chr13	31456977	31506745	-	n338630,n410834	AK093165	Homo sapiens cDNA FLJ35846 fis, clone TESTI2006877.,	mRNAlike lncRNA,lncRNA	7	close
8013953	chr20	14591718	14595690	+	n339585	AL833490	Homo sapiens mRNA; cDNA DKFZp686I2329 (from clone DKFZp686I2329).	mRNAlike lncRNA	1	intronic
8006380	chr19	32433232	32436345	-	n376405	-		lncRNA	1	sense, intergenic
8011372	chr3	193965436	193976672	+	n366044,n366386	-		lncRNA	3	intergenic
8010385	chr14	100610053	100613761	-	n325599	-		mRNAlike lncRNA	2	sense
8019238	chr6	170575756	170585850	-	n342185	AK097676	Homo sapiens cDNA FLJ40357 fis, clone TESTI2034243.	mRNAlike lncRNA	4	intergenic
8009227	chr21	47392726	47394868	+	n377195,n377277	-		lncRNA	2	sense, intergenic
8006107	chr3	112876554	112902095	+	n366281,n365968,n365969	-		lncRNA	2	intergenic
8013528	chrX	47415405	47418281	-	n346478	-		lincRNA	1	intergenic
8008736	chr7	124569926	124819369	+	n378856,n377899,n378468,n378951,n378300	-		lncRNA	14	sense, antisense(exonic), intergenic
8007059	chr2	108032087	108035643	-	n325184	-		mRNAlike lncRNA	1	intergenic
8011537	chr20	36199532	36205636	+	n376709	-		lncRNA	1	sense, intergenic
8011932	chr2	46520808	46523596	-	n365441	-		lncRNA	1	antisense(exonic)
8004431	chr8	27029283	27068608	+	n370269,n370616	-		lncRNA	2	sense, intergenic
8006434	chr13	80615857	80626528	-	n373916	-		lncRNA	1	sense, intergenic
8006234	chr12	82898989	82899967	-	n380949	-		lncRNA	2	intergenic
8011296	chr6	99968869	100033082	+	n384986,n384987	-		lncRNA	3	antisense(exonic), intergenic
8010349	chr1	150565058	150590027	+	n379446	-		lncRNA	2	antisense(intronic), sense
8009319	chr3	51985864	51987918	-	n339363	AK094677	Homo sapiens cDNA FLJ37358 fis, clone BRAMY2023172.	mRNAlike lncRNA	1	intergenic
8015868	chr2	38813	42283	-	n338622	AL137761	Homo sapiens mRNA; cDNA DKFZp586L2424 (from clone DKFZp586L2424).	mRNAlike lncRNA	1	intronic
8003671	chr9	131247779	131250064	+	n385698	-		lncRNA	1	intronic
8013914	chr2	224518242	224569370	+	n344573	-		lincRNA	2	intergenic
8010838	chr7	158766825	158775604	+	n369894,n369895	-		lncRNA	2	intergenic
8013776	chr5	4135794	4143761	+	n367692	-		lncRNA	1	intergenic
8008028	chr1	20569587	20571148	+	n363389	-		lncRNA	2	intergenic
8001735	chr1	54751085	54753827	+	n337959	CR596789	full-length cDNA clone CS0DJ011YF19 of T cells (Jurkat cell line) Cot 10-normalized of Homo sapiens (human).	mRNAlike lncRNA	2	antisense(intronic)
8018661	chr5	162909609	162921064	-	n340718	BC035392	Homo sapiens cDNA clone IMAGE:4822878.	mRNAlike lncRNA	4	antisense(exonic)
8004264	chr5	141275190	141276260	-	n409111	NR_033244.1		lncRNA	1	intergenic
8015716	chr6	161984666	161986399	-	n342164	BC019245	Homo sapiens, clone IMAGE:4045697, mRNA.	mRNAlike lncRNA	1	intronic
8014485	chr22	34587559	34614763	+	n377453,n377454	-		lncRNA	2	sense, intergenic
8013382	chr11	74541626	74543555	-	n341067	AK025669	Homo sapiens cDNA: FLJ22016 fis, clone HEP07422.	mRNAlike lncRNA	1	intronic
8011399	chr8	29722186	29729740	+	n370272	-		lncRNA	1	sense, intergenic
8006487	chr1	173865072	173871776	+	n345473	-		lincRNA	2	intronic
8008327	chr7	18039912	18040502	-	n341194	AF147364	Homo sapiens full length insert cDNA clone YB64A12.	mRNAlike lncRNA	2	intergenic
8019013	chr1	239549864	240049896	+	n338589	AK056349	Homo sapiens cDNA FLJ31787 fis, clone NT2RI2008566.	mRNAlike lncRNA	6	sense
8019439	chr11	71581075	71589551	-	n372738	-		lncRNA	1	sense, intronic
8010428	chr15	26696897	26704712	-	n374726	-		lncRNA	1	sense, intergenic
8016169	chr12	2785166	2800284	-	n338840	AK093746	Homo sapiens cDNA FLJ36427 fis, clone THYMU2011551.	mRNAlike lncRNA	5	antisense(exonic)
8010663	chr10	3793258	3805418	+	n371724	-		lncRNA	6	intergenic, sense
8007443	chr12	109302139	109303778	-	n342016	BC037811	Homo sapiens cDNA clone IMAGE:4798113.	mRNAlike lncRNA	2	extension
8006782	chr1	158444244	158464676	-	n338291	AK057554	Homo sapiens cDNA FLJ32992 fis, clone THYMU1000098.	mRNAlike lncRNA	3	intergenic
8017211	chr2	145251831	145254445	-	n338976	AK026778	Homo sapiens cDNA: FLJ23125 fis, clone LNG08217.	mRNAlike lncRNA	2	intronic
8014118	chr5	50746991	50757923	+	n367740	-		lncRNA	3	intergenic
8019083	chr18	11491035	11491767	+	n375920	-		lncRNA	2	sense, intergenic
8020229	chr2	127782786	127783795	+	n338948	BC036638	Homo sapiens cDNA clone IMAGE:5297433.	mRNAlike lncRNA	1	intergenic
8020199	chr15	91333267	91333891	-	n338132	AL110293	Homo sapiens EST from clone 122777, 5' end.	mRNAlike lncRNA	1	antisense(exonic)
8014302	chr1	158169170	158173667	-	n381265	-		lncRNA	2	intergenic
8018589	chr1	226723318	226730469	-	n381357	-		lncRNA	3	intergenic
8007868	chr19	10762494	10764556	-	n376477,n383369,n376348,n376349	-		lncRNA	3	sense, close
8018381	chr16	66585261	66586381	-	n375424	-		lncRNA	1	sense, extension
8019458	chr6	143358751	143362819	+	n342923	BC044836	Homo sapiens cDNA clone IMAGE:4826324.	mRNAlike lncRNA	1	intergenic
8005209	chr7	149095294	149098547	+	n369625	-		lncRNA	2	intergenic
8014809	chr8	102064281	102088479	+	n370155	NR_033962.1		lncRNA	3	sense, intergenic
8009878	chr11	115794358	115800208	+	n372619,n372845	-		lncRNA	3	sense, intergenic
8000275	chr6	4760077	4764535	-	n407021	-		lncRNA	1	antisense(intronic)
8020892	chr1	202137178	202158577	+	n405693	NR_002930.2		lncRNA	19	intergenic
8019280	chr16	31519834	31520850	+	n375097	-		lncRNA	2	sense, close
8004250	chr5	8450855	8463208	+	n340317,n379621,n367646,n344758	BC038766	Homo sapiens cDNA clone IMAGE:5270438.,	mRNAlike lncRNA,lincRNA,lncRNA	5	sense, intergenic
8007961	chr4	158493641	158497295	+	n366749,n366921	BC121111.2		lncRNA	3	intergenic
8001472	chr1	16160559	16174642	-	n380399,n406840,n333422,n377660	BC012991,NR_024279.1	Homo sapiens, clone IMAGE:3839141, mRNA.,	mRNAlike lncRNA,lncRNA	6	intergenic, antisense(exonic), sense
8015423	chr14	98098987	98152995	-	n374041,n374462	-		lncRNA	5	sense, intergenic
8005548	chr1	234805268	234831900	-	n338570	AK127758	Homo sapiens cDNA FLJ45859 fis, clone OCBBF2032539.	mRNAlike lncRNA	1	intergenic
8003986	chr3	191274951	191309646	+	n366379,n366378,n366037,n366380,n366038	-		lncRNA	7	intergenic
8013391	chr10	5022257	5025472	+	n342583	AK095239	Homo sapiens cDNA FLJ37920 fis, clone CTONG1000181.	mRNAlike lncRNA	1	extension
8003044	chr5	90538752	90540830	-	n368316	-		lncRNA	2	intergenic
8016713	chr11	119703726	119737875	+	n372625	-		lncRNA	1	sense, intergenic
8008304	chr1	146490894	146514599	-	n406947	-		lncRNA	4	intergenic
8012682	chrX	49967363	50028245	+	n334877,n334876	AJ421673,AJ421672	Homo sapiens partial mRNA for cyclin B3 (CCNB3 gene), variant B.,Homo sapiens partial mRNA for cyclin B3 (CCNB3 gene), variant A.	mRNAlike lncRNA	3	sense
8011641	chr2	157890361	157906713	+	n365276,n365275	-		lncRNA	1	intergenic
8000495	chr10	42970938	42990784	+	n371668,n385986	-		lncRNA	5	close, sense
8010872	chrX	47566589	47596027	+	n385761	NR_033924.1		lncRNA	4	intergenic
8020989	chr9	128519872	128520523	+	n341786	CR608805	full-length cDNA clone CS0CAP008YN17 of Thymus of Homo sapiens (human).	mRNAlike lncRNA	1	intronic
8016054	chr22	22974027	22987012	-	n387238	NR_024591.1		lncRNA	1	intergenic
8004282	chr5	60954317	60994259	-	n384648,n384649,n386381	-		lncRNA	10	antisense(intronic)
8018282	chr20	4004381	4005250	-	n345842	-		lincRNA	2	intergenic
8005727	chr10	3574285	3579223	-	n371823,n371824	-		lncRNA	4	intergenic, sense
8010298	chr4	99064930	99065282	+	n367198	-		lncRNA	1	close
8002311	chr10	43474464	43476955	-	n371863	-		lncRNA	3	intergenic, sense
8009269	chr6	6346698	6623059	-	n384813,n346262,n384814,n346290	-		lincRNA,lncRNA	12	antisense(intronic), intergenic, close
8001920	chr1	119683332	119818596	+	n338208,n363937	AK125759	Homo sapiens cDNA FLJ43771 fis, clone TESTI2049553.,	mRNAlike lncRNA,lncRNA	6	close, intergenic
8012072	chr5	42994638	42997566	+	n368057	-		lncRNA	2	intergenic
8008749	chr7	6080765	6086068	-	n332877	AF085994	Homo sapiens full length insert cDNA clone YU26C09.	mRNAlike lncRNA	1	sense
8008531	chr18	74334675	74350976	-	n376093,n376094,n376095	-		lncRNA	4	sense, intergenic
8011929	chr1	160991201	161003036	-	n345467	-		lincRNA	2	sense
8002702	chr15	26640212	26734856	+	n374567,n374568,n374897,n374515,n374516	-		lncRNA	5	sense, intergenic
8006865	chr13	52027479	52124128	+	n338736,n378447	BC030118	Homo sapiens cDNA clone IMAGE:4812643.,	mRNAlike lncRNA,lncRNA	5	sense, antisense(intronic), antisense(exonic)
8003718	chr14	52884399	52889572	-	n374443	-		lncRNA	1	sense, intergenic
8001069	chr7	6769770	6791232	+	n346492,n405460	NR_002217.1		lincRNA,lncRNA	4	intergenic
8020964	chr11	74456729	74457239	-	n346287	-		lincRNA	2	intergenic
8015796	chr20	57927249	57932829	-	n376666	-		lncRNA	2	sense, intergenic
8003778	chr7	142344413	142344880	+	n385298,n386458	-		lncRNA	2	intergenic
8016933	chr3	102382006	102392850	-	n366092,n366461,n366462	-		lncRNA	4	intergenic
8005261	chr19	53099936	53103404	+	n383550	-		lncRNA	3	intergenic
8019266	chr8	123168002	123168413	+	n345022	-		lincRNA	1	intergenic
8015153	chr9	137444583	137445743	+	n370812	-		lncRNA	2	sense, intergenic
8015251	chr4	170867131	170884485	+	n366929	-		lncRNA	2	intergenic
8014603	chr18	49935411	49935627	+	n339881	S81294	DCC=deleted in colorectal cancer {alternatively spliced, exon 1A} [human, brain tumor, tumor no. 245, mRNA Partial, 216 nt].	mRNAlike lncRNA	1	intronic
8004771	chr12	72647286	72668687	-	n407383,n380875,n378466,n373248,n373249,n373492,n380891,n378212,n380976	NR_026837.1		lncRNA	9	sense, antisense(exonic), antisense(intronic)
8012654	chr3	116018475	116019815	+	n339441	CR598744	full-length cDNA clone CS0DK007YA21 of HeLa cells Cot 25-normalized of Homo sapiens (human).	mRNAlike lncRNA	1	antisense(intronic)
8009272	chr22	33560048	33562425	+	n377364	-		lncRNA	2	sense, antisense(exonic)
8008318	chr7	30216947	30242002	+	n369758	-		lncRNA	1	intergenic
8004001	chr12	50302664	50306075	-	n380987,n380956,n373227,n380991,n372905,n380748	-		lncRNA	7	sense, intergenic
8005922	chr6	127617334	127620368	+	n332925	AF086473	Homo sapiens full length insert cDNA clone ZD88D08.	mRNAlike lncRNA	1	antisense(intronic)
8001582	chr20	55680796	55682184	+	n376595	-		lncRNA	3	sense, intergenic
8019415	chrX	150343714	150346308	-	n337878	CR604456	full-length cDNA clone CS0DC023YB02 of Neuroblastoma Cot 25-normalized of Homo sapiens (human).	mRNAlike lncRNA	3	antisense(exonic)
8006691	chr1	48671636	48672515	+	n363409	-		lncRNA	3	intergenic
8004414	chr20	62030713	62034595	+	n376773,n376774,n376775,n376776	-		lncRNA	2	sense, intergenic
8010360	chr10	114716294	114716950	+	n340145	AF086181	Homo sapiens full length insert cDNA clone ZB97E03.	mRNAlike lncRNA	1	intronic
8001249	chr7	126986843	127013619	-	n341314,n344971,n341313	CR611240,BX537723	full-length cDNA clone CS0DI006YH03 of Placenta Cot 25-normalized of Homo sapiens (human).,Homo sapiens mRNA; cDNA DKFZp686P18244 (from clone DKFZp686P18244).,	mRNAlike lncRNA,lincRNA	7	sense, intronic
8000850	chr4	3923235	3957187	-	n387306,n346310,n384410	-		lincRNA,lncRNA	9	intergenic
8008541	chr12	276021	291565	-	n380469,n380488	-		lncRNA	5	antisense(intronic)
8014775	chr13	20768550	20770144	+	n338588	AF091526	Homo sapiens GLB2 gene, upstream regulatory region.	mRNAlike lncRNA	1	intergenic
8020313	chr12	97543858	97548405	-	n341990	BC040994	Homo sapiens cDNA clone IMAGE:5272574.	mRNAlike lncRNA	1	intergenic
8006815	chr20	56174750	56176256	-	n376662	-		lncRNA	2	sense, intergenic
8019517	chr11	110069278	110070929	-	n345152	-		lincRNA	2	intronic
8002148	chr5	176170144	176170860	+	n367838,n368204	-		lncRNA	3	intergenic
8019993	chr8	144448800	144450718	-	n341633	BC000203	Homo sapiens chromosome 8 open reading frame 51, mRNA (cDNA clone IMAGE:3351059).	mRNAlike lncRNA	1	close
8015686	chr9	6047359	6066714	+	n370736	XR_113208.1		lncRNA	2	sense, intergenic
8005932	chr8	146198974	146228285	-	n406480,n346528	-		lincRNA,lncRNA	1	sense
8004210	chr19	28262749	28297684	+	n344803,n383449,n378714	-		lincRNA,lncRNA	7	sense, intergenic
8021020	chr5	118096168	118121154	-	n367959	-		lncRNA	2	intergenic
8019734	chr7	66795256	66829655	-	n369972	-		lncRNA	2	intergenic
8013659	chr16	84961893	84971665	+	n375185	-		lncRNA	1	sense, intergenic
8001808	chr11	46193505	46198657	+	n341026	BC039472	Homo sapiens cDNA clone IMAGE:5526877, partial cds.	mRNAlike lncRNA	2	intergenic
8006195	chr1	5621768	5728355	-	n342209,n363578	AK125078	Homo sapiens cDNA FLJ43088 fis, clone BRTHA3025826.,	mRNAlike lncRNA,lncRNA	3	intergenic
8015258	chrX	62517912	62519624	-	n345088	-		lincRNA	1	intergenic
8011454	chr16	85170755	85183041	+	n375007,n375186	-		lncRNA	4	sense, intergenic
8010448	chr10	135267431	135281953	+	n405697	-		lncRNA	2	sense
8005320	chr8	10586823	10628902	+	n341413,n385346,n379767,n380120	BC043573	Homo sapiens, clone IMAGE:5222470, mRNA.,	mRNAlike lncRNA,lncRNA	5	sense, antisense(exonic), antisense(intronic)
8020585	chr2	6423592	6433005	-	n325460	-		mRNAlike lncRNA	1	intergenic
8014450	chr2	75020892	75023305	+	n325247	-		mRNAlike lncRNA	1	intergenic
8010878	chr12	130904079	130905564	-	n380532	-		lncRNA	1	intronic
8013243	chr12	43360924	43361156	+	n381000	-		lncRNA	1	intergenic
8011228	chr1	224151307	224159470	-	n364281	-		lncRNA	1	intronic
8009418	chr5	40260758	40267759	+	n367735	-		lncRNA	2	intergenic
8017395	chr13	85937735	86118705	+	n373618,n373803	-		lncRNA	5	sense, intergenic
8000844	chr17	56234319	56236478	+	n383206	-		lncRNA	1	extension
8006473	chr1	234881854	234882710	-	n345891	-		lincRNA	1	intergenic
8005739	chr5	149822227	149823483	-	n384755	-		lncRNA	1	sense
8014891	chr7	41137092	41173105	+	n341232,n369771	BC033981	Homo sapiens cDNA clone IMAGE:5295453.,	mRNAlike lncRNA,lncRNA	7	intergenic
8004895	chr19	45240861	45250906	+	n376461,n376460	-		lncRNA	3	sense, extension, intergenic
8010576	chr9	77109924	77111785	-	n341701	BC041938	Homo sapiens cDNA clone IMAGE:5301138.	mRNAlike lncRNA	1	close
8020858	chr12	2945981	2968961	+	n411109	-		lncRNA	4	sense
8010739	chr3	127400340	127404145	-	n366516	-		lncRNA	1	bidirectional
8008558	chr11	117162061	117162865	+	n343078,n343081	FJ573250.1,CB960709	,AGENCOURT_13762124 NIH_MGC_147 Homo sapiens cDNA clone IMAGE:30344535 5', mRNA sequence.	mRNAlike lncRNA	2	antisense(intronic)
8001928	chr12	93970039	93980606	-	n345188	-		lincRNA	2	antisense(exonic)
8017749	chr19	28340561	28380105	-	n376399	-		lncRNA	2	sense, intergenic
8010685	chr9	140118566	140122265	-	n379562	XR_110099.1		lncRNA	2	sense, antisense(exonic)
8017144	chr1	47223946	47233300	+	n363404	-		lncRNA	4	sense
8011600	chr9	126759339	126761864	-	n371159	-		lncRNA	1	sense, intergenic
8018929	chr4	42240721	42253256	+	n367164	-		lncRNA	2	intergenic
8001247	chr10	125319366	125321719	+	n372331,n372105,n372332,n372333,n372107,n372106,n372108	-		lncRNA	7	intergenic, sense
8000809	chr17	63096773	63115696	+	n344559,n375624,n375629,n375628,n375817,n375625,n375816,n375626,n375627,n375815	-		lincRNA,lncRNA	7	sense, intergenic
8019654	chr2	74211336	74252962	-	n345533	-		lincRNA	2	antisense(intronic)
8013819	chrX	102692411	102772411	-	n337801	AX721149	Sequence 109 from Patent WO0220754.	mRNAlike lncRNA	1	sense
8002650	chr6	1767196	1806933	-	n387477,n406543	-		lncRNA	2	intronic
8008900	chr1	77223808	77244952	-	n363635	-		lncRNA	3	intergenic
8007143	chr17	48127712	48133103	-	n340738,n345962	AK096761	Homo sapiens cDNA FLJ39442 fis, clone PROST2005904.,	mRNAlike lncRNA,lincRNA	5	close, intergenic
8002115	chr11	115624965	115631345	-	n379399,n372779,n372407,n372780,n372433,n372434,n380462,n380417	-		lncRNA	7	sense, intergenic
8008979	chr15	63879908	63893026	-	n409679	-		lncRNA	3	antisense(intronic)
8012826	chr15	69921212	69964240	+	n374643	-		lncRNA	1	sense, intergenic
8013372	chr3	30414585	30433637	+	n366581	-		lncRNA	1	intergenic
8004385	chr4	187981252	187982084	+	n366936	-		lncRNA	2	intergenic
8020164	chr4	101581435	101596270	-	n367007	-		lncRNA	4	intronic
8004220	chr4	114793924	114799347	+	n366764	-		lncRNA	3	intergenic
8001852	chr7	123454192	123459484	+	n385267	NR_002731.1		lncRNA	2	intergenic
8007433	chr3	159631188	159943086	-	n379291,n366131,n379120	-		lncRNA	13	sense, intergenic, close
8018650	chr3	184222900	184226187	+	n366025	-		lncRNA	1	intronic
8009761	chr2	99348117	99368056	+	n365202	-		lncRNA	2	close
8008189	chr6	4136305	4158503	+	n340822,n410283,n387462	AK092451	Homo sapiens cDNA FLJ35132 fis, clone PLACE6008989.,	mRNAlike lncRNA,lncRNA	4	close, intergenic
8001364	chr4	129515067	129697105	+	n345617	-		lincRNA	3	intergenic
8017658	chr9	86678357	86709492	+	n385610	-		lncRNA	9	intergenic
8005450	chr3	53112199	53120488	-	n366695,n366437	-		lncRNA	2	intergenic
8013747	chr6	155161311	155163251	+	n342157	BX537662	Homo sapiens mRNA; cDNA DKFZp779N1643 (from clone DKFZp779N1643).	mRNAlike lncRNA	2	intronic
8011416	chr7	79085480	79096779	-	n369687,n370136	-		lncRNA	2	sense, intergenic
8015187	chr1	77533604	77544167	+	n363432	-		lncRNA	3	intergenic
8020567	chr5	122844429	122844881	-	n340605	AF086295	Homo sapiens full length insert cDNA clone ZD49H09.	mRNAlike lncRNA	1	intergenic
8015142	chr2	52721825	52727890	-	n364917	-		lncRNA	4	intergenic
8017603	chr12	6898691	6924236	+	n410114,n334532	U40625	Human surface glycoprotein variant (CD4) mRNA, partial cds.,	mRNAlike lncRNA,lncRNA	1	sense
8017446	chr6	148601418	148640100	-	n344929	-		lincRNA	2	antisense(intronic)
8000750	chr10	103596052	103599032	+	n379814	-		lncRNA	2	antisense(intronic), sense
8015726	chr6	31129962	31135632	+	n324543	-		mRNAlike lncRNA	2	sense
8020813	chr9	66688087	66699951	-	n385555	-		lncRNA	1	intergenic
8014747	chr1	119561112	119561705	-	n345459	-		lincRNA	1	intergenic
8003538	chr10	5605287	5606443	-	n372143	-		lncRNA	1	intergenic, sense
8001527	chr5	126381050	126407379	-	n384727	-		lncRNA	1	sense
8017485	chr12	740056	755044	+	n338831	AK056115	Homo sapiens cDNA FLJ31553 fis, clone NT2RI2001178.	mRNAlike lncRNA	5	antisense(intronic)
8007116	chr4	84138570	84173283	-	n345644	-		lincRNA	4	intergenic
8007101	chr8	22735496	22745535	+	n341463	AK124682	Homo sapiens cDNA FLJ42692 fis, clone BRAMY3002805.	mRNAlike lncRNA	4	antisense(intronic)
8018064	chr13	81592376	81592799	+	n373798	-		lncRNA	1	sense, intergenic
8009535	chr2	179419287	179423693	+	n339037	CR749491	Homo sapiens mRNA; cDNA DKFZp686P04245 (from clone DKFZp686P04245).	mRNAlike lncRNA	1	antisense(exonic)
8009654	chr21	43442112	43445060	+	n407754	NR_027273.1		lncRNA	2	intronic
8003222	chr4	184940455	184944677	+	n384558,n340290	AL512713	Homo sapiens mRNA; cDNA DKFZp547D086 (from clone DKFZp547D086).,	mRNAlike lncRNA,lncRNA	3	intergenic
8011900	chr1	144534037	144545289	+	n345461	-		lincRNA	1	intergenic
8011044	chr9	110267406	110277663	+	n371003,n371005,n371233,n371004	-		lncRNA	1	sense, intergenic
8009781	chr19	1269266	1274809	+	n406444,n406445	-		lncRNA	1	sense
8014149	chr7	44924551	44925992	+	n341239	BC047792	Homo sapiens, clone IMAGE:6471309, mRNA.	mRNAlike lncRNA	1	antisense(exonic)
8012025	chr8	38627550	38630415	+	n341487	AL133564	Homo sapiens mRNA; cDNA DKFZp434J186 (from clone DKFZp434J186).	mRNAlike lncRNA	1	intronic
8004477	chr5	71370757	71374133	-	n368300	-		lncRNA	1	intergenic
8020204	chr17	43230591	43234074	-	n332849	AF075057	Homo sapiens full length insert cDNA YO61D09.	mRNAlike lncRNA	1	intergenic
8018277	chr14	77404379	77439542	-	n344686	-		lincRNA	2	intergenic
8000235	chr12	98880750	98897676	-	n373278,n373494,n373496,n373498,n380845,n373497,n373501	-		lncRNA	2	sense
8019166	chr11	43590855	43591945	+	n341016	BC031305	Homo sapiens cDNA clone IMAGE:5272580.	mRNAlike lncRNA	2	intronic
8004456	chr1	163274001	163291542	-	n381273	-		lncRNA	2	antisense(intronic)
8014213	chr19	44750630	44752527	-	n338698	AK057914	Homo sapiens cDNA FLJ25185 fis, clone CBR09429.	mRNAlike lncRNA	1	intergenic
8001765	chr22	31365261	31375381	+	n377450,n377310,n377360,n380155,n343050,n380562,n384135	NR002323		mRNAlike lncRNA,lncRNA	11	sense, intronic
8005523	chr20	13360430	13365292	-	n339584	CR749507	Homo sapiens mRNA; cDNA DKFZp686B0331 (from clone DKFZp686B0331).	mRNAlike lncRNA	2	intronic
8005106	chr14	98602414	98628990	+	n374216	-		lncRNA	2	sense, intergenic
8004872	chr6	43798500	43820084	-	n369233,n369456,n342888,n368669,n368854,n324513	AK097853	,Homo sapiens cDNA FLJ40534 fis, clone TESTI2047824.	mRNAlike lncRNA,lncRNA	10	intergenic
8018369	chr20	39666472	39667632	+	n383912	-		lncRNA	1	intronic
8017166	chr9	109346422	109354233	-	n370864	-		lncRNA	2	sense, intergenic
8010363	chr8	41998257	41998755	-	n370470	-		lncRNA	1	sense, intergenic
8001293	chr4	74374519	74399845	+	n366859,n366860,n366861,n367498	-		lncRNA	6	intergenic
8009020	chr11	116644514	116646592	-	n342785,n372462	BC035670	Homo sapiens, clone IMAGE:5730164, mRNA.,	mRNAlike lncRNA,lncRNA	2	sense, extension, intergenic
8011774	chr1	48567386	48648100	-	n386572	-		lncRNA	7	intergenic
8019765	chr16	47999592	48005582	+	n375106	-		lncRNA	2	sense, intergenic
8004948	chr5	177387461	177392855	-	n368382,n368383,n368597	-		lncRNA	1	intergenic
8019614	chr1	165131571	165143941	-	n326349	-		mRNAlike lncRNA	2	intergenic
8006136	chr5	156277548	156279539	+	n405417	-		lncRNA	1	intergenic
8003246	chr6	1485461	1489445	+	n387474,n387475,n387473	-		lncRNA	1	intergenic
8008754	chr12	92641530	92662777	-	n373268	-		lncRNA	1	sense, intergenic
8006771	chr2	107978737	108023785	+	n364709,n364708,n364710	-		lncRNA	5	intergenic
8001414	chr12	107074535	107078478	-	n342009	BC034326	Homo sapiens cDNA clone IMAGE:4838968.	mRNAlike lncRNA	4	intronic
8006243	chr4	177796855	177801759	+	n366933	-		lncRNA	2	intergenic
8004176	chr5	141971742	142077635	-	n407227,n340669	M60515	Human acidic fibroblast growth factor mRNA, 5' end, clone lambda-MJ36.,	mRNAlike lncRNA,lncRNA	1	sense
8011909	chr1	153112593	153113969	-	n342310,n337233	BC120937,M21539	Homo sapiens cDNA clone IMAGE:40115064.,Human small proline rich protein (sprII) mRNA, clone 1292.	mRNAlike lncRNA	3	intronic
8011675	chr21	42602045	42613830	+	n335179	AY429520	Homo sapiens BACE2v_1 mRNA sequence; alternatively spliced.	mRNAlike lncRNA	1	sense
8005874	chr21	22108077	22175701	-	n377208,n383978,n376986,n377076,n377212,n377210,n377211,n377209,n377005	-		lncRNA	12	sense, intergenic
8014441	chr6	106060541	106080071	-	n368879	-		lncRNA	6	intergenic
8012560	chr15	66952559	66974114	+	n379920	-		lncRNA	1	sense
8008602	chr14	27342316	27383949	+	n380807,n374389,n374388,n374387,n380994	-		lncRNA	8	sense, intergenic
8010409	chr2	2853336	2854010	-	n325484	-		mRNAlike lncRNA	1	intergenic
8005315	chr2	113399406	113403306	-	n346092,n379066,n364512,n365522,n365826,n365523,n365825,n365521	NR_033871.1		lincRNA,lncRNA	10	sense, intergenic, close
8017203	chr1	17215040	17216161	-	n381070,n342228	BC070363	Homo sapiens cDNA clone IMAGE:3960708, partial cds.,	mRNAlike lncRNA,lncRNA	2	intergenic
8000836	chr15	25590779	25592382	-	n337671	AK026293	Homo sapiens cDNA: FLJ22640 fis, clone HSI06847.	mRNAlike lncRNA	1	intronic
8000581	chr4	25866409	25871707	-	n367336,n366963,n366964	-		lncRNA	4	antisense(intronic)
8005589	chr10	26929049	26942382	+	n381413,n371751,n372274	-		lncRNA	7	intergenic, sense
8000147	chr2	30543396	30548751	+	n365116	-		lncRNA	1	intronic
8007763	chr5	24835388	24840692	-	n367876,n368242	-		lncRNA	3	intergenic
8005815	chr17	27339798	27343731	+	n375572,n375573,n375490,n375491	-		lncRNA	3	sense, intergenic
8004663	chr13	19582398	19589338	+	n373538,n373581,n373705,n373973	NR_026852.1		lncRNA	8	sense, intergenic
8004470	chr2	123561296	123567020	-	n365830,n365829,n365534,n365831	-		lncRNA	1	intergenic
8015325	chr5	139120561	139125808	-	n368347,n367971	-		lncRNA	2	intergenic
8015147	chr6	155844868	155847204	+	n369148	-		lncRNA	2	intergenic
8003706	chr9	16035382	16061855	+	n370905,n371194	-		lncRNA	5	sense
8016937	chr8	10340388	10405095	-	n386465	-		lncRNA	4	antisense(intronic)
8000333	chr19	18315534	18316371	+	n376260	-		lncRNA	2	sense, close
8003734	chr2	216475716	216713606	-	n344643,n339127,n383804	AK124897	Homo sapiens cDNA FLJ42907 fis, clone BRHIP3016302.,	mRNAlike lncRNA,lincRNA,lncRNA	21	intergenic
8001006	chr16	52068769	52112444	-	n375257,n375256,n375409,n375410,n375258	-		lncRNA	4	sense, intergenic
8013490	chr2	62503073	62691205	-	n345499	-		lincRNA	1	intergenic
8003004	chr7	53448225	53486571	-	n369958,n369957,n369956	-		lncRNA	4	intergenic
8005760	chr12	115059311	115060727	+	n373118,n380787	-		lncRNA	2	sense, intergenic
8003488	chr14	90921478	90925321	+	n374198,n374037,n374079,n374050,n374416,n374199,n374200,n374417,n374201	-		lncRNA	9	sense, intergenic
8003476	chr20	36120873	36143449	-	n345387,n376952,n376640,n376641	-		lincRNA,lncRNA	10	sense, intronic, intergenic
8011530	chr18	73764461	73767885	-	n376090	-		lncRNA	1	sense, intergenic
8005164	chr6	38622107	38626780	+	n369037,n369038,n369039,n369040	-		lncRNA	1	intergenic
8000168	chr19	6661263	6663469	-	n338281	AK026704	Homo sapiens cDNA: FLJ23051 fis, clone LNG02642.	mRNAlike lncRNA	1	sense
8007973	chr10	27220134	27230930	-	n381414	-		lncRNA	3	intergenic
8003513	chr1	46912344	46915376	-	n363615	-		lncRNA	3	intergenic
8005671	chr2	226626274	226772153	+	n339159	BC043591	Homo sapiens cDNA clone IMAGE:5248626, partial cds.	mRNAlike lncRNA	2	intergenic
8009736	chr11	130596954	130604767	+	n372647	-		lncRNA	2	sense, intergenic
8006783	chr22	25041132	25055114	-	n407092	NR_024593.1		lncRNA	1	intergenic
8001408	chr4	75144013	75196255	-	n340117,n345640	BC016361	Homo sapiens, clone IMAGE:4105785, mRNA.,	mRNAlike lncRNA,lincRNA	2	antisense(intronic), intergenic
8014077	chrX	38639279	38659679	-	n371493	-		lncRNA	1	sense, intergenic
8019058	chr11	126030608	126049518	+	n341147	AK125355	Homo sapiens cDNA FLJ43365 fis, clone NT2RP8000137.	mRNAlike lncRNA	2	sense
8019444	chr20	59048187	59050185	+	n376764	-		lncRNA	1	sense, intergenic
8006233	chr1	225888305	225939945	+	n381355,n364016,n364017,n364018,n364401	-		lncRNA	6	antisense(intronic)
8005660	chr13	26698246	26699370	-	n338607	BC036688	Homo sapiens cDNA clone IMAGE:5260528.	mRNAlike lncRNA	1	intergenic
8003448	chr6	43737961	43739182	+	n333449,n333417	BC011177,BC019867	Homo sapiens vascular endothelial growth factor A, mRNA (cDNA clone IMAGE:4150451), partial cds.,Homo sapiens cDNA clone IMAGE:4153053.	mRNAlike lncRNA	1	sense
8017494	chr12	133485300	133487790	+	n381972	-		lncRNA	1	antisense(exonic)
8004183	chr5	178804600	178805760	-	n368385	-		lncRNA	2	intergenic
8003189	chr14	93357746	93359851	+	n374203,n374051,n374419,n374418	-		lncRNA	5	sense, intergenic
8002128	chr8	144507226	144511408	+	n370408	-		lncRNA	1	sense, antisense(exonic)
8004394	chr10	75361280	75386426	+	n345121	-		lincRNA	3	antisense(intronic)
8007062	chr2	62993683	62994103	+	n338858	AF086019	Homo sapiens full length insert cDNA clone YW21C01.	mRNAlike lncRNA	1	intronic
8020083	chr8	107147183	107149255	-	n370544	-		lncRNA	1	sense, intergenic
8001822	chr9	103115342	103156151	+	n385663,n378313	-		lncRNA	5	sense, close
8014922	chr10	64099346	64134886	-	n340044	AK095019	Homo sapiens cDNA FLJ37700 fis, clone BRHIP2016968.	mRNAlike lncRNA	5	antisense(intronic)
8016510	chr6	106808682	106969074	+	n342098	AK125137	Homo sapiens cDNA FLJ43147 fis, clone CTONG3008639, highly similar to Absent in melanoma 1 protein.	mRNAlike lncRNA	1	sense
8000636	chr12	127650467	127650935	+	n345773	-		lincRNA	2	intergenic
8020591	chr9	140703294	140703875	-	n337246	BC127632	Homo sapiens cDNA clone IMAGE:40115592.	mRNAlike lncRNA	1	antisense(intronic)
8007329	chr12	69068150	69081535	-	n379635,n379492,n341961,n378418	CR620484	full-length cDNA clone CS0DK001YE19 of HeLa cells Cot 25-normalized of Homo sapiens (human).,	mRNAlike lncRNA,lncRNA	6	sense, antisense(exonic)
8020127	chr1	143498343	143517299	+	n363471	-		lncRNA	1	intergenic
8004077	chr2	129999745	130031421	-	n383731	-		lncRNA	4	intergenic
8000717	chr16	56677384	56678852	+	n375375,n375374,n375004,n375005	-		lncRNA	5	sense, intergenic
8009259	chr4	169763542	169765898	+	n340270	AK057697	Homo sapiens cDNA FLJ33135 fis, clone UTERU1000015.	mRNAlike lncRNA	1	intronic
8011553	chr5	50225317	50230355	-	n367893	-		lncRNA	3	intergenic
8008799	chr6	77484703	77698599	+	n369066,n369382,n369067	-		lncRNA	3	intergenic
8020805	chr5	180111765	180113546	+	n367845	-		lncRNA	2	intergenic
8000705	chr7	66657746	66767406	-	n385207,n385208,n385206,n385204	-		lncRNA	2	antisense(intronic), close
8012321	chr6	98158828	98165073	-	n368878	-		lncRNA	3	intergenic
8015892	chr1	40938726	40940020	+	n337889	CR605357	full-length cDNA clone CS0DF020YK03 of Fetal brain of Homo sapiens (human).	mRNAlike lncRNA	1	intergenic
8017426	chr4	185427372	185458712	-	n367621	-		lncRNA	3	intergenic
8015448	chr17	5372396	5373687	+	n375551	-		lncRNA	3	sense, close
8010799	chr20	61405256	61408245	-	n376874,n376875	-		lncRNA	3	sense, intergenic
8008011	chr1	100496121	100501188	+	n338102	AK126296	Homo sapiens cDNA FLJ44316 fis, clone TRACH3000548.	mRNAlike lncRNA	3	intergenic
8020578	chr3	10326102	10327429	+	n386328	-		lncRNA	1	intronic
8011914	chr2	215674994	215698897	+	n365323	-		lncRNA	2	close
8011241	chr2	182752577	182756390	-	n339049	BC042638	Homo sapiens cDNA clone IMAGE:4823096.	mRNAlike lncRNA	2	close
8009447	chr16	46723557	46732306	+	n410474	-		lncRNA	1	sense
8008108	chr11	106120745	106135632	+	n372421,n372609,n341110	BC043242	Homo sapiens cDNA clone IMAGE:5295935.,	mRNAlike lncRNA,lncRNA	8	sense, intergenic
8006190	chr11	23782898	23789362	-	n372683	-		lncRNA	1	sense, intergenic
8003428	chr13	40921270	41055143	-	n407009,n407008,n345219	-		lincRNA,lncRNA	10	intergenic
8006707	chr10	75489779	75497828	+	n346474	-		lincRNA	3	intergenic
8005359	chr3	39509069	39567857	+	n384244,n405869	-		lncRNA	1	sense
8004955	chr11	110199129	110278336	+	n341116,n380258,n372612,n372423,n380262	AK124179,AK094117.1	Homo sapiens cDNA FLJ42185 fis, clone THYMU2032080.,	mRNAlike lncRNA,lncRNA	6	sense, intergenic
8003182	chr4	133996465	134070271	-	n379880,n379743,n379789	-		lncRNA	11	sense, intergenic, close
8013485	chr12	108130365	108153745	+	n342012	AK093309	Homo sapiens cDNA FLJ35990 fis, clone TESTI2014415.	mRNAlike lncRNA	5	antisense(intronic)
8013251	chr16	81110923	81112455	+	n375055	-		lncRNA	2	sense, close
8012407	chr3	187715209	187721778	-	n366156	-		lncRNA	1	intergenic
8006446	chr16	8345917	8363665	+	n375068,n375353	-		lncRNA	2	sense, intergenic
8013994	chr11	130937379	130957497	+	n372648	-		lncRNA	3	sense, intergenic
8003347	chr8	325931	333174	-	n386462	-		lncRNA	4	intergenic
8016832	chr4	57276807	57289623	+	n377909	-		lncRNA	4	sense, antisense(intronic)
8021006	chr12	11338659	11339511	+	n337129	AB199240	Homo sapiens Hosa(Adygei)-T2R55 gene for bitter taste receptor T2R55, partial cds.	mRNAlike lncRNA	1	antisense(exonic)
8010479	chr17	42983072	42983332	+	n337274	BC127920	Homo sapiens cDNA clone IMAGE:40132481.	mRNAlike lncRNA	1	antisense(exonic)
8001518	chr16	58456605	58477085	+	n375143	-		lncRNA	1	sense, intergenic
8007758	chr5	20612733	20614874	-	n367873	-		lncRNA	2	intergenic
8007944	chr5	107747427	107753700	+	n368124	-		lncRNA	1	intergenic
8019408	chr16	31579087	31580845	-	n407553	NR_027011.1		lncRNA	1	intergenic
8012861	chr11	128081357	128083924	+	n372645	-		lncRNA	2	sense, intergenic
8012244	chr14	22180591	22181058	+	n333737	L06879	Homo sapiens rearranged T-cell receptor alpha chain, variable region, 3' end.	mRNAlike lncRNA	1	intergenic
8002362	chr22	21055219	21058894	+	n377703,n377298,n378917,n378755,n377858,n378994,n378119,n378025,n378504,n378669,n346202,n378285	-		lincRNA,lncRNA	7	sense, intergenic
8019259	chr12	109171967	109174194	-	n342015	AK123971	Homo sapiens cDNA FLJ41977 fis, clone SKNMC2007961.	mRNAlike lncRNA	2	intergenic
8006809	chr3	182164757	182204150	-	n411642	NR_040105.1		lncRNA	4	intergenic
8020440	chr1	19619740	19622230	-	n410585	NR_037847.1		lncRNA	1	intergenic
8020018	chr5	36871456	36876605	+	n368433	-		lncRNA	1	extension
8017542	chr1	201254348	201257019	+	n338448	BX641081	Homo sapiens mRNA; cDNA DKFZp686B13183 (from clone DKFZp686B13183).	mRNAlike lncRNA	1	intronic
8008164	chr3	170046225	170072227	+	n366352,n366013	-		lncRNA	1	intergenic
8019786	chr1	120388520	120389383	+	n363938	-		lncRNA	2	intergenic
8014985	chr6	168595037	168605181	+	n368799	-		lncRNA	2	intergenic
8009220	chr18	60981034	60981315	-	n339904	AF086063	Homo sapiens full length insert cDNA clone YZ11B11.	mRNAlike lncRNA	1	intronic
8020557	chr14	29445041	29448130	-	n380963	XR_111420.1		lncRNA	2	intergenic
8016780	chr9	17435731	17437445	+	n341658	BC072424	Homo sapiens cDNA clone IMAGE:6200784, partial cds.	mRNAlike lncRNA	1	intronic
8020990	chr6	158703294	158733390	+	n368786	-		lncRNA	2	extension
8012965	chr3	55330227	55334766	+	n339373	CR608703	full-length cDNA clone CS0DI083YM22 of Placenta Cot 25-normalized of Homo sapiens (human).	mRNAlike lncRNA	1	intergenic
8004273	chrX	13973511	14013398	+	n371327,n345064	-		lincRNA,lncRNA	2	sense, intergenic
8018401	chr8	12427801	12428644	-	n385361	-		lncRNA	1	intergenic
8006425	chr9	117418235	117425007	-	n370870,n371152,n371278,n371277,n371279,n370869,n371280	-		lncRNA	4	sense, intergenic
8002731	chr16	4295339	4303792	-	n375220,n375029,n375403,n375404,n375405,n375221,n344697,n375222,n375223,n375224	NR_039999.1		lincRNA,lncRNA	10	sense, intergenic
8000531	chr8	77070845	77075228	-	n370510	-		lncRNA	1	sense, intergenic
8003645	chr15	78792407	78792890	-	n338055	AF147302	Homo sapiens full length insert cDNA clone YA77A08.	mRNAlike lncRNA	1	antisense(exonic)
8010472	chr2	241166976	241195452	-	n365053	-		lncRNA	1	intergenic
8005632	chr1	244210525	244212010	-	n364312	-		lncRNA	1	intergenic
8001023	chr3	577913	887698	+	n342485,n378679	AK126307	Homo sapiens cDNA FLJ44328 fis, clone TRACH3002871.,	mRNAlike lncRNA,lncRNA	5	sense, intergenic
8006254	chr12	5387924	5401344	+	n345166	-		lincRNA	1	intergenic
8020825	chr21	38255541	38256713	-	n339485	BC035772	Homo sapiens, clone IMAGE:5582285, mRNA.	mRNAlike lncRNA	1	intronic
8016850	chr9	7960412	7961080	-	n370822	-		lncRNA	2	sense, intergenic
8016705	chr6	12008123	12008853	+	n369354,n368980	-		lncRNA	3	extension
8019825	chr10	44740522	44755367	+	n346117	-		lincRNA	1	intergenic
8015470	chr19	38308050	38318884	+	n411543,n383510	NR_040013.1		lncRNA	6	close
8002357	chr11	69240457	69244389	+	n372417	-		lncRNA	2	sense, intergenic
8015272	chr3	147127414	147128875	-	n339639	U79264	Human clone 23814 mRNA sequence.	mRNAlike lncRNA	2	antisense(exonic)
8004796	chrX	64295723	64628987	+	n345068	-		lincRNA	1	intergenic
8018560	chr6	52066227	52066677	+	n369052	-		lncRNA	1	intergenic
8000270	chr15	89904809	89941720	+	n382710,n338116,n380723,n374479,n382712,n374667,n374668	CR612213	full-length cDNA clone CS0DB005YP15 of Neuroblastoma Cot 10-normalized of Homo sapiens (human).,	mRNAlike lncRNA,lncRNA	14	sense, intergenic
8016945	chr21	39378845	39382920	-	n377102	-		lncRNA	2	sense, intronic
8011137	chr8	125860978	125862459	+	n345026	-		lincRNA	3	intergenic
8019381	chr7	40172587	40174207	+	n341229	CR594841	full-length cDNA clone CS0CAP005YF11 of Thymus of Homo sapiens (human).	mRNAlike lncRNA	1	antisense(exonic)
8014496	chr18	56202646	56205784	+	n339896	AK125262	Homo sapiens cDNA FLJ43272 fis, clone KIDNE2003837.	mRNAlike lncRNA	2	antisense(exonic)
8011403	chr4	185377247	185377762	-	n340291	AF075048	Homo sapiens full length insert cDNA YN75A10.	mRNAlike lncRNA	1	intronic
8013661	chr7	64141510	64147263	+	n385187	-		lncRNA	3	intronic
8011112	chr2	66924256	66930359	-	n364931,n364932,n364933	-		lncRNA	4	intergenic
8008139	chr4	149614150	149621313	+	n367246,n366910	-		lncRNA	1	intergenic
8007986	chr13	89925456	89932494	+	n373623	-		lncRNA	2	sense, intergenic
8015421	chr4	28345392	28395901	-	n367338	-		lncRNA	1	sense
8005100	chr16	48654150	48656141	+	n375108	-		lncRNA	1	sense, intergenic
8019923	chr17	38497118	38499388	-	n340651	BC038432	Homo sapiens cDNA clone IMAGE:5162874, partial cds.	mRNAlike lncRNA	3	antisense(exonic)
8012361	chr10	104958489	105036751	-	n379351	-		lncRNA	2	close, sense
8013124	chr9	16121130	16122432	+	n370740	-		lncRNA	2	sense, intergenic
8020625	chr17	76220062	76220513	-	n340906	L32866	Human effector cell protease receptor-1 (EPR-1) gene, partial cds.	mRNAlike lncRNA	1	antisense(exonic)
8010094	chr12	11638989	11639612	-	n373199	-		lncRNA	2	sense, intronic
8006666	chr6	41176293	41185685	-	n384933	-		lncRNA	5	intergenic
8000503	chr15	84867599	84898920	-	n378484,n382689,n377779,n377659,n377678,n382691,n386137	NR_027001.1		lncRNA	1	sense, intergenic
8018536	chrX	153106665	153110246	-	n346454	-		lincRNA	1	intergenic
8019881	chr7	20371599	20392980	+	n341201	BC038209	Homo sapiens cDNA clone IMAGE:5396406, partial cds.	mRNAlike lncRNA	1	sense
8000746	chr4	38281623	38289952	+	n367484,n367159	-		lncRNA	1	intergenic
8004537	chr19	32079126	32084670	+	n376199,n376449,n376448	-		lncRNA	6	sense, intergenic
8015409	chr4	141419555	141422484	+	n340237	AK128168	Homo sapiens cDNA FLJ46291 fis, clone TESTI4033146.	mRNAlike lncRNA	1	close
8005127	chr22	47741318	47769291	+	n377377	-		lncRNA	3	sense, intergenic
8017312	chr20	20702316	20703034	-	n376617	-		lncRNA	2	sense, intergenic
8003756	chr11	38035059	38035691	-	n341014	AF075023	Homo sapiens full length insert cDNA YI31B02.	mRNAlike lncRNA	1	intergenic
8001010	chr16	89262168	89264585	-	n383030,n339334	AL137382	Homo sapiens mRNA; cDNA DKFZp434L1226 (from clone DKFZp434L1226).,	mRNAlike lncRNA,lncRNA	1	bidirectional
8018116	chr9	33624213	33625340	-	n345876	-		lincRNA	1	intergenic
8005933	chr4	153457415	153460415	+	n340258,n345655	AL137273	Homo sapiens mRNA; cDNA DKFZp434I0714 (from clone DKFZp434I0714).,	mRNAlike lncRNA,lincRNA	4	intergenic
8016889	chr14	69149984	69152315	-	n345804	-		lincRNA	1	antisense(intronic)
8007069	chr15	24545217	24571710	+	n374876	-		lncRNA	2	sense, intergenic
8005538	chr10	32048433	32067736	-	n345113	-		lincRNA	1	intergenic
8013829	chr7	2762817	2764609	+	n342797	AK130197	Homo sapiens cDNA FLJ26687 fis, clone MPG06534.	mRNAlike lncRNA	1	intronic
8016406	chr12	99597099	99598534	-	n341996	AK021579	Homo sapiens cDNA FLJ11517 fis, clone HEMBA1002337.	mRNAlike lncRNA	2	intronic
8008296	chr2	238130857	238134992	+	n365355	-		lncRNA	1	intergenic
8005651	chr5	172354583	172356104	+	n340742	BC010432	Homo sapiens cDNA clone IMAGE:3528357, partial cds.	mRNAlike lncRNA	2	intronic
8001093	chr3	126006729	126020383	-	n366505,n366722,n366506,n366723,n366104,n366507	-		lncRNA	5	intergenic
8020450	chr7	75137068	75157453	-	n408123	-		lncRNA	4	intergenic
8018203	chr6	1108576	1112186	+	n377575	-		lncRNA	1	sense, intergenic
8013871	chr3	180701497	180707562	-	n409360,n409359,n409356	NR_033724.1,NR_033725.1		lncRNA	2	sense
8012739	chr4	64328224	64339851	-	n367351,n367581	-		lncRNA	1	intergenic
8018639	chr14	101402074	101402816	+	n374223	-		lncRNA	2	sense, intergenic
8017759	chr14	94449441	94453395	-	n374341	-		lncRNA	1	sense, intergenic
8010633	chr3	59450055	59496404	-	n366081	-		lncRNA	2	intergenic
8009035	chr5	73602234	73604150	-	n367916	-		lncRNA	3	intergenic
8018643	chr1	228309223	228311472	+	n342361	AK094778	Homo sapiens cDNA FLJ37459 fis, clone BRAWH2011204.	mRNAlike lncRNA	2	intergenic
8009169	chr5	42318255	42374527	-	n368263	-		lncRNA	1	intergenic
8006526	chr17	72052481	72109041	-	n375847,n375848,n375768,n375769,n375846	-		lncRNA	2	sense, intergenic
8002442	chr8	107282480	107285003	+	n341582	BC040619	Homo sapiens similar to solute carrier family 16 (monocarboxylic acid transporters), member 14, mRNA (cDNA clone IMAGE:5726657).	mRNAlike lncRNA	1	sense
8016545	chr7	76099336	76104317	-	n405979	NR_003262.1		lncRNA	1	antisense(intronic)
8020878	chr9	119600739	119605400	+	n385682	-		lncRNA	3	antisense(intronic)
8007312	chr6	26924771	26991704	+	n378033,n378176,n342733	BC044768	Homo sapiens cDNA clone IMAGE:4828578.,	mRNAlike lncRNA,lncRNA	4	sense, intergenic
8008237	chr2	47918046	47918411	-	n346078	-		lincRNA	1	intergenic
8018151	chr7	126855180	126869975	+	n341312	BC040328	Homo sapiens cDNA clone IMAGE:4830402.	mRNAlike lncRNA	3	antisense(intronic)
8021148	chr18	61771324	62090836	+	n339907	BC036306	Homo sapiens hypothetical protein LOC284294, mRNA (cDNA clone IMAGE:4823205).	mRNAlike lncRNA	10	intergenic
8011695	chr12	53551572	53570212	-	n380806	-		lncRNA	1	sense
8007824	chr7	29019582	29052985	+	n411137,n385101	-		lncRNA	5	antisense(intronic)
8003109	chr12	120831304	120833797	+	n380456	-		lncRNA	3	intergenic
8008837	chr2	37906893	37956921	-	n325340,n325339,n325338	-		mRNAlike lncRNA	2	intronic
8015933	chr7	33075807	33076426	-	n385124	-		lncRNA	1	intronic
8019684	chr10	89832453	89840364	-	n372212	-		lncRNA	1	intergenic, sense
8015693	chr13	38946992	38948072	+	n342386	U92015	Human clone 143789 defective mariner transposon Hsmar2 mRNA sequence.	mRNAlike lncRNA	1	intergenic
8002937	chr1	53656724	53657133	+	n363850	-		lncRNA	1	intergenic
8001622	chr3	15468544	15469365	+	n333483	BC029294	Homo sapiens ELL associated factor 1, mRNA (cDNA clone IMAGE:5169496).	mRNAlike lncRNA	1	sense
8015550	chr15	34947819	34962370	-	n374738	-		lncRNA	1	sense, intergenic
8009341	chr12	51365311	51366728	-	n373228	-		lncRNA	1	sense, intergenic
8003602	chr10	104209573	104216051	+	n411113,n379581	-		lncRNA	5	antisense(exonic), sense
8003452	chr20	62665696	62671315	+	n339760,n383956,n378361,n386284,n377697,n379125,n345741	BC033342,AK130777.1	Homo sapiens, clone IMAGE:4941074, mRNA.,	mRNAlike lncRNA,lincRNA,lncRNA	11	sense, antisense(intronic)
8005495	chr11	27717858	27899195	-	n341001	AJ011602	Homo sapiens trapped 3' terminal exon, clone C2D9.	mRNAlike lncRNA	2	intronic
8014691	chr11	28724085	29059363	+	n344804	-		lincRNA	4	intergenic
8002293	chr5	6766023	6777723	+	n345887,n368018	-		lincRNA,lncRNA	3	intergenic
8006458	chr2	16909390	16948676	+	n364624	-		lncRNA	1	intergenic
8001937	chr5	153825516	153840613	+	n406573	-		lncRNA	1	sense
8015836	chr6	21486297	21502716	-	n369212,n369448	-		lncRNA	3	intergenic
8000478	chr18	45567404	45935663	-	n332387	AM991278	Homo sapiens partial mRNA for zinc finger and BTB domain containing 7C (ZBTB7C gene), 5'-UTR variant u1-418.3.	mRNAlike lncRNA	1	sense
8013356	chr16	87091389	87097597	+	n378323	-		lncRNA	3	sense, intergenic
8018696	chr6	146216171	146218558	-	n342150	AK056916	Homo sapiens cDNA FLJ32354 fis, clone PROST2007818.	mRNAlike lncRNA	1	intronic
8006732	chr17	16690205	16707819	+	n386978,n386173,n383066	NR_003190.2		lncRNA	1	sense
8012748	chr3	126111877	126113604	-	n339514	BC033989	Homo sapiens cDNA clone IMAGE:5296164.	mRNAlike lncRNA	3	close
8004748	chr7	144084025	144088382	+	n370098,n369862,n370097,n369861	-		lncRNA	1	sense, intergenic
8002052	chr14	90982162	90983553	-	n374340	-		lncRNA	2	sense, intergenic
8012988	chr10	82289324	82293237	+	n372037	-		lncRNA	2	intergenic, sense
8011258	chr6	10434548	10457014	+	n368701,n368702	-		lncRNA	5	intergenic
8008578	chr17	53690342	53716157	+	n375616	-		lncRNA	1	sense, intergenic
8005434	chr18	77341498	77346761	+	n375991	-		lncRNA	3	sense, intergenic
8020752	chr3	18626906	18628395	+	n366182	-		lncRNA	1	intergenic
8013342	chrX	18917182	18921344	+	n337641	BC038597	Homo sapiens phosphorylase kinase, alpha 2 (liver), mRNA (cDNA clone IMAGE:5528409), partial cds.	mRNAlike lncRNA	3	antisense(exonic)
8004022	chr9	71780234	71785971	-	n385580	-		lncRNA	2	antisense(intronic)
8018842	chr2	108002087	108159105	-	n364970	-		lncRNA	1	intergenic
8003739	chr5	4773620	4775065	+	n340307,n368011	BC034630	Homo sapiens cDNA clone IMAGE:4839194.,	mRNAlike lncRNA,lncRNA	2	intergenic
8002839	chr6	132411672	132420366	+	n368767	-		lncRNA	1	intergenic
8005531	chr1	221503269	221509638	-	n406785	NR_024236.1		lncRNA	2	intergenic
8008180	chr16	24258413	24259194	+	n375087	-		lncRNA	2	sense, intergenic
8019067	chr11	3210775	3211159	+	n372437	-		lncRNA	2	sense, intergenic
8015295	chr7	161770	164889	-	n341170	AK094924	Homo sapiens cDNA FLJ37605 fis, clone BRCOC2010510.	mRNAlike lncRNA	2	intergenic
8020798	chr7	137029675	137039229	-	n369713	-		lncRNA	2	intergenic
8008852	chr2	89108796	89116314	+	n365702,n365199,n365701,n365703	-		lncRNA	4	intergenic
8009380	chr13	78493823	79181231	+	n338785,n378335,n378730	BX647243	Homo sapiens mRNA; cDNA DKFZp686O0249 (from clone DKFZp686O0249).,	mRNAlike lncRNA,lncRNA	7	sense, antisense(exonic), intergenic
8006246	chr5	4512374	4516889	+	n367693	-		lncRNA	2	intergenic
8004784	chr21	40394925	40402611	-	n339509,n377221,n377110,n377222	AJ011409	Homo sapiens mRNA for hypothetical protein, partial.,	mRNAlike lncRNA,lncRNA	4	sense, intronic
8020387	chr16	57805548	57813452	-	n337344	DQ426880	Homo sapiens kinesin family member C3 (KIFC3) mRNA, partial cds, alternatively spliced.	mRNAlike lncRNA	1	sense
8011794	chr2	61157160	61167156	+	n345527	-		lincRNA	2	intergenic
8001060	chr10	92222473	92227709	+	n371789	-		lncRNA	3	intergenic, sense
8000384	chrX	62617329	62780970	-	n371499,n344751,n371304,n337733,n371502,n371501,n371319,n323867,n371503,n371504,n371500,n371385,n371505	AL080202	,Homo sapiens mRNA; cDNA DKFZp434F172 (from clone DKFZp434F172).	mRNAlike lncRNA,lincRNA,lncRNA	12	sense, intergenic
8009594	chr6	86208158	86208764	-	n342079	L08434	Human O-family homologous repeat region mRNA.	mRNAlike lncRNA	2	intergenic
8004099	chr16	4684329	4690624	-	n339060	AK093345	Homo sapiens cDNA FLJ36026 fis, clone TESTI2016758.	mRNAlike lncRNA	2	antisense(intronic)
8012218	chr2	122524505	122524867	-	n342442	Z36850	H.sapiens (xs98) mRNA, 363bp.	mRNAlike lncRNA	1	antisense(exonic)
8017070	chr1	26146444	26150097	-	n407001	NR_024498.1		lncRNA	1	sense
8014518	chr1	85715636	85725355	-	n406594	-		lncRNA	1	sense
8005183	chr9	128819858	128921892	+	n370805	-		lncRNA	1	sense, intergenic
8001910	chr5	168440268	168451992	+	n340723	AK098705	Homo sapiens cDNA FLJ25839 fis, clone TST08556.	mRNAlike lncRNA	4	antisense(intronic)
8017386	chr14	54039945	54080656	-	n346090	-		lincRNA	2	intergenic
8006839	chr3	105592595	105599421	-	n366464	-		lncRNA	2	intergenic
8017849	chr4	145427051	145430153	+	n340242	BC047543	Homo sapiens cDNA clone IMAGE:5298492.	mRNAlike lncRNA	1	intergenic
8003202	chr14	27067610	27249810	+	n374379,n374105,n374383,n374107,n374108,n374380,n374381,n374384,n374106,n374382	-		lncRNA	9	sense, close, intergenic
8007087	chr12	67834935	67836838	-	n373244	-		lncRNA	1	sense, intergenic
8003449	chr3	14389950	14394068	-	n339257	AK027155	Homo sapiens cDNA: FLJ23502 fis, clone LNG02862.	mRNAlike lncRNA	3	intergenic
8020220	chr2	73988395	73988908	-	n338881	AF085985	Homo sapiens full length insert cDNA clone YU03C05.	mRNAlike lncRNA	1	extension
8013699	chr3	48247655	48256907	-	n366432	-		lncRNA	2	intergenic
8005724	chr2	242014095	242041747	-	n339210,n408117,n408118,n408116	AK124444	Homo sapiens cDNA FLJ42453 fis, clone BRACE2014917.,	mRNAlike lncRNA,lncRNA	3	sense
8014041	chr6	50663278	50712877	-	n324500,n324501	-		mRNAlike lncRNA	1	antisense(intronic), antisense(exonic)
8016323	chr6	167315612	167318299	-	n344933	-		lincRNA	1	intronic
8014721	chr14	26305063	26612511	-	n380730	-		lncRNA	5	intergenic
8014218	chr11	559476	560106	+	n381582	-		lncRNA	2	antisense(exonic)
8007677	chr11	133523581	133686681	-	n372806,n372892,n372807,n341165,n372893	BC043577	Homo sapiens cDNA clone IMAGE:5223914, partial cds.,	mRNAlike lncRNA,lncRNA	5	sense, intergenic
8013398	chr19	47777658	47778980	+	n410530	-		lncRNA	1	intergenic
8006047	chr10	19035361	19036782	+	n371747	-		lncRNA	2	intergenic, sense
8001503	chr20	5466187	5483504	+	n376679,n376678,n376886,n376885,n376887	-		lncRNA	3	sense, intergenic
8020049	chr13	115095033	115099423	-	n373702	-		lncRNA	2	sense, intergenic
8003492	chr21	25801053	25920256	+	n378968,n377884,n378141	-		lncRNA	8	sense, intergenic
8018866	chr2	31366724	31371824	-	n338740	AL713663	Homo sapiens mRNA; cDNA DKFZp667F2312 (from clone DKFZp667F2312).	mRNAlike lncRNA	2	intronic
8009693	chr7	28763917	28766348	+	n337557	EF491798	Homo sapiens clone CREB5 mRNA, partial sequence; alternatively spliced.	Non-protein coding transcript	1	sense
8015771	chr1	224180713	224197818	+	n381353,n346367	-		lincRNA,lncRNA	3	antisense(intronic)
8013565	chr15	42867856	42965295	+	n382508,n382509	-		lncRNA	3	sense
8020954	chr10	45571369	45572131	-	n372183	-		lncRNA	1	intergenic, sense
8005684	chr2	179641652	179644689	+	n339040	AK123298	Homo sapiens cDNA FLJ41304 fis, clone BRAMY2042178.	mRNAlike lncRNA	2	antisense(exonic)
8017465	chr3	146222356	146224347	-	n339636	AK095172	Homo sapiens cDNA FLJ37853 fis, clone BRSSN2014573.	mRNAlike lncRNA	1	intergenic
8011745	chr10	5276320	5305165	+	n371729	-		lncRNA	2	intergenic, sense
8004826	chr4	184254594	184271991	-	n367440,n367613,n367614	-		lncRNA	4	intergenic
8000013	chr21	26757133	26804013	-	n378635,n377674,n378596,n345850,n378611	-		lincRNA,lncRNA	9	sense, intergenic
8005959	chr17	21904061	21913070	+	n383104	NR_027084.1		lncRNA	1	intergenic
8016307	chr9	140144670	140147949	-	n341811	AK097764	Homo sapiens cDNA FLJ40445 fis, clone TESTI2040297.	mRNAlike lncRNA	1	intergenic
8004540	chr6	1976468	1994306	+	n409422,n409429	-		lncRNA	1	antisense(intronic)
8004409	chr15	90788644	90789043	+	n338130	AL110290	Homo sapiens EST from clone 76558, 5' end.	mRNAlike lncRNA	1	intergenic
8010015	chr3	14840837	14852921	-	n339258	AK056398	Homo sapiens cDNA FLJ31836 fis, clone NT2RP7000041.	mRNAlike lncRNA	3	intergenic
8003289	chr15	93324914	93332917	-	n346083,n374825	-		lincRNA,lncRNA	2	sense
8003634	chr2	162098306	162111154	-	n344690	-		lincRNA	2	intergenic
8003717	chr14	106204051	106206531	-	n335814	X52847	Human cDNA for membrane exons of the immunoglobulin C gamma 1 heavy chain.	mRNAlike lncRNA	1	intergenic
8014053	chr7	65841031	65865395	-	n385202	-		lncRNA	4	antisense(intronic)
8011484	chr15	80135888	80189339	-	n410512	-		lncRNA	1	sense
8004937	chr9	106842304	106854755	-	n370861,n371144,n371275	-		lncRNA	6	sense, intergenic
8000008	chr10	78029963	78030558	+	n340081	AF085912	Homo sapiens full length insert cDNA clone YQ76F01.	mRNAlike lncRNA	1	intronic
8018358	chr16	11505101	11511667	-	n375227	-		lncRNA	4	sense, intergenic
8014701	chr8	143783669	143808391	-	n341630	CR627188	Homo sapiens mRNA; cDNA DKFZp781D082 (from clone DKFZp781D082).	mRNAlike lncRNA	1	antisense(exonic)
8002945	chr4	107354682	107378478	+	n367507,n366873,n367505,n367509,n367205,n367206	-		lncRNA	5	intergenic
8009933	chr13	111515842	111522929	-	n373957,n382104,n373958	NR_027701.1		lncRNA	3	sense, intergenic
8020477	chr19	59070591	59086557	+	n338991	BC024736	Homo sapiens hypothetical protein LOC100131691, mRNA (cDNA clone IMAGE:4915292), with apparent retained intron.	mRNAlike lncRNA	6	close
8013233	chr18	73944962	73971999	+	n375983,n376136,n375982	-		lncRNA	3	sense, intergenic
8014295	chr10	12171639	12211957	+	n407080	-		lncRNA	1	sense
8001176	chr17	41026686	41050751	-	n378500,n377648,n407736,n378358,n377941	NR_027254.1		lncRNA	8	sense, intergenic
8009009	chr19	58816739	58827011	+	n383565	-		lncRNA	4	intergenic
8003664	chr9	32551141	32553015	+	n341672,n409610	CR604036,NR_033992.1	full-length cDNA clone CS0DI064YO22 of Placenta Cot 25-normalized of Homo sapiens (human).,	mRNAlike lncRNA,lncRNA	4	antisense(exonic)
8005564	chr7	155005958	155008794	+	n369885	-		lncRNA	1	intergenic
8007486	chr1	165738165	165744683	+	n378128,n381278	-		lncRNA	3	antisense(exonic), sense
8003162	chr4	33897964	34041515	-	n384437	-		lncRNA	5	intergenic
8016350	chr2	3135352	3149551	-	n364836,n364837	-		lncRNA	2	intergenic
8014208	chr4	134178444	134184190	-	n379798	-		lncRNA	4	sense, intergenic
8012945	chr11	76391209	76432833	-	n406529,n336798	AB231718,NR_024042.1	Homo sapiens mRNA for hypothetical protein, partial cds, clone:Hsa11-digit10-11-16-R.,	Non-protein coding transcript,lncRNA	18	intergenic
8006289	chr6	166315364	166401527	-	n369487,n378726,n407406,n379023	NR_026861.1		lncRNA	6	sense, intergenic
8014901	chr4	165928237	165929111	-	n367063	-		lncRNA	1	intergenic
8014734	chr3	4790875	4793274	-	n424045	NR004428		mRNAlike lncRNA	2	antisense(intronic)
8019741	chr14	50502265	50517735	+	n345256	-		lincRNA	1	antisense(exonic)
8018548	chr17	74136636	74150729	+	n411546,n340867	AK093500,NR_040017.1	Homo sapiens cDNA FLJ36181 fis, clone TESTI2026794.,	mRNAlike lncRNA,lncRNA	9	antisense(exonic)
8012316	chr13	48337519	48337963	+	n346316	-		lincRNA	3	intergenic
8010916	chr2	173162903	173232618	+	n365292,n365294,n334565,n365293,n364763,n365734	U61089	Human NTera2D1 cell line mRNA containing L1 retroposon, clone P2.,	mRNAlike lncRNA,lncRNA	3	intergenic
8014569	chr3	127574633	127577830	+	n366309	-		lncRNA	1	intergenic
8014850	chr20	4743264	4745021	+	n376677	-		lncRNA	1	sense, intergenic
8010834	chr11	114250771	114251212	+	n372617	-		lncRNA	1	sense, intergenic
8016580	chr21	23470935	23488847	+	n376995	-		lncRNA	6	sense, intergenic
8012663	chr1	168834618	168883104	+	n326332	-		mRNAlike lncRNA	1	intergenic
8019584	chr5	7344691	7346034	+	n367703	-		lncRNA	1	intergenic
8020662	chr3	40758900	40762498	-	n366428	-		lncRNA	2	intergenic
8013467	chrX	71139165	71264824	+	n385779,n345070	-		lincRNA,lncRNA	1	intronic
8014834	chr8	130228710	130253496	-	n370198,n341610	CR623603	full-length cDNA clone CS0DH003YA11 of T cells (Jurkat cell line) of Homo sapiens (human).,	mRNAlike lncRNA,lncRNA	3	sense, intergenic
8015271	chr9	127420690	127460907	+	n385688,n341784,n411147	BC030772,NR_038975.1	Homo sapiens cDNA clone IMAGE:4815026.,	mRNAlike lncRNA,lncRNA	4	antisense(intronic)
8009500	chrY	7302523	7388562	+	n371640	-		lncRNA	1	sense, intergenic
8001358	chr22	23834997	23857412	+	n377424,n377328,n377423,n377535	-		lncRNA	4	sense, intergenic
8019265	chr2	231916754	231917352	+	n339167	AF086098	Homo sapiens full length insert cDNA clone YZ88E12.	mRNAlike lncRNA	1	intergenic
8017408	chr14	51731450	51745239	-	n345257	-		lincRNA	1	intergenic
8019640	chr5	180649868	180657685	-	n340788	AK093624	Homo sapiens cDNA FLJ36305 fis, clone THYMU2004677.	mRNAlike lncRNA	2	antisense(exonic)
8000813	chr2	177042444	177043737	+	n378222,n364767	-		lncRNA	3	sense, intergenic
8018162	chr8	1748837	1749522	+	n370224	-		lncRNA	1	sense, intergenic
8001273	chr12	78790309	78876773	+	n373072,n373073	-		lncRNA	3	sense, intergenic
8005884	chr11	45746267	45749273	-	n372709	-		lncRNA	1	sense, intergenic
8016726	chr1	48519216	48532873	+	n363407,n363408	-		lncRNA	5	intergenic
8021060	chr2	2838035	2842163	-	n364834	-		lncRNA	1	intergenic
8004008	chr4	6202459	6240044	+	n384415,n410625	NR_037863.1		lncRNA	5	close
8013265	chrY	8651358	8685423	-	n385869	-		lncRNA	5	intergenic
8000986	chr6	3898391	3913082	-	n344635,n340827,n334030,n334016	M21135,M25326,BX647262	Human MHC class II HLA-DQ-beta-I first domain mRNA (DR4,DQw3.2), partial cds.,Homo sapiens MHC HLA-DBQ3 allele DQw3.2 mRNA, 5' end.,Homo sapiens mRNA; cDNA DKFZp686I0688 (from clone DKFZp686I0688).,	mRNAlike lncRNA,lincRNA	5	intergenic
8011124	chr1	119802887	119870538	-	n363681,n364202	-		lncRNA	4	intergenic
8012455	chr11	64195632	64200142	+	n372442	-		lncRNA	2	sense, intergenic
8000776	chr7	55840871	55846745	+	n385168,n345708,n334403	S82076	PA9=candidate tumor suppressor gene {3' region} [human, HEN endocervical cell line, mRNA Partial, 292 nt].,	mRNAlike lncRNA,lincRNA,lncRNA	2	intergenic
8008347	chr9	136558848	136576911	-	n323942	-		mRNAlike lncRNA	1	intronic
8014037	chr1	11900375	11907673	+	n410567	NR_037806.1		lncRNA	3	sense
8009147	chr10	85432161	85435195	-	n371899	-		lncRNA	3	intergenic, sense
8015171	chr18	13514518	13522887	+	n339800	AL832590	Homo sapiens mRNA; cDNA DKFZp451L2016 (from clone DKFZp451L2016).	mRNAlike lncRNA	3	intronic
8010533	chr1	232000351	232002422	+	n338558	AL049973	Homo sapiens mRNA; cDNA DKFZp564B192 (from clone DKFZp564B192).	mRNAlike lncRNA	1	sense
8001075	chr10	96039046	96046827	-	n340107,n409587	CR624574,NR_033969.1	full-length cDNA clone CS0DI076YI23 of Placenta Cot 25-normalized of Homo sapiens (human).,	mRNAlike lncRNA,lncRNA	5	antisense(intronic)
8012177	chr5	161336737	161428237	-	n368364,n368365	-		lncRNA	3	intergenic
8019401	chr9	78194584	78203464	+	n370767	-		lncRNA	2	sense, intergenic
8015559	chr14	81908344	81916490	-	n374327	-		lncRNA	3	sense, intergenic
8017164	chr19	9903551	9913112	+	n376437,n376436	-		lncRNA	2	sense, intergenic
8005053	chr10	122713693	122714232	+	n372325,n372326	-		lncRNA	2	intergenic, sense
8002463	chr16	19345521	19349104	+	n375080	-		lncRNA	2	sense, intergenic
8004648	chr11	880866	882176	-	n381585,n381586	-		lncRNA	2	intronic
8004622	chr6	165241238	165243106	+	n368795	-		lncRNA	2	intergenic
8016623	chr20	34840481	34842636	+	n339663	AK026967	Homo sapiens cDNA: FLJ23314 fis, clone HEP11989.	mRNAlike lncRNA	2	intronic
8014096	chr6	1311715	1312486	+	n333188	AF436089	Homo sapiens MHC class I antigen (HLA-G) mRNA, HLA-G*01041 allele, partial cds.	mRNAlike lncRNA	1	extension
8004319	chr2	227668751	227669773	+	n339160	BC018684	Homo sapiens cDNA clone IMAGE:4694535, partial cds.	mRNAlike lncRNA	1	intergenic
8010949	chr15	100417175	100501612	+	n345860	-		lincRNA	2	sense
8008910	chr5	65958158	65958816	-	n340488	AF147409	Homo sapiens full length insert cDNA clone YP58D07.	mRNAlike lncRNA	1	antisense(intronic)
8008582	chr12	6258865	6290040	-	n346483,n373190,n373191	-		lincRNA,lncRNA	1	sense, intergenic
8016498	chr12	110435223	110437401	-	n342019	BC038793	Homo sapiens cDNA clone IMAGE:5272062.	mRNAlike lncRNA	1	antisense(exonic)
8014203	chr5	110018946	110022955	-	n340583	BX537598	Homo sapiens mRNA; cDNA DKFZp686E12119 (from clone DKFZp686E12119).	mRNAlike lncRNA	2	intronic
8012494	chr10	27829455	27831143	+	n340003	CR610854	full-length cDNA clone CS0DC007YK10 of Neuroblastoma Cot 25-normalized of Homo sapiens (human).	mRNAlike lncRNA	1	extension
8003899	chr6	170190168	170202969	+	n407313,n378048	AK023224.1,NR_026780.1		lncRNA	3	sense, intergenic
8002789	chr12	28723547	28734479	+	n372993,n373388	-		lncRNA	1	sense, intronic
8001992	chr15	53092220	53098374	-	n374765,n374763,n374967,n374968,n374764	-		lncRNA	8	sense, intergenic
8000318	chr10	88281701	88282443	+	n371785,n372040	-		lncRNA	3	close, sense
8018709	chr21	46654266	46678645	+	n377003	-		lncRNA	3	sense, intergenic
8011165	chr7	104581509	104602781	+	n369605,n341288	BC061919	Homo sapiens cDNA clone IMAGE:4358995, partial cds.,	mRNAlike lncRNA,lncRNA	3	intergenic
8009425	chr9	138469276	138472027	-	n371174	-		lncRNA	1	sense, intergenic
8017804	chr12	120639093	120650941	+	n411100,n342046	CR607463	full-length cDNA clone CS0DD005YE10 of Neuroblastoma Cot 50-normalized of Homo sapiens (human).,	mRNAlike lncRNA,lncRNA	6	antisense(exonic)
8010425	chr6	170584461	170588557	+	n368806,n368807	-		lncRNA	3	intergenic
8008775	chr11	126986	139099	-	n408184,n380552,n379057,n380263,n380624,n378462,n378236	NR_028326.1		lncRNA	1	intergenic, sense
8008046	chr22	22652462	22677324	+	n387236,n346200,n386315	NR_027293.1		lincRNA,lncRNA	14	intergenic
8017681	chr8	6475995	6506328	-	n341396	CR599065	full-length cDNA clone CS0DI013YC19 of Placenta Cot 25-normalized of Homo sapiens (human).	mRNAlike lncRNA	5	antisense(exonic)
8004491	chr20	10154167	10177638	+	n376553	-		lncRNA	2	sense, intergenic
8006660	chr5	141785943	141790752	+	n342699	BX538325	Homo sapiens mRNA; cDNA DKFZp686F21184 (from clone DKFZp686F21184).	mRNAlike lncRNA	1	intergenic
8019941	chr7	135362705	135363712	+	n341332	AL359604	Homo sapiens mRNA; cDNA DKFZp547G146 (from clone DKFZp547G146).	mRNAlike lncRNA	1	intronic
8003086	chr15	20588046	20711433	-	n346292,n410005,n346336,n346548	-		lincRNA,lncRNA	5	intergenic
8009508	chr2	201674363	201675555	-	n345563	-		lincRNA	1	antisense(intronic)
8009991	chr3	146639709	146643005	+	n365984,n339637	BX537734	Homo sapiens mRNA; cDNA DKFZp686B15275 (from clone DKFZp686B15275).,	mRNAlike lncRNA,lncRNA	3	intergenic
8008325	chr9	136476919	136498221	-	n341798	CR592354	full-length cDNA clone CS0DD003YG18 of Neuroblastoma Cot 50-normalized of Homo sapiens (human).	mRNAlike lncRNA	2	intergenic
8001842	chr10	28615099	28618930	-	n372170	-		lncRNA	1	intergenic, sense
8016209	chr22	39317231	39320713	+	n377370	-		lncRNA	2	sense, intergenic
8001946	chr8	18949227	19002851	+	n370605,n370253,n370255,n370254,n370606	-		lncRNA	2	sense, intergenic
8001477	chr6	66844837	66886208	+	n369057	-		lncRNA	1	intergenic
8014645	chr6	84732773	84734272	+	n368747	-		lncRNA	2	intergenic
8017844	chr19	51670584	51676780	+	n405637	-		lncRNA	2	intergenic
8010732	chr1	87595447	87634886	+	n407534,n407533,n407530,n407531	-		lncRNA	3	sense
8018484	chr2	211482294	211484597	+	n383802	-		lncRNA	1	intronic
8004727	chr8	144638998	144640423	-	n341634	CR602372	full-length cDNA clone CS0DI023YO15 of Placenta Cot 25-normalized of Homo sapiens (human).	mRNAlike lncRNA	1	antisense(intronic)
8006471	chr16	66273431	66300927	-	n375287	-		lncRNA	2	sense, intergenic
8012807	chr14	69283615	69284659	-	n374304	-		lncRNA	2	sense, intergenic
8002780	chr1	198566853	198567998	-	n363734	-		lncRNA	2	intergenic
8002275	chr12	47802260	47814022	+	n373400,n380972,n373015,n373401	-		lncRNA	5	sense, intergenic
8005583	chr10	11113504	11140438	-	n381402	-		lncRNA	6	antisense(intronic)
8014452	chr10	31119044	31124561	-	n372173,n372174	-		lncRNA	4	intergenic, sense
8007345	chr22	41570594	41593505	-	n378047,n384175	-		lncRNA	4	sense, antisense(intronic), intergenic
8000129	chr2	10588819	10597755	+	n381009,n338664,n365646,n365644,n365645,n365080,n365081,n365082,n380764,n365083,n365084,n365648,n365647	CR621233	full-length cDNA clone CS0DI057YA22 of Placenta Cot 25-normalized of Homo sapiens (human).,	mRNAlike lncRNA,lncRNA	11	close, intergenic
8010563	chr13	50194447	50194784	+	n338725	AF161366	Homo sapiens HSPC103 mRNA, partial cds.	mRNAlike lncRNA	1	intergenic
8006059	chr11	118662486	118663730	+	n372846	-		lncRNA	1	sense, close
8012073	chr1	147767286	147769663	+	n342303	BC034299	Homo sapiens, clone IMAGE:5165176, mRNA.	mRNAlike lncRNA	2	intergenic
8005007	chr2	219684883	219687242	+	n339148	AK093857	Homo sapiens cDNA FLJ36538 fis, clone TRACH2005159.	mRNAlike lncRNA	1	antisense(exonic)
8012624	chr16	29910438	29910842	-	n335707	CR622645	full-length cDNA clone CS0DC001YB20 of Neuroblastoma Cot 25-normalized of Homo sapiens (human).	mRNAlike lncRNA	1	sense
8014649	chr3	105565134	105569968	-	n339408	CR627153	Homo sapiens mRNA; cDNA DKFZp686F24225 (from clone DKFZp686F24225).	mRNAlike lncRNA	2	intronic
8008712	chr14	37125438	37126057	+	n374125	-		lncRNA	2	sense, extension
8006858	chr2	23724794	23727929	-	n342398	BC018945	Homo sapiens cDNA clone IMAGE:4106796, partial cds.	mRNAlike lncRNA	1	antisense(intronic)
8017055	chr9	125001833	125027143	-	n407656	-		lncRNA	1	sense
8004223	chr8	41424098	41424962	+	n346141	-		lincRNA	1	antisense(intronic)
8018880	chr19	47987538	48004854	+	n338747,n410990	AK057858,NR_038452.1	Homo sapiens cDNA FLJ25129 fis, clone CBR06594.,	mRNAlike lncRNA,lncRNA	4	antisense(exonic)
8003724	chr1	227916239	227922055	+	n406990,n406989	-		lncRNA	3	sense
8002812	chr2	45395721	45396553	+	n364650	-		lncRNA	1	intergenic
8021047	chr2	196313255	196343649	+	n364779	-		lncRNA	4	intergenic
8001434	chr8	74223140	74268696	-	n341531	AK128216	Homo sapiens cDNA FLJ46349 fis, clone TESTI4047746.	mRNAlike lncRNA	7	antisense(exonic)
8020030	chr19	3851803	3869027	-	n407681	-		lncRNA	1	sense
8015402	chrY	7142012	7249588	+	n408124,n336270	Y10484	H.sapiens mRNA for cAMP dependent proteinkinase PRKY, clone ct4A1.,	mRNAlike lncRNA,lncRNA	7	intergenic
8017762	chr7	127284738	127292066	-	n369710	-		lncRNA	1	close
8013799	chr17	15902693	15932723	+	n410704	-		lncRNA	1	sense
8005169	chr15	101708498	101709271	+	n374713	-		lncRNA	1	sense, intergenic
8019894	chr8	5858958	5860623	-	n370420	-		lncRNA	2	sense, intergenic
8013136	chr6	25053854	25057301	-	n368843	-		lncRNA	4	intergenic
8018267	chr14	36343062	36344509	+	n381003	-		lncRNA	2	intronic
8012130	chr18	12774648	12775922	-	n339797	BC065363	Homo sapiens cDNA clone IMAGE:5442191, partial cds.	mRNAlike lncRNA	1	intergenic
8020648	chr9	111014433	111017100	-	n370867	-		lncRNA	2	sense, intergenic
8015297	chr20	13200349	13201032	+	n383858,n336903	AY927515	Homo sapiens mRNA sequence.,	mRNAlike lncRNA,lncRNA	3	intergenic
8001785	chr19	22777786	22778883	-	n376358	-		lncRNA	1	sense, intergenic
8010588	chr20	7050260	7127303	+	n376551	-		lncRNA	2	sense, intergenic
8015060	chr2	239140326	239142985	+	n407466	-		lncRNA	1	close
8007502	chr20	12915490	12917960	-	n376937,n342548,n376938,n376939	BC047055	Homo sapiens cDNA clone IMAGE:5269362.,	mRNAlike lncRNA,lncRNA	2	sense, intergenic
8017479	chr5	10137249	10138477	+	n367710	-		lncRNA	2	intergenic
8003923	chr15	99637425	99641439	+	n374704	-		lncRNA	1	sense
8001267	chr18	5880671	5890156	+	n375911,n375910	-		lncRNA	3	sense, intergenic, close
8011034	chr12	95781665	95782334	-	n380943	-		lncRNA	1	intergenic
8011528	chr18	66382549	66422236	+	n339910	AK091108	Homo sapiens cDNA FLJ33789 fis, clone BRSSN2009378.	mRNAlike lncRNA	1	sense
8008414	chr6	137316306	137320641	+	n368775	-		lncRNA	2	close
8014224	chr7	155058856	155059762	+	n370106,n369630	-		lncRNA	3	sense, intergenic
8014656	chr1	203691679	203704775	+	n326267	-		mRNAlike lncRNA	1	sense
8002673	chr2	190682844	190687236	+	n337554	EF491797	Homo sapiens clone PMS1 mRNA, partial sequence; alternatively spliced.	Non-protein coding transcript	1	sense
8013436	chr2	16408294	16409462	-	n364881	-		lncRNA	2	intergenic
8003318	chr11	61422136	61423174	-	n380619	-		lncRNA	1	intergenic
8002024	chr12	127836279	127836889	+	n373168	-		lncRNA	1	sense, intergenic
8009983	chr7	5653429	5656062	-	n369916	-		lncRNA	1	intergenic
8007625	chrX	74544123	74546232	+	n385788	-		lncRNA	1	intergenic
8019328	chr5	55609731	55617224	-	n367897	-		lncRNA	1	intergenic
8020011	chr7	142223824	142224088	-	n334126	M62377	Human T cell receptor beta chain mRNA, V beta region.	mRNAlike lncRNA	1	intergenic
8021159	chr12	52233846	52234850	-	n373229	-		lncRNA	1	sense, intergenic
8003264	chr15	52407273	52409155	-	n374966	-		lncRNA	2	sense, intergenic
8020183	chr6	86304944	86314123	-	n344916	-		lincRNA	4	intronic
8010558	chr6	24796944	24798091	+	n369001	-		lncRNA	1	intergenic
8007090	chr17	38276064	38278125	-	n375715,n375716,n375833	-		lncRNA	2	sense, close
8017568	chr6	74405257	74405854	-	n378291	-		lncRNA	1	sense, antisense(exonic)
8014120	chr20	48864179	48883632	+	n379983	-		lncRNA	6	sense, intergenic
8001222	chr15	37090796	37110707	-	n342216,n382497	BC066972	Homo sapiens similar to casein kinase I alpha, mRNA (cDNA clone IMAGE:4829576).,	mRNAlike lncRNA,lncRNA	6	antisense(intronic)
8019523	chr6	35694538	35704724	-	n407648	-		lncRNA	9	intronic
8014903	chr4	185229942	185235742	-	n346540	-		lincRNA	1	intergenic
8006548	chr11	125970399	125972308	-	n341146	AK026722	Homo sapiens cDNA: FLJ23069 fis, clone LNG05603.	mRNAlike lncRNA	1	intergenic
8000433	chr19	35302550	35305249	-	n338509,n383461	BC041906	Homo sapiens cDNA clone IMAGE:5299000.,	mRNAlike lncRNA,lncRNA	2	intergenic
8007225	chrX	138928818	138929341	-	n345099	-		lincRNA	1	intronic
8005302	chr9	69174212	69192879	-	n371261,n370715,n371093,n371092,n370729,n371262,n370842,n371259,n371260	-		lncRNA	1	sense, intergenic
8017627	chr4	4051760	4109306	-	n346383	-		lincRNA	1	intergenic
8009642	chr2	237300228	237300891	+	n339183	BC018494	Homo sapiens IQ motif containing with AAA domain, mRNA (cDNA clone IMAGE:4469955).	mRNAlike lncRNA	1	antisense(exonic)
8019520	chr3	125366454	125369330	+	n366300	-		lncRNA	1	intergenic
8016687	chr10	102993300	102994678	+	n342610	AK026741	Homo sapiens cDNA: FLJ23088 fis, clone LNG07026.	mRNAlike lncRNA	1	intergenic
8009929	chr13	90129861	90152763	-	n373689	-		lncRNA	2	sense, intergenic
8004239	chrX	100673274	100788446	+	n344512,n385793	-		lincRNA,lncRNA	5	sense
8019191	chr9	98225890	98232301	+	n341730	AK124102	Homo sapiens cDNA FLJ42108 fis, clone TESOP2008127.	mRNAlike lncRNA	4	antisense(exonic)
8008817	chr4	138466884	138524584	+	n366899,n340227	U79300	Human clone 23629 mRNA sequence.,	mRNAlike lncRNA,lncRNA	1	intergenic
8011190	chr9	29185806	29213394	-	n371249,n371250	-		lncRNA	1	sense, intergenic
8007601	chr6	958562	1101698	-	n368810,n369431,n369176,n369177,n340798,n369432	BC037855	Homo sapiens cDNA clone IMAGE:5272115.,	mRNAlike lncRNA,lncRNA	7	intergenic, antisense(intronic)
8004066	chr16	52305431	52314661	+	n375134,n375133,n375363,n375052,n375136,n375365,n375135,n375362,n345331	AK093211.1		lincRNA,lncRNA	7	sense, intergenic
8001229	chr19	14300569	14305062	+	n342937	AX746734	Sequence 259 from Patent EP1308459.	mRNAlike lncRNA	1	antisense(intronic)
8006038	chr4	119585241	119605621	-	n342617	BC035733	Homo sapiens cDNA clone IMAGE:5729277, partial cds.	mRNAlike lncRNA	2	close
8016471	chr3	44040885	44059829	+	n366208	-		lncRNA	2	intergenic
8000496	chr6	112221561	112230600	-	n342107,n368881	CR598940	full-length cDNA clone CS0DI032YF23 of Placenta Cot 25-normalized of Homo sapiens (human).,	mRNAlike lncRNA,lncRNA	4	intergenic
8020513	chr19	1874880	1876168	-	n342314	BC067908	Homo sapiens cDNA clone IMAGE:30332316.	mRNAlike lncRNA	1	extension
8017501	chr10	68653867	68771911	-	n340047	BC041845	Homo sapiens cDNA clone IMAGE:5269432.	mRNAlike lncRNA	7	intronic
8009809	chr10	45931683	45934607	+	n340021	AL110200	Homo sapiens mRNA; cDNA DKFZp586B0922 (from clone DKFZp586B0922).	mRNAlike lncRNA	1	intronic
8016261	chr15	74445140	74448531	-	n374787	-		lncRNA	2	sense, intergenic
8015240	chr5	65500952	65510491	+	n340485,n344823	BC009643	Homo sapiens, clone IMAGE:3902174, mRNA.,	mRNAlike lncRNA,lincRNA	1	intergenic
8011875	chr5	178191865	178245436	-	n384784,n387383	-		lncRNA	11	intergenic
8016134	chr3	17784427	17787157	+	n366577	-		lncRNA	2	antisense(intronic)
8017508	chr4	92524425	92526443	+	n340182	AK055271	Homo sapiens cDNA FLJ30709 fis, clone FCBBF2001243.	mRNAlike lncRNA	1	intergenic
8006376	chr10	29032480	29046401	+	n371984,n372275,n372276,n340005,n371752	AK058127	Homo sapiens cDNA FLJ25398 fis, clone TST02653.,	mRNAlike lncRNA,lncRNA	3	intergenic, sense
8003694	chr5	77044989	77048014	-	n340522	AL353949	Homo sapiens mRNA; cDNA DKFZp761P1114 (from clone DKFZp761P1114).	mRNAlike lncRNA	3	intronic
8016187	chr1	148945552	148945776	-	n337409	DQ786214	Homo sapiens clone HLS_IMAGE_1592675 mRNA sequence.	mRNAlike lncRNA	1	intergenic
8008343	chr11	89956320	89959733	+	n341092	BC040571	Homo sapiens cDNA clone IMAGE:5267399.	mRNAlike lncRNA	1	antisense(exonic)
8005800	chr3	193565531	193570323	-	n366554	-		lncRNA	2	intergenic
8018552	chr6	168625958	168627197	-	n368927	-		lncRNA	2	intergenic
8015525	chr12	130551605	130553098	-	n373358	-		lncRNA	2	sense, intergenic
8014544	chr16	87245727	87260036	+	n375058,n339323	BC043543	Homo sapiens, clone IMAGE:5170902, mRNA.,	mRNAlike lncRNA,lncRNA	3	sense, intergenic
8020000	chr1	179512335	179518057	-	n338392	AK126076	Homo sapiens cDNA FLJ44088 fis, clone TESTI4041519.	mRNAlike lncRNA	2	antisense(intronic)
8010488	chr2	91750934	91754646	+	n346538	-		lincRNA	1	intergenic
8008118	chr17	49012352	49022074	-	n340749	AK090490	Homo sapiens cDNA FLJ33171 fis, clone ADRGL2000644.	mRNAlike lncRNA	2	intergenic
8006872	chr4	88183082	88187974	-	n367004	-		lncRNA	2	intergenic
8000795	chr9	104181298	104185086	+	n341742	AK128504	Homo sapiens cDNA FLJ46657 fis, clone TRACH3006264.	mRNAlike lncRNA	1	antisense(intronic)
8016672	chr5	1887445	1900607	+	n342633	BC039383	Homo sapiens cDNA clone IMAGE:5271913.	mRNAlike lncRNA	3	close
8004514	chr15	52977217	52982263	+	n374615,n374614	-		lncRNA	1	sense, intergenic
8012636	chr4	155548096	155669471	+	n384534	-		lncRNA	1	sense
8004625	chr10	89156330	89167457	-	n381524	-		lncRNA	1	intergenic
8012867	chr3	172413335	172413925	-	n339695	AF085992	Homo sapiens full length insert cDNA clone YU20C08.	mRNAlike lncRNA	1	intronic
8003402	chr11	9779838	9832866	+	n380260,n379412,n380250,n379303,n380378,n380269	-		lncRNA	11	sense, antisense(exonic)
8009695	chr12	58287869	58290670	+	n373039	-		lncRNA	2	sense, intergenic
8012907	chr18	11123	16882	+	n376105,n375886,n375887	-		lncRNA	3	sense, intergenic
8007739	chr3	116958057	116963238	+	n366284,n366285	-		lncRNA	2	antisense(intronic)
8015220	chr10	102849077	102901023	-	n378638,n378189,n340124	BC019674	Homo sapiens TLX1 divergent, mRNA (cDNA clone IMAGE:4943792), with apparent retained intron.,	mRNAlike lncRNA,lncRNA	2	antisense(exonic), intergenic, sense
8005639	chr17	61977915	61979254	+	n375623	-		lncRNA	1	sense, intergenic
8000807	chr16	56226525	56228430	-	n339220	AK124129	Homo sapiens cDNA FLJ42135 fis, clone TESTI2035309.	mRNAlike lncRNA	1	antisense(exonic)
8018927	chr12	114448892	114450445	+	n373116	-		lncRNA	2	sense, intergenic
8015673	chr14	32669703	32671152	-	n374262	-		lncRNA	1	sense, intergenic
8006015	chr19	21933546	21936240	+	n407027	NR_024523.1		lncRNA	1	antisense(intronic)
8021152	chr2	6506141	6515554	-	n338639	BC044918	Homo sapiens cDNA clone IMAGE:5295092.	mRNAlike lncRNA	3	intergenic
8009810	chr11	78244221	78269593	+	n341077	BC042472	Homo sapiens cDNA clone IMAGE:4830283.	mRNAlike lncRNA	4	antisense(intronic)
8009214	chr3	75691157	75695597	-	n366450	-		lncRNA	1	intergenic
8018825	chr4	113242859	113243823	+	n340201	BC062457	Homo sapiens cDNA clone IMAGE:4774084, partial cds.	mRNAlike lncRNA	1	intronic
8007799	chr1	21761832	21762609	+	n381077	-		lncRNA	2	intergenic
8006027	chr4	144738941	144740604	-	n340241	BC042982	Homo sapiens cDNA clone IMAGE:5295914.	mRNAlike lncRNA	1	intergenic
8015628	chr3	42716783	42724788	-	n366429	-		lncRNA	1	intergenic
8020601	chr5	1173255	1178720	-	n384576	-		lncRNA	5	intergenic
8014454	chr18	66817066	66832387	+	n375965	-		lncRNA	1	sense, intergenic
8006070	chr22	21356210	21364663	+	n407588,n407589	-		lncRNA	3	antisense(exonic)
8020072	chr16	85176297	85179607	-	n339313	AL832093	Homo sapiens mRNA; cDNA DKFZp313M0331 (from clone DKFZp313M0331).	mRNAlike lncRNA	2	intergenic
8015654	chr22	45002207	45021299	-	n411701	NR_044991.1		lncRNA	5	intergenic
8002994	chr15	96714833	96717302	+	n374698	-		lncRNA	2	sense, intergenic
8011448	chr2	144694639	144721723	+	n338972	BC033936	Homo sapiens cDNA clone IMAGE:4791911.	mRNAlike lncRNA	3	antisense(intronic)
8008058	chr1	228673894	228674821	-	n381362	-		lncRNA	1	antisense(exonic)
8003473	chr6	137994548	138008360	+	n369413,n369130,n368776	-		lncRNA	3	intergenic
8017826	chr10	11437806	11440791	+	n339961	AK126099	Homo sapiens cDNA FLJ44111 fis, clone TESTI4046253.	mRNAlike lncRNA	1	intergenic
8009306	chr14	59655449	59797337	+	n338321	BX247986	human full-length cDNA clone CS0DF034YI02 of Fetal brain of Homo sapiens (human).	mRNAlike lncRNA	1	sense
8004670	chr22	32896531	32898414	-	n384141	-		lncRNA	1	intergenic
8012622	chr21	26734129	26734585	-	n346165	-		lincRNA	1	intergenic
8008206	chr2	67350488	67442466	-	n365469,n365470,n365809,n364936,n364935,n338870	AK123766	Homo sapiens cDNA FLJ41772 fis, clone IMR322010295.,	mRNAlike lncRNA,lncRNA	12	intergenic
8005019	chr6	86386799	86388112	+	n344917	-		lincRNA	1	intergenic
8021055	chr6	69342554	69344919	-	n341899	AL833240	Homo sapiens mRNA; cDNA DKFZp761P2319 (from clone DKFZp761P2319).	mRNAlike lncRNA	2	close
8012863	chr8	30044816	30047775	-	n370212	-		lncRNA	1	sense, intergenic
8015532	chr15	83316520	83361572	+	n342279	BC035360	Homo sapiens, clone IMAGE:5176336, mRNA.	mRNAlike lncRNA	4	antisense(intronic)
8004815	chr4	20393818	20396479	+	n339880,n384431	BC041440	Homo sapiens, clone IMAGE:5166236, mRNA.,	mRNAlike lncRNA,lncRNA	4	intronic
8005251	chr4	59849999	59912677	+	n366850,n366851	-		lncRNA	3	intergenic
8005470	chr9	94967637	94972440	+	n370779	-		lncRNA	2	sense, close
8020614	chr4	138114909	138119521	+	n340226	BC031238	Homo sapiens cDNA clone IMAGE:4838943.	mRNAlike lncRNA	2	intergenic
8004864	chr11	67386647	67394864	+	n345768,n386685,n341053	X15675	Human pTR7 mRNA for repetitive sequence.,	mRNAlike lncRNA,lincRNA,lncRNA	3	intergenic, close
8012420	chr20	48645559	48646516	-	n376857	-		lncRNA	2	sense, intergenic
8000922	chr13	114253447	114256824	-	n341450	AK096356	Homo sapiens cDNA FLJ39037 fis, clone NT2RP7008544.	mRNAlike lncRNA	4	antisense(intronic)
8001025	chr2	70016683	70026080	-	n342419	AK125871	Homo sapiens cDNA FLJ43883 fis, clone TESTI4009123.	mRNAlike lncRNA	4	antisense(intronic)
8008472	chr3	149795280	149797951	-	n339641	BC037912	Homo sapiens cDNA clone IMAGE:5277541.	mRNAlike lncRNA	3	intergenic
8005223	chr18	5236723	5238028	-	n387048	-		lncRNA	1	antisense(intronic)
8015787	chr1	95051111	95057853	-	n363654	-		lncRNA	2	intergenic
8002559	chr4	17460235	17462032	-	n339876,n367329	BC036878	Homo sapiens cDNA clone IMAGE:5244337, partial cds.,	mRNAlike lncRNA,lncRNA	3	sense
8000680	chr6	3040681	3047375	+	n410580	-		lncRNA	2	intergenic
8011839	chr10	9800745	9801200	-	n371838	-		lncRNA	2	intergenic, sense
8011757	chr7	53626906	53635942	-	n369677	-		lncRNA	3	intergenic
8013061	chr1	143913796	144094477	+	n346374,n409774,n346238	NR_034178.1		lincRNA,lncRNA	2	close, intergenic
8006214	chr5	12554001	12574749	-	n367866	-		lncRNA	2	intergenic
8009388	chr8	82066545	82075134	+	n370346,n370347	-		lncRNA	4	sense, intergenic
8000891	chr3	86708205	86771837	+	n366260,n366616,n366617,n366262,n366261	-		lncRNA	4	intergenic
8005397	chr9	108530806	108535529	+	n341747	AK127575	Homo sapiens cDNA FLJ45670 fis, clone CTONG3008223.	mRNAlike lncRNA	1	intronic
8014887	chr18	34809541	34812101	+	n339839	AK130479	Homo sapiens cDNA FLJ26969 fis, clone SLV01652.	mRNAlike lncRNA	1	sense
8003144	chr20	49002365	49011265	-	n376859	-		lncRNA	1	sense, intergenic
8016645	chr20	21128343	21134889	+	n339596	BX648266	Homo sapiens mRNA; cDNA DKFZp686N15115 (from clone DKFZp686N15115).	mRNAlike lncRNA	2	intergenic
8012999	chr14	101819693	101822512	-	n374360	-		lncRNA	1	sense, intergenic
8012374	chr12	13132770	13137572	+	n341831	AX748102	Sequence 1627 from Patent EP1308459.	mRNAlike lncRNA	3	antisense(intronic)
8003019	chr20	23160768	23170944	+	n339608,n376700,n376900,n376564,n376701	AK091765	Homo sapiens cDNA FLJ34446 fis, clone HLUNG2002050.,	mRNAlike lncRNA,lncRNA	6	sense, intergenic
8018028	chr17	29887989	29889690	-	n345343	-		lincRNA	1	intergenic
8021009	chr17	65373435	65373949	+	n333511	BC037261	Homo sapiens similar to phosphatidylinositol transfer protein, cytoplasmic 1, mRNA (cDNA clone IMAGE:3875257).	mRNAlike lncRNA	1	sense
8007679	chr11	94464168	94476109	+	n372843,n372842	-		lncRNA	1	sense
8002699	chr2	199164086	199239821	-	n339080,n365024,n365025	AK096499	Homo sapiens cDNA FLJ39180 fis, clone OCBBF2004168.,	mRNAlike lncRNA,lncRNA	5	antisense(intronic)
8007404	chr2	55509454	55511605	+	n387112	-		lncRNA	1	intergenic
8002965	chr5	108065630	108067538	+	n384719	-		lncRNA	1	intergenic
8006957	chr18	73834952	73857210	+	n411565,n375980	-		lncRNA	7	sense, intergenic
8017854	chr7	157097079	157097316	-	n176	AC004975	Homo sapiens PAC clone RP5-1142J19 from 7, complete sequence.	SRP_7SL RNA	1	intergenic
8012208	chr1	54447916	54452234	+	n363411	-		lncRNA	3	intergenic
8002202	chr2	3616112	3622828	-	n364842,n365366	-		lncRNA	3	antisense(exonic), close
8001833	chr8	104395305	104396082	-	n341576	AL512742	Homo sapiens mRNA; cDNA DKFZp667P184 (from clone DKFZp667P184).	mRNAlike lncRNA	1	bidirectional
8009011	chr8	7010238	7044422	+	n385337	-		lncRNA	1	intergenic
8008264	chr11	59520487	59522448	-	n341037	AK057939	Homo sapiens cDNA FLJ25210 fis, clone REC06876.	mRNAlike lncRNA	2	antisense(intronic)
8008065	chr7	25632970	25702673	-	n341207	AK057379	Homo sapiens cDNA FLJ32817 fis, clone TESTI2002877.	mRNAlike lncRNA	4	intergenic
8016044	chr19	7943516	7945117	-	n409115	-		lncRNA	1	intergenic
8010951	chr14	29530332	29533749	-	n374257,n374258	-		lncRNA	1	sense, intergenic
8016593	chr4	39548920	39551206	-	n384440	-		lncRNA	1	intergenic
8000163	chr20	12793849	12933167	-	n376614,n325061,n376794	-		mRNAlike lncRNA,lncRNA	14	sense, intergenic
8017131	chr5	52251186	52255037	+	n384640	-		lncRNA	1	sense
8001204	chr12	132106435	132107748	-	n380632	-		lncRNA	1	intergenic
8015773	chr2	73533089	73534993	-	n365810	-		lncRNA	2	intergenic
8011194	chr8	128823491	129113502	-	n344733	-		lincRNA	2	intergenic
8003128	chr17	21101262	21117908	-	n407053	NR_024547.1		lncRNA	1	sense
8003897	chr12	108233089	108240199	-	n373288,n373504	-		lncRNA	3	sense, intergenic
8009632	chr1	183430008	183441400	-	n338413,n411594,n378408,n380343	BC032873	Homo sapiens DKFZP564C196 protein, mRNA (cDNA clone IMAGE:4828988).,	mRNAlike lncRNA,lncRNA	7	close, antisense(exonic), sense
8011985	chr4	11373669	11374191	+	n346533	-		lincRNA	1	intergenic
8012711	chr12	119082653	119083867	-	n373314	-		lncRNA	1	sense, intergenic
8005375	chr9	100807888	100845327	+	n341735	CR624153	full-length cDNA clone CS0DL001YG22 of B cells (Ramos cell line) Cot 25-normalized of Homo sapiens (human).	mRNAlike lncRNA	2	sense
8014137	chr6	138266502	138293659	+	n368778,n368777	-		lncRNA	3	intergenic
8004850	chr20	47099590	47107082	+	n376736,n376737,n376738,n376910,n339713	AK126019	Homo sapiens cDNA FLJ44031 fis, clone TESTI4027969.,	mRNAlike lncRNA,lncRNA	5	sense, intergenic
8003348	chr6	139777986	139795737	-	n369289,n369480,n369481,n342141,n368900	AK123801	Homo sapiens cDNA FLJ41807 fis, clone NOVAR2001620.,	mRNAlike lncRNA,lncRNA	7	intergenic
8000841	chr20	46417363	46440897	+	n324969,n345736,n376717,n324967,n324971,n376718	-		mRNAlike lncRNA,lincRNA,lncRNA	7	sense, intergenic
8012304	chr10	122685058	122740213	-	n371923	-		lncRNA	2	intergenic, sense
8006204	chr2	114341229	114356613	+	n406569,n345972	-		lincRNA,lncRNA	2	intergenic
8004523	chr5	54162395	54206460	-	n340466,n344688	AF086511	Homo sapiens full length insert cDNA clone ZE03A08.,	mRNAlike lncRNA,lincRNA	3	intergenic
8015512	chr5	33009099	33025830	+	n367724	-		lncRNA	2	intergenic
8012695	chr11	59516284	59517054	+	n411725	NR_045005.1		lncRNA	1	intronic
8006856	chr12	126843847	126845611	+	n380442,n342058	BC040862	Homo sapiens cDNA clone IMAGE:5541046, partial cds.,	mRNAlike lncRNA,lncRNA	2	intergenic
8016791	chr14	79210931	79220227	-	n382188	-		lncRNA	2	antisense(intronic)
8013583	chr2	176986338	176987094	-	n365010	-		lncRNA	2	antisense(exonic)
8020252	chr19	23086797	23097056	-	n376359	-		lncRNA	1	sense, intergenic
8007514	chr12	124742378	124750677	-	n373326,n373327	-		lncRNA	1	sense, intergenic
8016128	chr18	74401985	74405592	+	n375869	XR_110159.1		lncRNA	2	sense, intergenic
8007693	chr22	28416308	28419341	-	n338009	AL122113	Homo sapiens mRNA; cDNA DKFZp434J0721 (from clone DKFZp434J0721).	mRNAlike lncRNA	2	intronic
8004115	chr1	224170583	224172141	-	n346516	-		lincRNA	1	intronic
8014376	chr3	132733847	132755896	-	n366109	-		lncRNA	2	intergenic
8008038	chr9	124217318	124262306	-	n405918	NR_003191.1		lncRNA	7	intergenic
8019365	chr4	88192261	88199855	+	n367193	-		lncRNA	1	intergenic
8006941	chr2	3605975	3609462	+	n410967,n410969,n365633,n365636,n365634,n365635,n365069,n365070,n364518,n364595	NR_038429.1,NR_038431.1		lncRNA	4	antisense(exonic)
8012227	chr13	39849801	39883459	-	n345216	-		lincRNA	1	intergenic
8014080	chr20	7126792	7238913	-	n376791,n376609,n376610,n376790	-		lncRNA	11	sense, intergenic
8020437	chr9	119467560	119469216	+	n341770	AK097239	Homo sapiens cDNA FLJ39920 fis, clone SPLEN2020166.	mRNAlike lncRNA	2	antisense(intronic)
8015384	chr16	52039390	52061043	-	n375408,n339213,n375255	AK093245	Homo sapiens cDNA FLJ35926 fis, clone TESTI2010755.,	mRNAlike lncRNA,lncRNA	2	sense, intergenic
8014529	chr1	47901677	47903301	-	n337915	CR616789	full-length cDNA clone CS0DJ014YA01 of T cells (Jurkat cell line) Cot 10-normalized of Homo sapiens (human).	mRNAlike lncRNA	1	antisense(exonic)
8004171	chr9	90472957	90473971	-	n411655	NR_040117.1		lncRNA	1	intergenic
8017738	chr14	106405611	106405829	-	n334749	AJ008198	Homo sapiens mRNA for immunoglobulin heavy chain, VHDJH rearrangement : VHLI41.	mRNAlike lncRNA	1	intergenic
8020518	chr11	80800492	80808462	+	n372577	-		lncRNA	1	sense, intergenic
8007415	chr15	89339303	89342033	-	n374814	-		lncRNA	1	sense, intergenic
8000423	chr14	29299449	29437606	+	n380839,n380908,n380940,n380916,n380802,n380880	-		lncRNA	13	intergenic
8017039	chr18	14089933	14091018	+	n339804	BC032041	Homo sapiens cDNA clone IMAGE:4824089.	mRNAlike lncRNA	1	intergenic
8006948	chr5	10493402	10502840	-	n367863,n340382	AK127412	Homo sapiens cDNA FLJ45504 fis, clone BRTHA2020566.,	mRNAlike lncRNA,lncRNA	5	intergenic
8013032	chr1	179559506	179560440	+	n342333	BC035790	Homo sapiens, clone IMAGE:5727595, mRNA.	mRNAlike lncRNA	1	extension
8018311	chr9	100632618	100633269	+	n345055	-		lincRNA	1	intergenic
8012111	chr6	5875163	5876103	-	n368820	-		lncRNA	2	intergenic
8012050	chr14	102144166	102144449	+	n346075	-		lincRNA	1	intergenic
8017318	chr1	2728414	2729257	-	n363572	-		lncRNA	2	intergenic
8006973	chr22	42840757	42846772	+	n346142,n377543,n377464	-		lincRNA,lncRNA	2	sense, intergenic
8000943	chr7	3233736	3234428	-	n369912	-		lncRNA	1	intergenic
8004990	chrX	39753472	39756379	+	n323890	-		mRNAlike lncRNA	1	intergenic
8010156	chr17	73126977	73129138	+	n340837	AK094291	Homo sapiens cDNA FLJ36972 fis, clone BRACE2006245.	mRNAlike lncRNA	1	antisense(intronic)
8001197	chr14	27278522	27305664	+	n380815,n374111,n374112,n380820,n374110,n374385,n374386	-		lncRNA	8	sense, intergenic
8011507	chr5	92763994	92764346	-	n340552	AF086018	Homo sapiens full length insert cDNA clone YW20C06.	mRNAlike lncRNA	1	intergenic
8006207	chr3	131173971	131176155	-	n342543	AK123415	Homo sapiens cDNA FLJ41421 fis, clone BRHIP2002664.	mRNAlike lncRNA	1	intergenic
8002808	chr4	57975927	58071676	+	n409680,n367171,n366848,n367172,n367173,n367174,n367175,n367491,n367176,n367490	-		lncRNA	11	antisense(exonic), intergenic
8018694	chr1	104112025	104114008	+	n406943	-		lncRNA	1	sense
8006019	chr19	37742827	37754515	+	n342366,n378569	BC041478	Homo sapiens, clone IMAGE:5247201, mRNA.,	mRNAlike lncRNA,lncRNA	6	sense, intergenic
8018447	chr12	8509559	8543348	-	n406926	-		lncRNA	2	intergenic
8007287	chr13	27781431	27782326	-	n373997,n373998,n373849	-		lncRNA	1	sense, intergenic
8000871	chr4	1243227	1246795	+	n409179	-		lncRNA	2	sense
8006614	chr15	21932513	21940739	-	n386770,n345298	NR_027053.1		lincRNA,lncRNA	6	intergenic
8009717	chr5	135148255	135162271	+	n368151,n367817,n368480,n368482,n368481,n368152,n368483,n368484	-		lncRNA	5	intergenic
8017963	chr15	44168023	44170369	-	n386110	-		lncRNA	1	intronic
8010722	chr2	101768121	101771872	+	n338923	AK056547	Homo sapiens cDNA FLJ31985 fis, clone NT2RP7008657.	mRNAlike lncRNA	2	antisense(intronic)
8016219	chr8	21222915	21267010	-	n370441	-		lncRNA	1	sense, intergenic
8009454	chr21	29911639	29915393	+	n383996,n376977,n377145	-		lncRNA	5	sense, intergenic
8012752	chr12	109791857	109797359	-	n373291,n380491,n373505	-		lncRNA	3	sense, intergenic
8002913	chr9	120410883	120419305	+	n370797	-		lncRNA	6	sense, intergenic
8016147	chr10	71029756	71098449	+	n334522	U38228	Human testis-specific hexokinase 1 (hHK1-tc) mRNA, partial cds.	mRNAlike lncRNA	1	sense
8000334	chr19	23437859	23457037	-	n338479,n376212,n376367,n376366,n376365,n346370,n376364,n376363,n376368	AK023040	Homo sapiens cDNA FLJ12978 fis, clone NT2RP2006321.,	mRNAlike lncRNA,lincRNA,lncRNA	9	sense, intergenic
8007020	chr1	209602164	209606183	+	n378301,n338507,n377713,n378357,n378916,n378717,n379092,n377997,n378613	AK091113	Homo sapiens cDNA FLJ33794 fis, clone CTONG1000009.,	mRNAlike lncRNA,lncRNA	9	intergenic, sense
8003353	chr20	61758846	61760811	-	n339753	BC015673	Homo sapiens, clone IMAGE:4638342, mRNA.	mRNAlike lncRNA	1	intergenic
8002218	chr3	102444624	102446410	+	n366273	-		lncRNA	2	intergenic
8013403	chr11	125461042	125462350	-	n372797	-		lncRNA	1	sense
8006140	chr4	46245564	46246232	-	n339977	AF086092	Homo sapiens full length insert cDNA clone YZ87G11.	mRNAlike lncRNA	1	intergenic
8018751	chr16	84649610	84650115	-	n334776	AJ227860	Homo sapiens partial mRNA; ID YG39-1A.	mRNAlike lncRNA	1	intronic
8004291	chr4	38614321	38666249	-	n407341	NR_026804.1		lncRNA	5	sense
8009018	chrX	13405670	13438072	-	n371489,n371563	-		lncRNA	1	sense, intergenic
8001562	chr10	69663013	69672142	-	n325955	-		mRNAlike lncRNA	1	antisense(intronic)
8002252	chr8	118406987	118453457	-	n370551	-		lncRNA	1	sense, intergenic
8007685	chr2	219866936	219880443	+	n339149	AK092605	Homo sapiens cDNA FLJ35286 fis, clone PROST2008088.	mRNAlike lncRNA	3	antisense(exonic)
8002039	chr6	139012804	139018480	+	n409511,n344534	-		lincRNA,lncRNA	4	antisense(intronic), intergenic
8001459	chr16	52585998	52640888	-	n375010,n339215,n375261	BC029912,NR_033920.1	Homo sapiens cDNA clone IMAGE:5172237.,	mRNAlike lncRNA,lncRNA	5	sense, intergenic
8015664	chr2	75061106	75061538	-	n342422	BC029311	Homo sapiens cDNA clone IMAGE:4470403.	mRNAlike lncRNA	1	antisense(exonic)
8015127	chrX	91354535	91360178	-	n385791	-		lncRNA	1	antisense(intronic)
8016767	chr9	38406525	38408241	-	n385517	-		lncRNA	1	extension
8000077	chr6	114290864	114792869	+	n342110,n380141,n378513,n378855,n380149,n380175,n380193,n378098,n380121,n380202,n380115,n380131,n378368,n378902,n405208,n380096,n369101,n369100,n380190	BC042098,XR_133437.1	Homo sapiens, clone IMAGE:5770470, mRNA.,	mRNAlike lncRNA,lncRNA	30	sense, antisense(exonic), antisense(intronic), intergenic
8012273	chr15	72115006	72115947	+	n346105	-		lincRNA	2	antisense(exonic)
8012521	chr16	76169537	76181621	-	n375301	-		lncRNA	2	sense, intergenic
8001399	chr12	47641906	47652378	+	n380783,n380965,n373014	-		lncRNA	5	sense, intergenic
8006171	chr5	37840630	37874996	+	n367727,n368434,n367728	-		lncRNA	4	close, intergenic
8003426	chr3	187513974	187523046	+	n366034,n366035	-		lncRNA	1	intergenic
8015635	chr2	20729143	20800965	+	n345515	-		lincRNA	2	antisense(exonic)
8014487	chr1	212679673	212688157	-	n364264	-		lncRNA	1	intergenic
8004199	chr22	37767728	37768896	+	n338064	BC033336	Homo sapiens KIAA1904 protein, mRNA (cDNA clone IMAGE:4837164).	mRNAlike lncRNA	2	antisense(exonic)
8011088	chr11	59710362	59737619	+	n372411	-		lncRNA	4	sense
8021029	chr12	73605191	74335956	-	n380847	-		lncRNA	6	intergenic
8005755	chr3	18735378	18959184	+	n365926,n365925	-		lncRNA	3	intergenic
8008896	chr11	5717299	5718052	-	n340953	AL360187	Homo sapiens mRNA full length insert cDNA clone EUROIMAGE 433118.	mRNAlike lncRNA	1	intronic
8016251	chr5	141543139	141548174	+	n368164	-		lncRNA	1	intergenic
8012553	chr9	73143976	73145496	+	n345049	-		lincRNA	1	intergenic
8012030	chrX	39226538	39251028	-	n337654,n371379	BC043536	Homo sapiens, clone IMAGE:5170056, mRNA.,	mRNAlike lncRNA,lncRNA	6	sense, intergenic
8009862	chr3	131043935	131100319	-	n411148,n339551,n384326	BC043572	Homo sapiens hypothetical LOC339874, mRNA (cDNA clone IMAGE:5222348).,	mRNAlike lncRNA,lncRNA	5	antisense(intronic)
8001262	chr18	9646152	9648542	+	n375915	-		lncRNA	2	sense, intergenic
8009172	chr10	36185801	36187891	-	n371859	-		lncRNA	2	intergenic, sense
8001516	chr2	190202502	190305828	-	n365575,n365847	-		lncRNA	3	close
8016990	chr14	50795860	50798158	+	n338306	AK095070	Homo sapiens cDNA FLJ37751 fis, clone BRHIP2023292.	mRNAlike lncRNA	1	intronic
8002242	chr9	92920309	92920928	-	n341719	CR592272	full-length cDNA clone CL0BA009ZG12 of Placenta of Homo sapiens (human).	mRNAlike lncRNA	1	intergenic
8016716	chr5	133735185	133737612	+	n367815	-		lncRNA	1	close
8015493	chr22	46451619	46454040	-	n338171	BC009388	Homo sapiens hypothetical LOC554174, mRNA (cDNA clone MGC:16743 IMAGE:4130428), complete cds.	mRNAlike lncRNA	2	antisense(intronic)
8002192	chr20	5412655	5426394	-	n383851,n386272	-		lncRNA	5	intergenic
8002757	chr7	114550892	114658645	-	n324201	-		mRNAlike lncRNA	1	antisense(exonic)
8013787	chr21	47476429	47477481	+	n377063	-		lncRNA	2	sense, intergenic
8015482	chr15	30916696	30918469	+	n386107	AK310030.1		lncRNA	1	intronic
8005069	chr18	9008803	9010367	-	n376006,n376007	-		lncRNA	1	sense, intergenic
8000324	chr2	164173748	164175329	+	n365279	-		lncRNA	1	intergenic
8008564	chr1	109233370	109235146	-	n338112	BC053353	Homo sapiens cDNA clone IMAGE:5246408, partial cds.	mRNAlike lncRNA	1	antisense(exonic)
8006521	chr11	1049390	1057094	+	n372471,n372470,n340932	BX647227	Homo sapiens mRNA; cDNA DKFZp686I0536 (from clone DKFZp686I0536).,	mRNAlike lncRNA,lncRNA	8	intergenic, sense
8010794	chr7	139782541	139783219	+	n369859	-		lncRNA	1	intergenic
8009585	chr13	89867100	89889144	-	n373687,n373688	-		lncRNA	5	sense, intergenic
8008024	chr12	117293949	117295968	-	n342030	AK094730	Homo sapiens cDNA FLJ37411 fis, clone BRAMY2028682.	mRNAlike lncRNA	1	intergenic
8000103	chr1	185527510	185534763	+	n363500	-		lncRNA	1	intergenic
8003114	chr1	214655881	214656819	-	n386605	-		lncRNA	1	intronic
8007468	chr5	72747322	72749220	+	n367762	-		lncRNA	1	intergenic
8005318	chr9	139541826	139548891	+	n371052,n371245,n371053,n346378,n371054	-		lincRNA,lncRNA	2	sense, intergenic
8018144	chr3	112861196	112886666	-	n366102	-		lncRNA	4	intergenic
8006528	chr5	33424130	33440725	-	n367885	-		lncRNA	1	close
8016140	chr17	71745408	71824676	-	n407679	NR_027146.1		lncRNA	3	intergenic
8002432	chr9	92961871	92967679	+	n324037	-		mRNAlike lncRNA	1	intergenic
8013325	chr2	219231328	219232558	-	n333513,n339147	BC038211	Homo sapiens, clone IMAGE:5398574, mRNA.	mRNAlike lncRNA	3	antisense(exonic)
8007779	chr11	2160014	2160609	+	n340940	BC017277	Homo sapiens cDNA clone IMAGE:4850476, partial cds.	mRNAlike lncRNA	2	antisense(exonic)
8015457	chr2	192559714	192563971	-	n365576	-		lncRNA	1	intergenic
8006088	chr12	43081006	43110653	+	n380882,n373003	-		lncRNA	4	sense, intergenic
8011521	chr6	14790200	15090597	-	n344759,n368834	-		lincRNA,lncRNA	12	intergenic
8016986	chr7	130635253	130636798	-	n341319	BC046223	Homo sapiens, clone IMAGE:6198566, mRNA.	mRNAlike lncRNA	1	intergenic
8019605	chr10	113109696	113111861	-	n371919	-		lncRNA	2	intergenic, sense
8000666	chr2	217927046	217931700	-	n365594,n365595	-		lncRNA	2	intergenic
8011764	chr3	44462618	44465499	-	n366074,n366430	-		lncRNA	2	intergenic
8006333	chr2	108845323	108848661	-	n365517,n365516	-		lncRNA	1	intergenic
8007204	chr4	185193149	185195410	+	n367535	-		lncRNA	1	intergenic
8002718	chr3	72370205	72373178	-	n339399	BX648121	Homo sapiens mRNA; cDNA DKFZp686C0540 (from clone DKFZp686C0540).	mRNAlike lncRNA	1	intergenic
8001817	chr12	77718727	78222393	+	n373066,n341971,n373070,n373071,n373418,n373068,n373067,n373069	BC021185	Homo sapiens cDNA clone IMAGE:4827386.,	mRNAlike lncRNA,lncRNA	7	sense, intergenic
8014799	chr15	40616680	40618914	+	n382502,n345800	-		lincRNA,lncRNA	3	intergenic
8012014	chr16	71547731	71551750	+	n375165,n375164,n375166	-		lncRNA	3	sense, intergenic
8009985	chr6	159405747	159406293	-	n324330	-		mRNAlike lncRNA	1	intronic
8020765	chrX	11679222	11681048	-	n337629	AK027253	Homo sapiens cDNA: FLJ23600 fis, clone LNG15477.	mRNAlike lncRNA	1	intronic
8000562	chr21	40969030	40984994	-	n386299,n344732,n384016	-		lincRNA,lncRNA	4	intronic, sense
8001643	chr20	52014198	52120860	-	n378490,n383934	-		lncRNA	4	sense, antisense(intronic)
8003482	chr14	27312657	27629626	+	n380971	-		lncRNA	1	intergenic
8015438	chr12	131941577	131943433	+	n373176	-		lncRNA	2	sense, intergenic
8013609	chr1	32838743	32840303	-	n337840	BC037860	Homo sapiens cDNA clone IMAGE:5272539.	mRNAlike lncRNA	1	sense
8020349	chr1	21619782	21626362	+	n410942,n337742	CR625155,NR_038404.1	full-length cDNA clone CS0DL008YO17 of B cells (Ramos cell line) Cot 25-normalized of Homo sapiens (human).,	mRNAlike lncRNA,lncRNA	3	antisense(exonic)
8007716	chr1	160171988	160178659	-	n377982	-		lncRNA	4	antisense(exonic), sense
8000487	chr10	53986467	54185175	-	n378229,n340033,n378924,n385990,n371880,n325967,n325968	CR603327	,full-length cDNA clone CS0DB006YH07 of Neuroblastoma Cot 10-normalized of Homo sapiens (human).	mRNAlike lncRNA,lncRNA	15	antisense(intronic), antisense(exonic), close, sense
8017525	chr17	73780919	73790279	+	n410722	-		lncRNA	3	sense
8007756	chr5	142869419	142910915	-	n367973	-		lncRNA	1	intergenic
8004618	chr19	46560931	46580887	-	n376217,n377708	-		lncRNA	3	sense, intergenic
8017466	chr15	89559559	89561953	+	n346138	-		lincRNA	1	intergenic
8015519	chr7	40174481	40221615	+	n333161	AF397013	Homo sapiens C7orf10 protein mRNA, partial cds.	mRNAlike lncRNA	1	sense
8010981	chr5	65220459	65221176	-	n368540	-		lncRNA	2	intergenic
8015837	chr13	45620724	45657260	+	n373598	-		lncRNA	2	sense, intergenic
8015099	chr1	237167402	237167718	-	n342369	AF333388	Homo sapiens metallothionein 1H-like protein mRNA, complete cds.	mRNAlike lncRNA	1	intergenic
8007490	chr11	68514586	68517699	-	n335543	BC070301	Homo sapiens cDNA clone IMAGE:6386153, partial cds.	mRNAlike lncRNA	1	sense
8003662	chr15	95752084	95870634	-	n374840,n374837,n374838,n374835,n374839,n374834,n374832,n374833,n374831,n346369,n374841,n346519,n374842,n338149,n374843	BC040875	Homo sapiens hypothetical gene supported by BC040875, mRNA (cDNA clone IMAGE:5721930).,	mRNAlike lncRNA,lincRNA,lncRNA	10	sense, intergenic
8005577	chr7	128281294	128301052	+	n406883,n346110	NR_024368.1		lincRNA,lncRNA	5	intergenic
8019638	chr11	23825999	23829778	-	n372684	-		lncRNA	1	sense, intergenic
8016710	chr6	50555319	50604918	-	n368857,n368858	-		lncRNA	8	intergenic
8014129	chr7	142917560	142919360	-	n341349	BC020909	Homo sapiens, clone IMAGE:4724389, mRNA, partial cds.	mRNAlike lncRNA	1	antisense(exonic)
8005004	chr17	20318817	20320583	+	n383082,n386987	-		lncRNA	1	extension
8002584	chr3	72553956	72599703	-	n366083	-		lncRNA	3	intergenic
8017325	chr5	102621729	102625603	-	n344842	-		lincRNA	1	intergenic
8003468	chr10	87191698	87192271	-	n371901	-		lncRNA	2	intergenic, sense
8000868	chr22	38420125	38439988	+	n377461,n377459	-		lncRNA	2	sense, intronic
8003623	chr10	27260140	27271723	-	n372356,n326034	-		mRNAlike lncRNA,lncRNA	2	intergenic, sense
8020847	chr8	99057942	99059896	+	n370632	-		lncRNA	1	sense, antisense(exonic)
8009802	chr14	73075741	73079803	-	n386071	-		lncRNA	1	intronic
8009951	chr3	86531092	86546146	+	n339404	BC035252	Homo sapiens cDNA clone IMAGE:5258895.	mRNAlike lncRNA	2	intergenic
8015549	chr8	137543021	137768320	+	n370396,n370666	-		lncRNA	2	sense, intergenic
8011324	chr20	35965851	35968900	-	n345684	-		lincRNA	1	intergenic
8009321	chr6	4697537	4702888	+	n411719	-		lncRNA	1	intergenic
8002444	chr1	118139453	118148443	-	n364452,n363677,n363678,n364453,n363676,n364201,n364449,n364450	-		lncRNA	6	close
8001454	chr14	24439147	24453530	+	n382143	-		lncRNA	1	sense
8001463	chr8	62697579	62798121	+	n341513,n370316,n370315,n370313,n370317	AL137390	Homo sapiens mRNA; cDNA DKFZp434P0626 (from clone DKFZp434P0626).,	mRNAlike lncRNA,lncRNA	6	sense, intergenic
8019202	chr2	222686210	222825543	-	n339154	BC039534	Homo sapiens, clone IMAGE:5744109, mRNA.	mRNAlike lncRNA	2	intergenic
8011544	chr5	95933289	95979429	+	n344838	-		lincRNA	1	intronic
8010325	chr21	39493544	39528604	+	n386293,n386296,n386295,n384013	-		lncRNA	1	sense
8003409	chr19	51311910	51322108	+	n376323,n376465,n376466	-		lncRNA	1	sense
8019078	chr8	71701591	71702501	+	n370330	-		lncRNA	2	sense
8009648	chr8	26236780	26240469	-	n385371	-		lncRNA	2	antisense(exonic)
8002867	chr2	214032965	214039035	+	n365747,n365322	-		lncRNA	1	intergenic
8020608	chr10	43246631	43247593	-	n342592	AF146695	Homo sapiens clone IMAGE:120162 mRNA sequence.	mRNAlike lncRNA	1	intergenic
8000799	chr2	67789198	67831420	+	n364680,n365690,n365178,n365177,n365689,n365688	-		lncRNA	9	intergenic
8008001	chr1	117568103	117602112	-	n338201	AK124329	Homo sapiens cDNA FLJ42338 fis, clone TUTER2002158.	mRNAlike lncRNA	5	antisense(intronic)
8005590	chr4	248107	260058	-	n345619	-		lincRNA	4	intergenic
8015605	chr9	86710485	86711662	+	n370950	-		lncRNA	1	sense, intergenic
8012570	chr14	69764390	69765317	-	n338363	BC039046	Homo sapiens cDNA clone IMAGE:4823654.	mRNAlike lncRNA	1	antisense(exonic)
8006916	chr17	48704392	48709301	-	n340746	AK000454	Homo sapiens cDNA FLJ20447 fis, clone KAT05276.	mRNAlike lncRNA	2	antisense(exonic)
8019155	chrX	100088892	100089583	+	n337794	BC033967	Homo sapiens cDNA clone IMAGE:5288385.	mRNAlike lncRNA	1	intronic
8018562	chr2	234259777	234262062	-	n339173	AL832887	Homo sapiens mRNA; cDNA DKFZp667N093 (from clone DKFZp667N093).	mRNAlike lncRNA	2	intergenic
8009798	chr9	94895115	94900911	+	n385622	-		lncRNA	9	intergenic
8003191	chr10	119991144	119997375	+	n325878	-		mRNAlike lncRNA	1	intergenic
8019345	chr3	171185872	171187422	+	n366015	-		lncRNA	2	intergenic
8008808	chr2	118606173	118660432	-	n325158	-		mRNAlike lncRNA	1	intergenic
8007332	chr9	34107126	34107655	+	n341675	AF085907	Homo sapiens full length insert cDNA clone YQ66A08.	mRNAlike lncRNA	1	antisense(intronic)
8013354	chr1	2281852	2284100	-	n381041	NR_024489.1		lncRNA	1	intronic
8010504	chrM	15552	15888	+	n334052	M28016	Human mitochondrial cytochrome b gene, partial cds.	mRNAlike lncRNA	1	extension
8014554	chr7	41975694	41976543	+	n369772	-		lncRNA	2	intergenic
8003866	chr10	134247236	134254988	-	n371933	-		lncRNA	2	intergenic, sense
8017704	chr9	117664202	117664893	+	n341764	AF086214	Homo sapiens full length insert cDNA clone ZC64D04.	mRNAlike lncRNA	1	antisense(intronic)
8012675	chr11	115403039	115403671	-	n380676	-		lncRNA	1	intergenic
8009792	chr9	136125806	136126767	-	n371287	-		lncRNA	1	sense, intergenic
8003200	chr3	111615805	111619675	+	n339421	AK027862	Homo sapiens cDNA FLJ14956 fis, clone PLACE3000388.	mRNAlike lncRNA	1	intronic
8014253	chr9	119048107	119051048	-	n341771	AK092105	Homo sapiens cDNA FLJ34786 fis, clone NT2NE2004606.	mRNAlike lncRNA	2	antisense(intronic)
8007581	chr3	120530351	120555220	-	n366500,n365908,n339469	BC032918	Homo sapiens cDNA clone IMAGE:5266489.,	mRNAlike lncRNA,lncRNA	3	intergenic
8016268	chr2	18479048	18491768	+	n346480	-		lincRNA	1	intronic
8015621	chr20	24660182	24661627	+	n376566	-		lncRNA	2	sense, intergenic
8013628	chr22	34745819	34756219	-	n377494	-		lncRNA	1	sense, intergenic
8012841	chr4	15852162	15857611	-	n367327	-		lncRNA	1	intergenic
8012059	chr1	79789341	79790552	-	n364136	-		lncRNA	2	intergenic
8004831	chr5	80528124	80529661	-	n340534	AK130230	Homo sapiens cDNA FLJ26720 fis, clone PNC03569.	mRNAlike lncRNA	1	antisense(intronic)
8020384	chr18	56143422	56144716	+	n339895	BC047525	Homo sapiens, clone IMAGE:4723486, mRNA.	mRNAlike lncRNA	1	intergenic
8011842	chr4	164028213	164041637	-	n367417	-		lncRNA	2	sense
8006266	chr7	133759092	133759805	+	n370093	-		lncRNA	1	sense, intergenic
8004639	chr16	66442426	66446038	+	n375024,n375378	-		lncRNA	3	sense, intergenic
8011970	chr16	86320032	86326995	+	n339317	BC043214	Homo sapiens hypothetical protein LOC146513, mRNA (cDNA clone IMAGE:5295264).	mRNAlike lncRNA	3	intergenic
8015701	chr13	20553662	20554892	+	n381980	-		lncRNA	1	intronic
8013752	chr21	19595800	19597927	+	n324887	-		mRNAlike lncRNA	1	intronic
8017997	chr2	242421370	242423364	-	n339222	BC036887	Homo sapiens FERM, RhoGEF and pleckstrin domain protein 2, mRNA (cDNA clone IMAGE:5395728), partial cds.	mRNAlike lncRNA	2	antisense(intronic)
8002743	chr17	41447212	41466266	-	n387012,n387011	-		lncRNA	1	sense
8012972	chr5	139529832	139531887	+	n368158	-		lncRNA	1	intergenic
8006489	chr1	226271404	226277993	+	n338542,n381356,n377822	BC032899	Homo sapiens cDNA clone IMAGE:5260914.,	mRNAlike lncRNA,lncRNA	5	antisense(intronic), sense
8020863	chr7	57469683	57472194	-	n369966	-		lncRNA	2	intergenic
8005747	chr6	83829571	83848040	-	n342076	BC036257	Homo sapiens dopey family member 1, mRNA (cDNA clone IMAGE:5270434).	mRNAlike lncRNA	5	antisense(exonic)
8000024	chr1	59121127	59134963	-	n326600,n326601	-		mRNAlike lncRNA	1	sense
8002104	chr9	131291206	131315786	+	n323955,n323950,n323951	-		mRNAlike lncRNA	1	sense
8000876	chr14	25718490	25721093	+	n374103,n374104	-		lncRNA	1	sense, intergenic
8010545	chr9	84304627	84391815	+	n341710,n385605,n370949,n370769	BC036431	Homo sapiens cDNA clone IMAGE:4813482.,	mRNAlike lncRNA,lncRNA	7	sense, close, intergenic
8000415	chr2	175190754	175195371	+	n339019,n364765	AL833646	Homo sapiens mRNA; cDNA DKFZp667G2020 (from clone DKFZp667G2020).,	mRNAlike lncRNA,lncRNA	5	intergenic
8009292	chr18	54814292	54817639	+	n409206	NR_033372.1		lncRNA	1	intergenic
8009757	chr15	24415174	24426091	+	n374545,n374867	-		lncRNA	1	sense, intergenic
8007608	chr12	120928130	120933728	-	n342049,n381943	AK026783	Homo sapiens cDNA: FLJ23130 fis, clone LNG08419.,	mRNAlike lncRNA,lncRNA	3	antisense(intronic)
8005942	chr10	44273009	44274317	-	n371865,n371864,n372361	-		lncRNA	4	intergenic, sense
8012504	chr13	91543207	91578851	-	n373547	NR_027039.1		lncRNA	4	sense, intergenic
8010249	chr5	98264891	98271477	+	n340567,n344839	AK093521	Homo sapiens cDNA FLJ36202 fis, clone TESTI2028296.,	mRNAlike lncRNA,lincRNA	3	intergenic
8001109	chr7	99637172	99639311	+	n342817	AK056630	Homo sapiens cDNA FLJ32068 fis, clone OCBBF1000114.	mRNAlike lncRNA	2	extension
8001338	chr21	39578249	39580736	+	n386297	-		lncRNA	3	intronic
8014315	chr13	95612294	95613601	+	n338813	AF339811	Homo sapiens clone IMAGE:284736, mRNA sequence.	mRNAlike lncRNA	1	intergenic
8011776	chr10	127473651	127474348	-	n372243	-		lncRNA	2	intergenic, sense
8011273	chr4	39481874	39483521	+	n387314,n387313	-		lncRNA	3	intergenic
8017982	chrX	80065676	80068219	+	n371459	-		lncRNA	1	sense, close
8016685	chr7	151129265	151133359	-	n337542	EF491784	Homo sapiens clone CRYGN mRNA, partial sequence; alternatively spliced.	mRNAlike lncRNA	1	sense
8020710	chr20	14864895	14910142	-	n339586	CR596518	full-length cDNA clone CS0DE014YO13 of Placenta of Homo sapiens (human).	mRNAlike lncRNA	3	antisense(exonic)
8012616	chr4	150068953	150071438	-	n367052,n367403,n367597	-		lncRNA	2	intergenic
8006604	chr11	17716817	17719033	-	n372679,n372860,n372680	-		lncRNA	3	sense, intergenic
8000080	chr3	103646038	103730568	+	n365888	-		lncRNA	2	intergenic
8020044	chr6	170209413	170210198	-	n368937	-		lncRNA	1	intergenic
8019018	chrX	46991712	46992256	+	n4540	L43845	Homo sapiens small nuclear RNA (snRNA) gene.	snRNA	2	intergenic
8016481	chr3	151488233	151502682	+	n345857,n384342	NR_026915.1		lincRNA,lncRNA	4	intergenic
8001216	chr1	168732602	168743728	-	n363711	-		lncRNA	2	intergenic
8007702	chr1	201483784	201604904	+	n345422,n385973,n386598	-		lincRNA,lncRNA	8	intronic, intergenic
8007161	chr1	46111451	46112357	-	n386571	-		lncRNA	1	intronic
8001957	chr7	127921570	127931619	-	n370012,n344972	-		lincRNA,lncRNA	4	sense, intergenic
8015361	chr1	220574463	220577375	+	n338533	BC040600	Homo sapiens cDNA clone IMAGE:5270641.	mRNAlike lncRNA	1	intergenic
8003450	chr1	106132314	106161581	-	n364189,n363669,n363350	-		lncRNA	6	intergenic
8002021	chr6	132223102	132241705	+	n378985	-		lncRNA	1	sense, intergenic
8003758	chr6	1213595	1217579	+	n387453,n387451	-		lncRNA	2	intergenic
8016153	chr1	165667986	165679197	+	n381277	-		lncRNA	4	antisense(exonic)
8008637	chr16	56709648	56711789	+	n406211,n342196,n332380	BC171791,AF348997,NR_003669.1	Homo sapiens cDNA clone IMAGE:9054445, partial cds.,Homo sapiens MTE (MTE) mRNA, complete cds.,	Non-protein coding transcript,mRNAlike lncRNA,lncRNA	5	intergenic
8001122	chr10	2208525	2211654	+	n371715	-		lncRNA	2	intergenic, sense
8015570	chr1	212719035	212729407	+	n363529	-		lncRNA	3	intergenic
8002616	chr21	11172905	11184123	+	n345935	-		lincRNA	2	intergenic
8018604	chr8	40019005	40030549	+	n370288	-		lncRNA	4	sense, intergenic
8020356	chr7	62751669	62764434	-	n406299	-		lncRNA	1	intergenic
8015001	chr8	109928108	109930877	-	n370546	-		lncRNA	1	sense, intergenic
8003768	chr13	114567149	114569805	+	n411702,n373836,n373837,n373838	NR_044993.1		lncRNA	3	sense, close
8019139	chr6	110757894	110758362	+	n342104	AF085989	Homo sapiens full length insert cDNA clone YU07D12.	mRNAlike lncRNA	1	antisense(intronic)
8016425	chr5	10396729	10397107	+	n340377	AF056422	Homo sapiens clone FBB2 Cri-du-chat critical region mRNA.	mRNAlike lncRNA	1	intronic
8016190	chr9	120224571	120228538	-	n370872	-		lncRNA	2	sense, intergenic
8019243	chr15	21122020	21134625	-	n382304	-		lncRNA	2	intergenic
8017939	chr2	242198934	242201083	-	n387177	-		lncRNA	1	intronic
8006482	chr11	7749639	7751004	+	n342751,n372478	AX721063	Sequence 23 from Patent WO0220754.,	mRNAlike lncRNA,lncRNA	1	sense
8004969	chr10	92162277	92300562	-	n371904	-		lncRNA	7	intergenic, sense
8006510	chr9	137185776	137187243	-	n370883	-		lncRNA	2	sense, intergenic
8014974	chr8	68101556	68103403	-	n341524	AK024518	Homo sapiens cDNA: FLJ20865 fis, clone ADKA01850.	mRNAlike lncRNA	1	intronic
8016926	chr4	12471481	12611001	-	n367325	-		lncRNA	1	intergenic
8012523	chr1	164595272	164651720	+	n381274	-		lncRNA	3	sense
8006507	chr3	108462079	108464336	-	n366495,n366713	-		lncRNA	3	sense
8001938	chr15	75660495	75661920	+	n338026	BC010081	Homo sapiens mannosidase, alpha, class 2C, member 1, mRNA (cDNA clone IMAGE:4329693), partial cds.	mRNAlike lncRNA	1	antisense(exonic)
8010103	chrX	74960372	74962914	-	n408895	NR_030737.1		lncRNA	1	intergenic
8016317	chr6	53794843	53862463	+	n384954	-		lncRNA	1	sense
8008812	chr16	84599237	84599842	+	n342495	L08436	Human autonomously replicating sequence (ARS) mRNA.	mRNAlike lncRNA	2	antisense(exonic)
8019436	chr14	60386430	60530277	+	n382167	-		lncRNA	33	intergenic
8019200	chr1	188674753	188680011	-	n363724	-		lncRNA	2	intergenic
8018284	chr15	40824082	40824749	-	n405456	NR_002208.1		lncRNA	1	sense
8007141	chr11	38668073	38688323	+	n372508	-		lncRNA	2	sense, intergenic
8014271	chr9	21454266	21559832	-	n385488,n385489,n377649	-		lncRNA	6	sense, intergenic
8000941	chr2	107318212	107394766	+	n365217,n365712,n365216	-		lncRNA	2	intergenic
8019032	chr4	27135617	27141673	-	n366968	-		lncRNA	3	intergenic
8018802	chr15	39047156	39049710	-	n374745,n374957	-		lncRNA	3	sense, intergenic
8008131	chr14	70232999	70234430	-	n408318	NR_029378.1		lncRNA	1	antisense(exonic)
8002656	chr22	23804431	23829167	-	n386317	-		lncRNA	10	intergenic
8017837	chr16	54399918	54404370	-	n339217	AK057319	Homo sapiens cDNA FLJ32757 fis, clone TESTI2001766.	mRNAlike lncRNA	3	intergenic
8012027	chr21	45834472	45845155	-	n378133,n339536	AK057275	Homo sapiens cDNA FLJ32713 fis, clone TESTI2000756.,	mRNAlike lncRNA,lncRNA	4	sense, antisense(intronic)
8020389	chr9	97792028	97795781	-	n341728	AK125873	Homo sapiens cDNA FLJ43885 fis, clone TESTI4009215.	mRNAlike lncRNA	1	antisense(intronic)
8007570	chr5	158737940	158789842	+	n380168,n340711	AK097548	Homo sapiens cDNA FLJ40229 fis, clone TESTI2022649.,	mRNAlike lncRNA,lncRNA	9	intergenic, close
8016263	chr7	4029592	4032608	+	n341175	AK123586	Homo sapiens cDNA FLJ41592 fis, clone CTONG2022601.	mRNAlike lncRNA	1	intronic
8013134	chr4	22999173	23058485	+	n379926,n379672,n379777	-		lncRNA	3	sense, intergenic
8005219	chr15	22472879	22473353	-	n332466,n334640,n382309,n335354	EF624226,U96389,AY671333	Homo sapiens voucher LDU 077 clone H7 immunoglobulin heavy chain variable region mRNA, partial sequence.,Homo sapiens anti-streptococcal/anti-myosin immunoglobulin heavy chain variable region mRNA, partial cds.,Homo sapiens clone 4d4120 immunoglobulin mu heavy chain mRNA, partial cds.,	mRNAlike lncRNA,lncRNA	2	intergenic
8000214	chr1	23907984	23967056	+	n381083,n363817,n381084,n407581,n346444	NR_027042.1		lincRNA,lncRNA	4	sense
8019071	chr2	1753645	1757701	+	n365067,n365632	-		lncRNA	2	intergenic
8006635	chr15	30775319	30777225	+	n382454	-		lncRNA	1	intergenic
8018126	chr1	61542790	61544920	+	n337976	AK092769	Homo sapiens cDNA FLJ35450 fis, clone SMINT2004280.	mRNAlike lncRNA	1	intronic
8016575	chr13	88260160	88261489	-	n338793	AF339815	Homo sapiens clone IMAGE:32553, mRNA sequence.	mRNAlike lncRNA	1	intergenic
8003415	chr9	94903514	94921890	+	n378556,n378348,n370777,n370778,n377965,n377715,n378456,n377915,n385624,n371224	NR_027341.1		lncRNA	16	sense, intergenic
8014841	chr2	2614075	2617131	-	n365364	-		lncRNA	1	intergenic
8005516	chr14	65170510	65170923	-	n374300	-		lncRNA	1	sense, antisense(intronic)
8011831	chr2	12739112	12745271	+	n364611	-		lncRNA	3	intergenic
8020655	chr11	856879	858707	-	n381584	-		lncRNA	1	antisense(intronic)
8010551	chr1	167885912	167905439	-	n407138	NR_026550.2		lncRNA	1	sense
8020635	chr7	129246942	129251405	+	n344973	-		lincRNA	1	extension
8020836	chr5	57186153	57194989	-	n367901	-		lncRNA	3	intergenic
8002263	chr7	99578384	99584932	+	n410178,n346339	NR_036679.1		lincRNA,lncRNA	2	intergenic
8018759	chr1	30613109	30614454	+	n363398	-		lncRNA	2	intergenic
8000598	chr17	53246185	53248155	+	n340755	AK025673	Homo sapiens cDNA: FLJ22020 fis, clone HEP08123.	mRNAlike lncRNA	1	intergenic
8021069	chr21	40218170	40220568	+	n377047	-		lncRNA	2	sense, antisense(intronic)
8001973	chr1	171653554	171697124	-	n326329	-		mRNAlike lncRNA	1	intronic
8000574	chr2	26894121	26897332	-	n364893	-		lncRNA	2	intergenic
8013511	chr4	100871635	100873620	+	n384487	-		lncRNA	1	close
8010822	chr9	139543062	139554873	-	n385719	-		lncRNA	2	antisense(intronic)
8017969	chr8	23193720	23223638	+	n410865	NR_038323.1		lncRNA	3	antisense(exonic)
8007016	chr3	57835757	57836311	-	n339378	AF147413	Homo sapiens full length insert cDNA clone YP60D12.	mRNAlike lncRNA	1	antisense(intronic)
8006642	chr13	50764662	50802588	-	n345199	-		lincRNA	1	antisense(intronic)
8013982	chr7	95747958	95749307	+	n341277	AK057770	Homo sapiens cDNA FLJ25041 fis, clone CBL03194.	mRNAlike lncRNA	1	close
8008803	chr6	14230100	14608554	+	n344523	-		lincRNA	1	intergenic
8012103	chr13	27775342	27776444	-	n373996	-		lncRNA	2	sense, intergenic
8010460	chr2	201691497	201692050	+	n339087	AF086164	Homo sapiens full length insert cDNA clone ZB81B12.	mRNAlike lncRNA	1	intergenic
8003179	chr10	75502752	75503988	-	n340075	CR590180	full-length cDNA clone CS0DI002YD22 of Placenta Cot 25-normalized of Homo sapiens (human).	mRNAlike lncRNA	1	close
8000345	chr10	45432955	45451176	+	n371768,n372013	-		lncRNA	2	extension, intergenic, sense
8009490	chr7	1654105	1656327	+	n385069	-		lncRNA	1	intergenic
8004383	chr6	106616368	106629165	+	n369088	-		lncRNA	2	intergenic
8017926	chr10	3810106	3810943	+	n371725	-		lncRNA	2	intergenic, sense
8006317	chr2	214131487	214148967	-	n365591,n365853,n365590	-		lncRNA	2	close, intergenic
8007772	chr17	80200542	80203317	+	n379365	-		lncRNA	2	sense, antisense(intronic)
8004044	chr4	115233101	115286113	-	n367371,n367369,n367372,n367587,n367370,n367588	-		lncRNA	4	intergenic
8009562	chr9	108870331	109173665	+	n341748	BC039487	Homo sapiens, clone IMAGE:5538960, mRNA.	mRNAlike lncRNA	3	intergenic
8004190	chr1	121102016	121139765	-	n342301	AK127439	Homo sapiens cDNA FLJ45531 fis, clone BRTHA2029969.	mRNAlike lncRNA	1	intergenic
8010581	chr21	30365398	30366528	+	n377261,n377146	-		lncRNA	2	sense, close
8001551	chr12	120888216	120888696	-	n342907	AX721242	Sequence 202 from Patent WO0220754.	mRNAlike lncRNA	1	antisense(intronic)
8013745	chr5	24352417	24353552	-	n367875	-		lncRNA	1	intergenic
8014062	chr5	148877794	148881757	-	n384754	-		lncRNA	2	intronic
8011474	chr1	161732645	161736000	-	n363700,n363701	-		lncRNA	5	close
8006320	chr9	89562975	89618374	+	n370963,n341715,n370721,n370961,n370960,n370959,n370962,n370964	BC036850	Homo sapiens, clone IMAGE:5309572, mRNA.,	mRNAlike lncRNA,lncRNA	10	sense, close, intergenic
8001736	chr16	88210868	88220350	-	n375346,n342497,n375449,n375347,n375348,n375450,n375350,n375349	BC026225	Homo sapiens hypothetical protein LOC651721, mRNA (cDNA clone IMAGE:4430430), partial cds.,	mRNAlike lncRNA,lncRNA	3	sense, intergenic
8013051	chr22	23732792	23744799	-	n384111,n384109,n384110	-		lncRNA	7	intergenic
8008883	chr16	52116976	52119059	-	n339214,n375412,n375411	AK098676	Homo sapiens cDNA FLJ25810 fis, clone TST07303.,	mRNAlike lncRNA,lncRNA	5	sense, intergenic
8008768	chr2	73181267	73193366	+	n338880	BC041462	Homo sapiens, clone IMAGE:5211852, mRNA.	mRNAlike lncRNA	2	antisense(intronic)
8000687	chr6	15995174	16000722	+	n368706,n340857	BC044856	Homo sapiens, clone IMAGE:5163306, mRNA.,	mRNAlike lncRNA,lncRNA	2	intergenic
8000963	chr10	21629161	21661879	-	n371847	-		lncRNA	5	intergenic, sense
8007347	chr16	34597786	34626084	+	n386962,n382983	-		lncRNA	12	intergenic
8007256	chr13	103241721	103242163	-	n341427	AF339825	Homo sapiens clone IMAGE:501887, mRNA sequence.	mRNAlike lncRNA	1	intergenic
8007726	chr7	50241834	50243914	-	n369672	-		lncRNA	2	intergenic
8010626	chr18	54705810	54711425	+	n376125	-		lncRNA	1	sense, intergenic
8005999	chr3	167584422	167601170	+	n366006,n366350	-		lncRNA	7	intergenic
8014500	chr7	134030822	134035543	-	n369712	-		lncRNA	2	intergenic
8019055	chr4	166651931	166664223	-	n367064	-		lncRNA	4	intergenic
8006677	chr6	88057219	88075180	+	n384975	-		lncRNA	1	sense
8010433	chr7	157074836	157075380	-	n369720	-		lncRNA	1	intergenic
8002190	chrX	100145476	100149618	-	n323829	-		mRNAlike lncRNA	2	intergenic
8012354	chr1	94312729	94314495	+	n338089	BC041977	Homo sapiens cDNA clone IMAGE:5303042.	mRNAlike lncRNA	2	close
8018269	chr17	20422624	20432000	-	n383085	-		lncRNA	3	intergenic
8008707	chr8	73860420	73862678	+	n341530	AK091686	Homo sapiens cDNA FLJ34367 fis, clone FEBRA2016621.	mRNAlike lncRNA	2	intergenic
8002861	chr7	149244244	149321881	-	n345685,n385304,n385305	NR_027788.1,NR_027789.1		lincRNA,lncRNA	10	intergenic
8002549	chr14	73929128	73946655	+	n380050	-		lncRNA	4	antisense(exonic)
8007465	chr4	6689174	6692251	-	n366953,n367570	-		lncRNA	3	intergenic
8007180	chr3	149002729	149005632	+	n366328	-		lncRNA	1	intergenic
8004053	chr7	152727937	152740252	-	n324185	-		mRNAlike lncRNA	1	intergenic
8003914	chr2	200527509	200715899	-	n365580,n365579,n364514,n365848,n365581	-		lncRNA	8	intergenic
8012652	chr1	90222227	90229610	-	n338058,n364161	AL133652	Homo sapiens mRNA; cDNA DKFZp434G0915 (from clone DKFZp434G0915).,	mRNAlike lncRNA,lncRNA	1	antisense(intronic), antisense(exonic)
8019757	chr2	58655454	58689167	+	n346221	-		lincRNA	2	intergenic
8011576	chr5	76369705	76370345	+	n367766	-		lncRNA	1	antisense(exonic)
8011382	chr7	46516054	46521176	-	n369669,n369670,n369951	-		lncRNA	2	intergenic
8018456	chr11	101978616	101980570	+	n341105	BC037792	Homo sapiens cDNA clone IMAGE:4793073.	mRNAlike lncRNA	2	extension
8003132	chr8	49428327	49429763	-	n370474,n370681	-		lncRNA	1	sense, intergenic
8001019	chr4	162943884	162968702	+	n387327	-		lncRNA	6	antisense(intronic)
8007119	chr2	202835672	202847600	+	n346035	-		lincRNA	1	intergenic
8002387	chr2	2874329	2875003	-	n364835	-		lncRNA	2	intergenic
8000196	chr17	79348561	79359250	-	n375776,n375854,n375851,n375852,n375774,n375855,n375775	-		lncRNA	8	sense, intergenic
8015916	chr1	44165408	44173012	-	n409442	-		lncRNA	4	antisense(exonic)
8015015	chr15	48095585	48138432	-	n374963,n374758,n374756	-		lncRNA	5	sense, intergenic
8011368	chr13	90712500	90771971	-	n338795	BC043442	Homo sapiens cDNA clone IMAGE:5297745.	mRNAlike lncRNA	6	intergenic
8004620	chr20	57090434	57194946	+	n339727,n383936,n378817,n378043,n378804,n378258,n378157,n378592	AK054637	Homo sapiens cDNA FLJ30075 fis, clone BGGI11000285.,	mRNAlike lncRNA,lncRNA	14	sense, close, intergenic
8004269	chr12	9549658	9552580	-	n346159	-		lincRNA	3	intergenic
8002117	chr1	87099958	87121058	+	n386575	-		lncRNA	15	intergenic
8019487	chr2	175647773	175652656	-	n339023	AK057534	Homo sapiens cDNA FLJ32972 fis, clone TESTI2008946.	mRNAlike lncRNA	3	intergenic
8017272	chr16	31468031	31470647	-	n339188	AK125571	Homo sapiens cDNA FLJ43583 fis, clone SKNMC2006173.	mRNAlike lncRNA	1	antisense(exonic)
8015302	chr11	7794501	7795018	-	n333043	AF220493	Homo sapiens olfactory receptor-like protein PJCG1 (PJCG1) mRNA, partial cds.	mRNAlike lncRNA	1	intergenic
8004247	chr20	25936452	25949923	+	n376533	-		lncRNA	1	sense, intergenic
8011027	chr12	14982236	14993450	-	n336892,n336879	AY690666,AY829436	Homo sapiens mono-ADP-ribosyltransferase 4 (DO) mRNA, partial cds.,Homo sapiens Dombrock blood group carrier molecule (DO) mRNA, partial cds, alternatively spliced and 3' UTR.	mRNAlike lncRNA	1	sense
8015237	chr5	56593590	56595368	-	n368286	-		lncRNA	1	intergenic
8007859	chr1	234510107	234520769	+	n338562	CR602593	full-length cDNA clone CS0DK008YK06 of HeLa cells Cot 25-normalized of Homo sapiens (human).	mRNAlike lncRNA	1	sense
8015089	chr10	60474774	60477291	+	n386627	-		lncRNA	1	intronic
8014475	chr9	107536632	107540044	+	n385667	-		lncRNA	1	intronic
8012449	chr2	65534351	65536132	-	n345846	-		lincRNA	1	intergenic
8005234	chr7	153752669	153756646	-	n385311	-		lncRNA	2	antisense(intronic)
8005349	chr18	45553257	45555546	-	n339869	AK095226	Homo sapiens cDNA FLJ37907 fis, clone COLON2009337.	mRNAlike lncRNA	1	sense
8012877	chr8	33462452	33467086	-	n370450	-		lncRNA	1	sense, intergenic
8010342	chr1	109642814	109643234	+	n203786	NR_003023.1		snoRNA	1	intergenic
8012577	chr10	116579687	116581199	-	n372385	-		lncRNA	1	close, sense
8011051	chr9	38127477	38134699	+	n370928	-		lncRNA	2	sense, intergenic
8018994	chr1	30181697	30182394	-	n363600	-		lncRNA	2	intergenic
8010519	chr5	38682171	38685228	+	n367732	-		lncRNA	1	intergenic
8004372	chr13	112737862	112739785	+	n341444	AY130009	Homo sapiens MU-MB-17.262 mRNA sequence.	mRNAlike lncRNA	1	intergenic
8012777	chr9	72830974	72873790	-	n411520	-		lncRNA	3	antisense(intronic)
8007704	chr1	212840986	212848586	+	n364002,n364001,n364398	-		lncRNA	3	intergenic
8004866	chr12	48405086	48419252	+	n341910,n373016	AK128157	Homo sapiens cDNA FLJ46280 fis, clone TESTI4030673.,	mRNAlike lncRNA,lncRNA	4	sense, intergenic
8014532	chr2	56750279	56815975	+	n365157	-		lncRNA	1	intergenic
8004525	chr8	63890419	63897460	+	n386476,n341514	BC040678	Homo sapiens cDNA clone IMAGE:4817707.,	mRNAlike lncRNA,lncRNA	2	intronic
8019759	chr12	132302148	132303828	-	n373369	-		lncRNA	1	sense, intergenic
8002098	chr2	171475137	171574032	-	n378270,n339004,n378138	AK098699	Homo sapiens cDNA FLJ25833 fis, clone TST08193.,	mRNAlike lncRNA,lncRNA	14	sense, antisense(exonic), antisense(intronic)
8008339	chr14	106435818	106438358	-	n405464	-		lncRNA	2	intergenic
8005016	chr1	4000671	4015322	+	n411596,n381048	NR_040065.1		lncRNA	4	intergenic
8007660	chr6	26569551	26574925	+	n368634	-		lncRNA	2	intergenic
8019761	chr17	27253292	27271767	+	n340595	BC033997	Homo sapiens cDNA clone IMAGE:5297843.	mRNAlike lncRNA	2	antisense(intronic)
8000735	chr3	186156943	186175019	+	n366028,n366375,n366027,n366029,n366673,n366674,n366373,n366675,n366374,n366030,n366676	-		lncRNA	4	intergenic
8015070	chr15	51593102	51593303	-	n337764	AF089811	Homo sapiens T-18 mRNA sequence.	mRNAlike lncRNA	1	intronic
8000953	chr2	45167292	45169012	-	n364911,n364912	-		lncRNA	4	antisense(exonic), close
8018135	chr21	46475930	46488975	-	n377251	-		lncRNA	1	sense, intergenic
8007887	chr6	155134	156639	+	n368690	-		lncRNA	3	intergenic
8015413	chr16	53521518	53523856	-	n339216	AK123086	Homo sapiens cDNA FLJ41091 fis, clone ASTRO2004177.	mRNAlike lncRNA	1	antisense(intronic)
8017354	chr12	30908007	30933673	+	n341880	BC039526	Homo sapiens, clone IMAGE:5741993, mRNA.	mRNAlike lncRNA	2	close
8009362	chr3	67346723	67356783	+	n339389,n365946	AK056287	Homo sapiens cDNA FLJ31725 fis, clone NT2RI2006716.,	mRNAlike lncRNA,lncRNA	3	intergenic
8021010	chr16	80562540	80574385	-	n375307	-		lncRNA	1	sense, close
8017490	chrX	134166391	134167544	-	n337862	CR623208	full-length cDNA clone CS0DK006YL08 of HeLa cells Cot 25-normalized of Homo sapiens (human).	mRNAlike lncRNA	1	antisense(exonic)
8009289	chr4	43135883	43236973	+	n366836	-		lncRNA	1	intergenic
8017555	chr6	27821497	27823582	+	n346486	-		lincRNA	1	intergenic
8020908	chr7	5160940	5184177	-	n409760	NR_034163.1		lncRNA	4	intergenic
8018184	chr13	79413685	79414170	-	n373914	-		lncRNA	1	sense, intergenic
8017448	chr2	11528148	11530493	-	n364872	-		lncRNA	3	intergenic
8002417	chr1	224623282	224648396	+	n345424,n338540	AK023086	Homo sapiens cDNA FLJ13024 fis, clone NT2RP3000865.,	mRNAlike lncRNA,lincRNA	7	intronic
8008209	chr7	115929931	116146163	+	n337389,n337391,n344968	DQ656012,DQ656014	Homo sapiens clone Affy08256E06, mRNA sequence.,Homo sapiens clone Affy08256H06, mRNA sequence.,	mRNAlike lncRNA,lincRNA	6	sense
8005552	chr5	43874468	43886730	+	n367736	-		lncRNA	2	intergenic
8017109	chr19	41285684	41302848	-	n379943	-		lncRNA	2	sense, antisense(intronic)
8002792	chr20	62258579	62260177	+	n376604,n376605,n376777	-		lncRNA	5	sense, close
8014855	chr1	161389332	161390169	-	n364227	-		lncRNA	1	intergenic
8008923	chr7	27034773	27066113	-	n344950	-		lincRNA	1	intronic
8017811	chrX	102659761	102716277	+	n345683	-		lincRNA	4	intergenic
8001121	chr12	98906750	98910200	-	n407688,n341993,n335521,n335610,n380837,n380732	BC067862,CR598307,BC037346,NR_027157.1	Homo sapiens cDNA clone IMAGE:5261861.,full-length cDNA clone CS0DI057YB18 of Placenta Cot 25-normalized of Homo sapiens (human).,Homo sapiens cDNA clone IMAGE:5266100.,	mRNAlike lncRNA,lncRNA	8	antisense(exonic), close, antisense(intronic)
8017999	chr7	97228244	97228570	-	n133	AC003085	Homo sapiens BAC clone CTB-94H21 from 7, complete sequence.	7SK RNA	1	intergenic
8012755	chr6	10511268	10514779	-	n377831	-		lncRNA	2	sense, antisense(intronic)
8014262	chr8	48068709	48069401	+	n346497	-		lincRNA	1	intergenic
8006773	chr21	34100425	34115433	+	n379099,n378606,n379004	-		lncRNA	7	sense, close, antisense(exonic)
8017171	chr7	144546846	144547176	-	n281	AC074384	Homo sapiens BAC clone RP11-374N8 from 7, complete sequence.	7SK RNA	1	intergenic
8009919	chr21	44373889	44376488	+	n377050	-		lncRNA	2	sense, intronic
8009864	chr7	155192616	155194479	+	n341371	AK123150	Homo sapiens cDNA FLJ41155 fis, clone BRACE2039128.	mRNAlike lncRNA	1	intergenic
8004011	chr19	8374176	8384444	+	n379396	-		lncRNA	1	sense, antisense(intronic)
8013413	chr6	26331952	26340507	+	n369005,n369359	-		lncRNA	2	intergenic
8006968	chr2	28530562	28533326	-	n383605	-		lncRNA	2	antisense(intronic)
8007429	chr9	139698378	139703300	-	n407082	NR_024580.1		lncRNA	4	antisense(exonic)
8009591	chr8	58192101	58197288	+	n385396	-		lncRNA	4	intergenic
8007377	chr16	2285689	2286914	-	n339044	BC001713	Homo sapiens E4F transcription factor 1, mRNA (cDNA clone IMAGE:3353716), partial cds.	mRNAlike lncRNA	1	antisense(exonic)
8008934	chr16	1603655	1604131	-	n386149	-		lncRNA	1	intronic
8006329	chr7	115915661	115926788	-	n385262,n344967	-		lincRNA,lncRNA	4	close
8001528	chr16	34403801	34404762	-	n382982	NR_002837.1		lncRNA	1	intergenic
8002884	chr12	112277506	112280706	-	n378271,n379044,n373298,n373296,n373299,n373295,n373297,n373303,n372935,n372936,n373301,n373300	-		lncRNA	8	sense, close, antisense(intronic), intergenic
8014713	chr11	96530590	96531901	+	n372605	-		lncRNA	2	sense, intergenic
8007850	chrX	128809963	128812358	-	n371529	-		lncRNA	1	sense, intergenic
8005383	chr10	2047666	2056542	-	n381383	NR_040253.1		lncRNA	3	intergenic
8015215	chr18	22515986	22520458	+	n375935	-		lncRNA	1	sense, intergenic
8012839	chr20	49187511	49194578	-	n339717	AK125862	Homo sapiens cDNA FLJ43874 fis, clone TESTI4008573.	mRNAlike lncRNA	2	antisense(intronic)
8000785	chr17	43973148	43976163	+	n383187	-		lncRNA	1	intronic
8015335	chr21	27804916	27807987	-	n377279	-		lncRNA	1	sense, intergenic
8014264	chr2	61404583	61416060	+	n342415	BC050395	Homo sapiens AHA1, activator of heat shock 90kDa protein ATPase homolog 2 (yeast), mRNA (cDNA clone IMAGE:5735095), partial cds.	mRNAlike lncRNA	1	sense
8011208	chr1	106508401	106581195	+	n363924	-		lncRNA	1	intergenic
8010761	chr6	56979708	57037194	-	n377907,n341895	BC032020	Homo sapiens cDNA clone IMAGE:4822773.,	mRNAlike lncRNA,lncRNA	5	sense, antisense(intronic), antisense(exonic)
8019330	chr12	120719939	120720632	+	n381942	-		lncRNA	1	intergenic
8005630	chr10	3360886	3795418	+	n371681,n339942,n326105	BC037918	,Homo sapiens cDNA clone IMAGE:5278070.	mRNAlike lncRNA,lncRNA	6	intergenic, sense
8004754	chr4	79567000	79605655	+	n379689,n384463,n379722,n380013,n410846,n379682,n344493,n379817,n340131,n379958	BC044613	Homo sapiens cDNA clone IMAGE:5263020.,	mRNAlike lncRNA,lincRNA,lncRNA	11	sense, intergenic
8017456	chrX	109763539	109766249	+	n385808	NR_002718.2		lncRNA	1	intergenic
8012358	chr14	48234156	48264217	-	n338304	AK056212	Homo sapiens cDNA FLJ31650 fis, clone NT2RI2004079.	mRNAlike lncRNA	2	intergenic
8009097	chr6	113749741	113754623	-	n368883,n368884	-		lncRNA	3	intergenic
8005082	chr12	92295233	92299963	+	n380919	-		lncRNA	2	intergenic
8014153	chr3	191089935	191090896	+	n339741	CR618967	full-length cDNA clone CS0DF018YA05 of Fetal brain of Homo sapiens (human).	mRNAlike lncRNA	1	intronic
8006127	chr5	85578261	85593362	+	n406266	NR_003719.1		lncRNA	4	intergenic
8002904	chr1	229359207	229363309	-	n363763	-		lncRNA	2	intergenic
8000443	chr13	80446718	80600771	+	n338789,n345204,n373794	BC036310	Homo sapiens cDNA clone IMAGE:4825993.,	mRNAlike lncRNA,lincRNA,lncRNA	8	sense, intergenic
8003218	chr1	203343729	203369257	+	n364394,n363985,n364393,n363986	-		lncRNA	3	intergenic
8019456	chr3	86954826	86959897	-	n366457	-		lncRNA	3	intergenic
8000883	chr6	44184631	44185931	+	n345871,n387431	-		lincRNA,lncRNA	3	intergenic
8007394	chr15	25729977	25823938	-	n337673,n374723	BC041438	Homo sapiens, clone IMAGE:5164889, mRNA.,	mRNAlike lncRNA,lncRNA	4	sense, intergenic
8005380	chr11	1781577	1783716	+	n340937	AL832075	Homo sapiens mRNA; cDNA DKFZp313C0323 (from clone DKFZp313C0323).	mRNAlike lncRNA	2	antisense(exonic)
8015058	chr6	169072846	169074629	+	n369164	-		lncRNA	2	sense
8016077	chr17	42835258	42835905	+	n375605	-		lncRNA	1	sense, extension
8007427	chr20	20389470	20390912	-	n339595	AK055580	Homo sapiens cDNA FLJ31018 fis, clone HLUNG2000340.	mRNAlike lncRNA	1	intronic
8017307	chr16	52656379	52656808	+	n375141	-		lncRNA	1	sense, intergenic
8006270	chr21	26931715	26947480	-	n377093,n344627,n339446	AL355722	Homo sapiens EST from clone 35214, full insert.,	mRNAlike lncRNA,lincRNA,lncRNA	6	sense, intergenic
8005871	chr1	224954057	224967057	+	n364014,n363541	-		lncRNA	3	antisense(intronic)
8013535	chr17	21123513	21133235	+	n375567	-		lncRNA	2	sense, intergenic
8011618	chr9	6709067	6717438	+	n324156	-		mRNAlike lncRNA	1	intergenic
8003902	chr18	54721801	54739350	-	n342941,n345364	HQ315778.1		mRNAlike lncRNA,lincRNA	1	intergenic
8005296	chr7	72950682	72971602	-	n410180	-		lncRNA	1	sense
8019689	chr1	7753183	7754904	-	n337662	AL512721	Homo sapiens mRNA; cDNA DKFZp547K042 (from clone DKFZp547K042).	mRNAlike lncRNA	1	antisense(intronic)
8000305	chr4	1546984	1555291	+	n367104,n367105,n367464,n367106,n367465,n367466,n367467	-		lncRNA	6	intergenic
8010239	chr1	247687980	247694106	-	n338620	BC034303	Homo sapiens hypothetical protein LOC148824, mRNA (cDNA clone IMAGE:4838873).	mRNAlike lncRNA	4	sense
8017511	chr7	93701070	93706469	-	n369692	-		lncRNA	3	intergenic
8002151	chr12	57824898	57827718	+	n380771	-		lncRNA	1	extension
8001575	chrX	49129516	49132229	+	n337691	AK023038	Homo sapiens cDNA FLJ12976 fis, clone NT2RP2006258.	mRNAlike lncRNA	1	intronic
8003740	chr1	119672321	119674961	+	n326459	-		mRNAlike lncRNA	1	antisense(intronic)
8013782	chr1	184298204	184301960	+	n363499	-		lncRNA	2	intergenic
8010526	chr3	183015456	183016289	+	n384380	-		lncRNA	1	sense
8008522	chr19	38782740	38783088	-	n338580	Z36849	H.sapiens (xs97) mRNA, 349bp.	mRNAlike lncRNA	1	antisense(exonic)
8011750	chr2	145780381	145910069	+	n383756,n383757	-		lncRNA	6	intergenic
8002873	chr7	88983549	89126232	+	n369812,n369813,n370077,n369811	-		lncRNA	2	sense, intergenic
8000465	chr6	132448668	132490514	+	n369407,n368652,n344494,n369408,n369406,n369410,n369409,n378690,n368653,n369118,n368769,n368770,n369405,n369119,n369117,n368768	-		lincRNA,lncRNA	8	sense, intergenic
8017830	chr1	101713305	101775180	-	n344642	-		lincRNA	3	intergenic
8016478	chr1	75043113	75091782	+	n338011	CR627203	Homo sapiens mRNA; cDNA DKFZp781F2222 (from clone DKFZp781F2222).	mRNAlike lncRNA	3	antisense(intronic)
8010530	chr4	176379439	176387848	-	n367076	-		lncRNA	3	intergenic
8017273	chr15	101273238	101274044	+	n374710	-		lncRNA	1	sense, intergenic
8008243	chr1	56410759	56415792	+	n363415	-		lncRNA	2	intergenic
8013756	chr2	102578517	102603629	+	n379851	-		lncRNA	3	sense, intergenic
8020630	chr2	45875881	45877964	-	n365440	-		lncRNA	2	close
8010304	chr5	151168141	151169671	+	n384758	-		lncRNA	1	intronic
8010073	chr9	96192623	96193581	-	n370858	-		lncRNA	2	sense, intergenic
8004378	chr1	214202233	214204109	-	n338523	BC023996	Homo sapiens, clone IMAGE:4106638, mRNA, partial cds.	mRNAlike lncRNA	2	antisense(intronic)
8002004	chr21	9907188	9968593	-	n410869,n410870,n410871	-		lncRNA	4	intergenic
8007746	chr6	152278723	152281069	+	n342156	AL050116	Homo sapiens mRNA; cDNA DKFZp586A131 (from clone DKFZp586A131).	mRNAlike lncRNA	1	intronic
8005210	chr11	43930841	43942476	-	n341019	AK097541	Homo sapiens cDNA FLJ40222 fis, clone TESTI2021785.	mRNAlike lncRNA	6	antisense(intronic)
8016873	chr10	101686965	101718755	+	n340123	AK098111	Homo sapiens cDNA FLJ40792 fis, clone TRACH2007542.	mRNAlike lncRNA	5	antisense(exonic)
8019093	chr7	155061985	155069592	-	n370147,n370039	-		lncRNA	2	sense, intergenic
8014349	chr4	102218140	102219108	-	n340190	AL358312	Homo sapiens EST from clone 938081, full insert.	mRNAlike lncRNA	1	intronic
8011436	chr12	126675923	126709860	+	n380439	-		lncRNA	2	intergenic
8020497	chr16	51209976	51212809	+	n339212	AK127174	Homo sapiens cDNA FLJ45239 fis, clone BRCOC2002756.	mRNAlike lncRNA	1	intergenic
8007657	chr2	317911	342118	+	n364584,n364585	-		lncRNA	2	intergenic
8002822	chr2	895984	897649	-	n365769	-		lncRNA	3	intergenic
8011008	chr17	2515703	2516336	+	n332846	AF075019	Homo sapiens full length insert cDNA YI29A01.	mRNAlike lncRNA	1	intronic
8007742	chr4	69048009	69078188	+	n406419	-		lncRNA	1	antisense(exonic)
8005715	chr3	47388822	47390563	+	n339347	AK130922	Homo sapiens cDNA FLJ27412 fis, clone WMC05194.	mRNAlike lncRNA	2	extension
8019936	chr12	3477467	3480686	+	n372962	-		lncRNA	2	sense, intergenic
8017384	chr15	40537125	40539567	+	n337706	AK097601	Homo sapiens cDNA FLJ40282 fis, clone TESTI2027562.	mRNAlike lncRNA	1	intronic
8014396	chr10	56245989	56415816	+	n340034	BC040305	Homo sapiens cDNA clone IMAGE:4838684.	mRNAlike lncRNA	6	antisense(intronic)
8002425	chr9	109378338	109464943	+	n370724,n370998,n370790,n371230,n370997	-		lncRNA	9	sense, intergenic
8001084	chr16	22433721	22434171	+	n342462	AF147428	Homo sapiens full length insert cDNA clone YP80E07.	mRNAlike lncRNA	1	intergenic
8010419	chr12	117099386	117135870	+	n380746	-		lncRNA	2	intergenic
8015045	chr5	30102584	30106518	+	n368049	-		lncRNA	1	intergenic
8001521	chr11	77282187	77290777	+	n372570,n372569	-		lncRNA	2	sense, antisense(intronic)
8009689	chr22	46691040	46692557	-	n384189	-		lncRNA	1	close
8011827	chr5	179505356	179508661	-	n340778	AK128590	Homo sapiens cDNA FLJ46749 fis, clone TRACH3022732.	mRNAlike lncRNA	1	intergenic
8010967	chrX	135228860	135293518	+	n407932	-		lncRNA	1	sense
8019043	chr2	29319708	29320391	-	n364898	-		lncRNA	2	close
8015901	chr11	2891262	2893333	+	n372397	-		lncRNA	2	sense, intergenic
8015760	chr12	122233172	122241390	-	n342053,n344724,n386047	BC038786	Homo sapiens hypothetical locus LOC338799, mRNA (cDNA clone IMAGE:5271722).,	mRNAlike lncRNA,lincRNA,lncRNA	11	extension, intergenic
8013863	chr14	30839313	30842321	+	n338242	AK091230	Homo sapiens cDNA FLJ33911 fis, clone CTONG2008577.	mRNAlike lncRNA	1	intergenic
8019810	chr15	22278031	22371088	+	n406396	-		lncRNA	1	sense
8000462	chr3	197784403	197807542	-	n386352,n384397	-		lncRNA	10	intergenic
8003010	chr21	20290251	20308177	-	n377072	-		lncRNA	2	sense, intergenic
8017195	chr1	145004780	145005286	+	n381237	-		lncRNA	1	antisense(intronic)
8009471	chr15	26147506	26298267	+	n411613	NR_040082.1		lncRNA	5	intergenic
8000789	chr2	43415401	43433742	+	n365139	-		lncRNA	1	antisense(intronic)
8000457	chr19	38037567	38078248	+	n376457,n410795,n410794,n410793,n376458	-		lncRNA	9	sense, antisense(exonic)
8007189	chr17	33640517	33652444	+	n375585,n375812,n375588,n375582,n375811,n375584,n375583,n375587	-		lncRNA	6	sense, intergenic
8003331	chr5	144809430	144820738	+	n367823	-		lncRNA	3	intergenic
8002535	chr12	130606748	130646801	-	n373359,n379756,n373361,n373360,n372913,n342065,n373362,n373363,n373536,n380614,n380463	AK056047,NR_033834.1	Homo sapiens cDNA FLJ31485 fis, clone NT2NE2001698.,	mRNAlike lncRNA,lncRNA	12	sense, intergenic, close
8000761	chr6	112697489	112717623	-	n369266,n369267,n369268,n369472,n369265	-		lncRNA	4	intergenic
8018948	chr8	12623571	12645953	-	n370182,n370161	-		lncRNA	4	sense, intergenic
8020309	chr1	24523478	24526136	-	n364081	-		lncRNA	1	intergenic
8018941	chr10	120871441	120873202	+	n381565	-		lncRNA	1	intronic
8016086	chr2	32018891	32028186	-	n364899	-		lncRNA	3	intergenic
8001198	chr12	10998447	11324224	-	n410671	-		lncRNA	3	sense
8001288	chr10	3507668	3545058	-	n371822,n372134,n372343,n372135,n372344,n372136	-		lncRNA	8	intergenic, sense
8011157	chr3	51851618	51853651	+	n410759,n410761,n410760	-		lncRNA	2	sense
8004151	chr9	24046211	24146893	+	n370907	-		lncRNA	1	sense, intergenic
8020596	chr5	65702781	65866254	+	n368083	-		lncRNA	1	intergenic
8011052	chr8	16225152	16230797	-	n370433	-		lncRNA	1	sense
8006261	chr4	3314544	3314789	+	n332878	AF086001	Homo sapiens full length insert cDNA clone YU62C03.	mRNAlike lncRNA	1	intronic
8011337	chr9	95909321	95910838	+	n370780,n370979	-		lncRNA	2	sense, intergenic
8017540	chr2	131193235	131198988	-	n383739	-		lncRNA	1	intergenic
8019011	chr13	76506533	76509268	-	n338777	BC034981	Homo sapiens cDNA clone IMAGE:4830552.	mRNAlike lncRNA	2	intergenic
8006860	chr19	7852369	7855898	+	n379967,n383364	NR_002931.2		lncRNA	9	sense, intergenic
8013724	chr22	20193854	20196060	+	n407462	NR_026919.1		lncRNA	1	intergenic
8000311	chr12	127214332	127256957	-	n380668,n373342,n373524,n380719,n373337,n381950,n373527,n372910,n373339,n373340,n380561,n373525,n373526,n373338,n373336,n380622,n380699,n380441,n373523,n373343	NR_033878.1		lncRNA	19	sense, intergenic
8017536	chr7	91763906	91771868	+	n333531	BC042829	Homo sapiens hypothetical protein LOC613126, mRNA (cDNA clone IMAGE:5268987).	mRNAlike lncRNA	3	antisense(exonic)
8003364	chr12	58488695	58491865	-	n373239,n341942	BC033361	Homo sapiens cDNA clone IMAGE:4830876.,	mRNAlike lncRNA,lncRNA	4	sense, intergenic
8012318	chr4	38565623	38572292	+	n366831	-		lncRNA	1	intergenic
8009154	chr9	95571892	95600739	+	n407413	NR_026868.1		lncRNA	9	intergenic
8002371	chr1	14548036	14550105	-	n326698,n363584	-		mRNAlike lncRNA,lncRNA	3	intergenic
8011681	chr6	153625729	153630117	-	n368912,n369483	-		lncRNA	3	antisense(intronic)
8016919	chr17	27971811	27972377	-	n340603	AF086010	Homo sapiens full length insert cDNA clone YW04H08.	mRNAlike lncRNA	1	intronic
8014333	chr1	33832893	33896615	-	n337849	AJ242730	Homo sapiens partial mRNA for polyhomeotic 2 protein (PH2 gene).	mRNAlike lncRNA	1	sense
8003666	chr6	71104589	71109120	+	n368737,n369380,n369062,n369381	-		lncRNA	3	intergenic
8021077	chr11	20691970	20692843	-	n380288	-		lncRNA	2	antisense(intronic)
8011450	chr22	20377965	20381779	+	n384089,n384090	-		lncRNA	3	intergenic
8018362	chr5	667578	668841	+	n340300	BC061593	Homo sapiens cDNA clone IMAGE:6203649, partial cds.	mRNAlike lncRNA	2	antisense(intronic)
8015714	chrX	103031503	103087187	-	n337804	BC018033	Homo sapiens RAB9B, member RAS oncogene family, mRNA (cDNA clone IMAGE:4800052).	mRNAlike lncRNA	7	antisense(exonic)
8007962	chr11	26524764	26526329	+	n381621	-		lncRNA	1	intronic
8005481	chr9	91822755	91843601	-	n324046	-		mRNAlike lncRNA	1	intergenic
8007975	chr5	115074778	115092222	+	n368131,n368130	-		lncRNA	2	intergenic
8015684	chrX	36011375	36033116	+	n371433,n371540	-		lncRNA	6	sense, intergenic
8011646	chr11	107462470	107463949	+	n408188	NR_028328.1		lncRNA	3	sense
8020190	chr3	172019443	172020842	-	n339687	AF116657	Homo sapiens PRO1310 mRNA, partial cds.	mRNAlike lncRNA	1	antisense(intronic)
8017746	chr7	1306988	1308903	+	n369544	-		lncRNA	2	intergenic
8009086	chr5	73248764	73249836	+	n340500	BC016740	Homo sapiens cDNA clone IMAGE:4133686, partial cds.	mRNAlike lncRNA	1	intergenic
8019111	chr6	6993423	6995787	+	n368700	-		lncRNA	3	intergenic
8014260	chr11	3411936	3413145	-	n411721	NR_044999.1		lncRNA	1	intergenic
8013509	chr2	119357360	119360542	-	n364978	-		lncRNA	3	intergenic
8007971	chr16	81417176	81424413	+	n345337,n339305	AK095707	Homo sapiens cDNA FLJ38388 fis, clone FEBRA2004485.,	mRNAlike lncRNA,lincRNA	4	intergenic
8008951	chr20	3087556	3131513	+	n339556,n378972	AK097516	Homo sapiens cDNA FLJ40197 fis, clone TESTI2019917.,	mRNAlike lncRNA,lncRNA	8	sense, antisense(exonic), antisense(intronic)
8013296	chr12	7076499	7076769	-	n3893	AY077739	Homo sapiens U89 small nuclear RNA, complete sequence.	scaRNA	1	sense
8003656	chr3	128578559	128590947	+	n344576	-		lincRNA	2	intergenic
8003595	chr4	7755816	7780655	+	n407435,n339844,n339845	CR594181,BC004397	full-length cDNA clone CS0DL005YK22 of B cells (Ramos cell line) Cot 25-normalized of Homo sapiens (human).,Homo sapiens hypothetical LOC84740, mRNA (cDNA clone IMAGE:3636109).,	mRNAlike lncRNA,lncRNA	2	antisense(exonic), antisense(intronic)
8003244	chr6	2877746	2894368	-	n410602	-		lncRNA	1	sense
8000118	chr13	29812406	29846036	-	n325780,n325779,n325778	-		mRNAlike lncRNA	2	antisense(intronic)
8011457	chr21	42513426	42519991	-	n339519	AK094492	Homo sapiens cDNA FLJ37173 fis, clone BRACE2028392.	mRNAlike lncRNA	2	intronic
8003762	chr3	165178149	165257210	+	n346298	-		lincRNA	3	intergenic
8015931	chr3	197362562	197381275	-	n346498,n366565,n345838	-		lincRNA,lncRNA	2	intergenic
8014107	chr3	124509965	124511951	-	n339482	AK123736	Homo sapiens cDNA FLJ41742 fis, clone HSYRA2004858.	mRNAlike lncRNA	1	intronic
8005263	chr9	138096567	138129443	-	n370886	-		lncRNA	2	sense, intergenic
8019130	chr6	163894451	163895192	+	n342168	BC029474	Homo sapiens cDNA clone IMAGE:4723738.	mRNAlike lncRNA	1	intronic
8005034	chrX	56312984	56315265	+	n337722	AK054627	Homo sapiens cDNA FLJ30065 fis, clone ADRGL2000328.	mRNAlike lncRNA	1	sense
8006560	chr19	48968867	48972950	-	n338778	BC042033	Homo sapiens potassium inwardly-rectifying channel, subfamily J, member 14, mRNA (cDNA clone IMAGE:4827822).	mRNAlike lncRNA	3	antisense(exonic)
8003825	chr12	79945573	79981518	-	n345185	-		lincRNA	2	sense
8017005	chr5	3496342	3504118	-	n367851	-		lncRNA	3	intergenic
8005737	chr3	142849527	142851286	+	n342191,n365980	AK097380	Homo sapiens cDNA FLJ40061 fis, clone TESOP2000083.,	mRNAlike lncRNA,lncRNA	4	intergenic
8007171	chr21	19149720	19159527	-	n411046,n411047	-		lncRNA	3	intergenic
8003557	chr10	51780941	51827563	-	n381458	-		lncRNA	3	close
8018280	chr1	87594508	87595612	-	n338041	BC000825	Homo sapiens hypothetical LOC339524, mRNA (cDNA clone IMAGE:3454279).	mRNAlike lncRNA	1	antisense(exonic)
8008921	chr20	10972034	10981873	+	n376684,n376889,n376890	-		lncRNA	1	sense, intergenic
8006146	chr18	59415408	59420917	+	n339899	AK054836	Homo sapiens cDNA FLJ30274 fis, clone BRACE2002695.	mRNAlike lncRNA	4	intergenic
8010391	chr2	121076582	121083874	+	n364727	-		lncRNA	1	intergenic
8009803	chr4	186450179	186451307	-	n340295	BC022048	Homo sapiens, clone IMAGE:4290175, mRNA.	mRNAlike lncRNA	2	intronic
8021022	chr3	156390959	156393467	-	n339654	BC033324	Homo sapiens TCDD-inducible poly(ADP-ribose) polymerase, mRNA (cDNA clone IMAGE:4827091).	mRNAlike lncRNA	1	antisense(exonic)
8020543	chr3	45017740	45054158	+	n406462	NR_023353.1		lncRNA	1	sense
8019732	chr16	50840166	50841523	+	n375114	-		lncRNA	2	sense, intergenic
8018254	chr1	11592174	11595999	+	n326706	-		mRNAlike lncRNA	2	sense
8010768	chr3	196363399	196366498	-	n366745	-		lncRNA	1	close
8010520	chr3	3890620	3891518	+	n339230	BC012463	Homo sapiens, clone IMAGE:4480133, mRNA.	mRNAlike lncRNA	1	antisense(intronic)
8009478	chr2	202038290	202043285	+	n365313,n365314	-		lncRNA	1	intergenic
8001806	chr18	13457207	13459158	+	n383302	-		lncRNA	1	intronic
8014626	chr7	48964156	48967049	+	n406177	NR_003595.1		lncRNA	1	intergenic
8006800	chr1	185292978	185304171	-	n410962,n381310	-		lncRNA	3	intergenic
8018516	chr19	16697718	16698796	-	n338350	BC030138	Homo sapiens cDNA clone IMAGE:4335164, partial cds.	mRNAlike lncRNA	1	intronic
8015465	chr4	109478388	109481548	+	n340199	BC038206	Homo sapiens, clone IMAGE:4538939, mRNA.	mRNAlike lncRNA	2	intergenic
8014601	chr10	88964455	88965038	-	n342607	AF086388	Homo sapiens full length insert cDNA clone ZD73D05.	mRNAlike lncRNA	1	intergenic
8014777	chr7	148982371	148994403	+	n410131	NR_036573.1		lncRNA	2	sense
8000976	chr9	2683509	2704737	-	n345038	-		lincRNA	1	intergenic
8019169	chr9	97094757	97123230	+	n378997	NR_033937.1		lncRNA	3	sense, intergenic
8018791	chr20	22328988	22349281	-	n325037	-		mRNAlike lncRNA	1	intergenic
8017675	chr22	48440526	48444366	-	n377405	-		lncRNA	2	sense, intergenic
8010171	chr20	5428968	5433259	-	n325079,n325078	-		mRNAlike lncRNA	1	intergenic
8004592	chr3	9291437	9299191	+	n366569,n366172,n365923	-		lncRNA	3	antisense(intronic)
8003531	chr12	128662788	128676029	-	n373356,n373357,n373535,n373355	-		lncRNA	4	sense, intergenic
8005865	chr7	10716285	10747385	+	n369553,n369742	-		lncRNA	3	intergenic
8010651	chr2	46865335	46897917	+	n345524,n338823,n365682,n365681	AK123196	Homo sapiens cDNA FLJ41202 fis, clone BRACE2047893.,	mRNAlike lncRNA,lincRNA,lncRNA	8	intergenic
8010241	chr17	7816639	7819589	-	n406867,n377665,n346128	NR_024349.1		lincRNA,lncRNA	3	sense, bidirectional, intergenic
8015606	chr4	96470279	96473371	+	n340183	BC041657	Homo sapiens, clone IMAGE:5209126, mRNA.	mRNAlike lncRNA	2	antisense(exonic)
8007552	chr9	111843399	111845685	-	n341752	AK055231	Homo sapiens cDNA FLJ30669 fis, clone FCBBF1000684.	mRNAlike lncRNA	1	intronic
8004280	chr1	154374803	154379040	-	n378165	-		lncRNA	2	antisense(intronic), sense
8004929	chr6	93097558	93098545	-	n342086	BC033941	Homo sapiens cDNA clone IMAGE:5272798.	mRNAlike lncRNA	1	intergenic
8009027	chr2	64713486	64728038	+	n364663	-		lncRNA	1	intergenic
8017604	chr3	106018136	106019880	-	n366465	-		lncRNA	2	intergenic
8011542	chrX	119251427	119253610	-	n371573,n371402,n371574,n371575	-		lncRNA	3	sense, intergenic
8019628	chr9	33500945	33502751	+	n370743	-		lncRNA	1	sense, intergenic
8019268	chr1	161653496	161655042	-	n381270	-		lncRNA	1	intergenic
8015155	chr10	15196720	15197346	-	n410068	BC171823.1		lncRNA	1	intronic
8011625	chr7	25587381	25590682	-	n369655	-		lncRNA	2	intergenic
8017405	chr17	62078216	62079853	-	n340795	CR597908	full-length cDNA clone CS0DD001YJ07 of Neuroblastoma Cot 50-normalized of Homo sapiens (human).	mRNAlike lncRNA	1	antisense(exonic)
8019515	chr18	7814115	7815710	+	n339787	BC022425	Homo sapiens cDNA clone IMAGE:4251481, partial cds.	mRNAlike lncRNA	1	intronic
8014918	chr1	120106502	120115199	+	n409391	NR_033781.1		lncRNA	1	intergenic
8007297	chr4	185764449	185776905	-	n366789,n379935,n367087,n410628,n367449	NR_037867.1		lncRNA	7	sense, intergenic
8006550	chr4	124247729	124249559	+	n367226	-		lncRNA	2	intergenic
8011945	chr22	50055618	50062451	-	n377521,n377573,n377574	-		lncRNA	2	sense, intergenic
8006673	chr8	72755357	72968547	+	n342844,n409301	BX647470,NR_033652.1	Homo sapiens mRNA; cDNA DKFZp686E16147 (from clone DKFZp686E16147).,	mRNAlike lncRNA,lncRNA	3	sense
8002657	chr7	38342348	38344378	-	n385136	-		lncRNA	3	intergenic
8005813	chr3	11763259	11766484	-	n366408	-		lncRNA	2	intergenic
8016887	chr4	38368534	38387380	+	n366829	-		lncRNA	2	intergenic
8009129	chr22	17640278	17646335	+	n406986,n406987,n337926	AF307448	Homo sapiens Cat eye syndrome critical region candidate gene number 4 (CECR4) mRNA, partial cds.,	mRNAlike lncRNA,lncRNA	3	antisense(exonic)
8006193	chr15	91382898	91396016	+	n374676,n374677	-		lncRNA	3	sense, intergenic
8004386	chr5	89196480	89200725	+	n367778	-		lncRNA	1	intergenic
8003751	chr5	180672875	180679438	-	n344864	-		lincRNA	3	sense
8001366	chr10	110307732	110321573	-	n371918	-		lncRNA	3	intergenic, sense
8008565	chr14	106134457	106139163	-	n382288	-		lncRNA	2	intergenic
8008200	chr3	70048727	70064449	+	n365886,n365948	-		lncRNA	5	intergenic
8015745	chr16	4357012	4357623	-	n345326	-		lincRNA	1	intergenic
8009176	chr10	5388613	5389240	+	n339947	AF075092	Homo sapiens full length insert cDNA YQ86C01.	mRNAlike lncRNA	1	intergenic
8013563	chr3	12272664	12275746	-	n366409	-		lncRNA	1	intergenic
8020311	chr15	74342346	74346215	+	n374932	-		lncRNA	1	sense, intergenic
8017116	chr12	68359718	68364900	+	n373051	-		lncRNA	2	sense, intergenic
8008948	chr9	79379351	79402485	+	n341704,n337084,n337083	DQ374662,DQ374661,AF103907	Homo sapiens non-coding RNA DD3PCA3 splice variant 4 mRNA, complete sequence.,Homo sapiens non-coding RNA DD3PCA3 splice variant 3 mRNA, complete sequence.,Homo sapiens non-coding RNA DD3 sequence.	Non-protein coding transcript,mRNAlike lncRNA	4	antisense(intronic)
8019564	chr11	33894740	33896541	+	n341010	AF116635	Homo sapiens PRO1483 mRNA, complete cds.	mRNAlike lncRNA	1	antisense(intronic)
8018353	chr7	151837803	151842813	+	n341366	BC046498	Homo sapiens cDNA clone IMAGE:4823242.	mRNAlike lncRNA	1	antisense(exonic)
8005678	chr7	29685154	29725437	-	n345777,n385102,n407813	NR_027347.1		lincRNA,lncRNA	5	intergenic
8018186	chr5	121772191	121814782	-	n340602	BC029465	Homo sapiens hypothetical protein MGC32805, mRNA (cDNA clone IMAGE:4690675).	mRNAlike lncRNA	6	antisense(exonic)
8003334	chr2	178239646	178256739	-	n345555	-		lincRNA	2	intronic
8004212	chr9	95557944	95559556	+	n370978	-		lncRNA	1	sense, intergenic
8003224	chr7	38570641	38570939	-	n239	AC012490	Homo sapiens BAC clone RP11-164G2 from 7, complete sequence.	SRP_7SL RNA	1	intronic
8000752	chr14	102262243	102263248	+	n382275	-		lncRNA	1	intronic
8008993	chr16	903634	1031318	-	n382899,n410014,n333477,n409296	BC028099	Homo sapiens hypothetical protein LOC650392, mRNA (cDNA clone IMAGE:5242623), partial cds.,	mRNAlike lncRNA,lncRNA	7	close, extension, sense
8006752	chr9	22203988	22214671	-	n370826	-		lncRNA	4	sense, intergenic
8003006	chr17	46800541	46802119	+	n383196	-		lncRNA	1	close
8020755	chr1	47897804	47900313	-	n337914	BC006113	Homo sapiens, clone IMAGE:3354505, mRNA.	mRNAlike lncRNA	1	intergenic
8019908	chr2	28312739	28313166	+	n338727	AF086147	Homo sapiens full length insert cDNA clone ZB40C06.	mRNAlike lncRNA	1	intronic
8005515	chr15	93135801	93139933	-	n374823,n338145,n374824	AK096780	Homo sapiens cDNA FLJ39461 fis, clone PROST2011660.,	mRNAlike lncRNA,lncRNA	3	sense, intergenic
8001004	chr20	34108569	34117481	-	n407473	-		lncRNA	6	sense
8018289	chr2	166651360	166666520	+	n364756	-		lncRNA	3	close
8017168	chr7	63361200	63385546	+	n341254,n344956	BC029561	Homo sapiens cDNA clone IMAGE:5296015.,	mRNAlike lncRNA,lincRNA	6	intergenic
8018634	chr22	25584596	25591749	+	n324698	-		mRNAlike lncRNA	1	sense
8005961	chr9	107689833	107692150	+	n378477,n386523	-		lncRNA	2	sense, antisense(intronic)
8017445	chr17	29302352	29303015	+	n383137	-		lncRNA	1	intronic
8014468	chr2	217455148	217471661	-	n365034	-		lncRNA	1	intergenic
8001854	chr7	1609708	1629262	+	n379069,n380241,n378536,n378543,n380338,n380366,n324261	-		mRNAlike lncRNA,lncRNA	13	sense, antisense(intronic), antisense(exonic), intergenic
8010670	chr13	47032198	47033320	-	n342400	BC046635	Homo sapiens keratin associated protein 21-1, mRNA (cDNA clone IMAGE:5296120), partial cds.	mRNAlike lncRNA	1	intergenic
8018339	chr14	100070892	100092077	+	n338475	BC039687	Homo sapiens, clone IMAGE:5248198, mRNA.	mRNAlike lncRNA	2	close
8004901	chr15	91221599	91256537	-	n374817,n374818	-		lncRNA	2	sense, intergenic
8011630	chr2	177370972	177372430	-	n339027	CR618071	full-length cDNA clone CS0DI009YH24 of Placenta Cot 25-normalized of Homo sapiens (human).	mRNAlike lncRNA	2	intergenic
8007832	chr9	115875175	115882208	+	n370708,n370793	-		lncRNA	1	sense, intergenic
8015988	chr12	24857333	24927568	+	n372991,n380425,n372992	-		lncRNA	6	sense, intergenic
8019913	chr4	6765263	6769333	+	n367115	-		lncRNA	2	intergenic
8015145	chr17	38629805	38631541	-	n340653	CR624511	full-length cDNA clone CS0DK009YB09 of HeLa cells Cot 25-normalized of Homo sapiens (human).	mRNAlike lncRNA	1	extension
8013099	chr6	2988200	2991405	+	n407398,n384808	-		lncRNA	4	sense
8020021	chr17	116622	119723	+	n383249	-		lncRNA	1	antisense(intronic)
8005521	chr12	80083923	80172231	+	n380961	-		lncRNA	2	antisense(exonic)
8007365	chr3	12450372	12451924	+	n339250	AK027107	Homo sapiens cDNA: FLJ23454 fis, clone HSI06959.	mRNAlike lncRNA	2	intronic
8016345	chr7	151161743	151162023	-	n203	AC005996	Homo sapiens PAC clone RP4-555L14 from 7, complete sequence.	scaRNA	1	intergenic
8000331	chr18	10661929	10666884	+	n339793	AK056572	Homo sapiens cDNA FLJ32010 fis, clone NT2RP7009502.	mRNAlike lncRNA	3	intergenic
8008090	chr15	80637196	80640120	-	n374797,n374986	-		lncRNA	2	sense
8001456	chr6	3217333	3243013	+	n410584,n407253	-		lncRNA	4	sense, intronic
8006306	chr10	96901681	96928182	-	n371909,n372383	-		lncRNA	5	intergenic, sense
8004874	chr19	9490499	9490846	-	n338300	AX721113	Sequence 73 from Patent WO0220754.	mRNAlike lncRNA	1	antisense(intronic)
8000313	chr9	82106893	82117852	+	n345052	-		lincRNA	1	intergenic
8004369	chr8	70234190	70238992	-	n370505	-		lncRNA	2	sense, intergenic
8015265	chr17	18569235	18576494	-	n407257,n342671	BC015367,NR_026718.1	Homo sapiens forkhead box O3B pseudogene, mRNA (cDNA clone IMAGE:3905596), with apparent retained intron.,	mRNAlike lncRNA,lncRNA	3	intergenic
8006886	chr10	45073474	45086387	+	n372012	-		lncRNA	1	intergenic, sense
8006379	chr6	170886168	170888915	+	n342187,n324279	AK094428	,Homo sapiens cDNA FLJ37109 fis, clone BRACE2020756.	mRNAlike lncRNA	1	antisense(exonic)
8011549	chr6	2336692	2342363	+	n377576,n387457	-		lncRNA	2	sense, intergenic
8009141	chr20	33097347	33097815	-	n339655	AJ308022	Homo sapiens partial mRNA for putative ORB2 gene, 3'.	mRNAlike lncRNA	1	antisense(exonic)
8018539	chr8	41402849	41406183	+	n344998	-		lincRNA	1	antisense(intronic)
8011902	chr3	187824883	187864808	+	n366036	-		lncRNA	2	intergenic
8003552	chr9	137711260	137764464	-	n341803	BC058547	Homo sapiens cDNA clone IMAGE:5468304, partial cds.	mRNAlike lncRNA	2	antisense(exonic)
8010147	chr14	45838417	45840042	+	n338303	BC012943	Homo sapiens, clone IMAGE:4455285, mRNA.	mRNAlike lncRNA	1	intergenic
8011178	chr19	58412461	58413066	-	n376504	-		lncRNA	2	sense, intergenic
8011017	chr6	40312082	40323745	-	n368668,n369227,n368851	NR_038887.1		lncRNA	2	intergenic
8004475	chr12	131780654	131782517	-	n342910,n373367	BC042649	Homo sapiens cDNA clone IMAGE:4826012.,	mRNAlike lncRNA,lncRNA	1	sense, intergenic
8016804	chr8	98253541	98254432	-	n341565	AF088009	Homo sapiens full length insert cDNA clone YY74C08.	mRNAlike lncRNA	1	intergenic
8020427	chr8	58658782	58662754	+	n341507	AK090741	Homo sapiens cDNA FLJ33422 fis, clone BRACE2020097.	mRNAlike lncRNA	2	intergenic
8007103	chr18	12288321	12291290	+	n375926	-		lncRNA	2	sense, intergenic
8013705	chr2	213778734	213781783	-	n339121	AK126763	Homo sapiens cDNA FLJ44810 fis, clone BRACE3044247.	mRNAlike lncRNA	1	intergenic
8004310	chr8	67833918	67838633	-	n380137,n380153,n343018,n380166,n379630,n380144,n380158	NR002599		mRNAlike lncRNA,lncRNA	9	sense, antisense(exonic), bidirectional
8004512	chr13	19496028	19497905	+	n373580	-		lncRNA	2	sense, intergenic
8004020	chr8	61545723	61548309	-	n370490	-		lncRNA	1	sense, intergenic
8000084	chr20	62492567	62495646	-	n339758	BC035147	Homo sapiens cDNA clone IMAGE:5264780.	mRNAlike lncRNA	1	antisense(exonic)
8003501	chrX	73430371	73433495	-	n337758	BC027222	Homo sapiens, clone IMAGE:4182817, mRNA.	mRNAlike lncRNA	1	intergenic
8018652	chrX	129628914	129631421	+	n407672	-		lncRNA	1	intergenic
8011643	chr12	4320969	4322471	+	n372963	-		lncRNA	1	sense, intergenic
8003129	chr12	132341964	132348596	+	n380631	-		lncRNA	3	intergenic
8019160	chr2	83083926	83084893	+	n409256	NR_033423.1		lncRNA	1	intergenic
8019767	chr21	45767649	45768178	-	n339535	BC035333	Homo sapiens, clone IMAGE:5186867, mRNA.	mRNAlike lncRNA	1	intergenic
8016162	chr2	183129090	183387465	-	n332980	AF110236	Homo sapiens clone L42 calcium/calmodulin-stimulated cyclic nucleotide phosphodiesterase (PDE1A) mRNA, partial cds.	mRNAlike lncRNA	1	sense
8017483	chr8	135796138	135842221	-	n344695,n341617	AL833303	Homo sapiens mRNA; cDNA DKFZp451M139 (from clone DKFZp451M139).,	mRNAlike lncRNA,lincRNA	6	intergenic
8020550	chr11	67776908	67784501	-	n341056	AL137634	Homo sapiens mRNA; cDNA DKFZp434E145 (from clone DKFZp434E145).	mRNAlike lncRNA	2	intergenic
8005331	chr1	117639664	117665481	+	n326463	-		mRNAlike lncRNA	1	intronic
8005027	chr1	149186302	149187373	+	n363477	-		lncRNA	2	intergenic
8009661	chr4	127964584	127998917	-	n367021	-		lncRNA	2	intergenic
8019678	chr16	11290475	11318498	+	n375354	-		lncRNA	2	sense, intergenic
8013919	chr1	53686334	53689930	+	n337934	BC045672	Homo sapiens cDNA clone IMAGE:5298726.	mRNAlike lncRNA	1	close
8018062	chr10	29835749	29837842	-	n340007	AL049231	Homo sapiens mRNA; cDNA DKFZp564O0916 (from clone DKFZp564O0916).	mRNAlike lncRNA	2	intronic
8000327	chr5	87803362	87986858	-	n379791,n379783,n379763,n379652,n406412,n379856,n379874,n380002,n379737,n342664,n379710,n379919,n379882,n380068,n379978,n380006,n379869	BC036480,NR_015436.1	Homo sapiens cDNA clone IMAGE:5260726.,	mRNAlike lncRNA,lncRNA	18	sense, intergenic
8010084	chr16	56217637	56220218	-	n339219	BC032905	Homo sapiens cDNA clone IMAGE:5263748.	mRNAlike lncRNA	2	intergenic
8004599	chr3	194006426	194030593	-	n365882,n366558,n366164,n365916,n366742,n366162,n366559,n366557	-		lncRNA	11	intergenic
8001159	chrX	45992910	45993894	+	n371442	-		lncRNA	1	sense, intergenic
8006451	chr13	114181414	114183483	+	n341449	AK126395	Homo sapiens cDNA FLJ44431 fis, clone UTERU2018789.	mRNAlike lncRNA	1	intronic
8005751	chr1	219395589	219398839	-	n363747	-		lncRNA	2	intergenic
8020894	chr2	110326394	110337806	-	n325181	-		mRNAlike lncRNA	1	intronic
8004646	chr3	94657106	94895079	+	n384281,n386338,n386339,n384282	-		lncRNA	10	intergenic
8019995	chr14	100701759	100704777	-	n345283	-		lincRNA	1	antisense(exonic)
8020930	chr12	132671286	132674240	-	n380510	-		lncRNA	2	intergenic
8017201	chr7	6087353	6087645	-	n165	AC004895	Homo sapiens PAC clone RP4-810E6 from chromosome 7, complete sequence.	SRP_7SL RNA	1	intronic
8004651	chrX	17988316	18122764	-	n371375	-		lncRNA	4	sense, intergenic
8016194	chr12	16573560	16600358	+	n372981,n373385,n372982	-		lncRNA	3	sense, intronic
8019446	chr1	89510764	89511601	-	n338052	AK024621	Homo sapiens cDNA: FLJ20968 fis, clone ADSU00702.	mRNAlike lncRNA	1	intergenic
8014445	chr20	16555755	16559931	+	n376687	-		lncRNA	2	sense, intergenic
8003090	chr20	11890051	11899325	-	n339581	BC026111	Homo sapiens cDNA clone IMAGE:4824066.	mRNAlike lncRNA	4	antisense(exonic)
8013710	chr4	169696569	169699622	+	n340269	AK091193	Homo sapiens cDNA FLJ33874 fis, clone CTONG2006964.	mRNAlike lncRNA	1	intronic
8011418	chr22	42318038	42319104	-	n338133	AK128410	Homo sapiens cDNA FLJ46553 fis, clone THYMU3038879.	mRNAlike lncRNA	1	intergenic
8007477	chr8	38457713	38458134	-	n335656	CR610330	full-length cDNA clone CS0DC002YF06 of Neuroblastoma Cot 25-normalized of Homo sapiens (human).	mRNAlike lncRNA	1	intergenic
8005956	chr12	62999133	63014175	+	n373411,n345182	-		lincRNA,lncRNA	8	sense, intergenic
8009738	chr12	127399782	127544946	-	n372940,n380548,n380717	-		lncRNA	9	sense, intergenic
8016089	chr13	30221777	30229578	+	n344527	-		lincRNA	1	intergenic
8011265	chr3	149919960	149942977	-	n366119	-		lncRNA	1	intergenic
8001436	chr19	29456037	29461590	+	n376182,n376443,n376444,n376446,n376445,n376282	NR_027318.2		lncRNA	4	sense, intergenic
8018476	chrX	134169665	134174761	+	n371473	-		lncRNA	2	sense, intergenic
8015327	chr13	88079468	88080528	-	n373684	-		lncRNA	2	sense, intergenic
8016168	chr2	21222208	21223789	-	n338694	CR591180	full-length cDNA clone CS0DM004YG21 of Fetal liver of Homo sapiens (human).	mRNAlike lncRNA	1	extension
8019148	chr4	3675319	3679582	-	n339812	BC039423	Homo sapiens cDNA clone IMAGE:5302720.	mRNAlike lncRNA	3	intergenic
8011865	chr10	75540422	75541627	-	n372205	-		lncRNA	1	close, sense
8013370	chr1	163229639	163230449	+	n363486	-		lncRNA	2	intergenic
8006475	chr5	52405686	52410956	+	n340464,n368439,n379358,n368072,n367741	AK097893	Homo sapiens cDNA FLJ40574 fis, clone THYMU2007036.,	mRNAlike lncRNA,lncRNA	7	sense, antisense(intronic), close
8005317	chr11	117066328	117072630	-	n342787	AK026219	Homo sapiens cDNA: FLJ22566 fis, clone HSI01980.	mRNAlike lncRNA	8	antisense(exonic)
8000834	chr5	91378413	91815133	+	n340548,n367780	AK056485	Homo sapiens cDNA FLJ31923 fis, clone NT2RP7005323.,	mRNAlike lncRNA,lncRNA	5	intergenic
8007402	chr20	58907594	58909955	-	n376968,n376967	-		lncRNA	2	sense, intergenic
8003159	chr5	153670311	153671015	-	n340695	AF156166	Homo sapiens putative tumor suppressor mRNA.	mRNAlike lncRNA	1	antisense(intronic)
8007320	chr3	112021321	112051638	+	n345817,n379294	-		lincRNA,lncRNA	5	sense, intergenic, extension
8019496	chr6	94596617	94599128	+	n368749	-		lncRNA	2	intergenic
8019175	chr2	175916586	175925699	-	n345553	-		lincRNA	2	intergenic
8010591	chr5	78654496	78663947	-	n368557	-		lncRNA	1	intergenic
8016042	chr2	4184233	4188321	-	n364847	-		lncRNA	3	intergenic
8014631	chr12	22613452	22616848	-	n380651	-		lncRNA	1	intronic
8003100	chr4	56294073	56297591	-	n384454,n340055	BX538337	Homo sapiens mRNA; cDNA DKFZp686I23208 (from clone DKFZp686I23208).,	mRNAlike lncRNA,lncRNA	4	intergenic
8021115	chr3	160232694	160233024	-	n3894	AY077740	Homo sapiens U90 small nuclear RNA, complete sequence.	scaRNA	1	intronic
8013856	chr9	36422447	36485775	-	n345034	-		lincRNA	8	intronic
8003084	chr10	132001137	132001392	-	n371931	-		lncRNA	2	intergenic, sense
8008686	chr2	126468545	126523419	+	n364732	-		lncRNA	2	intergenic
8000286	chr2	52600255	52617150	+	n364657	-		lncRNA	2	intergenic
8012453	chr12	27542721	27610684	-	n341869,n345172	BC043511	Homo sapiens aryl hydrocarbon receptor nuclear translocator-like 2, mRNA (cDNA clone IMAGE:5164865), partial cds.,	mRNAlike lncRNA,lincRNA	6	antisense(exonic), intergenic
8010797	chr7	26656866	26657903	-	n369940	-		lncRNA	1	intergenic
8014671	chr19	46334192	46334711	+	n338722	BC015979	Homo sapiens symplekin, mRNA (cDNA clone IMAGE:3684744), partial cds.	mRNAlike lncRNA	1	antisense(exonic)
8014426	chr17	26729127	26731067	+	n340576	AK026824	Homo sapiens cDNA: FLJ23171 fis, clone LNG09994.	mRNAlike lncRNA	2	antisense(intronic)
8013263	chr15	43033743	43035546	-	n382511	-		lncRNA	1	intergenic
8008661	chr9	90717700	90728354	-	n371121	-		lncRNA	1	sense, intergenic
8018074	chr8	1200379	1212592	+	n370590,n370218	-		lncRNA	3	sense, intergenic
8006722	chr18	61747242	61816260	-	n407727	-		lncRNA	4	intergenic
8004479	chr10	80455818	80456779	-	n371894	-		lncRNA	2	intergenic, sense
8014717	chr17	34415623	34417515	-	n342692,n332780,n333666	AF043339,D63785,CR595320	Homo sapiens macrophage inflammatory protein 1 alpha (MIP1a) mRNA, partial cds.,Homo sapiens mRNA for LD78 alpha beta, partial cds.,full-length cDNA clone CS0DI061YK24 of Placenta Cot 25-normalized of Homo sapiens (human).	mRNAlike lncRNA	1	sense
8005646	chr1	147835126	147931933	-	n377736	-		lncRNA	1	intergenic, sense
8013885	chr17	80172102	80175228	-	n375542	-		lncRNA	1	sense, intergenic
8003269	chr17	49414075	49419932	+	n375466	XR_109407.2		lncRNA	3	sense, intergenic
8004155	chr6	1060089	1064477	-	n405393,n369433	-		lncRNA	1	intergenic
8021083	chr2	168149680	168414843	+	n364757	-		lncRNA	3	intergenic
8020460	chr15	87457673	87459386	+	n338095	AK096897	Homo sapiens cDNA FLJ39578 fis, clone SKMUS2003034.	mRNAlike lncRNA	1	intronic
8011204	chr12	30383711	30449640	-	n380968,n380924,n380930	-		lncRNA	7	intergenic
8017639	chr6	36125020	36147484	+	n344896	-		lincRNA	1	intergenic
8001711	chr13	103541207	103542184	+	n341428	AF339833	Homo sapiens clone IMAGE:730443, mRNA sequence.	mRNAlike lncRNA	1	intergenic
8002641	chr8	142335131	142337228	+	n370403,n370404	-		lncRNA	2	sense, intergenic
8004905	chr5	77288634	77295669	-	n344830	-		lincRNA	3	extension
8005393	chr12	127172955	127203891	+	n373159,n380678,n380701,n373451,n373160	-		lncRNA	4	sense, intergenic
8005472	chr7	108177629	108178341	+	n344966	-		lincRNA	1	antisense(intronic)
8008608	chr20	59387061	59389267	-	n339740	BC042560	Homo sapiens cDNA clone IMAGE:4829680.	mRNAlike lncRNA	1	intergenic
8000039	chr14	39901833	39962715	+	n374132,n374396,n374135,n374395,n374394,n374397,n374134,n374133	-		lncRNA	6	sense, close, intergenic
8001589	chrX	27193036	27417114	-	n385746,n337648	CR608746	full-length cDNA clone CS0DI064YE20 of Placenta Cot 25-normalized of Homo sapiens (human).,	mRNAlike lncRNA,lncRNA	9	intergenic
8015338	chr18	34366799	34408805	-	n339841	CR614442	full-length cDNA clone CS0DK012YK19 of HeLa cells Cot 25-normalized of Homo sapiens (human).	mRNAlike lncRNA	1	sense
8013307	chr12	101802149	101802838	-	n380765	-		lncRNA	1	extension
8008958	chr9	109213096	109367074	+	n385670	-		lncRNA	4	intergenic
8011122	chr9	37485958	37510377	+	n341687,n385512,n370748	BC017766	Homo sapiens polymerase (RNA) I polypeptide E, 53kDa, mRNA (cDNA clone IMAGE:4695468).,	mRNAlike lncRNA,lncRNA	6	sense, close
8012859	chr1	9509252	9510311	-	n364064	-		lncRNA	1	intergenic
8009439	chr11	43662374	43694932	+	n372515,n372516	-		lncRNA	2	sense, intronic
8015923	chr8	30724812	30770552	-	n346073	-		lincRNA	6	sense
8020265	chr14	104689743	104709704	+	n374233	-		lncRNA	2	sense, extension
8019432	chr15	77516251	77517746	-	n382648	-		lncRNA	1	intronic
8001082	chr1	24399316	24410770	+	n326673	-		mRNAlike lncRNA	1	antisense(exonic)
8003625	chr11	21804218	21864624	+	n372496,n372497,n372495	-		lncRNA	2	sense, intergenic
8004912	chrX	139791923	139796996	+	n408199,n408200	NR_028344.1,NR_028345.1		lncRNA	1	sense
8000263	chr6	994884	1017704	-	n407508,n387522,n387493	-		lncRNA	2	intergenic
8004634	chr1	65532309	65533420	-	n363631	-		lncRNA	1	intergenic
8000993	chr1	25358446	25373839	+	n364330,n345700	-		lincRNA,lncRNA	2	intergenic
8010092	chr20	48780000	48782639	+	n376580	-		lncRNA	1	sense, intergenic
8011874	chr1	227581291	227618736	+	n338547	BC039356	Homo sapiens cDNA clone IMAGE:5270051.	mRNAlike lncRNA	4	intergenic
8010860	chr9	37881889	37882757	-	n342861	BC046344	Homo sapiens cDNA clone IMAGE:4152387, partial cds.	mRNAlike lncRNA	1	intronic
8008700	chr5	95213691	95221593	+	n324627	-		mRNAlike lncRNA	1	antisense(exonic)
8001035	chr21	44880077	44900667	-	n344588,n377287,n376990,n377119,n377122,n377120,n377121,n377123,n377236,n377237,n377289,n377288,n377238,n377286,n377285,n377290,n377124,n377239	NR_026863.1		lincRNA,lncRNA	18	sense, antisense(intronic)
8000480	chr19	36279777	36288787	-	n378412	-		lncRNA	8	sense, bidirectional
8002586	chr13	40100015	40107556	-	n382014	-		lncRNA	1	intronic
8007074	chr4	41978226	41980408	+	n367163	-		lncRNA	1	intergenic
8011918	chr9	139442078	139444195	+	n341809	AX747706	Sequence 1231 from Patent EP1308459.	mRNAlike lncRNA	1	intergenic
8013174	chr8	25361927	25362494	+	n341465	AF147436	Homo sapiens full length insert cDNA clone YP87B10.	mRNAlike lncRNA	1	intronic
8020925	chr20	16838606	16844793	-	n376615	-		lncRNA	3	sense, intergenic
8006072	chr2	162949938	162951364	+	n364755	-		lncRNA	2	intergenic
8004671	chr1	247496211	247497256	+	n364410	-		lncRNA	1	intergenic
8001300	chr21	35949773	35950546	-	n332997,n339474	AF146693	Homo sapiens clone IMAGE:120124 mRNA sequence.	mRNAlike lncRNA	1	intronic
8001373	chrX	21821638	21829947	+	n323903	-		mRNAlike lncRNA	2	intergenic
8012848	chr13	52033095	52035515	+	n382059	-		lncRNA	1	intergenic
8010223	chr10	27534781	27541235	-	n406126	NR_003525.1		lncRNA	1	intergenic
8010270	chr19	11784812	11797384	+	n408306	-		lncRNA	2	intergenic
8007527	chr10	101286704	101288223	+	n371691,n378930	-		lncRNA	2	intergenic, sense
8004584	chr7	82323789	82324640	-	n369982	-		lncRNA	1	intergenic
8020277	chr3	153102722	153105157	-	n365911	-		lncRNA	2	intergenic
8015108	chr20	39609352	39654015	+	n339673	AK023614	Homo sapiens cDNA FLJ13552 fis, clone PLACE1007218.	mRNAlike lncRNA	2	intergenic
8012082	chr16	31052373	31061202	+	n379692,n382966,n345869	-		lincRNA,lncRNA	4	sense, extension, intergenic
8017079	chr2	242912833	242919427	+	n339226,n345993	AK097934	Homo sapiens cDNA FLJ40615 fis, clone THYMU2012882.,	mRNAlike lncRNA,lincRNA	7	intergenic
8012416	chr13	109962482	109964121	+	n373629	-		lncRNA	2	sense, intergenic
8016628	chr20	61265032	61266856	-	n376669	-		lncRNA	3	sense, intergenic
8012705	chr2	163625445	163654482	+	n338994	BC042876	Homo sapiens cDNA clone IMAGE:4830853.	mRNAlike lncRNA	5	antisense(intronic)
8019915	chr6	126498338	126523385	+	n368764	-		lncRNA	4	intergenic
8013455	chr19	35563704	35597175	-	n407067	NR_024561.1		lncRNA	2	sense
8009203	chr16	3313767	3317706	+	n409519,n346373	-		lincRNA,lncRNA	3	intronic, sense
8012283	chr7	76607915	76682355	+	n346223,n385225,n387638	NR_028058.1		lincRNA,lncRNA	2	intronic, intergenic
8007948	chr18	33759958	33767398	-	n339840	BC009735	Homo sapiens cDNA clone IMAGE:3878708, partial cds.	mRNAlike lncRNA	2	close
8005135	chr13	32599443	32605776	-	n332916,n378274	AF086419	Homo sapiens full length insert cDNA clone ZD78D03.,	mRNAlike lncRNA,lncRNA	5	sense, intergenic, antisense(exonic)
8000269	chr5	89705871	89712311	+	n368117,n368118	-		lncRNA	4	close
8006301	chr14	73925555	73930367	-	n374316,n374318,n374317,n374319,n374320	-		lncRNA	5	sense, intronic
8018992	chr4	39640759	39653681	+	n384441	-		lncRNA	3	close
8010574	chr5	126190649	126192242	+	n344848	-		lincRNA	1	intergenic
8003564	chr14	96967984	96968630	-	n338469	BC036922	Homo sapiens, clone IMAGE:5228651, mRNA.	mRNAlike lncRNA	1	antisense(intronic)
8010585	chr2	47713159	47715691	-	n383633	-		lncRNA	2	antisense(intronic)
8017213	chr10	98912798	99052430	-	n410662	NR_037909.1		lncRNA	1	sense
8016901	chr3	24137779	24144738	-	n384235,n365874,n366065	NR_026834.1		lncRNA	6	intergenic
8018950	chr2	12246709	12271674	+	n364610	-		lncRNA	3	intergenic
8008575	chr4	47916243	47992754	+	n339987	BC041434	Homo sapiens, clone IMAGE:5000675, mRNA.	mRNAlike lncRNA	3	sense
8006256	chr10	29078240	29085042	-	n371703,n371851	-		lncRNA	5	intergenic, sense
8020818	chr8	141111256	141113775	-	n385467	-		lncRNA	1	intronic
8015341	chr1	189837130	189837658	-	n363726	-		lncRNA	2	intergenic
8001136	chr5	173005972	173012071	+	n368200,n340744,n367637	BC033564	Homo sapiens hypothetical protein LOC285593, mRNA (cDNA clone IMAGE:4826647).,	mRNAlike lncRNA,lncRNA	5	intergenic
8009093	chr2	96192398	96198153	+	n383678	-		lncRNA	1	intergenic
8001907	chr3	170374350	170379912	+	n339685	BC042089	Homo sapiens, clone IMAGE:5760997, mRNA.	mRNAlike lncRNA	2	intronic
8015346	chr2	174831631	174834142	-	n345551	-		lincRNA	1	intergenic
8004484	chr15	72757150	72767509	-	n374976,n374977,n337986,n374978	AK026340	Homo sapiens cDNA: FLJ22687 fis, clone HSI10991.,	mRNAlike lncRNA,lncRNA	4	sense, close, intergenic, antisense(intronic)
8007803	chr6	36114474	36164980	-	n380259,n341822,n384929	BC042825	Homo sapiens cDNA clone IMAGE:5269446.,	mRNAlike lncRNA,lncRNA	5	antisense(intronic), close
8005193	chr2	107345169	107390217	+	n325191,n325192	-		mRNAlike lncRNA	1	intergenic
8018663	chr21	16741803	16816646	-	n344718	-		lincRNA	9	intergenic
8009379	chr11	42209292	42275240	-	n410852	NR_038309.1		lncRNA	4	intergenic
8008660	chr2	127781831	127783299	-	n338949	BC073940	Homo sapiens cDNA clone IMAGE:5241463, partial cds.	mRNAlike lncRNA	1	intergenic
8004123	chr10	81664653	81710783	+	n381512,n325936,n325935	NR_002724.2,NR_033857.1		mRNAlike lncRNA,lncRNA	10	antisense(intronic), intergenic
8004485	chr1	204212248	204214046	-	n337544	EF491786	Homo sapiens clone PLEKHA6 exon 1 mRNA, partial sequence; alternatively spliced.	Non-protein coding transcript	1	sense
8004233	chr5	91624959	91630803	+	n368120,n367781	-		lncRNA	2	intergenic
8005928	chr14	65453947	65455990	+	n382172	-		lncRNA	1	sense
8008212	chr12	17141680	17143562	+	n410152	NR_036619.1		lncRNA	1	intergenic
8013081	chr18	71878620	71879804	-	n339923	BC035679	Homo sapiens, clone IMAGE:5743787, mRNA.	mRNAlike lncRNA	2	intergenic
8011613	chr5	15775819	15777145	+	n340413	BC013940	Homo sapiens, clone IMAGE:4043849, mRNA.	mRNAlike lncRNA	1	intronic
8007866	chr21	34696781	34707918	-	n337384	DQ655972	Homo sapiens clone UGL9a08, mRNA sequence.	mRNAlike lncRNA	1	antisense(exonic)
8007302	chr10	4621442	4720414	-	n339946,n346096,n371675,n378351,n371828,n371829	CR749391	Homo sapiens mRNA; cDNA DKFZp686D15181 (from clone DKFZp686D15181).,	mRNAlike lncRNA,lincRNA,lncRNA	8	intergenic, sense
8001396	chr10	115805528	115808568	+	n340146	AF272890	Homo sapiens beta-1 adrenergic receptor mRNA, 3' UTR.	mRNAlike lncRNA	2	sense
8005440	chr11	65189792	65271258	-	n372728,n372729,n344637,n381724,n372873	-		lincRNA,lncRNA	6	sense, intergenic
8018855	chr2	9243568	9244710	+	n364603	-		lncRNA	3	intergenic
8020627	chr9	76986446	76998446	+	n370766	-		lncRNA	3	sense, intergenic
8014312	chr2	68588345	68592716	-	n338871	BC040730	Homo sapiens, clone IMAGE:5176738, mRNA.	mRNAlike lncRNA	2	antisense(intronic)
8009874	chr11	100999807	101069641	+	n342999	FJ515872	Homo sapiens isolate AT-2_MCF7 PRB promoter antisense RNA, complete sequence.	mRNAlike lncRNA	3	antisense(exonic)
8006519	chr3	161534696	161539696	-	n366132	-		lncRNA	2	intergenic
8000601	chr9	102347479	102582301	-	n371140,n371274,n371139,n370731,n341737,n371141,n345057,n371142,n371138	AK090966	Homo sapiens cDNA FLJ33647 fis, clone BRAMY2024374.,	mRNAlike lncRNA,lincRNA,lncRNA	9	sense, intergenic
8018376	chr4	111524516	111536571	-	n367014	-		lncRNA	2	intergenic
8013693	chr15	49944335	49946643	+	n337753	AK125405	Homo sapiens cDNA FLJ43416 fis, clone OCBBF2025730.	mRNAlike lncRNA	1	intronic
8009772	chr20	46523115	46528819	-	n376842,n376843	-		lncRNA	1	sense, intergenic
8017915	chr4	157607815	157613788	+	n366920	-		lncRNA	2	intergenic
8004200	chr6	149539061	149544218	+	n342153	BC041998	Homo sapiens cDNA clone IMAGE:5310903.	mRNAlike lncRNA	2	intronic
8006744	chr11	105328611	105386680	-	n372767	-		lncRNA	2	sense, intergenic
8012509	chr21	25261113	25262857	-	n377082	-		lncRNA	3	sense, intergenic
8011747	chr1	200380797	200447927	+	n344666,n363330,n363517,n363982	-		lincRNA,lncRNA	11	intergenic
8003686	chr20	21479898	21483572	-	n339597	AK126952	Homo sapiens cDNA FLJ45005 fis, clone BRAWH3011907.	mRNAlike lncRNA	1	intergenic
8007511	chr12	108296926	108297548	-	n410487	NR_037629.1		lncRNA	1	intergenic
8001567	chr19	56879467	56891196	+	n405884,n406554,n346082	-		lincRNA,lncRNA	9	intergenic
8017817	chr12	19824092	19826192	+	n372989	-		lncRNA	1	sense, intronic
8004082	chr12	84665118	84688341	+	n380791,n380830	-		lncRNA	4	intergenic
8015866	chrX	71370733	71373135	+	n337754	AK056217	Homo sapiens cDNA FLJ31655 fis, clone NT2RI2004284.	mRNAlike lncRNA	3	intergenic
8020071	chr2	906611	916810	-	n364830	-		lncRNA	1	intergenic
8015944	chr2	220253217	220268333	+	n339150	CR611155	full-length cDNA clone CS0DC018YK05 of Neuroblastoma Cot 25-normalized of Homo sapiens (human).	mRNAlike lncRNA	2	antisense(intronic)
8000438	chr6	58234691	58287779	-	n369240,n406199,n346385,n378125,n377986	AK023611.1,NR_003660.2		lincRNA,lncRNA	9	sense, intergenic
8015855	chr8	53850990	53853677	-	n341499	BC033145	Homo sapiens cDNA clone IMAGE:4040710.	mRNAlike lncRNA	1	antisense(exonic)
8010783	chr13	64402979	64418258	-	n382072,n386058	-		lncRNA	4	intergenic
8013978	chr19	5894680	5904024	-	n409763	-		lncRNA	1	sense
8003616	chr3	124442634	124445168	+	n339481	AK096580	Homo sapiens cDNA FLJ39261 fis, clone OCBBF2009391.	mRNAlike lncRNA	1	intergenic
8001049	chr16	75607137	75608831	+	n339292	AK130816	Homo sapiens cDNA FLJ27306 fis, clone TMS05842.	mRNAlike lncRNA	1	intronic
8002323	chr5	2917972	2935296	+	n368001,n368401,n367998,n368000	-		lncRNA	1	intergenic
8013946	chr6	56924095	56933175	+	n344907	-		lincRNA	2	intergenic
8019105	chr9	35646266	35647473	+	n341683	BC042185	Homo sapiens, clone IMAGE:5223038, mRNA.	mRNAlike lncRNA	2	antisense(exonic)
8001639	chr1	225634944	225653045	-	n363759,n363760,n364288	-		lncRNA	4	intronic
8009927	chr22	38740669	38794931	-	n405656	NR_002821.2		lncRNA	1	sense
8008931	chr2	89185096	89185706	+	n335964,n334222,n337423,n332973,n332465,n336101,n336049,n336053,n336601	EF624227,AF103542,S62210,X72457,X85148,X85152,X87458,Z30572,DQ841023	Homo sapiens voucher LDU 077 clone F1 immunoglobulin kappa chain variable region mRNA, partial sequence.,Homo sapiens isolate donor Z clone Z110K immunoglobulin kappa light chain variable region mRNA, partial cds.,,H.sapiens mRNA for rearranged Ig kappa light chain variable region (IV.2).,H.sapiens mRNA for immunoglobulin kappa variable region (clone 6F8-01).,H.sapiens mRNA for immunoglobulin kap…	mRNAlike lncRNA	1	intergenic
8002750	chr6	156693388	156695660	-	n369302	-		lncRNA	1	intergenic
8020532	chr10	112670355	112672010	+	n340141	AL049314	Homo sapiens mRNA; cDNA DKFZp564C156 (from clone DKFZp564C156).	mRNAlike lncRNA	1	antisense(intronic)
8008648	chr17	42299282	42301069	+	n340684	BC050302	Homo sapiens cDNA clone IMAGE:5312086.	mRNAlike lncRNA	3	close
8002621	chr11	3638461	3658789	+	n381598,n381599	-		lncRNA	12	intergenic, close
8015927	chr3	184491163	184494210	+	n366371	-		lncRNA	1	intergenic
8005406	chr22	17134598	17156430	-	n411652	-		lncRNA	4	intergenic
8010198	chr14	71023475	71030240	-	n345271	-		lincRNA	2	intergenic
8020106	chr12	46804575	46805963	+	n373399	-		lncRNA	1	sense, intergenic
8012593	chr15	39692629	39835728	-	n345292,n374748,n374959	-		lincRNA,lncRNA	5	sense, intergenic
8015460	chr12	105804488	105806934	+	n373108	-		lncRNA	1	sense, intergenic
8012431	chr8	123917555	123918736	+	n341596	BC023993	Homo sapiens cDNA clone IMAGE:4068273, partial cds.	mRNAlike lncRNA	2	intronic
8011751	chr5	78280584	78282354	+	n340519	CR604870	full-length cDNA clone CS0DI022YA21 of Placenta Cot 25-normalized of Homo sapiens (human).	mRNAlike lncRNA	1	antisense(intronic)
8014032	chr1	163265701	163274553	+	n345469	-		lincRNA	1	intronic
8012500	chr1	224622613	224709674	+	n381354	-		lncRNA	3	sense
8005686	chr3	186210911	186212820	+	n366376	-		lncRNA	2	intergenic
8013603	chr2	46908200	46911684	+	n345525	-		lincRNA	3	intergenic
8014670	chr5	67089040	67096886	+	n340486	BC042046	Homo sapiens, clone IMAGE:5528576, mRNA.	mRNAlike lncRNA	2	intergenic
8010843	chr17	36858704	36860997	+	n340638	AK092875	Homo sapiens cDNA FLJ35556 fis, clone SPLEN2004844.	mRNAlike lncRNA	1	extension
8008294	chr1	48727014	48727341	-	n364110	-		lncRNA	1	intergenic
8000678	chr12	11583171	11588092	-	n373468,n373198	-		lncRNA	3	sense, intronic
8016256	chr3	49021338	49021925	-	n339355	AF099153	Homo sapiens TRIAD1 mRNA, 3' untranslated region.	mRNAlike lncRNA	1	antisense(exonic)
8006702	chr10	51723004	51724217	+	n342597	BC026277	Homo sapiens, clone IMAGE:4701563, mRNA.	mRNAlike lncRNA	1	intronic
8006397	chr3	84002800	84103276	+	n366613,n366612,n366255,n366615,n366257,n366259	-		lncRNA	2	intergenic
8001676	chr22	20186251	20192441	-	n377315	-		lncRNA	4	sense, intergenic
8000645	chr5	173128537	173135199	+	n368201	-		lncRNA	2	intergenic
8015887	chr7	23530006	23531031	+	n407210	-		lncRNA	1	intergenic
8009908	chr17	36952424	36954624	-	n340642	AK095097	Homo sapiens cDNA FLJ37778 fis, clone BRHIP2026557.	mRNAlike lncRNA	1	intronic
8001056	chr2	66892906	66957289	+	n364673,n364674,n364675,n364676,n365174	-		lncRNA	2	intergenic
8003549	chr14	101586896	101587425	-	n374357	-		lncRNA	1	sense, intergenic
8018761	chr6	2617459	2618250	+	n336258	Y07824	Homo sapiens HLA-B gene, exon 2 and 3.	mRNAlike lncRNA	1	intergenic
8009229	chr18	60643447	60644677	+	n342581	BC030742	Homo sapiens cDNA clone IMAGE:4792470.	mRNAlike lncRNA	1	intronic
8005338	chr2	217731054	217732532	-	n339138	BC031974	Homo sapiens cDNA clone IMAGE:4837645.	mRNAlike lncRNA	2	intergenic
8001885	chr1	155183615	155197325	-	n405444	NR_002188.2		lncRNA	3	sense
8003697	chr12	46837072	46968899	-	n344729	-		lincRNA	4	intergenic
8017378	chr9	752721	755507	-	n371059	-		lncRNA	1	sense, intergenic
8012721	chr3	160980939	161015792	+	n345605	-		lincRNA	2	intergenic
8007544	chr4	189698769	189739775	-	n367455,n367093,n367456,n367628	-		lncRNA	4	intergenic
8003398	chr19	23487808	23493504	-	n376489,n376369,n376370,n376371,n376372,n376373	-		lncRNA	3	sense, intergenic
8000399	chr16	70192859	70207351	-	n379637	-		lncRNA	4	sense, antisense(exonic)
8018356	chr6	6901254	6918948	+	n368699	-		lncRNA	2	intergenic
8013689	chr13	21902974	21906571	-	n345208	-		lincRNA	1	intergenic
8000902	chr7	98297762	98300444	+	n369824	-		lncRNA	1	intergenic
8007908	chr14	101913789	101915200	+	n374227	-		lncRNA	1	sense, intergenic
8001724	chr1	60238466	60254504	+	n363320,n337973	BC042048	Homo sapiens, clone IMAGE:5547568, mRNA.,	mRNAlike lncRNA,lncRNA	3	intergenic
8017023	chr21	44336742	44345947	-	n346390	-		lincRNA	2	antisense(intronic)
8008865	chr10	81805988	81838949	-	n407870,n407872,n378827,n377809	-		lncRNA	9	antisense(exonic), sense
8021161	chr17	26603011	26634408	-	n408190	NR_028334.1		lncRNA	3	intergenic
8006225	chr12	9709909	9728864	+	n381838,n345855	-		lincRNA,lncRNA	4	intergenic
8009629	chr17	37081420	37085637	+	n411024,n375462,n375591	-		lncRNA	5	sense, intergenic
8011376	chr8	106808458	106810670	-	n341581	CR602836	full-length cDNA clone CS0DC006YP10 of Neuroblastoma Cot 25-normalized of Homo sapiens (human).	mRNAlike lncRNA	2	antisense(intronic)
8000353	chr11	134306375	134375555	+	n409467,n372652,n381807,n372654,n372655,n372856,n372653,n372656	NR_033852.1		lncRNA	14	sense, intergenic
8018160	chr7	105208141	105208836	+	n385256	-		lncRNA	1	antisense(intronic)
8013650	chr12	8931626	8935685	+	n386034,n381831	-		lncRNA	3	sense
8009883	chr2	28112322	28113981	-	n408176	-		lncRNA	1	intronic
8008518	chr12	64616116	64790839	+	n381883	-		lncRNA	5	close
8008008	chr1	33452675	33498070	+	n342250	BC036308	Homo sapiens cDNA clone IMAGE:4825059, with apparent retained intron.	mRNAlike lncRNA	2	antisense(intronic)
8018835	chr1	19658089	19660931	+	n363811	-		lncRNA	2	intergenic
8019682	chr3	108897011	108904107	+	n365869	-		lncRNA	3	intergenic
8001571	chr5	7347098	7348225	-	n340314,n368233	BC030121	Homo sapiens cDNA clone IMAGE:4814133.,	mRNAlike lncRNA,lncRNA	3	intergenic
8004782	chr10	119805789	119969663	+	n377874,n381562,n378203,n378992,n385996,n378478,n378995,n378590	-		lncRNA	12	antisense(exonic), close, intergenic, sense
8014732	chr15	51236325	51238760	+	n386818	-		lncRNA	1	intronic
8020091	chr1	32307619	32321169	-	n363604	-		lncRNA	2	intergenic
8017242	chr3	136471471	136474622	+	n339599	BC033531	Homo sapiens cDNA clone IMAGE:4822700.	mRNAlike lncRNA	2	close
8014228	chr12	133681528	133682999	-	n342913	CR625009	full-length cDNA clone CS0DF018YA13 of Fetal brain of Homo sapiens (human).	mRNAlike lncRNA	1	antisense(exonic)
8010535	chr1	193273874	193335083	+	n363511,n363980	-		lncRNA	5	intergenic
8002609	chr6	26521933	26527632	+	n387393,n342729,n342730	AK054919,AL049336	Homo sapiens cDNA FLJ30357 fis, clone BRACE2007727.,Homo sapiens mRNA; cDNA DKFZp564O186 (from clone DKFZp564O186).,	mRNAlike lncRNA,lncRNA	2	intergenic
8021016	chr2	179413610	179415408	+	n339036	AK129757	Homo sapiens cDNA FLJ26246 fis, clone DMC01267.	mRNAlike lncRNA	1	antisense(exonic)
8015558	chrX	121005721	121010718	+	n337843	BX641171	Homo sapiens mRNA; cDNA DKFZp686I0229 (from clone DKFZp686I0229).	mRNAlike lncRNA	1	intergenic
8015699	chr13	66515194	66551943	+	n373770	-		lncRNA	1	sense, intergenic
8013592	chr5	11239640	11239919	-	n340406	AF009259	Homo sapiens clone FB2A2 Cri-du-chat region mRNA.	mRNAlike lncRNA	1	intronic
8020442	chr15	51588149	51589178	-	n382539	-		lncRNA	1	intronic
8014331	chr13	20755669	20756081	+	n338587	AF086361	Homo sapiens full length insert cDNA clone ZD65G03.	mRNAlike lncRNA	2	intergenic
8013723	chr17	15317201	15319513	-	n375682	-		lncRNA	1	sense, intergenic
8013340	chr6	108596845	108597750	+	n368754	-		lncRNA	2	intergenic
8002814	chr19	16747525	16748905	+	n379409	-		lncRNA	1	sense, antisense(intronic)
8016387	chr1	46162729	46165067	-	n337908	CR616033	full-length cDNA clone CS0DF034YF04 of Fetal brain of Homo sapiens (human).	mRNAlike lncRNA	2	sense
8005542	chr16	14112737	14114934	-	n375030,n375232	-		lncRNA	3	sense, intergenic
8014049	chr17	69592478	69593420	+	n375507,n375508	-		lncRNA	3	sense, intergenic
8018087	chr19	37756841	37759911	-	n383508	-		lncRNA	1	intergenic
8002787	chr14	86378384	86596675	+	n374186,n374181,n374184,n374182,n374185,n374183,n374180	-		lncRNA	7	sense, intergenic
8013465	chr6	22587404	22718153	-	n344870,n340878,n368842	CR614876	full-length cDNA clone CS0DB002YH19 of Neuroblastoma Cot 10-normalized of Homo sapiens (human).,	mRNAlike lncRNA,lincRNA,lncRNA	8	intergenic
8013238	chr1	25256227	25291612	-	n337779	AF022726	Homo sapiens transcription factor AML2 (AML2) mRNA, partial cds.	mRNAlike lncRNA	1	sense
8000185	chr21	40383132	40386878	+	n377165	-		lncRNA	1	sense, antisense(intronic)
8017374	chr17	80247921	80250690	-	n375482	-		lncRNA	1	sense, intergenic
8010200	chr3	154687071	154688012	-	n366127	-		lncRNA	2	intergenic
8014216	chr18	14337421	14342522	+	n383309	-		lncRNA	3	intergenic
8004493	chr6	3254722	3258407	+	n368957,n369345,n368956	-		lncRNA	1	sense
8003314	chr10	6622360	6633030	+	n371957,n371958,n371956,n371730,n381394,n371955,n371665,n379020,n378743,n371953,n371954,n371731,n339953	AF088007,NR_036503.1	Homo sapiens full length insert cDNA clone YY74A01.,	mRNAlike lncRNA,lncRNA	10	close, intergenic, sense
8001103	chr1	48844750	48847025	-	n337921	AK091004	Homo sapiens cDNA FLJ33685 fis, clone BRAWH2002662.	mRNAlike lncRNA	1	intronic
8019600	chr14	58732082	58764857	-	n408354,n408353,n336975	BC106880	Homo sapiens cDNA clone IMAGE:40029440.,	mRNAlike lncRNA,lncRNA	6	sense
8009998	chr1	205782468	205784368	+	n338491	AK097788	Homo sapiens cDNA FLJ40469 fis, clone TESTI2042473.	mRNAlike lncRNA	1	antisense(intronic)
8007085	chr7	106415487	106421611	+	n346453,n369606,n369831,n370084	-		lincRNA,lncRNA	5	sense, intergenic
8001629	chr15	57592038	57600717	+	n374619,n374620,n374621,n374622,n374623,n374913,n374916,n374914,n344453,n374917,n374474,n374624,n374918,n374521,n374522	-		lincRNA,lncRNA	16	sense, extension, intergenic
8001665	chr2	110969105	111002997	-	n377864,n364511,n378225,n386254,n365519,n386255	-		lncRNA	12	sense, intergenic
8016197	chr12	65174886	65272413	+	n345822	-		lincRNA	2	sense
8007290	chr19	5836243	5839733	+	n380646	-		lncRNA	1	antisense(exonic)
8004317	chr4	53656160	53681631	+	n340050	AL080225	Homo sapiens mRNA; cDNA DKFZp566I1247 (from clone DKFZp566I1247).	mRNAlike lncRNA	5	intergenic
8002502	chr4	128761608	128765195	-	n340217	AK128052	Homo sapiens cDNA FLJ46172 fis, clone TESTI4003574.	mRNAlike lncRNA	1	intergenic
8018909	chr11	15725575	15726906	+	n372490	-		lncRNA	2	sense, intergenic
8011163	chr2	152101985	152103089	-	n338980	CR623291	full-length cDNA clone CS0DI071YJ23 of Placenta Cot 25-normalized of Homo sapiens (human).	mRNAlike lncRNA	2	intergenic
8009603	chr2	5689911	5696163	-	n364850	-		lncRNA	1	intergenic
8006402	chr11	68996232	69002418	-	n372734,n372735	-		lncRNA	3	sense, intergenic
8014323	chr16	47310407	47311851	-	n339201	BC015844	Homo sapiens, clone IMAGE:4338306, mRNA.	mRNAlike lncRNA	1	intronic
8004138	chr10	6660596	6667308	+	n371962,n371732,n372263	-		lncRNA	4	intergenic, sense
8018700	chr12	4017194	4029987	-	n373185	-		lncRNA	1	sense, intergenic
8015010	chr16	23028846	23030781	+	n375084	-		lncRNA	2	sense, intergenic
8020060	chr7	150069637	150070385	-	n341359	AL162065	Homo sapiens mRNA; cDNA DKFZp762K135 (from clone DKFZp762K135).	mRNAlike lncRNA	1	antisense(exonic)
8016130	chr16	85613415	85617197	-	n375317,n375318	-		lncRNA	3	sense, intergenic
8008543	chr7	19938141	20165108	-	n344670	-		lincRNA	9	intergenic
8007006	chr10	131076514	131089986	+	n371813	-		lncRNA	2	intergenic, sense
8001062	chr6	82647455	82659629	+	n369073	-		lncRNA	1	intergenic
8019954	chr11	108370156	108372543	+	n372610	-		lncRNA	2	sense, close
8005276	chr12	103513591	103518106	-	n373282	-		lncRNA	1	sense, intergenic
8000015	chr17	16879312	16884667	-	n378269	-		lncRNA	3	sense, intergenic
8000988	chr9	35909463	35911642	+	n346121	-		lincRNA	2	intergenic
8000623	chr3	124788639	124798378	-	n366719	-		lncRNA	1	intergenic
8000279	chr1	239411106	239416637	-	n338585,n364307	AL162037	Homo sapiens mRNA; cDNA DKFZp434I039 (from clone DKFZp434I039).,	mRNAlike lncRNA,lncRNA	3	intergenic
8011313	chr9	12738518	12770158	+	n370904	-		lncRNA	1	sense, intergenic
[truncated: 10,008 more rows]
