# Supplementary material for: Noncoder: a web interface for exon array-based detection of long non-coding RNAs
Source: Nucleic Acids Res. 2012 Sep 24;41(1):e20. doi: 10.1093/nar/gks877 (PMC3592461; doi:10.1093/nar/gks877)
Supplement: Supplementary Data [file supp_gks877_Gellert_Supplementary_Dataset_S2.zip › MoEx-ncRNA.antigenomic.bgp]

probeset_id	probeset_type	atom_id	probe_id	probe_type	gc_count	probe_length	probe_sequence	x	y
1055793	control->bgp->antigenomic	63582	30567	pm:st	4	25	TTAAAAACAGCAGAATATATTTTAT	2406	11
1055794	control->bgp->antigenomic	63582	63345	pm:st	4	25	CTTAAGATATGCATTATAATATAAA	1904	24
1055795	control->bgp->antigenomic	63582	96789	pm:st	4	25	ATTTAGCTTAAATTTAATGTAGTAA	2068	37
1055796	control->bgp->antigenomic	63582	101451	pm:st	4	25	AAATAAGCTATAATATATGAAACTA	1610	39
1055797	control->bgp->antigenomic	63582	102029	pm:st	4	25	TTCAATGCTAAATAGTAATTATATT	2188	39
1055798	control->bgp->antigenomic	63582	130135	pm:st	4	25	TCTAAGCTTAATATGAATATAAATT	2134	50
1055799	control->bgp->antigenomic	63582	163485	pm:st	4	25	GTTATAATATAATTTATGCGAAAAA	2204	63
1055800	control->bgp->antigenomic	63582	196943	pm:st	4	25	AACATGAAATAGCTAATTTAATTTT	2382	76
1055801	control->bgp->antigenomic	63582	204321	pm:st	4	25	ATATATTAATAAGCTGATTTTGATT	2080	79
1055802	control->bgp->antigenomic	63582	268361	pm:st	4	25	TACTAAAGCATAATTATGAAAAAAT	2120	104
1055803	control->bgp->antigenomic	63582	280617	pm:st	4	25	ATATATATAAGCGTATTTAGTTTTT	1576	109
1055804	control->bgp->antigenomic	63582	296593	pm:st	4	25	TTAGATCAAGCTATATATTTAAATT	2192	115
1055805	control->bgp->antigenomic	63582	309315	pm:st	4	25	TATAAATAAGGCTATTATTAGTAAA	2114	120
1055806	control->bgp->antigenomic	63582	329773	pm:st	4	25	AATTATATTTAAAGCGTATTTGATT	2092	128
1055807	control->bgp->antigenomic	63582	382719	pm:st	4	25	TTAATATAGCTAGATTAGTATTATT	1278	149
1055808	control->bgp->antigenomic	63582	383513	pm:st	4	25	ATCTAAGCTAAATATAATCAATATA	2072	149
1055809	control->bgp->antigenomic	63582	395885	pm:st	4	25	TAATAAAATATAGTTAAAGCAGTAT	1644	154
1055810	control->bgp->antigenomic	63582	396341	pm:st	4	25	AAGTTATAACATAGCTTTAAATATT	2100	154
1055811	control->bgp->antigenomic	63582	434997	pm:st	4	25	ATATAATGATGCTATTAGAAATTTT	2356	169
1055812	control->bgp->antigenomic	63582	511527	pm:st	4	25	AAATATATTAAGCAATTGAACTAAT	2086	199
1055813	control->bgp->antigenomic	63582	511625	pm:st	4	25	TTGTAATATATTGAAAGCTTTTATA	2184	199
1055814	control->bgp->antigenomic	63582	562741	pm:st	4	25	AATTAGTAATTATAAGCATAGAATA	2100	219
1055815	control->bgp->antigenomic	63582	562757	pm:st	4	25	TAAATTATTATAAGCAACTAATGAA	2116	219
1055816	control->bgp->antigenomic	63582	595089	pm:st	4	25	TCTAATTAGCGATATATAATATATT	1168	232
1055817	control->bgp->antigenomic	63582	613483	pm:st	4	25	TAATAAATATCAGCTTAAAAGATAT	1642	239
1055818	control->bgp->antigenomic	63582	690757	pm:st	4	25	TATTTAGATTAATGCTTAAAAAGTA	2116	269
1055819	control->bgp->antigenomic	63582	716627	pm:st	4	25	TAAATATTTTGCTAGAATTAAAGTA	2386	279
1055820	control->bgp->antigenomic	63582	740847	pm:st	4	25	ATTACATTAATAACGCATATATATA	1006	289
1055821	control->bgp->antigenomic	63582	761385	pm:st	4	25	TAATAGTAAATAGCTGTTTAATATA	1064	297
1055822	control->bgp->antigenomic	63582	767807	pm:st	4	25	AAAACGCATTTGAATATTTAAATAT	2366	299
1055823	control->bgp->antigenomic	63582	793155	pm:st	4	25	TATAATTTAAAAAATGCTAGTTGAT	2114	309
1055824	control->bgp->antigenomic	63582	795617	pm:st	4	25	ACATATCAATATAATAAAGCTTTTA	2016	310
1055825	control->bgp->antigenomic	63582	869933	pm:st	4	25	AAAAAATAGCTTTAGAATTATAACT	2092	339
1055826	control->bgp->antigenomic	63582	927999	pm:st	4	25	TTATATAGCTTGATAATAAAAGTAT	1278	362
1055827	control->bgp->antigenomic	63582	962365	pm:st	4	25	AAAATAAATAATCATAGCTTGAATA	2364	375
1055828	control->bgp->antigenomic	63582	962377	pm:st	4	25	AAGAAATAAGCCAATTATAAAATAT	2376	375
1055829	control->bgp->antigenomic	63582	994357	pm:st	4	25	TAATTATTACAAGCTATAGTTATAA	1076	388
1055830	control->bgp->antigenomic	63582	1061493	pm:st	4	25	TAAATAATGATAATTAGCAAGTATT	1652	414
1055831	control->bgp->antigenomic	63582	1075001	pm:st	4	25	AAAGAAATATAGTTTAATGCTTAAA	2360	419
1055832	control->bgp->antigenomic	63582	1127507	pm:st	4	25	TATTTATTATATAAGATAGCAGAAT	1106	440
1055833	control->bgp->antigenomic	63582	1151787	pm:st	4	25	ATTAATTAAATGCTAATGTTGATTA	2346	449
1055834	control->bgp->antigenomic	63582	1195159	pm:st	4	25	TTAAAATATACTAAAGCTAGAAAAA	2198	466
1055835	control->bgp->antigenomic	63582	1290193	pm:st	4	25	AATTATAGCATTATAAATTGGTTTA	2512	503
1055836	control->bgp->antigenomic	63582	1300429	pm:st	4	25	AAAAAGCTATTCTATAATATGAAAA	2508	507
1055837	control->bgp->antigenomic	63582	1305543	pm:st	4	25	ATTTAATTTGAATAGCAACTTAATA	2502	509
1055838	control->bgp->antigenomic	63582	1308113	pm:st	4	25	AAATTAATTAGATATGGCTAAAATA	2512	510
1055839	control->bgp->antigenomic	63582	1356609	pm:st	4	25	AAAACGGCAATTTATTAATATTATT	2368	529
1055840	control->bgp->antigenomic	63582	1394243	pm:st	4	25	ATAAATCGATAGCTATTATAATAAA	1602	544
1055841	control->bgp->antigenomic	63582	1428261	pm:st	4	25	ACAATTAATTGCTATATATGATAAA	2340	557
1055842	control->bgp->antigenomic	63582	1461257	pm:st	4	25	ATTATTATAATTACGCTTAAGTTTT	2056	570
1055843	control->bgp->antigenomic	63582	1494877	pm:st	4	25	TTAAATTAATAGCGAATATTCATTT	2396	583
1055844	control->bgp->antigenomic	63582	1535795	pm:st	4	25	ATTTAAATATATAGATTGGCATATT	2354	599
1055845	control->bgp->antigenomic	63582	1660481	pm:st	4	25	ATATAAATAGCTAATGTTATTGTTT	1600	648
1055846	control->bgp->antigenomic	63582	1677229	pm:st	4	25	TATAATAGTATAATAGCTTAATTGT	428	655
1055847	control->bgp->antigenomic	63582	1688655	pm:st	4	25	AATATATAAATCTAGCTAATAGTTT	1614	659
1055848	control->bgp->antigenomic	63582	1740613	pm:st	4	25	AATTGATGATAATAAGCTTTATATA	2372	679
1055849	control->bgp->antigenomic	63582	1919541	pm:st	4	25	AATTATACTGCATTAGATAAAATTA	2100	749
1055850	control->bgp->antigenomic	63582	1927181	pm:st	4	25	ATTGAATTAATAGCAAATAGTAATT	2060	752
1055851	control->bgp->antigenomic	63582	1945133	pm:st	4	25	AAAAAGCATAGAATTAGTTATAATA	2092	759
1055852	control->bgp->antigenomic	63582	2027019	pm:st	4	25	ATTAGAATAATATAGATAGCATAAA	2058	791
1055853	control->bgp->antigenomic	63582	2027127	pm:st	4	25	TTTATAGCGATATATTAATTGAATA	2166	791
1055854	control->bgp->antigenomic	63582	2072985	pm:st	4	25	CATATCAGCAATTAAATATAATATT	1944	809
1055855	control->bgp->antigenomic	63582	2093181	pm:st	4	25	TATTGTATTTAAAAGCTATGTAATA	1660	817
1055856	control->bgp->antigenomic	63582	2097069	pm:st	4	25	TATAATATAGTAAGCTATTAGATAA	428	819
1055857	control->bgp->antigenomic	63582	2126919	pm:st	4	25	TACTATTAGCAATAGATTAAATTTT	2118	830
1055858	control->bgp->antigenomic	63582	2160137	pm:st	4	25	ATTAATAAATATAATTAGGCCTAAT	2056	843
1055859	control->bgp->antigenomic	63582	2201155	pm:st	4	25	TAAAAACAGCTAATTATTAAGTTTA	2114	859
1055860	control->bgp->antigenomic	63582	2251861	pm:st	4	25	AATTCATACTTAGCAATATAAATAT	1620	879
1055861	control->bgp->antigenomic	63582	2393139	pm:st	4	25	AATTTATTAATATATCGCTAGAATA	2098	934
1055862	control->bgp->antigenomic	63582	2426707	pm:st	4	25	TAATCTTGCATATAATATTGTAAAA	2386	947
1055863	control->bgp->antigenomic	63582	2482571	pm:st	4	25	CTATAATTATATAAGCTGATTAAAA	1930	969
1055864	control->bgp->antigenomic	63582	2493079	pm:st	4	25	TTATGGCTTAATTATATTCAATATA	2198	973
1055865	control->bgp->antigenomic	63582	2559809	pm:st	4	25	AATAAATTAATTTAAGCTCAAAGTA	2368	999
1055866	control->bgp->antigenomic	63582	2636327	pm:st	4	25	AAATAGATTATAATACTTGCAAATA	2086	1029
1055867	control->bgp->antigenomic	63582	2687611	pm:st	4	25	TTTAGATGCTTATGATAATTAAATA	2170	1049
1055868	control->bgp->antigenomic	63582	2691521	pm:st	4	25	ACTAAATAATATAAGCTAGAAATAT	960	1051
1055869	control->bgp->antigenomic	63582	2692679	pm:st	4	25	TATAATTATTAAAATCTAGCTCAAA	2118	1051
1055870	control->bgp->antigenomic	63582	2825795	pm:st	4	25	TAAATATGCTTTAATGAATACATTA	2114	1103
1055871	control->bgp->antigenomic	63582	2859027	pm:st	4	25	ATGATTAATTTAATAGGCTAATAAT	2066	1116
1055872	control->bgp->antigenomic	63582	2866751	pm:st	4	25	AACTACATTAATGCAATAATAATAA	2110	1119
1055873	control->bgp->antigenomic	63582	2925883	pm:st	4	25	AAATGTAATGCTAATCAAAATTTAT	2362	1142
1055874	control->bgp->antigenomic	63582	3045461	pm:st	4	25	AATGTAGTATAAAGCTTATTATTTT	1620	1189
1055875	control->bgp->antigenomic	63582	3097105	pm:st	4	25	ATGTTTTTAAGCAATATTAGTAATA	2064	1209
1055876	control->bgp->antigenomic	63582	3224991	pm:st	4	25	CATTTATTAGTATTAAAGCAAATAT	1950	1259
1055877	control->bgp->antigenomic	63582	3258707	pm:st	4	25	TAACAATGAATATATAAGCTTTTTT	2386	1272
1055878	control->bgp->antigenomic	63582	3327503	pm:st	4	25	ATTTGATAATAGCAAATTAGTTATA	2062	1299
1055879	control->bgp->antigenomic	63582	3358275	pm:st	4	25	TAATCTACAAATAATTGCATATTAA	2114	1311
1055880	control->bgp->antigenomic	63582	3404025	pm:st	4	25	GTTTACTTAGCATATTAATAATAAT	1784	1329
1055881	control->bgp->antigenomic	63582	3532609	pm:st	4	25	AAATAAAGGCTATATAATAAATAAG	2368	1379
1055882	control->bgp->antigenomic	63582	3557485	pm:st	4	25	TAATAAACAAGCTAATTAATATAGT	1644	1389
1055883	control->bgp->antigenomic	63582	3608809	pm:st	4	25	TTACTTTAAACAGCTAATATAATTA	1768	1409
1055884	control->bgp->antigenomic	63582	3624517	pm:st	4	25	TATCTGATAAATGCTTAATTATAAA	2116	1415
1055885	control->bgp->antigenomic	63582	3658031	pm:st	4	25	ATTTTTTTAAAAGCATCTAAGTATA	2350	1428
1055886	control->bgp->antigenomic	63582	3660331	pm:st	4	25	AAAATTATTAATAAAGCTAGTATTG	2090	1429
1055887	control->bgp->antigenomic	63582	3685443	pm:st	4	25	ATAAAATAGCTATTGAATATTATAC	1602	1439
1055888	control->bgp->antigenomic	63582	3685925	pm:st	4	25	ATAAGTATGCTATAATAACAATAAA	2084	1439
1055889	control->bgp->antigenomic	63582	3685949	pm:st	4	25	AACTTATCTAAATGCTATTAAAAAT	2108	1439
1055890	control->bgp->antigenomic	63582	3691329	pm:st	4	25	AATAATGCTTAAAAAATGATCTATA	2368	1441
1055891	control->bgp->antigenomic	63582	3736819	pm:st	4	25	TTATAATATGCTTAATAACACAAAT	1778	1459
1055892	control->bgp->antigenomic	63582	3757885	pm:st	4	25	AAAAATTAAAAGCTTTAGATATAAG	2364	1467
1055893	control->bgp->antigenomic	63582	3790935	pm:st	4	25	TCAAAAATATAGCTGAATATAAATA	2134	1480
1055894	control->bgp->antigenomic	63582	3857135	pm:st	4	25	TTATATATAAAGCTTTGAAGATAAT	1774	1506
1055895	control->bgp->antigenomic	63582	3857477	pm:st	4	25	TAATAAAGCTATTATGATATGAAAA	2116	1506
1055896	control->bgp->antigenomic	63582	3923203	pm:st	4	25	TTAACATACTAATTATAAGCTATAA	1282	1532
1055897	control->bgp->antigenomic	63582	3992287	pm:st	4	25	TTTATATATATTCAAGCTAATGTAT	1246	1559
1055898	control->bgp->antigenomic	63582	3992643	pm:st	4	25	ATAAAAATAAGTTTTAAGCTAGTAT	1602	1559
1055899	control->bgp->antigenomic	63582	4018231	pm:st	4	25	ATAGTATCATAGCATAATTTAAATT	1590	1569
1055900	control->bgp->antigenomic	63582	4124013	pm:st	4	25	TTGTAAGCATTAGAAAATATTATTA	2412	1610
1055901	control->bgp->antigenomic	63582	4156459	pm:st	4	25	ATTATAATAGTTAGCAACTTAATAT	1578	1623
1055902	control->bgp->antigenomic	63582	4157077	pm:st	4	25	TTAGATTGATAATTAAAGCTTATTA	2196	1623
1055903	control->bgp->antigenomic	63582	4238915	pm:st	4	25	TAAATTTATAATAGTATGCTCATTT	2114	1655
1055904	control->bgp->antigenomic	63582	4246599	pm:st	4	25	TATTAAAATTAGAGCTATTAACAAT	2118	1658
1055905	control->bgp->antigenomic	63582	4257069	pm:st	4	25	ATTATATGCTGCTTAAAATTAATAA	2348	1662
1055906	control->bgp->antigenomic	63582	4299843	pm:st	4	25	ATATAATATAGAATTAGCATGTAAA	1602	1679
1055907	control->bgp->antigenomic	63582	4428629	pm:st	4	25	TATTATTTATCATATTAAGCAGAAA	2388	1729
1055908	control->bgp->antigenomic	63582	4479573	pm:st	4	25	TCTATAGCATAACAATATAAATAAA	2132	1749
1055909	control->bgp->antigenomic	63582	4479793	pm:st	4	25	ATTCTTAAGCATTAATCATAAATTA	2352	1749
1055910	control->bgp->antigenomic	63582	4556589	pm:st	4	25	ATTAAAATTAACTTGCAATCATTAT	2348	1779
1055911	control->bgp->antigenomic	63582	4622915	pm:st	4	25	TAATTAATTTGTAGCATGTAATAAT	2114	1805
1055912	control->bgp->antigenomic	63582	4658291	pm:st	4	25	TAAATATAATGCTAGCTAATATAAT	1650	1819
1055913	control->bgp->antigenomic	63582	4786999	pm:st	4	25	ATAATTATAGGCGATATAAATTTTT	2358	1869
1055914	control->bgp->antigenomic	63582	4855827	pm:st	4	25	ATGAATATAAATCTAATAGCATAAT	2066	1896
1055915	control->bgp->antigenomic	63582	4856109	pm:st	4	25	ATTAATGCTTAATAATACAAAGAAT	2348	1896
1055916	control->bgp->antigenomic	63582	4888069	pm:st	4	25	AAATACATATAGCTATTAGATAATA	1028	1909
1055917	control->bgp->antigenomic	63582	5022509	pm:st	4	25	ATTAATTGCTTGAATATAATTGTAA	2348	1961
1055918	control->bgp->antigenomic	63582	5022519	pm:st	4	25	ATAATATAAGCTTAAATCATTGAAA	2358	1961
1055919	control->bgp->antigenomic	63582	5087811	pm:st	4	25	TATATATAATAGCCTAAATTGTAAT	1090	1987
1055920	control->bgp->antigenomic	63582	5088377	pm:st	4	25	TATAAAAGCTGTGATAAATTATAAT	1656	1987
1055921	control->bgp->antigenomic	63582	5094041	pm:st	4	25	TTAAAATGCTTAATATGAATAATAG	2200	1989
1055922	control->bgp->antigenomic	63582	5155447	pm:st	4	25	TTTATATATATGATTGCTAAATTGA	2166	2013
1055923	control->bgp->antigenomic	63582	5155637	pm:st	4	25	ATCATATATGAATAATGCTTAATAA	2356	2013
1055924	control->bgp->antigenomic	63582	5170417	pm:st	4	25	TTAAATAAGTATAGCTAATAATAAC	1776	2019
1055925	control->bgp->antigenomic	63582	5170999	pm:st	4	25	ATAATAATAATTTCTAATGCAAAGA	2358	2019
1055926	control->bgp->antigenomic	63582	5188229	pm:st	4	25	TACTTAATTAATTATGCTAGAATAA	1668	2026
1055927	control->bgp->antigenomic	63582	5220921	pm:st	4	25	TAATAATATAGAAGCATAATACATA	1080	2039
1055928	control->bgp->antigenomic	63582	5221905	pm:st	4	25	ATTTAAAAACTATAGCTATTAGATA	2064	2039
1055929	control->bgp->antigenomic	63582	5294027	pm:st	4	25	ATATAAAATTAATAGCTTTGAAATC	2506	2067
1055930	control->bgp->antigenomic	63582	5298373	pm:st	4	25	TGTTAGCTGATAATAAATATATAAA	1732	2069
1055931	control->bgp->antigenomic	63582	5488273	pm:st	4	25	TTAAAGATTAAGCTAATATTTATGA	2192	2143
1055932	control->bgp->antigenomic	63582	5521105	pm:st	4	25	TTTTGTACTATAATAAGCTAATTTT	1744	2156
1055933	control->bgp->antigenomic	63582	5554989	pm:st	4	25	ATTAACAAAGCATATTATAAACATT	2348	2169
1055934	control->bgp->antigenomic	63582	5682705	pm:st	4	25	ATTTATATATTGGCATAATAGTTTA	2064	2219
1055935	control->bgp->antigenomic	63582	5687779	pm:st	4	25	ACTATATGATAAAAGCTTAAAATTA	2018	2221
1055936	control->bgp->antigenomic	63582	5820657	pm:st	4	25	TTAATATGATTAGCTACTTAAATTT	1776	2273
1055937	control->bgp->antigenomic	63582	5990187	pm:st	4	25	AGAAAATAGCTGAATTAATTAATAA	2346	2339
1055938	control->bgp->antigenomic	63582	6015053	pm:st	4	25	AAAAACAATAGCTTAATATAATACT	1612	2349
1055939	control->bgp->antigenomic	63582	6067003	pm:st	4	25	AAATTAGATTAAGCATTAAAACTTA	2362	2369
1055940	control->bgp->antigenomic	63582	6087235	pm:st	4	25	TAAATATAAAAAGCATGCTATTATT	2114	2377
1055941	control->bgp->antigenomic	63582	6092293	pm:st	4	25	AGATATATAAGCTAATATTGAATTT	2052	2379
1055942	control->bgp->antigenomic	63582	6092355	pm:st	4	25	TAAAACTTATAGCAAATAATTGAAT	2114	2379
1055943	control->bgp->antigenomic	63582	6092599	pm:st	4	25	ATAAATAAAGCTGTTAATTATGATT	2358	2379
1055944	control->bgp->antigenomic	63582	6117149	pm:st	4	25	GTATATAGAATAAGCTAATAATAAA	1308	2389
1055945	control->bgp->antigenomic	63582	6169099	pm:st	4	25	ATTATCACTAGCTAATTAAATATTA	2058	2409
1055946	control->bgp->antigenomic	63582	6286959	pm:st	4	25	TGATATAATAAGCTAATTTGTTTAA	2158	2455
1055947	control->bgp->antigenomic	63582	6287155	pm:st	4	25	ATTTAAAAAAATGCTAATAGACTAA	2354	2455
1055948	control->bgp->antigenomic	63582	6347821	pm:st	4	25	ATTACAATAGCTATAATGTATTAAT	1580	2479
1055949	control->bgp->antigenomic	63582	6399619	pm:st	4	25	TTTTATTAATTGCGAATATACTAAT	2178	2499
1055950	control->bgp->antigenomic	63582	6419507	pm:st	4	25	ATTTAATTAAGCATGATATATAGTA	1586	2507
1055951	control->bgp->antigenomic	63582	6419985	pm:st	4	25	ATTTTTGTAGCTAATAAATAATGAT	2064	2507
1055952	control->bgp->antigenomic	63582	6527063	pm:st	4	25	AATTACATTAAATTAGCTATAAGTT	1622	2549
1055953	control->bgp->antigenomic	63582	6527559	pm:st	4	25	TAAATTCAATATAATTATGCGTTTA	2118	2549
1055954	control->bgp->antigenomic	63582	6553139	pm:st	4	25	AATTATTAAAACAAGCTTATATATC	2098	2559
1055955	control->bgp->antigenomic	162973	24337	pm:st	19	25	GTCGAGCGGCCCATGCGCACACGCC	1296	9
1055956	control->bgp->antigenomic	162973	63731	pm:st	19	25	CTCCTCCGCGTTAGCCTGCCCGGGG	2290	24
1055957	control->bgp->antigenomic	162973	96675	pm:st	19	25	CAGGGCTGCCGCAGCGCACCACAGG	1954	37
1055958	control->bgp->antigenomic	162973	127445	pm:st	19	25	CCGGCCCGGCGCTGTGCAAGGACTG	2004	49
1055959	control->bgp->antigenomic	162973	129477	pm:st	19	25	CACCCGTGCCAGCGTAGCGACGGCC	1476	50
1055960	control->bgp->antigenomic	162973	153303	pm:st	19	25	GGAGCCCCTATGCGCTGCCGGGACG	2262	59
1055961	control->bgp->antigenomic	162973	196449	pm:st	19	25	CGCTGCCCCATAGCCCTGCTGCGCG	1888	76
1055962	control->bgp->antigenomic	162973	203799	pm:st	19	25	AGCTCCGCTGCGCTTCGCGAGGGGG	1558	79
1055963	control->bgp->antigenomic	162973	204507	pm:st	19	25	GGTGAGCAGCTTCGCACGCCGGCCC	2266	79
1055964	control->bgp->antigenomic	162973	230099	pm:st	19	25	GGCCGGATGCCCAGAGCGCCACAGC	2258	89
1055965	control->bgp->antigenomic	162973	255709	pm:st	19	25	CGGCTCCGGGCCTGATTGCCCGCGA	2268	99
1055966	control->bgp->antigenomic	162973	280897	pm:st	19	25	GGGGCGGACGCTGCGTGCTGGCTTC	1856	109
1055967	control->bgp->antigenomic	162973	280917	pm:st	19	25	GGTGTCCACGGCTAGCAGCGGGCCG	1876	109
1055968	control->bgp->antigenomic	162973	315643	pm:st	19	25	CGAGGCGTGCCAGCTAGCGGGCGAG	762	123
1055969	control->bgp->antigenomic	162973	362349	pm:st	19	25	CGCCCCGCGCTTGCGTACCATGCGC	1388	141
1055970	control->bgp->antigenomic	162973	362509	pm:st	19	25	ACGGCACGCAGCGCATGCTCCGCCG	1548	141
1055971	control->bgp->antigenomic	162973	383325	pm:st	19	25	CGGGCGCGGGCGCATTGCTGCTGAG	1884	149
1055972	control->bgp->antigenomic	162973	395387	pm:st	19	25	TCCCGGAGCCAGCTGAGCGCGGTCG	1146	154
1055973	control->bgp->antigenomic	162973	409367	pm:st	19	25	CCGAAGGCAGCATACGCCCGCCGCC	2326	159
1055974	control->bgp->antigenomic	162973	459515	pm:st	19	25	GTCGTCGATGGCGCCAGCCGGCACG	1274	179
1055975	control->bgp->antigenomic	162973	459521	pm:st	19	25	GTGCCCTGCGCAGGCGCTTCGCGTG	1280	179
1055976	control->bgp->antigenomic	162973	460095	pm:st	19	25	GGGCCCAGAGCTGCACGCTGCACGC	1854	179
1055977	control->bgp->antigenomic	162973	463185	pm:st	19	25	TGGACCGCGCGATAGCCTCCCCCCC	2384	180
1055978	control->bgp->antigenomic	162973	494831	pm:st	19	25	CGCGGCGCGCCAGGCTATCAGGCGT	750	193
1055979	control->bgp->antigenomic	162973	495901	pm:st	19	25	GAGCGGAGCGGGGCGATGTGCCCAG	1820	193
1055980	control->bgp->antigenomic	162973	496077	pm:st	19	25	CCTTCGCATGGCCTGAGCGCCCGCG	1996	193
1055981	control->bgp->antigenomic	162973	510783	pm:st	19	25	GCGAGCCGGGCAACGCTGCGTGTCC	1342	199
1055982	control->bgp->antigenomic	162973	511329	pm:st	19	25	CGTCTCGGATGCCGCGCATGGCCCC	1888	199
1055983	control->bgp->antigenomic	162973	511743	pm:st	19	25	CAGGCCGTGGCGCGCTTGCTGGTGC	2302	199
1055984	control->bgp->antigenomic	162973	528337	pm:st	19	25	ACGGCGTCATGCCCGCGTACGGGCC	976	206
1055985	control->bgp->antigenomic	162973	529227	pm:st	19	25	GGACGGAGCGCCGCACGATGCCTCC	1866	206
1055986	control->bgp->antigenomic	162973	529333	pm:st	19	25	CCCTGCATCGCGGGACTGCACCGGG	1972	206
1055987	control->bgp->antigenomic	162973	537261	pm:st	19	25	GAGGGCCGCGCAGCTTGATCGGGGG	2220	209
1055988	control->bgp->antigenomic	162973	561967	pm:st	19	25	GACGACATCCCTAGCGCGCCGGCGG	1326	219
1055989	control->bgp->antigenomic	162973	561983	pm:st	19	25	GCGCCAGAGCCAGCTAGCGCGTGCC	1342	219
1055990	control->bgp->antigenomic	162973	562955	pm:st	19	25	CCCCACTGCAGCTGGGAGCGGTGGC	2314	219
1055991	control->bgp->antigenomic	162973	566603	pm:st	19	25	CTCGCGGCGCAAGCGATCGTGCGCC	842	221
1055992	control->bgp->antigenomic	162973	588583	pm:st	19	25	AGCTCCCAGGGCGCCGCATACCCGC	2342	229
1055993	control->bgp->antigenomic	162973	596247	pm:st	19	25	CCGTGCGCCGGCCATTGGCGCAAGC	2326	232
1055994	control->bgp->antigenomic	162973	612471	pm:st	19	25	GTCTGGCACGCGGCGCTATGCGCGC	630	239
1055995	control->bgp->antigenomic	162973	639743	pm:st	19	25	CATCGCTGGCCCGCGATCGACCCCC	2302	249
1055996	control->bgp->antigenomic	162973	661849	pm:st	19	25	CGGCGACATGGCCGCATGCCGTGCG	1368	258
1055997	control->bgp->antigenomic	162973	662311	pm:st	19	25	GCCGGGTTCAGCCCATGCGACGCGG	1830	258
1055998	control->bgp->antigenomic	162973	662715	pm:st	19	25	GCACCCTAGGGCATGCCCGGCGAGC	2234	258
1055999	control->bgp->antigenomic	162973	662731	pm:st	19	25	GGGGCGGTTGATCCAGCGCGGTCCC	2250	258
1056000	control->bgp->antigenomic	162973	664417	pm:st	19	25	CGCGCAGATGCTGCCGGCATGCGCG	1376	259
1056001	control->bgp->antigenomic	162973	695139	pm:st	19	25	CGCGCGCAGCGCGCATATCCACGCC	1378	271
1056002	control->bgp->antigenomic	162973	695587	pm:st	19	25	GCCCCAAGCACCCGCGCTGCTCGAC	1826	271
1056003	control->bgp->antigenomic	162973	696133	pm:st	19	25	CCCGATTGGAGCGCAGCCCGCAGGC	2372	271
1056004	control->bgp->antigenomic	162973	715757	pm:st	19	25	CCGCCTAGGCCTGGCTAGCCGACCG	1516	279
1056005	control->bgp->antigenomic	162973	740763	pm:st	19	25	CCACCGGGATCGCCGTAGCGTCCGC	922	289
1056006	control->bgp->antigenomic	162973	741217	pm:st	19	25	CGGCGGGCGCTATGCTACAGGCCCG	1376	289
1056007	control->bgp->antigenomic	162973	742163	pm:st	19	25	CCAGTGGCGCCATATCGGCCCGCGG	2322	289
1056008	control->bgp->antigenomic	162973	792397	pm:st	19	25	GGTGTGCAGGCTTGCGCGCCCGCGT	1356	309
1056009	control->bgp->antigenomic	162973	792907	pm:st	19	25	GGACGGGGGGCATGCAGCGTCTCGG	1866	309
1056010	control->bgp->antigenomic	162973	797681	pm:st	19	25	ACCGCCGCATACGCCCGCGCCTCAG	1520	311
1056011	control->bgp->antigenomic	162973	829109	pm:st	19	25	GCCTCGGGCCGCATGTTGCGGGGTG	2228	323
1056012	control->bgp->antigenomic	162973	843527	pm:st	19	25	GTGCTCGCGCCAAGCCGTACGGGGG	1286	329
1056013	control->bgp->antigenomic	162973	895697	pm:st	19	25	GGCCCAGGGCCATGCAGCGTCGACC	2256	349
1056014	control->bgp->antigenomic	162973	895813	pm:st	19	25	CGCAGGGGCATTGTGCGCCCCGCTC	2372	349
1056015	control->bgp->antigenomic	162973	924439	pm:st	19	25	CCGACCGCGCAGGCGTTGTGCGACG	278	361
1056016	control->bgp->antigenomic	162973	928049	pm:st	19	25	GACGGTCGCGGCATGCCAGGCCGAC	1328	362
1056017	control->bgp->antigenomic	162973	928063	pm:st	19	25	GCGAGCGATGCTGGCCACGGTCCCG	1342	362
1056018	control->bgp->antigenomic	162973	928195	pm:st	19	25	CAGCGTCGCAGCATGCGCCCGCCTG	1474	362
1056019	control->bgp->antigenomic	162973	928613	pm:st	19	25	CGAGCCAGCCCGGCATGCAGGGTCG	1892	362
1056020	control->bgp->antigenomic	162973	929167	pm:st	19	25	CCGGATGCCGATATGCCCCGGCGCC	2446	362
1056021	control->bgp->antigenomic	162973	946947	pm:st	19	25	CCCGGCGGCAGCATGCTGGACTGGG	2306	369
1056022	control->bgp->antigenomic	162973	962421	pm:st	19	25	GCTGTCATGCAGCGCCGGCCTGGGC	2420	375
1056023	control->bgp->antigenomic	162973	970951	pm:st	19	25	GGCGAGCTGCCCAGCGCGTACGGAC	710	379
1056024	control->bgp->antigenomic	162973	972121	pm:st	19	25	CGGATCGGCACATGGCCGCGGCCGA	1880	379
1056025	control->bgp->antigenomic	162973	994761	pm:st	19	25	CCCGAAAACGCGCTCAGCGGGCGCG	1480	388
1056026	control->bgp->antigenomic	162973	995511	pm:st	19	25	GCCTGCGCCAGCCATGCCTGGGACG	2230	388
1056027	control->bgp->antigenomic	162973	997697	pm:st	19	25	GGGGCGACATAGCGCGCTCCGGCTC	1856	389
1056028	control->bgp->antigenomic	162973	997871	pm:st	19	25	ACGGGCCGATCGCGCTGCGCTGCCA	2030	389
1056029	control->bgp->antigenomic	162973	1028427	pm:st	19	25	GGACGCGGCGATGCCGCCAGAAGGG	1866	401
1056030	control->bgp->antigenomic	162973	1028801	pm:st	19	25	GCGTCCGCTGGCCCAAGCTGGGACC	2240	401
1056031	control->bgp->antigenomic	162973	1048869	pm:st	19	25	GCCTACGCCGCGTTGGGATGGGCGG	1828	409
1056032	control->bgp->antigenomic	162973	1061237	pm:st	19	25	CGTGCCTCGCGCGTGATGCGCCCTG	1396	414
1056033	control->bgp->antigenomic	162973	1062109	pm:st	19	25	CGGTCCCCATGGCAGCTCGGGCTGG	2268	414
1056034	control->bgp->antigenomic	162973	1062257	pm:st	19	25	GCCCGGTGCGCATAGCCCCCGAACC	2416	414
1056035	control->bgp->antigenomic	162973	1074889	pm:st	19	25	GGGCGGGCAACGCGCAGCTCAGTGC	2248	419
1056036	control->bgp->antigenomic	162973	1074895	pm:st	19	25	GGCTGCATCGCGGGCGTGCCCCTCA	2254	419
1056037	control->bgp->antigenomic	162973	1126095	pm:st	19	25	GGCTCGGCGATCATGCCCGCCCGCA	2254	439
1056038	control->bgp->antigenomic	162973	1128355	pm:st	19	25	CCCGCCTTGCGCGGCATCCTGCGTC	1954	440
1056039	control->bgp->antigenomic	162973	1128709	pm:st	19	25	CACCCCATCAACGCGGCGCGCCACC	2308	440
1056040	control->bgp->antigenomic	162973	1195201	pm:st	19	25	GCGCCGGGGTATAGCCGGCTAGGCC	2240	466
1056041	control->bgp->antigenomic	162973	1202931	pm:st	19	25	CTCCCCCACTGCTATGCGCCGCGGG	2290	469
1056042	control->bgp->antigenomic	162973	1243313	pm:st	19	25	TGCCACGATTGGGCGCGCAGCGGCG	1712	485
1056043	control->bgp->antigenomic	162973	1261497	pm:st	19	25	CCCCGCCCGCCGCATAGCACCAGAC	1976	492
1056044	control->bgp->antigenomic	162973	1283247	pm:st	19	25	GACCCGTATCGGGCGCAGCGCGCAG	686	501
1056045	control->bgp->antigenomic	162973	1330977	pm:st	19	25	AGCCCCCGATATCGGGCGCCCTCGG	2336	519
1056046	control->bgp->antigenomic	162973	1356381	pm:st	19	25	TCTCACCAGGGCATGCCGCGCGGCC	2140	529
1056047	control->bgp->antigenomic	162973	1361041	pm:st	19	25	TCCCGGTAGCCATCGCGCGCCAGCC	1680	531
1056048	control->bgp->antigenomic	162973	1361595	pm:st	19	25	GCACCGGCAGCATGCCGCACCTGCC	2234	531
1056049	control->bgp->antigenomic	162973	1381729	pm:st	19	25	CGTGCGATGCCTGGCCGCAGAGGCC	1888	539
1056050	control->bgp->antigenomic	162973	1381987	pm:st	19	25	TGGACGGGGGCATAGCGGCCGCGTC	2146	539
1056051	control->bgp->antigenomic	162973	1390831	pm:st	19	25	CGCGCCGATCGCATAGCGCGAGGGC	750	543
1056052	control->bgp->antigenomic	162973	1394643	pm:st	19	25	CCGACCGCGGGGCCTGCAACCAGAC	2002	544
1056053	control->bgp->antigenomic	162973	1394667	pm:st	19	25	ACGGCGGCCCACGCTATGCCTGCGC	2026	544
1056054	control->bgp->antigenomic	162973	1427761	pm:st	19	25	GCACGCAGGCGCTGCAAGCCGCCGA	1840	557
1056055	control->bgp->antigenomic	162973	1427893	pm:st	19	25	CCCTGGCATCGCGCGGGCTCGTGTC	1972	557
1056056	control->bgp->antigenomic	162973	1433291	pm:st	19	25	GGGGGGCAGCGCCTGCTTGAGAGCG	2250	559
1056057	control->bgp->antigenomic	162973	1458157	pm:st	19	25	CCGCACATGGGCCGCGCTACGGCAC	1516	569
1056058	control->bgp->antigenomic	162973	1458953	pm:st	19	25	CCCCCAGCATGGCTAGCGGCCCGGT	2312	569
1056059	control->bgp->antigenomic	162973	1493775	pm:st	19	25	GTGGTCGCCGATGATCCGCGCGCCC	1294	583
1056060	control->bgp->antigenomic	162973	1527645	pm:st	19	25	CGCGAACATCGCGCGTTGCCCGGCC	1884	596
1056061	control->bgp->antigenomic	162973	1561187	pm:st	19	25	TGGCCGCAGCCGCATAGCACCCCCG	2146	609
1056062	control->bgp->antigenomic	162973	1637683	pm:st	19	25	GCTCGGCAGCGCGGGCAATACGGGG	1842	639
1056063	control->bgp->antigenomic	162973	1662825	pm:st	19	25	CGCCGCTGATGCCCGGCCACGCTAG	1384	649
1056064	control->bgp->antigenomic	162973	1663731	pm:st	19	25	CTCGGGGGCCATGCGAAGCCCCGCT	2290	649
1056065	control->bgp->antigenomic	162973	1714785	pm:st	19	25	TGGTCGGCCTGGCACGCAACCCCCG	2144	669
1056066	control->bgp->antigenomic	162973	1714951	pm:st	19	25	CACCCCAGGCTTGCGGCCAGCGACC	2310	669
1056067	control->bgp->antigenomic	162973	1727329	pm:st	19	25	CGTGACCCAGCCTGGGCTGCCGCTG	1888	674
1056068	control->bgp->antigenomic	162973	1727445	pm:st	19	25	CCGCTGCCAGGCTGCATGCACCGCG	2004	674
1056069	control->bgp->antigenomic	162973	1749239	pm:st	19	25	CGCCCAAGGCTAGCTCGCGCGACCG	758	683
1056070	control->bgp->antigenomic	162973	1791121	pm:st	19	25	TCCCGCTGCTCAGGCGCACGGGGAC	1680	699
1056071	control->bgp->antigenomic	162973	1791299	pm:st	19	25	GGCGGTGGCGCGCATCATGCCGAGC	1858	699
1056072	control->bgp->antigenomic	162973	1793867	pm:st	19	25	GGACGATGCACAGGCCTGCCGGCGG	1866	700
1056073	control->bgp->antigenomic	162973	1919771	pm:st	19	25	CCGCGGCATCCGCCGCATGCCTTGC	2330	749
1056074	control->bgp->antigenomic	162973	1964309	pm:st	19	25	CGTACGCCGCAGCTTGCGAGCCCGG	788	767
1056075	control->bgp->antigenomic	162973	1970653	pm:st	19	25	ACCAGCCGCTTAGCCGGGCTCCCGG	2012	769
1056076	control->bgp->antigenomic	162973	1993227	pm:st	19	25	ACGACTGCCAGTTGCGCGGGCGGGC	1546	778
1056077	control->bgp->antigenomic	162973	1993669	pm:st	19	25	CCTCGAGCTGCCAGCGTTGGCGGCC	1988	778
1056078	control->bgp->antigenomic	162973	1995789	pm:st	19	25	ACGGCCTGGGAGGCTGCGCGGCTGT	1548	779
1056079	control->bgp->antigenomic	162973	1996527	pm:st	19	25	CTGCCCATAGCGCTGCGGCAGCCCC	2286	779
1056080	control->bgp->antigenomic	162973	2013067	pm:st	19	25	CACGCGGGCAGCATGACGCCGCGTC	906	786
1056081	control->bgp->antigenomic	162973	2021839	pm:st	19	25	CCTGCCGCGGCGATATGGGGCGCCT	1998	789
1056082	control->bgp->antigenomic	162973	2073019	pm:st	19	25	CCCCGCGCGTGATATCCGCCCTCCG	1978	809
1056083	control->bgp->antigenomic	162973	2093833	pm:st	19	25	CCCCCGCGCGCATCAGCTGCCCTTC	2312	817
1056084	control->bgp->antigenomic	162973	2124161	pm:st	19	25	CTCGGGCAGCAGAGCTGCTCCGGCG	1920	829
1056085	control->bgp->antigenomic	162973	2126183	pm:st	19	25	CGCCGAATGCGCCGACAGCCGGCTG	1382	830
1056086	control->bgp->antigenomic	162973	2126923	pm:st	19	25	TCCTGCCGCGATCGCGTTGCCCCGC	2122	830
1056087	control->bgp->antigenomic	162973	2127035	pm:st	19	25	GCCCGGTGCCCGCATGCTTCGGACC	2234	830
1056088	control->bgp->antigenomic	162973	2127051	pm:st	19	25	GGGGGCCGCATAGGGGAGCGCGATG	2250	830
1056089	control->bgp->antigenomic	162973	2143639	pm:st	19	25	CACCGCGTCGCGGGATAGCGGGCAC	918	837
1056090	control->bgp->antigenomic	162973	2159925	pm:st	19	25	GCTTGCGGCGCGTAGCATGCCGGCG	1844	843
1056091	control->bgp->antigenomic	162973	2175675	pm:st	19	25	GCCCGGCGCAGCTTGCCATCGCGCA	2234	849
1056092	control->bgp->antigenomic	162973	2193219	pm:st	19	25	GGGGTCGATCGCGCGGCTGGCTGAC	1858	856
1056093	control->bgp->antigenomic	162973	2193609	pm:st	19	25	GGGCCCCGCTATGGCGAGCACCTCC	2248	856
1056094	control->bgp->antigenomic	162973	2200367	pm:st	19	25	GAGCCCGCTAGCGGATGCCCGTCCG	1326	859
1056095	control->bgp->antigenomic	162973	2226651	pm:st	19	25	ACCCCGGCTCTGCGCGCATGACCGG	2010	869
1056096	control->bgp->antigenomic	162973	2226885	pm:st	19	25	GGGTTACGCTGGGGGATGCGGCCCG	2244	869
1056097	control->bgp->antigenomic	162973	2231083	pm:st	19	25	GCCCTCGGCTCATGCAGCGGACGCG	1322	871
1056098	control->bgp->antigenomic	162973	2277887	pm:st	19	25	AGCCCTCAAGCTGGCGCGCCCAGCG	2046	889
1056099	control->bgp->antigenomic	162973	2282291	pm:st	19	25	GCCCTCGCGCTAACTTGCGCGCCGG	1330	891
1056100	control->bgp->antigenomic	162973	2326869	pm:st	19	25	GGGGGGGCGGATCGCCAGCTATCGG	2388	908
1056101	control->bgp->antigenomic	162973	2329047	pm:st	19	25	CCGGAGAGCGCGCATGTCCCTGCCC	2006	909
1056102	control->bgp->antigenomic	162973	2329383	pm:st	19	25	AGCGGGGCAGGCCATGCGCCGGTTC	2342	909
1056103	control->bgp->antigenomic	162973	2359087	pm:st	19	25	GACGCGGCGATCTGCGCCTCAGGGG	1326	921
1056104	control->bgp->antigenomic	162973	2393005	pm:st	19	25	CACCCGCGGGCTAGCTGGAACGCGG	1964	934
1056105	control->bgp->antigenomic	162973	2406169	pm:st	19	25	CCGGGTGCACCATGCAGCGCCGGCA	2328	939
1056106	control->bgp->antigenomic	162973	2426171	pm:st	19	25	GGGTGGCCCGTATGCGCTGGGCTCG	1850	947
1056107	control->bgp->antigenomic	162973	2429617	pm:st	19	25	CGCACGTAGCTAGGCGCCACCGCCG	176	949
1056108	control->bgp->antigenomic	162973	2457375	pm:st	19	25	AGCCACGGTCCGCATGCTGGGGGCC	2334	959
1056109	control->bgp->antigenomic	162973	2508497	pm:st	19	25	GGCACGAGGTGCGCAAGCCCTGCCG	2256	979
1056110	control->bgp->antigenomic	162973	2526009	pm:st	19	25	GCGCGCATGAGCGCTGCCTCCTGCG	1848	986
1056111	control->bgp->antigenomic	162973	2559287	pm:st	19	25	GCGTCGGCCCCGCTATGAACCGGGC	1846	999
1056112	control->bgp->antigenomic	162973	2592993	pm:st	19	25	CGGCATGGCATGCGCGCACCGAGCC	2272	1012
1056113	control->bgp->antigenomic	162973	2626321	pm:st	19	25	CCAAGGAGCGGCCTGGCTAGCCCGG	2320	1025
1056114	control->bgp->antigenomic	162973	2636467	pm:st	19	25	GCCGCGAGCAGCCGGGATGATGCCC	2226	1029
1056115	control->bgp->antigenomic	162973	2636581	pm:st	19	25	AGGCGAGGGCGCTAATGCGCGCCCC	2340	1029
1056116	control->bgp->antigenomic	162973	2661695	pm:st	19	25	GGCTGCGCGCTGCATGAGGCGACCC	1854	1039
1056117	control->bgp->antigenomic	162973	2661965	pm:st	19	25	TCCCGTGCCGCGCTAATGCCCCCCG	2124	1039
1056118	control->bgp->antigenomic	162973	2662091	pm:st	19	25	GGGGGTCCCTAGCATGCGCCCCGTG	2250	1039
1056119	control->bgp->antigenomic	162973	2686133	pm:st	19	25	GCCGCGTGCTAACTCGCGCCCGACG	692	1049
1056120	control->bgp->antigenomic	162973	2692891	pm:st	19	25	CCGGCTTGATGCGCTGGCGCTGCGC	2330	1051
1056121	control->bgp->antigenomic	162973	2712673	pm:st	19	25	AACGCCGCTGCGCATGGGCTCGCCG	1632	1059
1056122	control->bgp->antigenomic	162973	2725159	pm:st	19	25	GATGCGGCGCTATGCCGCCGGCGTG	1318	1064
1056123	control->bgp->antigenomic	162973	2752705	pm:st	19	25	GCGCGCCGTGCTGGCGCTTACCACG	704	1075
1056124	control->bgp->antigenomic	162973	2756079	pm:st	19	25	CCGGCGTATCTGAGCGCGCGGGGGT	1518	1076
1056125	control->bgp->antigenomic	162973	2759007	pm:st	19	25	CGGGCCGATGGAGCGCGCACCCATG	1886	1077
1056126	control->bgp->antigenomic	162973	2764469	pm:st	19	25	GACCGCGCGCGCCAATGGATGGGGG	2228	1079
1056127	control->bgp->antigenomic	162973	2767109	pm:st	19	25	CCCGCGAGCAGGCGCTTGGAGCCTC	2308	1080
1056128	control->bgp->antigenomic	162973	2769675	pm:st	19	25	CCCCCTCCTGGCAACGCAGTGCGCC	2314	1081
1056129	control->bgp->antigenomic	162973	2779915	pm:st	19	25	CCAGGGATCGCGCCTGCTCCCTGCC	2314	1085
1056130	control->bgp->antigenomic	162973	2787593	pm:st	19	25	CCACCCAGCCTGCAGCTGGCGGCTC	2312	1088
1056131	control->bgp->antigenomic	162973	2790043	pm:st	19	25	GTGGGCGCCTAACTGCGCGGGGCAG	2202	1089
1056132	control->bgp->antigenomic	162973	2791869	pm:st	19	25	CACGGGCGCAGTGCGCTCATGCGCC	1468	1090
1056133	control->bgp->antigenomic	162973	2792103	pm:st	19	25	TCGAGGGCTAGCACGCCCACGGCGC	1702	1090
1056134	control->bgp->antigenomic	162973	2792217	pm:st	19	25	GAGCGTTCCCGCATGCAGCGGCCGC	1816	1090
1056135	control->bgp->antigenomic	162973	2792645	pm:st	19	25	GCGGTGGGCTGCAGCGCATGGCCAC	2244	1090
1056136	control->bgp->antigenomic	162973	2841047	pm:st	19	25	CCGCCTATGGCCATGCGCGACCCGG	2006	1109
1056137	control->bgp->antigenomic	162973	2841347	pm:st	19	25	CAGGGCGGCTGCATGCTGCCGAGGG	2306	1109
1056138	control->bgp->antigenomic	162973	2858341	pm:st	19	25	CGGGCGTGCGCATCGCCCTGACTCC	1380	1116
1056139	control->bgp->antigenomic	162973	2892143	pm:st	19	25	CGTTCGGCCCAAGCGTTGCCCGCCG	1902	1129
1056140	control->bgp->antigenomic	162973	2917995	pm:st	19	25	TGCCGGTCAGCGGCCATGCCCGGAG	2154	1139
1056141	control->bgp->antigenomic	162973	2924903	pm:st	19	25	CGACCGCGATGGGCGCCATCGCAGC	1382	1142
1056142	control->bgp->antigenomic	162973	2925797	pm:st	19	25	CGCCAGGCTATGGCAGGCGGCCGGA	2276	1142
1056143	control->bgp->antigenomic	162973	2943287	pm:st	19	25	GCGAGGGCGCTTCGCCAACCGTCGC	1846	1149
1056144	control->bgp->antigenomic	162973	2943791	pm:st	19	25	ATGGCCCAGCGCATACGGGCCCCGG	2350	1149
1056145	control->bgp->antigenomic	162973	2959023	pm:st	19	25	GATGGGCGGCCTGGCGGATGCACCG	2222	1155
1056146	control->bgp->antigenomic	162973	2959229	pm:st	19	25	GCAGGGCCGATGCGCGCTTCCCCTC	2428	1155
1056147	control->bgp->antigenomic	162973	2969279	pm:st	19	25	GCTAGCCACGCATGGGGGCGGGTCC	2238	1159
1056148	control->bgp->antigenomic	162973	2994531	pm:st	19	25	CGCCGCCCATGGCTATGCGGTCGCC	1890	1169
1056149	control->bgp->antigenomic	162973	2994863	pm:st	19	25	GAGGGGGCGCTGCATGGCGGGCTAC	2222	1169
1056150	control->bgp->antigenomic	162973	2994865	pm:st	19	25	GAGGGCGTGCTGGGCAAGCGTGCCC	2224	1169
1056151	control->bgp->antigenomic	162973	3020495	pm:st	19	25	GGCGCAAGCGCATGCGGGTGGGGTG	2254	1179
1056152	control->bgp->antigenomic	162973	3071679	pm:st	19	25	GCTCACCTGGCATGCCGCTGCGGGC	2238	1199
1056153	control->bgp->antigenomic	162973	3071693	pm:st	19	25	GGGGTGCACAATGCAGGCGCGCGCC	2252	1199
1056154	control->bgp->antigenomic	162973	3092173	pm:st	19	25	GGGCTCGCTCATGGGCGCTGGGAGC	2252	1207
1056155	control->bgp->antigenomic	162973	3122643	pm:st	19	25	CCGCACAGCCGCTATGCGGCACCGG	2002	1219
1056156	control->bgp->antigenomic	162973	3123023	pm:st	19	25	TGGGGTCGCGCTCTGCCATGCGCCC	2382	1219
1056157	control->bgp->antigenomic	162973	3124541	pm:st	19	25	GCGTGGCGCGAATGCCAGCCTCGCG	1340	1220
1056158	control->bgp->antigenomic	162973	3125227	pm:st	19	25	ACGGTGGCATGCCTGGGGCACGGCG	2026	1220
1056159	control->bgp->antigenomic	162973	3157825	pm:st	19	25	GCGCGCTAGCGCTGGTCCCCACGCA	1344	1233
1056160	control->bgp->antigenomic	162973	3225335	pm:st	19	25	CAACGGTTGCCATCCGGCGCCCCCG	2294	1259
1056161	control->bgp->antigenomic	162973	3291453	pm:st	19	25	GGGTCCTGTCGCGCCAGCAGGCACG	1852	1285
1056162	control->bgp->antigenomic	162973	3291867	pm:st	19	25	GGTGGGCGCATGCAAGGCGCACGCC	2266	1285
1056163	control->bgp->antigenomic	162973	3301675	pm:st	19	25	GCCTGGGCGCCTGGGATCACGACGC	1834	1289
1056164	control->bgp->antigenomic	162973	3301841	pm:st	19	25	CCGTGCGCGCGCTAATGGGCCGGAG	2000	1289
1056165	control->bgp->antigenomic	162973	3325115	pm:st	19	25	GCCCGCGGCTTGGCAGCTCTGCGGA	2234	1298
1056166	control->bgp->antigenomic	162973	3325117	pm:st	19	25	GCTCGGTGCCTCGCAGCTGGTCCCC	2236	1298
1056167	control->bgp->antigenomic	162973	3325375	pm:st	19	25	CCAGTGCAAAGCGCGCCAGGCGCCC	2494	1298
1056168	control->bgp->antigenomic	162973	3326955	pm:st	19	25	CCGGGCGGATAGCCTCGCGGGTCAG	1514	1299
1056169	control->bgp->antigenomic	162973	3327477	pm:st	19	25	AGGCACCGCATCAGGCAGCGCGGCC	2036	1299
1056170	control->bgp->antigenomic	162973	3352401	pm:st	19	25	CGGCAGCTGATGCCGCGCTGCGAGG	1360	1309
1056171	control->bgp->antigenomic	162973	3358465	pm:st	19	25	CAGCGCTGGCAAAGCCGGGCGCCGA	2304	1311
1056172	control->bgp->antigenomic	162973	3378875	pm:st	19	25	GCCCGCCTGGATTGCGCCTGAGCGG	2234	1319
1056173	control->bgp->antigenomic	162973	3390815	pm:st	19	25	CGGTCGTTGCGTTGCGCCCCCGCAG	1374	1324
1056174	control->bgp->antigenomic	162973	3391809	pm:st	19	25	CGCCTTGCCCAGCGCATGCGCAGGC	2368	1324
1056175	control->bgp->antigenomic	162973	3425003	pm:st	19	25	CTTCCCGCATTGGCGCTCCGGGCGG	2282	1337
1056176	control->bgp->antigenomic	162973	3455821	pm:st	19	25	CCAGCTGCATTGCGCCCAGCCCGCG	2380	1349
1056177	control->bgp->antigenomic	162973	3458257	pm:st	19	25	GGCCACGCATCGTGCCAGCCCCACG	2256	1350
1056178	control->bgp->antigenomic	162973	3504977	pm:st	19	25	AGGCGCGTATAGGCGCGCTGCGCCG	336	1369
1056179	control->bgp->antigenomic	162973	3532461	pm:st	19	25	GAGGGCAGGCTTGCCCGCACTCGGC	2220	1379
1056180	control->bgp->antigenomic	162973	3583717	pm:st	19	25	CGACCGGGGCAATGCTCGGGCAGGG	2276	1399
1056181	control->bgp->antigenomic	162973	3624249	pm:st	19	25	GCTGGAGAGCACAGCGCCTGCGCCC	1848	1415
1056182	control->bgp->antigenomic	162973	3657911	pm:st	19	25	GCCGCCGGCAGCCGCGTTCAATGCC	2230	1428
1056183	control->bgp->antigenomic	162973	3660281	pm:st	19	25	AGCGGCGCCATGCGCTGAGAGCCGG	2040	1429
1056184	control->bgp->antigenomic	162973	3685391	pm:st	19	25	ACGGTGCCAGCGATGGCCTCGCGCC	1550	1439
1056185	control->bgp->antigenomic	162973	3690989	pm:st	19	25	ACTGGCGCCATCCGGCTGCCCTCCG	2028	1441
1056186	control->bgp->antigenomic	162973	3724295	pm:st	19	25	AGTGCGACTAGCGCCAGGCGGGGGG	2054	1454
1056187	control->bgp->antigenomic	162973	3736335	pm:st	19	25	GTGCGCGGGCGCATGGCTACCTCGC	1294	1459
1056188	control->bgp->antigenomic	162973	3736891	pm:st	19	25	GCGGGGATGAGCCTGCCGCTCGCGA	1850	1459
1056189	control->bgp->antigenomic	162973	3736931	pm:st	19	25	CGCGCCGATTGAGGCAGCCGCCTGG	1890	1459
1056190	control->bgp->antigenomic	162973	3737281	pm:st	19	25	GCTGACGCATGCGGGCTCGGGGCCA	2240	1459
1056191	control->bgp->antigenomic	162973	3788391	pm:st	19	25	TGACCCGCGCCCCTGCTAGCAGCCC	2150	1479
1056192	control->bgp->antigenomic	162973	3791217	pm:st	19	25	GCCTGGGAGCTGCGCATCGCCCGCA	2416	1480
1056193	control->bgp->antigenomic	162973	3813879	pm:st	19	25	AGCGCGGCGCGGGGCTACAGGGGAA	2038	1489
1056194	control->bgp->antigenomic	162973	3839317	pm:st	19	25	GGTGGGATGCGCGTGTCGCGCCTCC	1876	1499
1056195	control->bgp->antigenomic	162973	3865275	pm:st	19	25	GCCCGGACCTGGCCATGCGGCACCT	2234	1509
1056196	control->bgp->antigenomic	162973	3916093	pm:st	19	25	GCGCTGTGGGGACGCGCTTCAGCGC	1852	1529
1056197	control->bgp->antigenomic	162973	3923781	pm:st	19	25	GGCGAGACGCCATAGGCCGCGTGCC	1860	1532
1056198	control->bgp->antigenomic	162973	3923807	pm:st	19	25	CGGGCCAGTTGGCTGCGCGTGCGGA	1886	1532
1056199	control->bgp->antigenomic	162973	3924171	pm:st	19	25	GGGCGGGCTGCAATGCGTGAGGGCG	2250	1532
1056200	control->bgp->antigenomic	162973	3942145	pm:st	19	25	CATCCCCCATGGCGCGGTCACCGCG	2304	1539
1056201	control->bgp->antigenomic	162973	3967233	pm:st	19	25	GTCTCCGCCCCATGGTTGCGGCGCG	1792	1549
1056202	control->bgp->antigenomic	162973	3967667	pm:st	19	25	GAGCCCGGCCTGCGCGATAGCCCTG	2226	1549
1056203	control->bgp->antigenomic	162973	3967737	pm:st	19	25	CTCCTGGGCCGCGATCAGCGGTGGG	2296	1549
1056204	control->bgp->antigenomic	162973	3993023	pm:st	19	25	CCAGCCGCATTCAGCGCTGCGCCGG	1982	1559
1056205	control->bgp->antigenomic	162973	3993305	pm:st	19	25	GGCCGGGCGATTGCGCACCCCACGA	2264	1559
1056206	control->bgp->antigenomic	162973	4018505	pm:st	19	25	GGCCTGAGCGCATCCCGAGGCTCCG	1864	1569
1056207	control->bgp->antigenomic	162973	4023649	pm:st	19	25	CGCGCGTGGGGGCAGCCTGCCGTAA	1888	1571
1056208	control->bgp->antigenomic	162973	4042999	pm:st	19	25	CGCCACGCTAGGTAGCGCGGCCGAG	758	1579
1056209	control->bgp->antigenomic	162973	4056367	pm:st	19	25	GAGCGTACGCGGCCTGCATCCCGCC	1326	1584
1056210	control->bgp->antigenomic	162973	4056931	pm:st	19	25	CGCGAGATGCTCGCAGCGGAGGGGC	1890	1584
1056211	control->bgp->antigenomic	162973	4069687	pm:st	19	25	GCGCGCGATTGGGCAGGCTACCGGC	1846	1589
1056212	control->bgp->antigenomic	162973	4090531	pm:st	19	25	GTCCGCGGCAATTGCGGGCCACGGG	2210	1597
1056213	control->bgp->antigenomic	162973	4090557	pm:st	19	25	GCAGCCCGGCATGCATCGCCGTCCC	2236	1597
1056214	control->bgp->antigenomic	162973	4123579	pm:st	19	25	CCCCGGAGCCATGCCGTTCGCGGTC	1978	1610
1056215	control->bgp->antigenomic	162973	4123971	pm:st	19	25	GTGGCAGCACGCGCTATCCCCCCCC	2370	1610
1056216	control->bgp->antigenomic	162973	4156217	pm:st	19	25	GCACCACGCATAGCCGCGAGGGGCG	1336	1623
1056217	control->bgp->antigenomic	162973	4172249	pm:st	19	25	CCGGTCGCCATGATGCGCCCGCACC	2008	1629
1056218	control->bgp->antigenomic	162973	4186355	pm:st	19	25	CGGATGCGCACGGCTGGCTCGGTCG	754	1635
1056219	control->bgp->antigenomic	162973	4189293	pm:st	19	25	TACCGCCTCGCATGAGCGCGGCCCG	1132	1636
1056220	control->bgp->antigenomic	162973	4189539	pm:st	19	25	CGGTGGCGCGAGCATAGGGCGCCAG	1378	1636
1056221	control->bgp->antigenomic	162973	4189549	pm:st	19	25	CGACCTCTATCGGGGCGCGCTGGGG	1388	1636
1056222	control->bgp->antigenomic	162973	4197223	pm:st	19	25	CGCCCGTAGGCGCATCGAGCTGCCC	1382	1639
1056223	control->bgp->antigenomic	162973	4222373	pm:st	19	25	CCTCGCGATGCGCTGCCGCGCGATG	932	1649
1056224	control->bgp->antigenomic	162973	4222647	pm:st	19	25	TCGAGCAGCACTGCGCCGGCCTCCG	1206	1649
1056225	control->bgp->antigenomic	162973	4222733	pm:st	19	25	GTGCCGCGCGGAGCATGCTCTCCGC	1292	1649
1056226	control->bgp->antigenomic	162973	4223695	pm:st	19	25	GGCGAGCAGCTTGCGGGGCGTTCCC	2254	1649
1056227	control->bgp->antigenomic	162973	4257619	pm:st	19	25	AGCGAGACGCGCAGGCTACCCGCCG	338	1663
1056228	control->bgp->antigenomic	162973	4258153	pm:st	19	25	CTACGCTGCCTAGCGCGCGGCGGGA	872	1663
1056229	control->bgp->antigenomic	162973	4289549	pm:st	19	25	ACGCGGATGCATCCCGCGCGCAGGC	1548	1675
1056230	control->bgp->antigenomic	162973	4323235	pm:st	19	25	CCCGGGGCCGTATGCTGCCGCGATC	1954	1688
1056231	control->bgp->antigenomic	162973	4326075	pm:st	19	25	GCCCGCATCCCGCGCCGTTGCGTCA	2234	1689
1056232	control->bgp->antigenomic	162973	4356535	pm:st	19	25	CCCGGTCCATATGCGCGGGCCACCG	1974	1701
1056233	control->bgp->antigenomic	162973	4376927	pm:st	19	25	CGCCGTGATCGGGCCATGCAGCCGG	1886	1709
1056234	control->bgp->antigenomic	162973	4402531	pm:st	19	25	CGCCCCCTAGCAAGTGCGCCGCCAG	1890	1719
1056235	control->bgp->antigenomic	162973	4428545	pm:st	19	25	CACGCCGGCTATCTTGCGCCCCGCC	2304	1729
1056236	control->bgp->antigenomic	162973	4489929	pm:st	19	25	GGGCCCGGCGCCATGCTGCCTAGTG	2248	1753
1056237	control->bgp->antigenomic	162973	4530645	pm:st	19	25	CCGCTCCAGGCGTTGCGCTAGCCCC	2004	1769
1056238	control->bgp->antigenomic	162973	4655543	pm:st	19	25	CACGAGTGGCTTGCAGGCGCGCGGC	1462	1818
1056239	control->bgp->antigenomic	162973	4656181	pm:st	19	25	AAGCCGCGCATGCAGAGCCGCCGGG	2100	1818
1056240	control->bgp->antigenomic	162973	4656521	pm:st	19	25	GGCGGGATTGGCGCCGCTCGCCCTT	2440	1818
1056241	control->bgp->antigenomic	162973	4684163	pm:st	19	25	CTCGGGCTGCCCGGCGCTATGGCTC	1922	1829
1056242	control->bgp->antigenomic	162973	4709185	pm:st	19	25	GCGCCGTGCGGCAATGCGTCCGGAG	1344	1839
1056243	control->bgp->antigenomic	162973	4709685	pm:st	19	25	GCTGACGCGGTGTGCATGCCGGCGG	1844	1839
1056244	control->bgp->antigenomic	162973	4722971	pm:st	19	25	CCGGCCACCTGGCGCGCATCCTCAG	2330	1844
1056245	control->bgp->antigenomic	162973	4743429	pm:st	19	25	CACCGGGTGCCCTGCATGCCCTCCG	2308	1852
1056246	control->bgp->antigenomic	162973	4750317	pm:st	19	25	CCGCTGGGCGATGCGCTCGGAACGG	1516	1855
1056247	control->bgp->antigenomic	162973	4758789	pm:st	19	25	CCCGGCAGCGCCGTATTCCCGTGGC	2308	1858
1056248	control->bgp->antigenomic	162973	4761019	pm:st	19	25	CCCCTGCGCAGCGCATGTCGCCGGT	1978	1859
1056249	control->bgp->antigenomic	162973	4761289	pm:st	19	25	GGGACCCCGGCTAATGCGCGGGCTG	2248	1859
1056250	control->bgp->antigenomic	162973	4761349	pm:st	19	25	CCCGCAATCCGCGCCGCTAACGGGG	2308	1859
1056251	control->bgp->antigenomic	162973	4786509	pm:st	19	25	GGAGACGCGCATGGCAGGCGCCTGG	1868	1869
1056252	control->bgp->antigenomic	162973	4787019	pm:st	19	25	GTGCGGGCCCATATGCCGGCGGGCT	2378	1869
1056253	control->bgp->antigenomic	162973	4788665	pm:st	19	25	CACGCGCATTGCCCACGCGGCGCGA	1464	1870
1056254	control->bgp->antigenomic	162973	4792073	pm:st	19	25	CCCCCGATGGCTGGCGCATCACCGG	2312	1871
1056255	control->bgp->antigenomic	162973	4821853	pm:st	19	25	GGTTCCCCATACGGCGCGCCGTGCG	1372	1883
1056256	control->bgp->antigenomic	162973	4837693	pm:st	19	25	GGGTCTGATCGGGCGCTTCGCGCCC	1852	1889
1056257	control->bgp->antigenomic	162973	4854973	pm:st	19	25	TCGCGGGCTGCGGTCTGGCGACCTG	1212	1896
1056258	control->bgp->antigenomic	162973	4863271	pm:st	19	25	GCCGGGGCGGCGCGCATACCGTAAG	1830	1899
1056259	control->bgp->antigenomic	162973	4914643	pm:st	19	25	CCGAGCAGCTAGCGCCCAGGCGACC	2002	1919
1056260	control->bgp->antigenomic	162973	4940143	pm:st	19	25	CTTCCGGCATGCCTGGGCGCGACCG	1902	1929
1056261	control->bgp->antigenomic	162973	4954999	pm:st	19	25	CGTCGACAGCCTGATCGCCGGGGGG	1398	1935
1056262	control->bgp->antigenomic	162973	4966173	pm:st	19	25	CCGGAAGGGCATTGCGCGAGCCCCG	2332	1939
1056263	control->bgp->antigenomic	162973	4988265	pm:st	19	25	CGCCCCGATGCCTGCAGGCGTGTCG	1384	1948
1056264	control->bgp->antigenomic	162973	4989131	pm:st	19	25	GGGGCGGATGCGCAGCGCCCTTGCT	2250	1948
1056265	control->bgp->antigenomic	162973	4991673	pm:st	19	25	GCCAACGGGCTTCAAGCGCCGGCGG	2232	1949
1056266	control->bgp->antigenomic	162973	5010201	pm:st	19	25	CCGCGCGCGTGCCATCGCTGGTCGT	280	1957
1056267	control->bgp->antigenomic	162973	5041989	pm:st	19	25	GGGTCGCGCACGGCGAGCAATCCCG	1348	1969
1056268	control->bgp->antigenomic	162973	5042861	pm:st	19	25	GAGCCGGCCATGCTGCCTGAGCGGG	2220	1969
1056269	control->bgp->antigenomic	162973	5046457	pm:st	19	25	GCAGCCGCGTATGCGCCGACCGGAC	696	1971
1056270	control->bgp->antigenomic	162973	5068093	pm:st	19	25	GCGGCCGCGCCGGATAAGCAGCCGA	1852	1979
1056271	control->bgp->antigenomic	162973	5068101	pm:st	19	25	GGCCCGCCGCATATCCGCGGTACGC	1860	1979
1056272	control->bgp->antigenomic	162973	5088953	pm:st	19	25	GCCCTGGGGCCGCGCGTATGACAGG	2232	1987
1056273	control->bgp->antigenomic	162973	5093223	pm:st	19	25	CGCGCAGCGCGGCAATGCTCCGGCT	1382	1989
1056274	control->bgp->antigenomic	162973	5119589	pm:st	19	25	TGGCTAGCCATCCAGGCGCCGCCGC	2148	1999
1056275	control->bgp->antigenomic	162973	5120987	pm:st	19	25	AGCGAGGGCGCTGCGCATCGCACGG	986	2000
1056276	control->bgp->antigenomic	162973	5121847	pm:st	19	25	GCGTCCGCGCTTGGCCAGGAACGGC	1846	2000
1056277	control->bgp->antigenomic	162973	5121889	pm:st	19	25	CGCCAGTTGCCGCGCAAGCGCCGTG	1888	2000
1056278	control->bgp->antigenomic	162973	5122317	pm:st	19	25	CCCCGTGCGCGCCATTGCTCGCCCA	2316	2000
1056279	control->bgp->antigenomic	162973	5122393	pm:st	19	25	GCCGCATGATAGCGCCCCCGGTGGG	2392	2000
1056280	control->bgp->antigenomic	162973	5154637	pm:st	19	25	GGCCGGTCGCATGAGCGCGTCTGGG	1356	2013
1056281	control->bgp->antigenomic	162973	5155275	pm:st	19	25	CCTGCCGGTATGCGCGCCCTCGTGC	1994	2013
1056282	control->bgp->antigenomic	162973	5170631	pm:st	19	25	CCTCCCTAGGGCAGCGCTGCCTCGG	1990	2019
1056283	control->bgp->antigenomic	162973	5290671	pm:st	19	25	TGCCGTATCCGCGCGCTGCTCCGCC	1710	2066
1056284	control->bgp->antigenomic	162973	5297339	pm:st	19	25	GCTCCCGCTATCCCGCTGCGCGCGT	698	2069
1056285	control->bgp->antigenomic	162973	5321061	pm:st	19	25	CGCGAGGCGCATGGCGGCAACCTCG	1380	2078
1056286	control->bgp->antigenomic	162973	5321997	pm:st	19	25	CCCCGTCGATGCGCATGCGGGAGGC	2316	2078
1056287	control->bgp->antigenomic	162973	5324383	pm:st	19	25	TCGGGCCCGCATGATGGGCCGCGTC	2142	2079
1056288	control->bgp->antigenomic	162973	5324479	pm:st	19	25	GCTGCCAGGCGCTGCCCGTCCAGCA	2238	2079
1056289	control->bgp->antigenomic	162973	5349879	pm:st	19	25	AGGCGGGCGCATGCAGCTAGGCCGG	2038	2089
1056290	control->bgp->antigenomic	162973	5354287	pm:st	19	25	GACGGCGCGCTCTTCGCATCGGGGG	1326	2091
1056291	control->bgp->antigenomic	162973	5369165	pm:st	19	25	CTCGCCGGTAGCGCGCAGCACTGCG	844	2097
1056292	control->bgp->antigenomic	162973	5375647	pm:st	19	25	GTGGCCCAGCGCGATGCGGCACGCA	2206	2099
1056293	control->bgp->antigenomic	162973	5400399	pm:st	19	25	GGACACGCACGCTTGGGCGACCGCC	1358	2109
1056294	control->bgp->antigenomic	162973	5401247	pm:st	19	25	GTCGCGCCCAATTGCCAGCGCGGGG	2206	2109
1056295	control->bgp->antigenomic	162973	5421797	pm:st	19	25	CGCCATCTGGCCCGCATGCGCCCAG	2276	2117
1056296	control->bgp->antigenomic	162973	5426971	pm:st	19	25	CCGGGGTTGCCTGGCGCGGCTAAGG	2330	2119
1056297	control->bgp->antigenomic	162973	5452515	pm:st	19	25	CGCGGGGGCTGGCATGCTGGTGGGT	2274	2129
1056298	control->bgp->antigenomic	162973	5454769	pm:st	19	25	CCCGGCAATGCCCCGCGCGCGTGTT	1968	2130
1056299	control->bgp->antigenomic	162973	5476545	pm:st	19	25	GCGCTGCGAGCGCGCTATGGACGCG	704	2139
1056300	control->bgp->antigenomic	162973	5476587	pm:st	19	25	CGGCGGTAGCCGGCGCTGACTCACC	746	2139
1056301	control->bgp->antigenomic	162973	5477997	pm:st	19	25	TGACGCGCGGGCGCCTAATGCCGGC	2156	2139
1056302	control->bgp->antigenomic	162973	5502771	pm:st	19	25	GAGGTCGCGAGCATGGCGCCCAGCG	1330	2149
1056303	control->bgp->antigenomic	162973	5503695	pm:st	19	25	GGCGCATGCAGCGCTGGCTACCCGC	2254	2149
1056304	control->bgp->antigenomic	162973	5520709	pm:st	19	25	GGGTGCTACGGGCTTGCGCGGGACG	1348	2156
1056305	control->bgp->antigenomic	162973	5520755	pm:st	19	25	CGACGGACGCTGCATGCCCGCCCCT	1394	2156
1056306	control->bgp->antigenomic	162973	5554653	pm:st	19	25	ACGCCCGCATAGCGTGGGCCGTGGC	2012	2169
1056307	control->bgp->antigenomic	162973	5587309	pm:st	19	25	CGCCAGTCGTGCGCATGCCCGAGCG	1388	2182
1056308	control->bgp->antigenomic	162973	5587469	pm:st	19	25	ACGACCGCGAGCGCAATGCCGGCGC	1548	2182
1056309	control->bgp->antigenomic	162973	5605731	pm:st	19	25	CGCTGCCCAGCGCGGCATACGAGGG	1890	2189
1056310	control->bgp->antigenomic	162973	5621091	pm:st	19	25	CGCGAAATGGCTCGCGCCTCGGGCG	1890	2195
1056311	control->bgp->antigenomic	162973	5621445	pm:st	19	25	GCGGCGGATTGGCTGCCGGCCAGCT	2244	2195
1056312	control->bgp->antigenomic	162973	5653857	pm:st	19	25	CGGCACTCGCGCAGCCCACCGGAAC	1376	2208
1056313	control->bgp->antigenomic	162973	5657281	pm:st	19	25	GCTGCGGCTGCGGGATGGCCAGGTG	2240	2209
1056314	control->bgp->antigenomic	162973	5682895	pm:st	19	25	GGCGCAATGCCAGCGTGCGCCTGGG	2254	2219
1056315	control->bgp->antigenomic	162973	5688013	pm:st	19	25	GGGGCCCCATACGGGCGCGATCGGA	2252	2221
1056316	control->bgp->antigenomic	162973	5707597	pm:st	19	25	GGACCGGTGCCGAAGCGCTGCCGCT	1356	2229
1056317	control->bgp->antigenomic	162973	5708235	pm:st	19	25	CCTGGCGCAACGCAGCCAGGGGACG	1994	2229
1056318	control->bgp->antigenomic	162973	5734119	pm:st	19	25	CGAACCGCACAGCGCCATGGCGCCC	2278	2239
1056319	control->bgp->antigenomic	162973	5753667	pm:st	19	25	GCGGCGTAGCAGGGCCAGCGCTGAG	1346	2247
1056320	control->bgp->antigenomic	162973	5759323	pm:st	19	25	CGGAGCGATTGCGCGCTGCCTCGGC	1882	2249
1056321	control->bgp->antigenomic	162973	5759595	pm:st	19	25	TGCCCGCAGCCGGCTATGCCGCGCA	2154	2249
1056322	control->bgp->antigenomic	162973	5759693	pm:st	19	25	GGCGGAGGCAGCGCTCGAATCCCGG	2252	2249
1056323	control->bgp->antigenomic	162973	5784915	pm:st	19	25	GGTCCTGCCGTACAGCTGCCGGCGG	1874	2259
1056324	control->bgp->antigenomic	162973	5784931	pm:st	19	25	CGCCGCTGCGCGCCAATCCGGGTGA	1890	2259
1056325	control->bgp->antigenomic	162973	5786913	pm:st	19	25	GAAGCGCCGAGCTTGCCGCCCGACG	1312	2260
1056326	control->bgp->antigenomic	162973	5810931	pm:st	19	25	CTGCCGCGCCCCATGCAGCTGTGCC	2290	2269
1056327	control->bgp->antigenomic	162973	5810971	pm:st	19	25	CCGGCTGCCATCAAGCGCGCCAGGC	2330	2269
1056328	control->bgp->antigenomic	162973	5818237	pm:st	19	25	CTGCGGAACTGCCAGGCGCACCCCG	1916	2272
1056329	control->bgp->antigenomic	162973	5834751	pm:st	19	25	TCGCCCGCGCGCCTGATACGCCGCT	510	2279
1056330	control->bgp->antigenomic	162973	5836249	pm:st	19	25	CCGGTCGAGCGCGATCTGCGGCCCA	2008	2279
1056331	control->bgp->antigenomic	162973	5836491	pm:st	19	25	GGGCTCGGCCACGCTGAGCGGCTGA	2250	2279
1056332	control->bgp->antigenomic	162973	5861219	pm:st	19	25	CGGGCGTGCTGGGCGATGCGGAGAC	1378	2289
1056333	control->bgp->antigenomic	162973	5887581	pm:st	19	25	TCGGGGGCAGTTGGGCGCAGTCCCG	2140	2299
1056334	control->bgp->antigenomic	162973	5887677	pm:st	19	25	GCACGAATGGCGGCCAGCAGCCGGG	2236	2299
1056335	control->bgp->antigenomic	162973	5887695	pm:st	19	25	GGGCCCGCGCTGCGCGCTATGGAAC	2254	2299
1056336	control->bgp->antigenomic	162973	5912031	pm:st	19	25	AGACCGAAGCGCGCTCGCCCGTCGG	990	2309
1056337	control->bgp->antigenomic	162973	5963733	pm:st	19	25	CCCGGACATAGCCCGCGGCGGCGTA	1492	2329
1056338	control->bgp->antigenomic	162973	5989731	pm:st	19	25	CGCCCCTCGCCTGCGATGCGGGCTT	1890	2339
1056339	control->bgp->antigenomic	162973	5990157	pm:st	19	25	CCACCGGATGCGTGCGCTCCCCGGA	2316	2339
1056340	control->bgp->antigenomic	162973	6041047	pm:st	19	25	CCGGGCGGCTGGCTATGCCCTCGCT	2006	2359
1056341	control->bgp->antigenomic	162973	6066491	pm:st	19	25	GCGGCCCGTGCAGCGCTCTGAAGCC	1850	2369
1056342	control->bgp->antigenomic	162973	6066917	pm:st	19	25	CGCCCAAAGCCGCGATGCCTCGCGG	2276	2369
1056343	control->bgp->antigenomic	162973	6142963	pm:st	19	25	CCGCGCCTGGCCGGCGCATCTAGAC	1522	2399
1056344	control->bgp->antigenomic	162973	6168929	pm:st	19	25	CGCGGTGCAAGCGCGATCCGGGGTG	1888	2409
1056345	control->bgp->antigenomic	162973	6185897	pm:st	19	25	CCGTCGAGCTGGTACGCGGCGGTCC	936	2416
1056346	control->bgp->antigenomic	162973	6186811	pm:st	19	25	GCGGCCGGCATGCGCAGACCACGGT	1850	2416
1056347	control->bgp->antigenomic	162973	6219579	pm:st	19	25	GCAGCGGCGCAGGCAGCACGTGGTC	1338	2429
1056348	control->bgp->antigenomic	162973	6245225	pm:st	19	25	CGCACCCGCGGATGCTGCCACCGAG	1384	2439
1056349	control->bgp->antigenomic	162973	6245321	pm:st	19	25	CACCCCGTTCTGCAGCGCGGCGGCT	1480	2439
1056350	control->bgp->antigenomic	162973	6245725	pm:st	19	25	CGGCGCGCGCATGGATAGCCCGGGA	1884	2439
1056351	control->bgp->antigenomic	162973	6246087	pm:st	19	25	GGGTCGGGCAGCATGGCCTACGGGG	2246	2439
1056352	control->bgp->antigenomic	162973	6253363	pm:st	19	25	GCAGGGGCGCAGCTGATGGCGCTCG	1842	2442
1056353	control->bgp->antigenomic	162973	6253381	pm:st	19	25	GGCGGCGGCGCGATCATGCGGCCTA	1860	2442
1056354	control->bgp->antigenomic	162973	6296387	pm:st	19	25	GCGGCCGCAGCATTGCGCGACCCGT	1346	2459
1056355	control->bgp->antigenomic	162973	6296927	pm:st	19	25	CGGGCCGCCGAGCGCATGGGTCTAC	1886	2459
1056356	control->bgp->antigenomic	162973	6297285	pm:st	19	25	GCGGGCCAGCATGCGGGGCGCTCAT	2244	2459
1056357	control->bgp->antigenomic	162973	6320017	pm:st	19	25	CCCGTCGCAGGGCAAGCATCGGCCG	1936	2468
1056358	control->bgp->antigenomic	162973	6322103	pm:st	19	25	CATCCGCGTGCCGGCATGCCGACCG	1462	2469
1056359	control->bgp->antigenomic	162973	6322499	pm:st	19	25	GGCGCAGCTCGGCATTGCGCGCGGA	1858	2469
1056360	control->bgp->antigenomic	162973	6322903	pm:st	19	25	GGAGAGGCACGCTGGCCAACCCCCG	2262	2469
1056361	control->bgp->antigenomic	162973	6325305	pm:st	19	25	AAGGCCGCGCGGCATCGATCCCCCG	2104	2470
1056362	control->bgp->antigenomic	162973	6329655	pm:st	19	25	GCCGGCCTGCGTGGCTGCTCGGTAG	1334	2472
1056363	control->bgp->antigenomic	162973	6348213	pm:st	19	25	CACCCCATACAGCAGCGCGCGGGGC	1972	2479
1056364	control->bgp->antigenomic	162973	6386029	pm:st	19	25	CGCTCCAGCTGGGCAGCACGCCTCG	1388	2494
1056365	control->bgp->antigenomic	162973	6386885	pm:st	19	25	GCGGGCCCCACGCGGGCAAGACTAG	2244	2494
1056366	control->bgp->antigenomic	162973	6399287	pm:st	19	25	GCTTCCCGCGCGCTGATTCGGCCGG	1846	2499
1056367	control->bgp->antigenomic	162973	6419903	pm:st	19	25	CCCCACGGGTATGCCGCGCCCTACC	1982	2507
1056368	control->bgp->antigenomic	162973	6450647	pm:st	19	25	CCGGCCGCTGCGCGATACAGAGGCC	2006	2519
1056369	control->bgp->antigenomic	162973	6476073	pm:st	19	25	GCCGTGATCAAGCGCTGGCCGCGCG	1832	2529
1056370	control->bgp->antigenomic	162973	6486331	pm:st	19	25	GCGGCTGCGCGCAATCAGCGGGGAG	1850	2533
1056371	control->bgp->antigenomic	162973	6486467	pm:st	19	25	CCACACATGCCAGCCCGGCGGCGGT	1986	2533
1056372	control->bgp->antigenomic	162973	6501835	pm:st	19	25	CCTGCGAGCGCGCCAACCCCGTTCC	1994	2539
1056373	control->bgp->antigenomic	162973	6553005	pm:st	19	25	CCCGGCGCCGCGTGCGATTGAGCGA	1964	2559
1056374	control->bgp->antigenomic	697660	25289	pm:st	22	25	GGGCGCTGCGCCGTCCGCTGGGCGC	2248	9
1056375	control->bgp->antigenomic	697660	30599	pm:st	22	25	CAGCTCGGGCGGCGCACCGGGGGGC	2438	11
1056376	control->bgp->antigenomic	697660	50897	pm:st	22	25	GGCCCCGGCCCCGCGCGGCAGTCGT	2256	19
1056377	control->bgp->antigenomic	697660	152879	pm:st	22	25	GCACGCCTGAGCGGCGCGCCGGCCC	1838	59
1056378	control->bgp->antigenomic	697660	163551	pm:st	22	25	CGGCGGCCGTGCCGCAGGGCCCCAC	2270	63
1056379	control->bgp->antigenomic	697660	203669	pm:st	22	25	CTCGCGGGCGCAGCGGCGCGGGTGG	1428	79
1056380	control->bgp->antigenomic	697660	203907	pm:st	22	25	TCCGCCGCCGTGGCGCGCGGGAGGC	1666	79
1056381	control->bgp->antigenomic	697660	239419	pm:st	22	25	GCGTAGGCAGCGCGCCCGCGCCGCG	1338	93
1056382	control->bgp->antigenomic	697660	296741	pm:st	22	25	AGGGGCGCGCTGCCTCCGGGGCGCC	2340	115
1056383	control->bgp->antigenomic	697660	306643	pm:st	22	25	ACCGGGGAGCGGCGCGCGCCCCGGT	2002	119
1056384	control->bgp->antigenomic	697660	351471	pm:st	22	25	CGCGCGAGCGCGGCACCGCCAGCCG	750	137
1056385	control->bgp->antigenomic	697660	357191	pm:st	22	25	GGCGGTCGCCGACGAGCGCGCCGCC	1350	139
1056386	control->bgp->antigenomic	697660	383743	pm:st	22	25	CAGCGGGGGGGGGCTCGGCCGTCGC	2302	149
1056387	control->bgp->antigenomic	697660	396659	pm:st	22	25	GTCCCCCGCCTGCGGGCCGCGTGGC	2418	154
1056388	control->bgp->antigenomic	697660	429763	pm:st	22	25	GCGGGTCGCCGCGCGGGCCAGGGCT	2242	167
1056389	control->bgp->antigenomic	697660	460097	pm:st	22	25	GGGGCGCACGCGGCGTGGGTGGCGC	1856	179
1056390	control->bgp->antigenomic	697660	460189	pm:st	22	25	CAGTGACGCGGCCGGGGGGGCGCCG	1948	179
1056391	control->bgp->antigenomic	697660	463245	pm:st	22	25	CGGGCTCGGCGCACGGGCCAGGCCC	2444	180
1056392	control->bgp->antigenomic	697660	485235	pm:st	22	25	CGAGAGCGGCACGGCCCCGCGGCGG	1394	189
1056393	control->bgp->antigenomic	697660	486093	pm:st	22	25	GGCGGGCGGCCCGGCAGCGGTTGCG	2252	189
1056394	control->bgp->antigenomic	697660	496037	pm:st	22	25	CACGGTCCGCGCGGGGGGGCCGCAG	1956	193
1056395	control->bgp->antigenomic	697660	529571	pm:st	22	25	GTCCGGGCCACCTGGCCGCGCCGGG	2210	206
1056396	control->bgp->antigenomic	697660	529605	pm:st	22	25	GGGTGCGGGCACCTGCGCGGCCCGG	2244	206
1056397	control->bgp->antigenomic	697660	537289	pm:st	22	25	GGGCAGCTCGCGCCCGGGGGTCGCC	2248	209
1056398	control->bgp->antigenomic	697660	629205	pm:st	22	25	CCGGACCGTGCGGCCCCGCCGGGGT	2004	245
1056399	control->bgp->antigenomic	697660	639731	pm:st	22	25	CTCGGCCGGCTGCCGCGGGGGGTGG	2290	249
1056400	control->bgp->antigenomic	697660	662473	pm:st	22	25	CCTGCGGCAGAGCCGCCCGCCGGCG	1992	258
1056401	control->bgp->antigenomic	697660	665283	pm:st	22	25	GCGGGAGCCCGCGCAGCGCGCTCCC	2242	259
1056402	control->bgp->antigenomic	697660	690065	pm:st	22	25	CTGCGGCGGCTGCCCGCGCGCCGGT	1424	269
1056403	control->bgp->antigenomic	697660	690897	pm:st	22	25	GGCCCCCGCGCAGCGGCTCGGGTGG	2256	269
1056404	control->bgp->antigenomic	697660	721661	pm:st	22	25	CCCGTGGCAGGCCCGCGTGGGCGGC	2300	281
1056405	control->bgp->antigenomic	697660	731915	pm:st	22	25	CCCCACGCGGCGGCCCTGACGGGCC	2314	285
1056406	control->bgp->antigenomic	697660	739597	pm:st	22	25	CCACGGGCCAGCCGCCGGGGGTCGG	2316	288
1056407	control->bgp->antigenomic	697660	752391	pm:st	22	25	CCCGCCGGGCCGTCGCAGCACGGGG	2310	293
1056408	control->bgp->antigenomic	697660	762587	pm:st	22	25	GGTGCCCGCCGCTCGACGGCCCGCC	2266	297
1056409	control->bgp->antigenomic	697660	766785	pm:st	22	25	GCGGCGGGCGCCAGACCGCCGCGTG	1344	299
1056410	control->bgp->antigenomic	697660	796003	pm:st	22	25	CCCGGGCGGGTCACCCGGCCGCTCC	2402	310
1056411	control->bgp->antigenomic	697660	844363	pm:st	22	25	TCCGGTGCCCGCAGGCGGCGGCCGG	2122	329
1056412	control->bgp->antigenomic	697660	844513	pm:st	22	25	CGCGGGCGGCCCGCAGGCGGCGACA	2272	329
1056413	control->bgp->antigenomic	697660	862115	pm:st	22	25	CAGGGGGCGCGCTGCCCGCGAGCGG	1954	336
1056414	control->bgp->antigenomic	697660	869727	pm:st	22	25	CGCGCGCTGGCCGGCCGGTTCCGGG	1886	339
1056415	control->bgp->antigenomic	697660	895771	pm:st	22	25	ACCGCCCGGGCCAGCGGGGCGTCCC	2330	349
1056416	control->bgp->antigenomic	697660	928607	pm:st	22	25	CGCGCAGGCGGTGGAGGCCGGCCCG	1886	362
1056417	control->bgp->antigenomic	697660	946889	pm:st	22	25	GGGCCCGCGGCCTGGCAGCGCGAGG	2248	369
1056418	control->bgp->antigenomic	697660	962293	pm:st	22	25	CTCGCCGCCGCCCCAACGGCCGGGG	2292	375
1056419	control->bgp->antigenomic	697660	962295	pm:st	22	25	CTCCCGCTGCGGGGGGGCCGCAGCG	2294	375
1056420	control->bgp->antigenomic	697660	972127	pm:st	22	25	CGCCGATCCCGGGTGCGCGCCCGGC	1886	379
1056421	control->bgp->antigenomic	697660	972267	pm:st	22	25	ACGGCGGAGGGCCGCTGCGGCCCGC	2026	379
1056422	control->bgp->antigenomic	697660	997695	pm:st	22	25	GGCGCCGGCCGGCTCGTGCGGGGTC	1854	389
1056423	control->bgp->antigenomic	697660	1023289	pm:st	22	25	GCGGGGCGGCCGGCGTAGCGCCCAG	1848	399
1056424	control->bgp->antigenomic	697660	1062171	pm:st	22	25	CCGGCCGAACGCCCGGGGTGCGGGC	2330	414
1056425	control->bgp->antigenomic	697660	1094465	pm:st	22	25	GCGGCGCGGCGCGGGCGCCTTACCG	1344	427
1056426	control->bgp->antigenomic	697660	1100391	pm:st	22	25	TGCGCGCGGCGGGCCCATCCGGGCG	2150	429
1056427	control->bgp->antigenomic	697660	1161807	pm:st	22	25	TCAGGGCGCAGCCGCCGGGCGCCCG	2126	453
1056428	control->bgp->antigenomic	697660	1177267	pm:st	22	25	GCCGCCCGGCGCTCCCGGGAGTCCG	2226	459
1056429	control->bgp->antigenomic	697660	1202483	pm:st	22	25	GCTCGGCTCGCAGCCGCGGGCGCCC	1842	469
1056430	control->bgp->antigenomic	697660	1228473	pm:st	22	25	GCCCCTGCGGCGCTCGGGCCGTGGC	2232	479
1056431	control->bgp->antigenomic	697660	1228531	pm:st	22	25	CTCCCGGCAGCCGGCCGGAGGCCGG	2290	479
1056432	control->bgp->antigenomic	697660	1260733	pm:st	22	25	TCGCGGTCCCCGGACGCGGCCGCGC	1212	492
1056433	control->bgp->antigenomic	697660	1261369	pm:st	22	25	GCGGGAGCGGGCGGCCGTGCGAGGC	1848	492
1056434	control->bgp->antigenomic	697660	1278813	pm:st	22	25	CGGCCGCACGCCCGCTCCCGCGGTG	1372	499
1056435	control->bgp->antigenomic	697660	1295069	pm:st	22	25	CGCGGGCCCCGAGGGGGCCACCGAC	2268	505
1056436	control->bgp->antigenomic	697660	1295071	pm:st	22	25	CGGCCGCAGATCCCGGGGCGGGCGG	2270	505
1056437	control->bgp->antigenomic	697660	1327963	pm:st	22	25	CGGCGTGCGGGGCTGGCGCGGGCCT	1882	518
1056438	control->bgp->antigenomic	697660	1355583	pm:st	22	25	GCGCCTGCGACCCGCGCCGGCGGAC	1342	529
1056439	control->bgp->antigenomic	697660	1356383	pm:st	22	25	TCGCGGGAGCGCGCGGGGGGCGTGC	2142	529
1056440	control->bgp->antigenomic	697660	1381627	pm:st	22	25	GTGCGCCGCACGGCGGCCCGGCTGG	1786	539
1056441	control->bgp->antigenomic	697660	1382067	pm:st	22	25	GCCGCTGGCCGGCCTGCTCCGCCGC	2226	539
1056442	control->bgp->antigenomic	697660	1395083	pm:st	22	25	CTGGCGCCGCGGAGCCAGGCGGGGC	2442	544
1056443	control->bgp->antigenomic	697660	1428179	pm:st	22	25	GGCCGGGCGCCTGCACCGGGGACGG	2258	557
1056444	control->bgp->antigenomic	697660	1461087	pm:st	22	25	CGCGCCCGGCCGCTGTCCGGGAGGC	1886	570
1056445	control->bgp->antigenomic	697660	1510109	pm:st	22	25	CGGTCGGCGCTTGCCCGGCGGGGGG	2268	589
1056446	control->bgp->antigenomic	697660	1527955	pm:st	22	25	GTAGCCGCTCCCGGGGGGCGGGCCG	2194	596
1056447	control->bgp->antigenomic	697660	1534921	pm:st	22	25	CCCGCGGGCAGACCGCCGCCGCTCG	1480	599
1056448	control->bgp->antigenomic	697660	1593297	pm:st	22	25	ACGCACCGCGCCAGCGCCGGCGGCG	976	622
1056449	control->bgp->antigenomic	697660	1594751	pm:st	22	25	GGGCCGGCGTAGCGGGGCCTGCCGC	2430	622
1056450	control->bgp->antigenomic	697660	1627457	pm:st	22	25	GGGCGGCCGGCGGGCAGCGCGTGTC	1856	635
1056451	control->bgp->antigenomic	697660	1637687	pm:st	22	25	GCGCCGCCGCCATGCCGCGCCTGCG	1846	639
1056452	control->bgp->antigenomic	697660	1661213	pm:st	22	25	ACCCTCCGGCGCTGGCCGGGCGGGG	2332	648
1056453	control->bgp->antigenomic	697660	1661247	pm:st	22	25	CCCGTGGGGGGCGTGCGGCTGGCGG	2366	648
1056454	control->bgp->antigenomic	697660	1662821	pm:st	22	25	CGCGACTCCGCGCGGGCGCCGGGAG	1380	649
1056455	control->bgp->antigenomic	697660	1688739	pm:st	22	25	TCGGTCCGTCCGGCGGCCGCGGGCC	1698	659
1056456	control->bgp->antigenomic	697660	1693963	pm:st	22	25	GAGGGCCCGCGGGCCGGCAGCGTCG	1802	661
1056457	control->bgp->antigenomic	697660	1694431	pm:st	22	25	CGCGCGCGCGGGGGGGCGCTGGCAA	2270	661
1056458	control->bgp->antigenomic	697660	1714493	pm:st	22	25	GCGCGCGCCGCGGCCTATCCCCGGG	1852	669
1056459	control->bgp->antigenomic	697660	1763201	pm:st	22	25	CTCGCGCCCGGCGTCGCCCACGGGG	1920	688
1056460	control->bgp->antigenomic	697660	1781125	pm:st	22	25	CTCCGGCCGCGGGGTGCGCCACCGG	1924	695
1056461	control->bgp->antigenomic	697660	1791729	pm:st	22	25	CTGGCGCCCGTCTGGCGGGCCGGGG	2288	699
1056462	control->bgp->antigenomic	697660	1794385	pm:st	22	25	GGGCGGCGGGCGCGCCCGCATTCGG	2384	700
1056463	control->bgp->antigenomic	697660	1794443	pm:st	22	25	GGCGGCAGCCCGCGGCCGGCGTCCA	2442	700
1056464	control->bgp->antigenomic	697660	1827317	pm:st	22	25	AGGCCACGCGCGGCCCCAGCGGCGC	2036	713
1056465	control->bgp->antigenomic	697660	1860817	pm:st	22	25	GGAGGCGGCCGCCAGCGGCTCCCGG	2256	726
1056466	control->bgp->antigenomic	697660	1919275	pm:st	22	25	GCCAACCGGCGCGCGCGCAGCCGCG	1834	749
1056467	control->bgp->antigenomic	697660	1927561	pm:st	22	25	GGGCGCGAACCCGCGGGGCACCGGG	2440	752
1056468	control->bgp->antigenomic	697660	1927563	pm:st	22	25	CGGCCCCCCCTGCGGAGAGCGCGGC	2442	752
1056469	control->bgp->antigenomic	697660	1960637	pm:st	22	25	GCGCCGCATGCCGCCCGCGCGGCTG	2236	765
1056470	control->bgp->antigenomic	697660	1970645	pm:st	22	25	CCGGCGCGCTGCGGCCATCGGCGCC	2004	769
1056471	control->bgp->antigenomic	697660	1970865	pm:st	22	25	GACGCGGGGCCGCAGCGGCCCGGCA	2224	769
1056472	control->bgp->antigenomic	697660	1996245	pm:st	22	25	CCGGGCCGGGTAGCCCGCGCACCCG	2004	779
1056473	control->bgp->antigenomic	697660	1996549	pm:st	22	25	CCCGCCGGGCCAGCGAGGGCCGCAG	2308	779
1056474	control->bgp->antigenomic	697660	2060123	pm:st	22	25	CGGCTGGCCGCGGTGCGTGCCCCCG	1882	804
1056475	control->bgp->antigenomic	697660	2060217	pm:st	22	25	CCCCACGCTAGCCCGGCGCGCGCCC	1976	804
1056476	control->bgp->antigenomic	697660	2071801	pm:st	22	25	CGCCGCGCGCTGCCGCGCGGAGCAG	760	809
1056477	control->bgp->antigenomic	697660	2107633	pm:st	22	25	CGCGAGCGCGGCGCGCGCCTCGACC	752	823
1056478	control->bgp->antigenomic	697660	2124497	pm:st	22	25	GGCCCGCCGCGAGGGCAGGCGCGGA	2256	829
1056479	control->bgp->antigenomic	697660	2143467	pm:st	22	25	CGGGCGCGGGCGGTCAGCCGCGCGT	746	837
1056480	control->bgp->antigenomic	697660	2201369	pm:st	22	25	CCGGCGCCCGCAGCCAAGCCGGCGG	2328	859
1056481	control->bgp->antigenomic	697660	2277165	pm:st	22	25	GACGCGCGCCTGGCCGCACGGGCGG	1324	889
1056482	control->bgp->antigenomic	697660	2277845	pm:st	22	25	CCGGCCCGTCGGGCTGCCAGCGCGC	2004	889
1056483	control->bgp->antigenomic	697660	2293649	pm:st	22	25	CCGGCCTGGCCCGCTCGCGGCCCGA	2448	895
1056484	control->bgp->antigenomic	697660	2326269	pm:st	22	25	GTGGGGCGGCTCCGCCCGGCGCGAC	1788	908
1056485	control->bgp->antigenomic	697660	2328889	pm:st	22	25	GCGGGCCATGCCCGGCGCGCGGTCG	1848	909
1056486	control->bgp->antigenomic	697660	2359623	pm:st	22	25	GGCAGCGACCACGCGGCGCCGCGGG	1862	921
1056487	control->bgp->antigenomic	697660	2426329	pm:st	22	25	ACCGGCTGCGCCCGGGCGGCGGCGA	2008	947
1056488	control->bgp->antigenomic	697660	2493165	pm:st	22	25	CGTCGCGTTGCCGCCCGGGGGGGCG	2284	973
1056489	control->bgp->antigenomic	697660	2508397	pm:st	22	25	TGAGCGCGCCGTGCGGGGCCGGCCC	2156	979
1056490	control->bgp->antigenomic	697660	2558141	pm:st	22	25	GCGTGGGCGGCACCTCGCGCGCGCG	700	999
1056491	control->bgp->antigenomic	697660	2592953	pm:st	22	25	GCCACGGCGCCCGGGGGGCTCGGAG	2232	1012
1056492	control->bgp->antigenomic	697660	2593119	pm:st	22	25	GCTCGCCAGCGGTCCCCCGGGGCCG	2398	1012
1056493	control->bgp->antigenomic	697660	2661869	pm:st	22	25	ACGCGGGCGCCCGCTCTGCCGGCGC	2028	1039
1056494	control->bgp->antigenomic	697660	2680543	pm:st	22	25	CTCGCGCGCGCTGCGCGGCCACGCG	222	1047
1056495	control->bgp->antigenomic	697660	2687711	pm:st	22	25	GGTCGGTGGGGGCACGCGGCCCCGC	2270	1049
1056496	control->bgp->antigenomic	697660	2725185	pm:st	22	25	GCGCGCGAGCCCCGCTGGCGTCGGC	1344	1064
1056497	control->bgp->antigenomic	697660	2738647	pm:st	22	25	CCGGCGCGAGGCTTCCGCGGGCGCC	2006	1069
1056498	control->bgp->antigenomic	697660	2759433	pm:st	22	25	CCACCGGCGGCCGCCGCCTGCGGTG	2312	1077
1056499	control->bgp->antigenomic	697660	2792379	pm:st	22	25	CCCCGCCACGGCGGTCCGCGGTCCC	1978	1090
1056500	control->bgp->antigenomic	697660	2808067	pm:st	22	25	CACGCGGGGGGGCGCCCACGCCTCG	2306	1096
1056501	control->bgp->antigenomic	697660	2813191	pm:st	22	25	CCCGGGAACGCGGCGGGGCCCCGTG	2310	1098
1056502	control->bgp->antigenomic	697660	2814957	pm:st	22	25	CCGACCGCGGGTGCCGCCACGCGCC	1516	1099
1056503	control->bgp->antigenomic	697660	2892513	pm:st	22	25	CGGCCACCCGGGCGGCTCGCGAGGC	2272	1129
1056504	control->bgp->antigenomic	697660	2892581	pm:st	22	25	AGGGGGCGCCCCGTACGCGGGCCCG	2340	1129
1056505	control->bgp->antigenomic	697660	2892683	pm:st	22	25	GGCGGGCGCTGCGCAACCCGGCGGG	2442	1129
1056506	control->bgp->antigenomic	697660	2943329	pm:st	22	25	CGTGCGGCCGGTGCCAGGCGCCCGG	1888	1149
1056507	control->bgp->antigenomic	697660	2968925	pm:st	22	25	CGGCGCCCGGCGCCTAGGCGAGGGG	1884	1159
1056508	control->bgp->antigenomic	697660	2968929	pm:st	22	25	CGCCCGCCCCGTGCCGGCAGGCGTG	1888	1159
1056509	control->bgp->antigenomic	697660	2994535	pm:st	22	25	CGCCCCACGGCGGGGTGCGGCGGAG	1894	1169
1056510	control->bgp->antigenomic	697660	3020127	pm:st	22	25	CGCGGCCCCCGCGCGACGGTGACCC	1886	1179
1056511	control->bgp->antigenomic	697660	3020553	pm:st	22	25	CCCGTACCGGCGGCAGGGGGGCGGC	2312	1179
1056512	control->bgp->antigenomic	697660	3025631	pm:st	22	25	CGGCCCGCGGAGCGGCGCTGGGGCT	2270	1181
1056513	control->bgp->antigenomic	697660	3046093	pm:st	22	25	GGCGACCGCCGGCCCCCGCAGGGTG	2252	1189
1056514	control->bgp->antigenomic	697660	3075265	pm:st	22	25	GCGCGGGGTACGGCGCGGCCTCGCG	704	1201
1056515	control->bgp->antigenomic	697660	3092197	pm:st	22	25	CGCCGGGGCTTGGCGGCGGGGTGCG	2276	1207
1056516	control->bgp->antigenomic	697660	3125095	pm:st	22	25	CGAGTCCCCCGGCTGGCGGCCGGCG	1894	1220
1056517	control->bgp->antigenomic	697660	3125537	pm:st	22	25	AGGGGCTGCGGCAGGCGGCCGGCGG	2336	1220
1056518	control->bgp->antigenomic	697660	3158729	pm:st	22	25	GGGCCGCCGGCGTGACCGCCTCCGC	2248	1233
1056519	control->bgp->antigenomic	697660	3173861	pm:st	22	25	ACCCGCCTGCCCGCGAGCGGCCGCG	2020	1239
1056520	control->bgp->antigenomic	697660	3198957	pm:st	22	25	CCGCCCTGCCGCGACGCGCGTCCGG	1516	1249
1056521	control->bgp->antigenomic	697660	3250021	pm:st	22	25	CGCGGCCGCGACGCTGGGCTGCGCG	1380	1269
1056522	control->bgp->antigenomic	697660	3258555	pm:st	22	25	GCCCGCCTCCGCATGCGCGGCGCCC	2234	1272
1056523	control->bgp->antigenomic	697660	3258573	pm:st	22	25	GGGGTGGGGCGCCCTGGTGCGCGCG	2252	1272
1056524	control->bgp->antigenomic	697660	3307459	pm:st	22	25	AGGGGGCCGGCGTGCCGCCACCCCG	2498	1291
1056525	control->bgp->antigenomic	697660	3327397	pm:st	22	25	CACGCGTGCCCGGGGCGGCCGTGGC	1956	1299
1056526	control->bgp->antigenomic	697660	3353245	pm:st	22	25	GTCGGCGCCCGGGCGTTGCCGGGGG	2204	1309
1056527	control->bgp->antigenomic	697660	3353371	pm:st	22	25	CCGGCCGCCGCGTGCGTGGCGCCCA	2330	1309
1056528	control->bgp->antigenomic	697660	3404093	pm:st	22	25	GCGACGGCGCCCGCGCGGAGCCCAC	1852	1329
1056529	control->bgp->antigenomic	697660	3424725	pm:st	22	25	CCGCGCTGGCCAGCGCCGGCGCCTC	2004	1337
1056530	control->bgp->antigenomic	697660	3425051	pm:st	22	25	CCGGTGGGCCACGGCGCCCAGCGGC	2330	1337
1056531	control->bgp->antigenomic	697660	3430091	pm:st	22	25	GGGCGGCGCCGTGGGCTCCGTGCCC	2250	1339
1056532	control->bgp->antigenomic	697660	3458231	pm:st	22	25	GCCGCGGCTAGCCGGGCCCGGTGGG	2230	1350
1056533	control->bgp->antigenomic	697660	3458271	pm:st	22	25	CGGGCGCGCCTGGGCCGGCAGCCTG	2270	1350
1056534	control->bgp->antigenomic	697660	3491529	pm:st	22	25	GGGCCGCGCGGTCGCCTGCTCGCCC	2248	1363
1056535	control->bgp->antigenomic	697660	3506915	pm:st	22	25	CGCGAAGCCCCCCGCGCTGCCGGGC	2274	1369
1056536	control->bgp->antigenomic	697660	3532389	pm:st	22	25	TGGCGACGCCCCCCCGGGTGCGCCG	2148	1379
1056537	control->bgp->antigenomic	697660	3532569	pm:st	22	25	CCGCGCGGCGGTGCCCCGGCCTTGC	2328	1379
1056538	control->bgp->antigenomic	697660	3536277	pm:st	22	25	CCCGCGACGCGCACGGCGCCGCCGT	916	1381
1056539	control->bgp->antigenomic	697660	3582785	pm:st	22	25	GCGCGCCGCGCGGCCACAGCGGCGA	1344	1399
1056540	control->bgp->antigenomic	697660	3590635	pm:st	22	25	CCGTCCGAGCACGGGCCCGCGGCGC	1514	1402
1056541	control->bgp->antigenomic	697660	3591125	pm:st	22	25	CCGCGCAGCGTGCCCGGGCCGCGCA	2004	1402
1056542	control->bgp->antigenomic	697660	3623745	pm:st	22	25	GCGCGACGCACCAGCCGCGCCCGGC	1344	1415
1056543	control->bgp->antigenomic	697660	3624357	pm:st	22	25	CAGCCCGGCCGCAGCGTGCCGCGGG	1956	1415
1056544	control->bgp->antigenomic	697660	3624555	pm:st	22	25	TGCCGCAGCGTGGGCCGCCCCCGCG	2154	1415
1056545	control->bgp->antigenomic	697660	3624645	pm:st	22	25	GCGGCCCGGGCGGCCGTCTGCCTCC	2244	1415
1056546	control->bgp->antigenomic	697660	3657935	pm:st	22	25	GGCGTGGGGGCGCGCTCGTCCGGCC	2254	1428
1056547	control->bgp->antigenomic	697660	3660085	pm:st	22	25	GCGACGCGGGCTTGGCCGCCGGGCG	1844	1429
1056548	control->bgp->antigenomic	697660	3691237	pm:st	22	25	CGCCTGAGGCGCGCCGCCCTGCCGC	2276	1441
1056549	control->bgp->antigenomic	697660	3724515	pm:st	22	25	CGCGCCAGCGGGGGGTGGCCTGCGC	2274	1454
1056550	control->bgp->antigenomic	697660	3737279	pm:st	22	25	GCTCCCAGGGCCGGTCGCGGGGCCG	2238	1459
1056551	control->bgp->antigenomic	697660	3749753	pm:st	22	25	CTGCGCCCCAGCGGGCGCGGGTCGG	1912	1464
1056552	control->bgp->antigenomic	697660	3813799	pm:st	22	25	CACGGCACGCCCCGCGGCGGGGAGC	1958	1489
1056553	control->bgp->antigenomic	697660	3827959	pm:st	22	25	CGCCCCGCGTCCGGCGCGCTCCGTG	758	1495
1056554	control->bgp->antigenomic	697660	3916513	pm:st	22	25	CGGGGGCCGCGCTTGGCCGGCGCAG	2272	1529
1056555	control->bgp->antigenomic	697660	3957087	pm:st	22	25	CGCCCGCTGGCCGGCGCCTGCCCGT	1886	1545
1056556	control->bgp->antigenomic	697660	3990759	pm:st	22	25	CGTGCGCCCGGGGGCCACTGCCGGG	2278	1558
1056557	control->bgp->antigenomic	697660	3993289	pm:st	22	25	GGGCCGCGCATGGGGCGCCGCCACG	2248	1559
1056558	control->bgp->antigenomic	697660	3993331	pm:st	22	25	CTCGCCCTGCCGGCGGCTGGGGCGC	2290	1559
1056559	control->bgp->antigenomic	697660	4018883	pm:st	22	25	GCGGGCGCGCTGCCCCCGGGTGTGC	2242	1569
1056560	control->bgp->antigenomic	697660	4024005	pm:st	22	25	GCGGCTGGCCGCCGCAGTGGCCGGC	2244	1571
1056561	control->bgp->antigenomic	697660	4024071	pm:st	22	25	CCCGGCCGGGCGCTGGCCCGAGTGC	2310	1571
1056562	control->bgp->antigenomic	697660	4121315	pm:st	22	25	CGCGCCGCCCACGTGGCCGCTGCCC	2274	1609
1056563	control->bgp->antigenomic	697660	4123465	pm:st	22	25	GGCCGACGCGCGGGGGGGCGCTGTC	1864	1610
1056564	control->bgp->antigenomic	697660	4123489	pm:st	22	25	CGCCAGGCACGCGCGCGCCAGCCGC	1888	1610
1056565	control->bgp->antigenomic	697660	4123629	pm:st	22	25	ACGCGGCGTCAGGGCGCCCGGGGCC	2028	1610
1056566	control->bgp->antigenomic	697660	4123849	pm:st	22	25	GGGCCCGCGGCGCTGCGGCCCAGGT	2248	1610
1056567	control->bgp->antigenomic	697660	4198117	pm:st	22	25	CGCCCCCAGCCGTCGCGGGCACGGG	2276	1639
1056568	control->bgp->antigenomic	697660	4326115	pm:st	22	25	CGCGCCCTGCGGGGGGGCCTCGCAG	2274	1689
1056569	control->bgp->antigenomic	697660	4326183	pm:st	22	25	AGCGGGCTGGCCGCAGGCGGCGCCG	2342	1689
1056570	control->bgp->antigenomic	697660	4402875	pm:st	22	25	GCCCTGCGCGGCGGGGCAGCGGTGG	2234	1719
1056571	control->bgp->antigenomic	697660	4402969	pm:st	22	25	CCGCTGGCGCGGGGGCAGAGCCCGG	2328	1719
1056572	control->bgp->antigenomic	697660	4423363	pm:st	22	25	GCGAGCGTGGGCCCACCGGCCGGCC	2242	1727
1056573	control->bgp->antigenomic	697660	4504481	pm:st	22	25	CTCCCGTACGGGGCGGGCGCGCCGG	1440	1759
1056574	control->bgp->antigenomic	697660	4504901	pm:st	22	25	GGGCTCGGCCACGTGCGGCGCGGCG	1860	1759
1056575	control->bgp->antigenomic	697660	4589403	pm:st	22	25	CGGCCCGCGGCCGCCGTCTACGGCC	1882	1792
1056576	control->bgp->antigenomic	697660	4589747	pm:st	22	25	GACGGGCCGGCAGGCGGCTCCCGGC	2226	1792
1056577	control->bgp->antigenomic	697660	4607771	pm:st	22	25	CCGGCGCTGGCGGCCGGCCACCACC	2330	1799
1056578	control->bgp->antigenomic	697660	4622657	pm:st	22	25	GGCGCGGGGGGCGACCGCGCGACCT	1856	1805
1056579	control->bgp->antigenomic	697660	4656125	pm:st	22	25	AGCCGGGCCGGCAGCGCGCCGTGCC	2044	1818
1056580	control->bgp->antigenomic	697660	4658471	pm:st	22	25	GCCACGGCTGCGGACGCCGGGCCGC	1830	1819
1056581	control->bgp->antigenomic	697660	4710163	pm:st	22	25	CCAGCCAGCGGCGCCTCCGCGCGGC	2322	1839
1056582	control->bgp->antigenomic	697660	4722115	pm:st	22	25	CACGCGGCCGCGGCTGTGCGCGGGG	1474	1844
1056583	control->bgp->antigenomic	697660	4751103	pm:st	22	25	CAGGCCGCGCTGGGGGGCGCCACGG	2302	1855
1056584	control->bgp->antigenomic	697660	4755287	pm:st	22	25	GGTCGTGAGCGCCCCGGCGGCGGCG	1366	1857
1056585	control->bgp->antigenomic	697660	4758797	pm:st	22	25	CCCCGGGCCGCCCTGGCCGTGAGCG	2316	1858
1056586	control->bgp->antigenomic	697660	4786911	pm:st	22	25	CGCGGGGGCAGCGGCCGCCCGCCAT	2270	1869
1056587	control->bgp->antigenomic	697660	4786949	pm:st	22	25	CCCGCCCGCGCTGGTGCCTGCGGGG	2308	1869
1056588	control->bgp->antigenomic	697660	4791277	pm:st	22	25	CCGCGGCCGCGCTGCGGCCCGCAGT	1516	1871
1056589	control->bgp->antigenomic	697660	4797189	pm:st	22	25	CCCTTCCGGCCGCTGGCGCGCCGGC	2308	1873
1056590	control->bgp->antigenomic	697660	4814329	pm:st	22	25	ACCCGCCGCTAGGCGCGGCCGCGCC	1528	1880
1056591	control->bgp->antigenomic	697660	4863329	pm:st	22	25	CGCGCGGGCGGCTTGCGCCGGGGGT	1888	1899
1056592	control->bgp->antigenomic	697660	4863667	pm:st	22	25	GACCGGCCCCCGGTGGGCGGGGACG	2226	1899
1056593	control->bgp->antigenomic	697660	4922185	pm:st	22	25	GGCCCCGCGGACCAGCGCGGTCCCG	1864	1922
1056594	control->bgp->antigenomic	697660	4939799	pm:st	22	25	AGCGGCGCGGCCTGCCGGGACGCGC	1558	1929
1056595	control->bgp->antigenomic	697660	4940445	pm:st	22	25	GTGCGGCCGCGCCGGCAGGGCCTGC	2204	1929
1056596	control->bgp->antigenomic	697660	4965695	pm:st	22	25	GGGAGCCGCTCGGCCGGGGCGACGG	1854	1939
1056597	control->bgp->antigenomic	697660	4966091	pm:st	22	25	GGGCGAGCTGGCGGGCGGCGCCTCC	2250	1939
1056598	control->bgp->antigenomic	697660	4989089	pm:st	22	25	GTCGCGATGCCCGCCCGGCCGCGGC	2208	1948
1056599	control->bgp->antigenomic	697660	4989329	pm:st	22	25	GGTGGGCGGGTGCGAGCCGCGGGCC	2448	1948
1056600	control->bgp->antigenomic	697660	5022013	pm:st	22	25	GGGTCGCGCCCCCCGGACGGGGTCG	1852	1961
1056601	control->bgp->antigenomic	697660	5022557	pm:st	22	25	CGCACCCCCCGCGCTGGCGGCCCGA	2396	1961
1056602	control->bgp->antigenomic	697660	5042505	pm:st	22	25	GGCCTGCTGGCGGTCCGGCGCGCGC	1864	1969
1056603	control->bgp->antigenomic	697660	5042911	pm:st	22	25	CGGGGCCCGGGGGCGCGTATGCCCG	2270	1969
1056604	control->bgp->antigenomic	697660	5055287	pm:st	22	25	GCGCGCGGCACGCGGCCGCGGTTGG	1846	1974
1056605	control->bgp->antigenomic	697660	5055563	pm:st	22	25	TAGCCCGCCGTGGGGCGCGGCCCCG	2122	1974
1056606	control->bgp->antigenomic	697660	5088563	pm:st	22	25	GCTCCGCGCGGCGACCCGGCGGCTC	1842	1987
1056607	control->bgp->antigenomic	697660	5089051	pm:st	22	25	CCGGCGCCCCCGGCTGCGGAGCAGC	2330	1987
1056608	control->bgp->antigenomic	697660	5094171	pm:st	22	25	CCGCGGTGAGGCCGCCCCGGCCCAG	2330	1989
1056609	control->bgp->antigenomic	697660	5119315	pm:st	22	25	GGTCCCCGCCGCCCGCAGCCGCGAG	1874	1999
1056610	control->bgp->antigenomic	697660	5121517	pm:st	22	25	CCGCGCGCCCGACCGCTGGCCGCAC	1516	2000
1056611	control->bgp->antigenomic	697660	5122255	pm:st	22	25	GGCGTGCGGACTCCCGCCGGGGGCC	2254	2000
1056612	control->bgp->antigenomic	697660	5144833	pm:st	22	25	GTCGGCCAGCGACCCGCGGGGGCCG	1792	2009
1056613	control->bgp->antigenomic	697660	5145283	pm:st	22	25	GCGCCGGTGCGCGCTGCCTGCCCGG	2242	2009
1056614	control->bgp->antigenomic	697660	5220715	pm:st	22	25	CTAGCGCGGCGTCCGCCGGGGCGCG	874	2039
1056615	control->bgp->antigenomic	697660	5221181	pm:st	22	25	GCTGCGGCCCGACCGCTGCGCGCGG	1340	2039
1056616	control->bgp->antigenomic	697660	5273317	pm:st	22	25	CGCCGAGGGCCTGCCCGGTGCGGGG	2276	2059
1056617	control->bgp->antigenomic	697660	5323619	pm:st	22	25	CGGGCGCGCAGCGCCGGCCGTCGAC	1378	2079
1056618	control->bgp->antigenomic	697660	5324197	pm:st	22	25	CAGGGGGCGCGACCGCGTGGCGGGC	1956	2079
1056619	control->bgp->antigenomic	697660	5350045	pm:st	22	25	GTCGGGGGGCGCCGCCTGCCACGCC	2204	2089
1056620	control->bgp->antigenomic	697660	5354953	pm:st	22	25	CCTCGCGGCCTGCCCGGCCGGCGTG	1992	2091
1056621	control->bgp->antigenomic	697660	5375653	pm:st	22	25	GTCGCTGCCGGGGGGGCGACGGGGC	2212	2099
1056622	control->bgp->antigenomic	697660	5421381	pm:st	22	25	GGCGCGGCCCGCGCGCTGCGGTCGA	1860	2117
1056623	control->bgp->antigenomic	697660	5426731	pm:st	22	25	AAGCGCTGCCGCGGCGGCCGCGGGG	2090	2119
1056624	control->bgp->antigenomic	697660	5426917	pm:st	22	25	CGCCCCTGGCCGGCCCAGGCGGCGT	2276	2119
1056625	control->bgp->antigenomic	697660	5426969	pm:st	22	25	CCGACGCACCGCGCTGGGCCCGGGG	2328	2119
1056626	control->bgp->antigenomic	697660	5452485	pm:st	22	25	GCGGCCGGGCACAGCCGCCCCGGTG	2244	2129
1056627	control->bgp->antigenomic	697660	5454147	pm:st	22	25	GCGGTCCGCTGCGACGGCGCGCCGG	1346	2130
1056628	control->bgp->antigenomic	697660	5454179	pm:st	22	25	CGGGCGGCCGAGCCGGGCTCGCGCT	1378	2130
1056629	control->bgp->antigenomic	697660	5455109	pm:st	22	25	CCCGTTGCGCGGGGGGCAGCCGGCG	2308	2130
1056630	control->bgp->antigenomic	697660	5488515	pm:st	22	25	GGGCGGGCGCCGTGGCCAGCCAGCG	2434	2143
1056631	control->bgp->antigenomic	697660	5502831	pm:st	22	25	CGCACCGCGGCCGGCCGCGACCAGG	1390	2149
1056632	control->bgp->antigenomic	697660	5503267	pm:st	22	25	GACGCCACCGGGGGGCGCTCGGCGC	1826	2149
1056633	control->bgp->antigenomic	697660	5521615	pm:st	22	25	GGCGCCCGGCTGCAGTGCCGCCGCC	2254	2156
1056634	control->bgp->antigenomic	697660	5554967	pm:st	22	25	CCTGAGCCCTGCGGGCCGCGCCCCG	2326	2169
1056635	control->bgp->antigenomic	697660	5588167	pm:st	22	25	GGGTGCCCGTGCCGCGGCTGGCCGG	2246	2182
1056636	control->bgp->antigenomic	697660	5653817	pm:st	22	25	GCCCGCGGCGAAGCGCGCGCGGCTG	1336	2208
1056637	control->bgp->antigenomic	697660	5654329	pm:st	22	25	GCGGCGCAGCGCTCCCGCGCTGGCG	1848	2208
1056638	control->bgp->antigenomic	697660	5654753	pm:st	22	25	CGGGCCGGGCGGCAGCTGACCCCGC	2272	2208
1056639	control->bgp->antigenomic	697660	5682917	pm:st	22	25	CGCCCTGCGCAGGCCGGCGGGGGGT	2276	2219
1056640	control->bgp->antigenomic	697660	5720835	pm:st	22	25	GTCGCGGGCGGCTGCCGGCCGAGGG	1794	2234
1056641	control->bgp->antigenomic	697660	5720929	pm:st	22	25	CGCGCCGGCCGCTTCGCCCGCCCTC	1888	2234
1056642	control->bgp->antigenomic	697660	5733217	pm:st	22	25	CGGCCCGCGCTGGCGGCCGGTCGTC	1376	2239
1056643	control->bgp->antigenomic	697660	5753703	pm:st	22	25	CGCGCCGGGCTGGCCGCGGCTACGG	1382	2247
1056644	control->bgp->antigenomic	697660	5787627	pm:st	22	25	ACGCCCGAGGGCGCGCAGGCGCCGC	2026	2260
1056645	control->bgp->antigenomic	697660	5795191	pm:st	22	25	CTGGCCCGCAGCGCGGCGGTCCGCG	1910	2263
1056646	control->bgp->antigenomic	697660	5886843	pm:st	22	25	CGTGCGGCCGGCCGCCTGCGTCGCC	1402	2299
1056647	control->bgp->antigenomic	697660	5887671	pm:st	22	25	GCCGGCAACGCCGGCGTGGGGCGCC	2230	2299
1056648	control->bgp->antigenomic	697660	5954273	pm:st	22	25	CGCGGGGCCGCCAGCGGTGGCAGCC	2272	2325
1056649	control->bgp->antigenomic	697660	5987609	pm:st	22	25	CCGCCTGCCCGTGGGGCGCCGTGGC	2328	2338
1056650	control->bgp->antigenomic	697660	5987719	pm:st	22	25	CGGCCCCCCGGGTGCGTGCGCCCTC	2438	2338
1056651	control->bgp->antigenomic	697660	5990085	pm:st	22	25	GCGGGGCGCCACCACGGGGCCGCAG	2244	2339
1056652	control->bgp->antigenomic	697660	5990095	pm:st	22	25	GGCGCGCTGCCGTTGGGCGGCCCGC	2254	2339
1056653	control->bgp->antigenomic	697660	6015671	pm:st	22	25	GCCGAGCGGCCCGGCTGCGCCCGCA	2230	2349
1056654	control->bgp->antigenomic	697660	6020803	pm:st	22	25	GCGCGGCAGGCCGGGCCCGCAAGCG	2242	2351
1056655	control->bgp->antigenomic	697660	6053693	pm:st	22	25	GGGCGCCGTCCGGGCGGGCACGTCC	1852	2364
1056656	control->bgp->antigenomic	697660	6087099	pm:st	22	25	CCCCGCCGCGCCCGCATCGCCACGG	1978	2377
1056657	control->bgp->antigenomic	697660	6091587	pm:st	22	25	GCGGCAGCGTCCGGCGGGCGCGCAC	1346	2379
1056658	control->bgp->antigenomic	697660	6168873	pm:st	22	25	GACCGGGTCGGCCGCCGCCACGGGC	1832	2409
1056659	control->bgp->antigenomic	697660	6186843	pm:st	22	25	CGGCGGGCTTCAGGCGCGGGCGCGG	1882	2416
1056660	control->bgp->antigenomic	697660	6187291	pm:st	22	25	CCGGCATGGCGCCGGCCGCGCTGCC	2330	2416
1056661	control->bgp->antigenomic	697660	6194021	pm:st	22	25	CGCGGAGCGCCGCCTCGCGGCTGGG	1380	2419
1056662	control->bgp->antigenomic	697660	6229251	pm:st	22	25	CGACGCGCGCTGCCGCAGCCCGGCG	770	2433
1056663	control->bgp->antigenomic	697660	6255415	pm:st	22	25	GCCGGCGCGGCTGCGCAGCGACGGC	1334	2443
1056664	control->bgp->antigenomic	697660	6286689	pm:st	22	25	CGCGACCGGGGGGGGACGCGCAGCC	1888	2455
1056665	control->bgp->antigenomic	697660	6322491	pm:st	22	25	GCGGCACCAGGCCGTGCGCGGCCCG	1850	2469
1056666	control->bgp->antigenomic	697660	6322951	pm:st	22	25	CCCGGGCCGGGCGTCCGCGCGGATC	2310	2469
1056667	control->bgp->antigenomic	697660	6373821	pm:st	22	25	CCACCGCCGGGGGGACGCGCTGGCG	1980	2489
1056668	control->bgp->antigenomic	697660	6386913	pm:st	22	25	CGGCGGTGCGGGCGCGAAGGCGGGC	2272	2494
1056669	control->bgp->antigenomic	697660	6419781	pm:st	22	25	GGCGGGGTCGTGGCCGCCTCGCCGC	1860	2507
1056670	control->bgp->antigenomic	697660	6475787	pm:st	22	25	ACGTCCCGGGCGGGCGCGCACCGCC	1546	2529
1056671	control->bgp->antigenomic	697660	6551357	pm:st	22	25	ACGTCGCACGGCGGCGCCGGCCGCG	316	2559
1056672	control->bgp->antigenomic	697660	6552915	pm:st	22	25	GGTCCGGGCCGCTGCCCACGCGGCG	1874	2559
1056673	control->bgp->antigenomic	697660	6553443	pm:st	22	25	GCCGGGTGGCCCGCCCGGTGCGCCT	2402	2559
1056674	control->bgp->antigenomic	791812	25311	pm:st	21	25	CGGCGGTGGCGCGCATGCCCCGCTC	2270	9
1056675	control->bgp->antigenomic	791812	63709	pm:st	21	25	CGGCCCGCTGGCGCGCAGATGCGCC	2268	24
1056676	control->bgp->antigenomic	791812	97049	pm:st	21	25	CCGGGGTCCGGCATGCGGCGGGCGA	2328	37
1056677	control->bgp->antigenomic	791812	101387	pm:st	21	25	ACGCGCATGCGCGGCTGGCGCGGGC	1546	39
1056678	control->bgp->antigenomic	791812	129849	pm:st	21	25	GCGGCGTGGGCCATACGGCGGGCGG	1848	50
1056679	control->bgp->antigenomic	791812	130361	pm:st	21	25	CCCGGGAGCCTGCGGGCAGGCCACG	2360	50
1056680	control->bgp->antigenomic	791812	130363	pm:st	21	25	TGGGCCATCCGCGCTGCCCGCCGCG	2362	50
1056681	control->bgp->antigenomic	791812	152871	pm:st	21	25	GACCGCGGGCCAACGCGCTGGGCCG	1830	59
1056682	control->bgp->antigenomic	791812	152925	pm:st	21	25	CGGGCGGCGCCGCGATGCTCCTCGC	1884	59
1056683	control->bgp->antigenomic	791812	153045	pm:st	21	25	CCGGGCGCGCTGCTTGGGAGCGCGC	2004	59
1056684	control->bgp->antigenomic	791812	153369	pm:st	21	25	CCGGCGGCTGCGTGGCCCCGCTACC	2328	59
1056685	control->bgp->antigenomic	791812	172271	pm:st	21	25	CGCGGCGGGGCGCTGATGCGCGACG	750	67
1056686	control->bgp->antigenomic	791812	178887	pm:st	21	25	GGGCCCGCATGCGCGGGGACGACCG	2246	69
1056687	control->bgp->antigenomic	791812	196427	pm:st	21	25	GGACGGTGCGCGGCATCGCCCCGGG	1866	76
1056688	control->bgp->antigenomic	791812	204495	pm:st	21	25	GGCCCGCCGCGCATCAGCGGGGAGG	2254	79
1056689	control->bgp->antigenomic	791812	204497	pm:st	21	25	GGCCCCGCCGCATGCAGGCGCTCGC	2256	79
1056690	control->bgp->antigenomic	791812	255271	pm:st	21	25	GCCGCCGCAGCGCATCCCTCCCGCG	1830	99
1056691	control->bgp->antigenomic	791812	328615	pm:st	21	25	CCGGGGCGCGTGCTGCCGAGACGCG	934	128
1056692	control->bgp->antigenomic	791812	330125	pm:st	21	25	CTGGGGCCCTGCACGCAGCCGGGCG	2444	128
1056693	control->bgp->antigenomic	791812	332567	pm:st	21	25	CCGCCGGATGCAGCCAGGCGCGGGC	2326	129
1056694	control->bgp->antigenomic	791812	357223	pm:st	21	25	CGCGGTAGCTGGCGCGCTCCGGCCG	1382	139
1056695	control->bgp->antigenomic	791812	358073	pm:st	21	25	GCCCCCCATGCGGAGGCGCACCGCG	2232	139
1056696	control->bgp->antigenomic	791812	363211	pm:st	21	25	GGGGCGCCGCATGGGGCTACGCCGC	2250	141
1056697	control->bgp->antigenomic	791812	383747	pm:st	21	25	CCACGCATGCGGGGGGGCCGCGGTG	2306	149
1056698	control->bgp->antigenomic	791812	462631	pm:st	21	25	GCCGCGCGCGTTGCGGGCACGCCCA	1830	180
1056699	control->bgp->antigenomic	791812	463235	pm:st	21	25	CCCGCCCGCGCCGAACCATGCGCCC	2434	180
1056700	control->bgp->antigenomic	791812	485181	pm:st	21	25	GCGCACGCCGCAGCCTAGCCGCCGC	1340	189
1056701	control->bgp->antigenomic	791812	494841	pm:st	21	25	CGCCGGTACACGCGGCCAGCGCGCG	760	193
1056702	control->bgp->antigenomic	791812	530425	pm:st	21	25	TCGCCGCGCGCGCCTGCTACGCGCC	504	207
1056703	control->bgp->antigenomic	791812	537273	pm:st	21	25	GCCCGCCCAGCAGCGCTTGCCGCCG	2232	209
1056704	control->bgp->antigenomic	791812	562145	pm:st	21	25	CCTCCCAGCGCGATGCGCGCGCCGC	1504	219
1056705	control->bgp->antigenomic	791812	595891	pm:st	21	25	CCCGTCAGCATCGCGGCGCCGCCGC	1970	232
1056706	control->bgp->antigenomic	791812	596363	pm:st	21	25	GGCGGGGCGCCCGCATGGGACGCGA	2442	232
1056707	control->bgp->antigenomic	791812	613225	pm:st	21	25	CGCCGCCGCCGGCAACGCACCGGGT	1384	239
1056708	control->bgp->antigenomic	791812	639289	pm:st	21	25	GCGGGGCGGCGCGGCATAGAGGCCG	1848	249
1056709	control->bgp->antigenomic	791812	639329	pm:st	21	25	CTGCGCGAGGGCCATGCGCGCGGGC	1888	249
1056710	control->bgp->antigenomic	791812	662723	pm:st	21	25	GCGGGGGCGCATCGCTCCCGTCCGC	2242	258
1056711	control->bgp->antigenomic	791812	662821	pm:st	21	25	AGGCGGCCCGCCAGCATGCCGCCGG	2340	258
1056712	control->bgp->antigenomic	791812	664915	pm:st	21	25	GGTCGCCAGCTGGCGCCTGCCGCCG	1874	259
1056713	control->bgp->antigenomic	791812	690765	pm:st	21	25	TCCGGGGCGCACGCTGTGCCGCCCG	2124	269
1056714	control->bgp->antigenomic	791812	690911	pm:st	21	25	CGGCGGGCATGCGCGCTCCCAGCGG	2270	269
1056715	control->bgp->antigenomic	791812	741831	pm:st	21	25	CCGGCGCACCGCGGCATGGGCGGTG	1990	289
1056716	control->bgp->antigenomic	791812	742075	pm:st	21	25	GCACCGTGCCGCGTGGGCAGCCGGG	2234	289
1056717	control->bgp->antigenomic	791812	767287	pm:st	21	25	GCGTGCCAGTAGGCGCGCCGGGGGC	1846	299
1056718	control->bgp->antigenomic	791812	788229	pm:st	21	25	CCCGGAGGGTTGGCGCGCTCCGGGC	2308	307
1056719	control->bgp->antigenomic	791812	792925	pm:st	21	25	CGCGGAAGGCGGGCATCGCCCGCGG	1884	309
1056720	control->bgp->antigenomic	791812	795605	pm:st	21	25	CCGGCGATAGCCTGCCGCCCGCGGG	2004	310
1056721	control->bgp->antigenomic	791812	817983	pm:st	21	25	GCGAGCGGCTGATGCGCGCCGCCGG	1342	319
1056722	control->bgp->antigenomic	791812	818017	pm:st	21	25	CGGCGGAGAGCTCGGCTGCGGCGCG	1376	319
1056723	control->bgp->antigenomic	791812	818307	pm:st	21	25	TCCGCCTGCCAGCCGTGCGCGCGGC	1666	319
1056724	control->bgp->antigenomic	791812	829135	pm:st	21	25	GGCGCCCAGGCGCGTAGGCCGGTGG	2254	323
1056725	control->bgp->antigenomic	791812	844499	pm:st	21	25	GGCCGGCGCAAGGCGCTAGCGCCCC	2258	329
1056726	control->bgp->antigenomic	791812	862137	pm:st	21	25	CCCCGCTGCGCGCCCGGATGGACCG	1976	336
1056727	control->bgp->antigenomic	791812	862545	pm:st	21	25	CGCCGCCAAGGCGCCGCATGCCGGG	2384	336
1056728	control->bgp->antigenomic	791812	869689	pm:st	21	25	GCGGGTCGAGCATGCCGGCGCGGGG	1848	339
1056729	control->bgp->antigenomic	791812	895769	pm:st	21	25	CCGGCTCGGTTGCGCGCCACCCCGC	2328	349
1056730	control->bgp->antigenomic	791812	929047	pm:st	21	25	CCGTCGATGCCCGCGGAGCGGGGGC	2326	362
1056731	control->bgp->antigenomic	791812	961511	pm:st	21	25	CCGTCGAGCTGGCGCGGAGCCGGCG	1510	375
1056732	control->bgp->antigenomic	791812	962281	pm:st	21	25	CTGGGCGGCGCGCATGCACGGGCCC	2280	375
1056733	control->bgp->antigenomic	791812	997687	pm:st	21	25	GCGCCACGGCCCAGCTGCACCGCGG	1846	389
1056734	control->bgp->antigenomic	791812	997843	pm:st	21	25	CCGCACCAGCTGCCAGGCGGCGCGC	2002	389
1056735	control->bgp->antigenomic	791812	998151	pm:st	21	25	CCCGCCGCAAGCGCTGCCCACGCGG	2310	389
1056736	control->bgp->antigenomic	791812	1023287	pm:st	21	25	GCGCCGCCGGCTGCATGCGCGGCAC	1846	399
1056737	control->bgp->antigenomic	791812	1028831	pm:st	21	25	CGCGGGGGCACAACGCGTGGGGGGG	2270	401
1056738	control->bgp->antigenomic	791812	1068273	pm:st	21	25	CGCGTCGCGTGCAAGCGCCGCGCCC	752	417
1056739	control->bgp->antigenomic	791812	1074891	pm:st	21	25	GGGGCGGCTCGCATGCCGTCCGGCC	2250	419
1056740	control->bgp->antigenomic	791812	1095557	pm:st	21	25	GGCGCCGCCCGCGCTGCATGGGGTG	2436	427
1056741	control->bgp->antigenomic	791812	1099619	pm:st	21	25	CGCGCGCGGCCGGCATGCTCGCAGC	1378	429
1056742	control->bgp->antigenomic	791812	1100389	pm:st	21	25	TGGGCGCGCGCGCTATGCCCCCCGG	2148	429
1056743	control->bgp->antigenomic	791812	1125727	pm:st	21	25	CGCCCGAGCCTGGCGCCAGCGCTGC	1886	439
1056744	control->bgp->antigenomic	791812	1127829	pm:st	21	25	CTCGCCGCAGCGGGGCGTAGGGCGG	1428	440
1056745	control->bgp->antigenomic	791812	1128403	pm:st	21	25	CCGCCGCTGCCGGATGCGACCCCGC	2002	440
1056746	control->bgp->antigenomic	791812	1194305	pm:st	21	25	GCGGGCACGCGCCTAGCTCCCGGCG	1344	466
1056747	control->bgp->antigenomic	791812	1195291	pm:st	21	25	ACCGGCCCCGGCAAGCTGCGGGCCG	2330	466
1056748	control->bgp->antigenomic	791812	1228489	pm:st	21	25	GGGGGGTACGCAAGCCCGCGCCCGG	2248	479
1056749	control->bgp->antigenomic	791812	1247481	pm:st	21	25	CGCCGGTAGCGCGCGATCGCGCGGC	760	487
1056750	control->bgp->antigenomic	791812	1253847	pm:st	21	25	CCGGCGTAGAGCCTGCGCGGGGGGG	2006	489
1056751	control->bgp->antigenomic	791812	1330487	pm:st	21	25	GCGCCCACGCATGCGTCGCCCGCCC	1846	519
1056752	control->bgp->antigenomic	791812	1394969	pm:st	21	25	CCGGGCATCTGCGGGCCGCGGAGGC	2328	544
1056753	control->bgp->antigenomic	791812	1407673	pm:st	21	25	GCCCCCAGCGCGCCGAATGCGCCCG	2232	549
1056754	control->bgp->antigenomic	791812	1426665	pm:st	21	25	CGGCGTGGCGCGCAGCGTTCGGCCG	744	557
1056755	control->bgp->antigenomic	791812	1426671	pm:st	21	25	CGCGCGGGCTGCCGGCAGCTCGCGT	750	557
1056756	control->bgp->antigenomic	791812	1433013	pm:st	21	25	CCCGCGATAGGCGCCGGCCCCGTCG	1972	559
1056757	control->bgp->antigenomic	791812	1433293	pm:st	21	25	GGCGGGGGGACCAAGCCGCGCTCCG	2252	559
1056758	control->bgp->antigenomic	791812	1458497	pm:st	21	25	GGGCGGTGCGCGCATGCCGTGGCGC	1856	569
1056759	control->bgp->antigenomic	791812	1458999	pm:st	21	25	CCGCGCTGCCAGCGCCCATCGGGGG	2358	569
1056760	control->bgp->antigenomic	791812	1461059	pm:st	21	25	GGCGGTGCGCGACCCAGCTCCGGGC	1858	570
1056761	control->bgp->antigenomic	791812	1461451	pm:st	21	25	GGGGCGGCCTGCCGGCATAGCCGCG	2250	570
1056762	control->bgp->antigenomic	791812	1510099	pm:st	21	25	GGCCGGCAGCCAGCCGTGCGGCCAG	2258	589
1056763	control->bgp->antigenomic	791812	1528089	pm:st	21	25	CCGGGCAGCAGCGCGTGGGCCGCTC	2328	596
1056764	control->bgp->antigenomic	791812	1535717	pm:st	21	25	CGCCGCGGCAGCATGCGCCCCCCGA	2276	599
1056765	control->bgp->antigenomic	791812	1561191	pm:st	21	25	TGCCCGCGTGCGCTGCTGGGGCGGC	2150	609
1056766	control->bgp->antigenomic	791812	1605823	pm:st	21	25	GCGCCGGCGCAGCCGTGCTCGCGTG	702	627
1056767	control->bgp->antigenomic	791812	1627927	pm:st	21	25	CCGTCGCAGCTGGGCGCCAGCCCCC	2326	635
1056768	control->bgp->antigenomic	791812	1662989	pm:st	21	25	ACGGGGACGGCGCCAGCTCGCCGGC	1548	649
1056769	control->bgp->antigenomic	791812	1663329	pm:st	21	25	CGCCGGCCTATGCGCGCCCGTCCCG	1888	649
1056770	control->bgp->antigenomic	791812	1663675	pm:st	21	25	GCCCGGAGCGTGCCAGCTGGCCCGC	2234	649
1056771	control->bgp->antigenomic	791812	1663693	pm:st	21	25	GGCGGCAGCTGGGCCGTGCCGTCCC	2252	649
1056772	control->bgp->antigenomic	791812	1694009	pm:st	21	25	GCGGGCGCGCAGCCGAGCTCTGCCC	1848	661
1056773	control->bgp->antigenomic	791812	1727419	pm:st	21	25	CCCCGGGCGCGCCGATACGGGGGGT	1978	674
1056774	control->bgp->antigenomic	791812	1727867	pm:st	21	25	GGCCAGTGCTGCGCACGCCCCGGGG	2426	674
1056775	control->bgp->antigenomic	791812	1740061	pm:st	21	25	GAGTCCGCAGCTGGGCGGCGCCCGC	1820	679
1056776	control->bgp->antigenomic	791812	1759935	pm:st	21	25	TCGCCCGCCAGCAACGCGCGCGCCG	1214	687
1056777	control->bgp->antigenomic	791812	1760227	pm:st	21	25	CCTCGGTCGCGCTGGCCACGCGCCC	1506	687
1056778	control->bgp->antigenomic	791812	1761051	pm:st	21	25	CCGGCCCGCAGGCTCGCCAGCCAGG	2330	687
1056779	control->bgp->antigenomic	791812	1766083	pm:st	21	25	GCGCGTCCCAGCATGCCGCCGGGCC	2242	689
1056780	control->bgp->antigenomic	791812	1766097	pm:st	21	25	GGCCCGTGTTGGCCAGGCGGCGCGC	2256	689
1056781	control->bgp->antigenomic	791812	1791325	pm:st	21	25	CGGGCCCGCATGCAGCCGCGACCCG	1884	699
1056782	control->bgp->antigenomic	791812	1794243	pm:st	21	25	GCGCGCCCACGCGGGGCATGGCTGG	2242	700
1056783	control->bgp->antigenomic	791812	1794441	pm:st	21	25	GGGCGGAGCAACGCGCAGCGGCCCC	2440	700
1056784	control->bgp->antigenomic	791812	1817369	pm:st	21	25	CCGGGCCAGCGCGCTAGCCCGCTCC	2328	709
1056785	control->bgp->antigenomic	791812	1919699	pm:st	21	25	GGCCGGCCAAGCTGGCGCGTGCGGG	2258	749
1056786	control->bgp->antigenomic	791812	1944893	pm:st	21	25	GCGCCCGCACGCGGGATGCGTCCCC	1852	759
1056787	control->bgp->antigenomic	791812	1970023	pm:st	21	25	CGCCGCGGCCTGAAGGCGCGAGGCG	1382	769
1056788	control->bgp->antigenomic	791812	1996511	pm:st	21	25	CGGCGTGCGCCCATGCTGCCCGGCC	2270	779
1056789	control->bgp->antigenomic	791812	2060517	pm:st	21	25	CGCCCCGCATAGCCCTGGCGGGCGC	2276	804
1056790	control->bgp->antigenomic	791812	2060553	pm:st	21	25	CACCGCGCCAGGGCCGCATGCGGGG	2312	804
1056791	control->bgp->antigenomic	791812	2093813	pm:st	21	25	CTCCCGTGGCAGCGCGGAGCCCGCC	2292	817
1056792	control->bgp->antigenomic	791812	2098955	pm:st	21	25	CCCCTGGCAAGTGCGCCCCGGCGCG	2314	819
1056793	control->bgp->antigenomic	791812	2126837	pm:st	21	25	AGGCCCGGCGAGGCGCCATCCCGCG	2036	830
1056794	control->bgp->antigenomic	791812	2149671	pm:st	21	25	GCCGAGGGCGCGGCTGCATGCGCGC	1830	839
1056795	control->bgp->antigenomic	791812	2192789	pm:st	21	25	CTCGCGGCATACGGCGCGCCGCCCC	1428	856
1056796	control->bgp->antigenomic	791812	2193191	pm:st	21	25	GCCGCGGCTAGCTGGCGCGGGGCAC	1830	856
1056797	control->bgp->antigenomic	791812	2201299	pm:st	21	25	GGCCGCGCGGGCGCGCTATCCACCC	2258	859
1056798	control->bgp->antigenomic	791812	2259747	pm:st	21	25	GCCCCGCGGCGCGGAGCATCCGGTG	1826	882
1056799	control->bgp->antigenomic	791812	2259807	pm:st	21	25	CGCCGCATGCCGCGCGCGTGCCTGC	1886	882
1056800	control->bgp->antigenomic	791812	2277683	pm:st	21	25	GCTCGCCTGGCAGCCGAGCGGGCCG	1842	889
1056801	control->bgp->antigenomic	791812	2286257	pm:st	21	25	CGCCCGAGCGCTGGCGCGTGCGACG	176	893
1056802	control->bgp->antigenomic	791812	2303387	pm:st	21	25	CACGGCCTGCCAGCTGGCGCCGCCG	1946	899
1056803	control->bgp->antigenomic	791812	2326731	pm:st	21	25	GGGGACCGCGCTGGGATGCCCCGCG	2250	908
1056804	control->bgp->antigenomic	791812	2326859	pm:st	21	25	GACCGGGGCATGCGCGCTGGGCCGG	2378	908
1056805	control->bgp->antigenomic	791812	2359643	pm:st	21	25	CGGCCGGGCAGCGCTGTGCGCTCGG	1882	921
1056806	control->bgp->antigenomic	791812	2426167	pm:st	21	25	GCGCCGGCCTGGCTGCTCGGCGGTG	1846	947
1056807	control->bgp->antigenomic	791812	2431271	pm:st	21	25	GCCGGGATACGCCCGGCGCCGGTGC	1830	949
1056808	control->bgp->antigenomic	791812	2431669	pm:st	21	25	GCCGCGGCGCGCTTGGCATCGGGGC	2228	949
1056809	control->bgp->antigenomic	791812	2456903	pm:st	21	25	GGCCCGGCGCATCGCGCTGCGTCCG	1862	959
1056810	control->bgp->antigenomic	791812	2459911	pm:st	21	25	CCCGGCCGCGGCGCATGTACCGGCC	2310	960
1056811	control->bgp->antigenomic	791812	2465991	pm:st	21	25	GGCGCGTAGCCGGCGCTCGGCGCAG	710	963
1056812	control->bgp->antigenomic	791812	2482649	pm:st	21	25	ACCGCCATCGGCGCGGGCTCGGGCG	2008	969
1056813	control->bgp->antigenomic	791812	2482973	pm:st	21	25	CCGCGCGCAGCTATGGGCGCCCGGG	2332	969
1056814	control->bgp->antigenomic	791812	2493195	pm:st	21	25	CCCCCCTCGAGCGCATCGCGGCCGG	2314	973
1056815	control->bgp->antigenomic	791812	2508125	pm:st	21	25	CGGCGCCATGGCAGCTCGCGGCCGG	1884	979
1056816	control->bgp->antigenomic	791812	2526395	pm:st	21	25	GCCCGCTAGCAGCCCGCCCGGAGGC	2234	986
1056817	control->bgp->antigenomic	791812	2533727	pm:st	21	25	CGCGGCGCGCGCAAGCCTGGGGTCC	1886	989
1056818	control->bgp->antigenomic	791812	2533731	pm:st	21	25	CGGGCTCGCGCCCCGATAGCGGGCC	1890	989
1056819	control->bgp->antigenomic	791812	2533843	pm:st	21	25	CCGCCCGGGCATGCGAGCCGCCGCT	2002	989
1056820	control->bgp->antigenomic	791812	2559867	pm:st	21	25	CCGCCGGCTCCGCGGGCATGCTCCC	2426	999
1056821	control->bgp->antigenomic	791812	2609985	pm:st	21	25	GCGCGCGCACGCAGCGTGGGGCCTG	1344	1019
1056822	control->bgp->antigenomic	791812	2610527	pm:st	21	25	CGCGCCCGCGCACAGCTCCCGAGCC	1886	1019
1056823	control->bgp->antigenomic	791812	2610617	pm:st	21	25	CCCCCGTGCGGCGGGCCATCGCGGT	1976	1019
1056824	control->bgp->antigenomic	791812	2626437	pm:st	21	25	GGCCGGGCCAGCGCATCCCGGAGCG	2436	1025
1056825	control->bgp->antigenomic	791812	2659169	pm:st	21	25	CGCACGCATGCAGGCGCCGGGGCGG	1888	1038
1056826	control->bgp->antigenomic	791812	2659245	pm:st	21	25	CCCGAGACAGCCAGGCGCCCGGCGC	1964	1038
1056827	control->bgp->antigenomic	791812	2659541	pm:st	21	25	GGAGGCGGGAGCGATGCGCGGCGGG	2260	1038
1056828	control->bgp->antigenomic	791812	2659569	pm:st	21	25	CTGGCGTGGCCTGCTGCCGCCCGCC	2288	1038
1056829	control->bgp->antigenomic	791812	2764475	pm:st	21	25	GCCCGTGCACGGCTGGCTGGCGGCC	2234	1079
1056830	control->bgp->antigenomic	791812	2764551	pm:st	21	25	CCCGCGGGGCAGTGCGCCTGCGTGC	2310	1079
1056831	control->bgp->antigenomic	791812	2773997	pm:st	21	25	CCGCCGGCGCGGGCTAGCAGGACCG	1516	1083
1056832	control->bgp->antigenomic	791812	2789845	pm:st	21	25	CCGCGGCGCTGCCTGGCCAGCGTGG	2004	1089
1056833	control->bgp->antigenomic	791812	2790113	pm:st	21	25	CGGGCCCGCCAGCATGCGTGCGCCC	2272	1089
1056834	control->bgp->antigenomic	791812	2841367	pm:st	21	25	CCGTCCCAGCCTGGCGCCTCCCGGG	2326	1109
1056835	control->bgp->antigenomic	791812	2892499	pm:st	21	25	GGCCGCATGCGCATGGCGCCGGCGG	2258	1129
1056836	control->bgp->antigenomic	791812	2917819	pm:st	21	25	CCCCGCAGCTGGCCGTGCGGCGACC	1978	1139
1056837	control->bgp->antigenomic	791812	2925201	pm:st	21	25	TCCCGCGCTATGCGCCGGCGGCGCG	1680	1142
1056838	control->bgp->antigenomic	791812	2925323	pm:st	21	25	GTCCGCGGGCCGCTGCATCCGCCGC	1802	1142
1056839	control->bgp->antigenomic	791812	2943413	pm:st	21	25	CCCGCGGACGGCTTTGCGCGCGGGG	1972	1149
1056840	control->bgp->antigenomic	791812	2958319	pm:st	21	25	CCGCGGCCACGTTGCGCGTGCCGGC	1518	1155
1056841	control->bgp->antigenomic	791812	2994157	pm:st	21	25	CCGCCCATCCGGGCGCGCACGCGCT	1516	1169
1056842	control->bgp->antigenomic	791812	3045283	pm:st	21	25	CTCCGGGCCGATCCGCGCACCGCCG	1442	1189
1056843	control->bgp->antigenomic	791812	3058891	pm:st	21	25	GGGCGGTGCCAGCTCAGCCGGCGGG	2250	1194
1056844	control->bgp->antigenomic	791812	3092045	pm:st	21	25	TCCGCCGGCTGGCAACGCGGGCCGG	2124	1207
1056845	control->bgp->antigenomic	791812	3092147	pm:st	21	25	GCCTGCGCCGCCCGCAATCCGCGCC	2226	1207
1056846	control->bgp->antigenomic	791812	3092193	pm:st	21	25	CGGCGGATGCAGCTGGCGCCCGGGC	2272	1207
1056847	control->bgp->antigenomic	791812	3121989	pm:st	21	25	GGGAGCACGCGCGCTGTCGCGCGGC	1348	1219
1056848	control->bgp->antigenomic	791812	3122911	pm:st	21	25	CGGGCGGCTGGCGTGATGCGCGGGG	2270	1219
1056849	control->bgp->antigenomic	791812	3199717	pm:st	21	25	CGCCACGCGGCATGGGCACGCCCCC	2276	1249
1056850	control->bgp->antigenomic	791812	3250947	pm:st	21	25	CCCGCCATCGCTGTGCGGCGCCGCC	2306	1269
1056851	control->bgp->antigenomic	791812	3302113	pm:st	21	25	CGGCGGGAGCATGCAGCCGCGGGGG	2272	1289
1056852	control->bgp->antigenomic	791812	3324883	pm:st	21	25	CCGCACGCAGATCCGCGCCCCCGGC	2002	1298
1056853	control->bgp->antigenomic	791812	3325113	pm:st	21	25	GCCACGGAGCATGCCGGCCGCCCGC	2232	1298
1056854	control->bgp->antigenomic	791812	3325327	pm:st	21	25	CCCGACATCTGGCGGGCGCCCCCGC	2446	1298
1056855	control->bgp->antigenomic	791812	3327285	pm:st	21	25	GCGCGGGCCGCGCCTATCTGGCGGG	1844	1299
1056856	control->bgp->antigenomic	791812	3429349	pm:st	21	25	CCGTCCGCGCGCATCGCACCGGCCC	1508	1339
1056857	control->bgp->antigenomic	791812	3430171	pm:st	21	25	CCGGTGGCGCCAGGCTGCGGGGGGT	2330	1339
1056858	control->bgp->antigenomic	791812	3457885	pm:st	21	25	CGGGCGGCCGCATCAGGCACCGCGG	1884	1350
1056859	control->bgp->antigenomic	791812	3457969	pm:st	21	25	CCCGCGCCATCAGCGCGCCTGGCCG	1968	1350
1056860	control->bgp->antigenomic	791812	3458037	pm:st	21	25	AGGCCTCGGCGCTGCCTGGGCCGCG	2036	1350
1056861	control->bgp->antigenomic	791812	3458287	pm:st	21	25	CTGCCCGCGCTGGCAGCTGGGCCGC	2286	1350
1056862	control->bgp->antigenomic	791812	3506911	pm:st	21	25	CGGCCGGCGCCAGGCAGCAGGGCAC	2270	1369
1056863	control->bgp->antigenomic	791812	3532491	pm:st	21	25	GGGCGCGCAGGGCTGCAGCCGCCGA	2250	1379
1056864	control->bgp->antigenomic	791812	3532511	pm:st	21	25	CGGGCGGCTATGCGCGGGGTGGGCG	2270	1379
1056865	control->bgp->antigenomic	791812	3558051	pm:st	21	25	GTCCCCGTGCCCGCGATGCGGCGGG	2210	1389
1056866	control->bgp->antigenomic	791812	3558083	pm:st	21	25	GCGCCCGCATCGCGCCATGCGGCGG	2242	1389
1056867	control->bgp->antigenomic	791812	3558239	pm:st	21	25	CGCGCTATGGGGCGCGCTGGGGGGC	2398	1389
1056868	control->bgp->antigenomic	791812	3583769	pm:st	21	25	CCGCGAGCATGCAGGCGGGCCGGCC	2328	1399
1056869	control->bgp->antigenomic	791812	3609045	pm:st	21	25	CCGCGCCAGGCGCGTGCTGCGCCTC	2004	1409
1056870	control->bgp->antigenomic	791812	3609371	pm:st	21	25	ACCGGCCATGCGCCCAGCGGCCCCG	2330	1409
1056871	control->bgp->antigenomic	791812	3657571	pm:st	21	25	CGCCGTCGGGCCACGCTGCGCTGGG	1890	1428
1056872	control->bgp->antigenomic	791812	3691215	pm:st	21	25	GGCGCCCAAGCAGCGCGCCGCAGGC	2254	1441
1056873	control->bgp->antigenomic	791812	3723629	pm:st	21	25	CGCCGCGGGCGCTGCCCAACGCGGT	1388	1454
1056874	control->bgp->antigenomic	791812	3756897	pm:st	21	25	CGGCCACGCGCCAGCACAGGCGCGG	1376	1467
1056875	control->bgp->antigenomic	791812	3762471	pm:st	21	25	GCCGCGGCCAGCTGAGCGTGCGGCC	1830	1469
1056876	control->bgp->antigenomic	791812	3788087	pm:st	21	25	GCGAGCCGCGCATGGCCAGCGCGGG	1846	1479
1056877	control->bgp->antigenomic	791812	3791035	pm:st	21	25	GCCCGGGCCAGGCTGCGCCGTGAGC	2234	1480
1056878	control->bgp->antigenomic	791812	3864923	pm:st	21	25	CGGCCGCGGGAGCGCAGCTGACGGG	1882	1509
1056879	control->bgp->antigenomic	791812	3891065	pm:st	21	25	GAGGGGCCAGGGCGCATGCCGCGCG	2424	1519
1056880	control->bgp->antigenomic	791812	3916483	pm:st	21	25	GCGCCCCGCTGGTGAGCGCCCGCGA	2242	1529
1056881	control->bgp->antigenomic	791812	3916485	pm:st	21	25	GCGGCCCAGGCCTGGCGTTCGCGGG	2244	1529
1056882	control->bgp->antigenomic	791812	3924149	pm:st	21	25	GCCGCGCCCGCCATGCCAGCGTGCC	2228	1532
1056883	control->bgp->antigenomic	791812	3990313	pm:st	21	25	GCCGCGGCGAGCAGCGCCATCCCCG	1832	1558
1056884	control->bgp->antigenomic	791812	3993285	pm:st	21	25	GCGGACGGCGCCGCAGCATCGGGCC	2244	1559
1056885	control->bgp->antigenomic	791812	4023611	pm:st	21	25	GCGGCCACCATGGCGCTGCCGCGCG	1850	1571
1056886	control->bgp->antigenomic	791812	4024039	pm:st	21	25	CGCCGGAAGCCGGGCGATGCCGGCC	2278	1571
1056887	control->bgp->antigenomic	791812	4024199	pm:st	21	25	CGGCGGGCCTGCGCATCACCGGGCC	2438	1571
1056888	control->bgp->antigenomic	791812	4044247	pm:st	21	25	CCGGCGGCCATGCCGCGCTCAGCGG	2006	1579
1056889	control->bgp->antigenomic	791812	4094933	pm:st	21	25	CCCGTCGCGCATGCAGGCGCCGCGG	1492	1599
1056890	control->bgp->antigenomic	791812	4095675	pm:st	21	25	GCCCGGGCAGGAGCGTTGCGGCGGG	2234	1599
1056891	control->bgp->antigenomic	791812	4146497	pm:st	21	25	GGGCTGGGCCAGCTGCGCACGCGCG	1856	1619
1056892	control->bgp->antigenomic	791812	4157133	pm:st	21	25	GGCGGCCCAGCAGCGCACGGCCCTG	2252	1623
1056893	control->bgp->antigenomic	791812	4171761	pm:st	21	25	CCGCGGTGCCATGCCGCGCGCGCGA	1520	1629
1056894	control->bgp->antigenomic	791812	4172485	pm:st	21	25	GCGGCGTTGGCCATCCGCGGCGGCC	2244	1629
1056895	control->bgp->antigenomic	791812	4172491	pm:st	21	25	GGGCGCGCAGGCGATGCTCCGCCGG	2250	1629
1056896	control->bgp->antigenomic	791812	4190437	pm:st	21	25	CGCCCCATGGCGCAGTGCCCGCCGC	2276	1636
1056897	control->bgp->antigenomic	791812	4198171	pm:st	21	25	CCGGCCGCAGCCCGCATGCCGTCCC	2330	1639
1056898	control->bgp->antigenomic	791812	4223325	pm:st	21	25	CGGGCGGCGCGCAAGCCAGCGCCAC	1884	1649
1056899	control->bgp->antigenomic	791812	4223683	pm:st	21	25	GCGCCGCCAATGCGCCGGCGGCGGT	2242	1649
1056900	control->bgp->antigenomic	791812	4274489	pm:st	21	25	GCGGCGATGCCAGGGCGCGGCGGAC	1848	1669
1056901	control->bgp->antigenomic	791812	4290259	pm:st	21	25	GGCCGCGGCATCGAGCGCTGGGCGG	2258	1675
1056902	control->bgp->antigenomic	791812	4290431	pm:st	21	25	GGCGGCGGATGCGCTGCCTGCCGGG	2430	1675
1056903	control->bgp->antigenomic	791812	4326091	pm:st	21	25	GGGCGCGTGCGGGCATCGCTGGGCC	2250	1689
1056904	control->bgp->antigenomic	791812	4326177	pm:st	21	25	ACGGGGGCCAGGCTCGCTGCGGGCC	2336	1689
1056905	control->bgp->antigenomic	791812	4422981	pm:st	21	25	GGCGCCGCATGCCGCGCTGGGTCGG	1860	1727
1056906	control->bgp->antigenomic	791812	4423127	pm:st	21	25	CCGGCGAGCCATGCCCGCGTCCGGG	2006	1727
1056907	control->bgp->antigenomic	791812	4428131	pm:st	21	25	CGTGCGCAAGCCGGCGCAGGGCCGC	1890	1729
1056908	control->bgp->antigenomic	791812	4489541	pm:st	21	25	GGCGCAGCTGCGCCATCGGGCGCGG	1860	1753
1056909	control->bgp->antigenomic	791812	4581845	pm:st	21	25	CCGGGCAGGCTGCGCGCTGACGCGG	2004	1789
1056910	control->bgp->antigenomic	791812	4589925	pm:st	21	25	GCCGGAGAGCTGCGCCCCCACGGGG	2404	1792
1056911	control->bgp->antigenomic	791812	4589963	pm:st	21	25	GGGGGCACTGGGCGCGCTTGGCGCG	2442	1792
1056912	control->bgp->antigenomic	791812	4655401	pm:st	21	25	GAGGGCTGCGCGGGCTGCCGCGACG	1320	1818
1056913	control->bgp->antigenomic	791812	4656319	pm:st	21	25	GCTGCCGCACGGCCCAGCTGCGGGC	2238	1818
1056914	control->bgp->antigenomic	791812	4658875	pm:st	21	25	GCCCAGCCAGCAAGCGCGCCGGGCG	2234	1819
1056915	control->bgp->antigenomic	791812	4722623	pm:st	21	25	CCACGGGGCAGCTCGCGTCCGCCGC	1982	1844
1056916	control->bgp->antigenomic	791812	4760417	pm:st	21	25	CGGCCGACGGCGTTGCGCCGGCCCT	1376	1859
1056917	control->bgp->antigenomic	791812	4760555	pm:st	21	25	CCGGCCGTCTGAGCGCGCACGGCCC	1514	1859
1056918	control->bgp->antigenomic	791812	4760871	pm:st	21	25	GCCTGGTAGCGCGCAGCCCGCGCGC	1830	1859
1056919	control->bgp->antigenomic	791812	4761047	pm:st	21	25	CCGGGCGCTGTGATGCGCGCGGCCC	2006	1859
1056920	control->bgp->antigenomic	791812	4771585	pm:st	21	25	CCCGAGGCGGCTACGCTGCCGGGCC	2304	1863
1056921	control->bgp->antigenomic	791812	4786877	pm:st	21	25	GCAGGCGCCGGGCTGCATGCCGGCG	2236	1869
1056922	control->bgp->antigenomic	791812	4789031	pm:st	21	25	GCCCCGCGCGCGTGCAGCTCAGCGG	1830	1870
1056923	control->bgp->antigenomic	791812	4820229	pm:st	21	25	CCCGCCGGCTCCGCATGGCACGCGC	2308	1882
1056924	control->bgp->antigenomic	791812	4824559	pm:st	21	25	CCGCGGTTGCAGGGCGCGCGGCGCT	1518	1884
1056925	control->bgp->antigenomic	791812	4838083	pm:st	21	25	GCGGGCAGCAGCCCCGCTCGGGAGG	2242	1889
1056926	control->bgp->antigenomic	791812	4855647	pm:st	21	25	CGCGGGGCGCCATACGGCCGACGGG	1886	1896
1056927	control->bgp->antigenomic	791812	4889451	pm:st	21	25	CACCGGCCCATGCGCCGCACCCGGC	2410	1909
1056928	control->bgp->antigenomic	791812	4922207	pm:st	21	25	CGCCCACGCGCGATGGGCTGCCGGG	1886	1922
1056929	control->bgp->antigenomic	791812	4922761	pm:st	21	25	GGCGGGGCCCAGCGCAGCTGCTCCG	2440	1922
1056930	control->bgp->antigenomic	791812	4940517	pm:st	21	25	CGCCCCATAGCGGGGCGCCAGGCGC	2276	1929
1056931	control->bgp->antigenomic	791812	4954945	pm:st	21	25	GCGCCGTGCCGTGCGCTCCCAGCGC	1344	1935
1056932	control->bgp->antigenomic	791812	4988741	pm:st	21	25	GGCGCGCCAAGCGGGCGCAGCCTCG	1860	1948
1056933	control->bgp->antigenomic	791812	4988765	pm:st	21	25	CGCGCGCCTTGCGAGCGCTGGCCCG	1884	1948
1056934	control->bgp->antigenomic	791812	4989195	pm:st	21	25	CCCCGCCAAGCCAGGCGCCGCTCGC	2314	1948
1056935	control->bgp->antigenomic	791812	4991423	pm:st	21	25	CCAGCGGCATGCCCGCAGCCGCGCG	1982	1949
1056936	control->bgp->antigenomic	791812	5022043	pm:st	21	25	CGGACCCACAGCTGGCGCGGGGCCG	1882	1961
1056937	control->bgp->antigenomic	791812	5042913	pm:st	21	25	CGGGGCATGGCGCCGCACAGCCCGG	2272	1969
1056938	control->bgp->antigenomic	791812	5068467	pm:st	21	25	GAGCCGGCAGCGCTGCCCAGGGCGC	2226	1979
1056939	control->bgp->antigenomic	791812	5094091	pm:st	21	25	GGGGGCCGCGGCCATGCCTCCGACG	2250	1989
1056940	control->bgp->antigenomic	791812	5119409	pm:st	21	25	CCCGGCGTAGCCCAGCGGCTCCGGG	1968	1999
1056941	control->bgp->antigenomic	791812	5119769	pm:st	21	25	CCGCCCCCGGCATGCTCGCGGTGCC	2328	1999
1056942	control->bgp->antigenomic	791812	5170521	pm:st	21	25	CGGTGGCAGCTGGCCGCGACCCCCG	1880	2019
1056943	control->bgp->antigenomic	791812	5170871	pm:st	21	25	GCCGCGCATGCCGCGCTAGGCCGCC	2230	2019
1056944	control->bgp->antigenomic	791812	5188077	pm:st	21	25	CCGACGCGGCGCAGCATGCGGGCGG	1516	2026
1056945	control->bgp->antigenomic	791812	5246957	pm:st	21	25	CCGCGCGGGCTGGCGCGTTGGCGTG	1516	2049
1056946	control->bgp->antigenomic	791812	5247709	pm:st	21	25	CGGGGCGATGCCACTGCGCCGGCCG	2268	2049
1056947	control->bgp->antigenomic	791812	5254473	pm:st	21	25	GGCGCGCGGCATGGCGCCACGTCGG	1352	2052
1056948	control->bgp->antigenomic	791812	5288651	pm:st	21	25	GGGGGCGAGCTGGCCGGCACGGGTG	2250	2065
1056949	control->bgp->antigenomic	791812	5288729	pm:st	21	25	CCGCCGGATGCGGGCAAGCCGCGGC	2328	2065
1056950	control->bgp->antigenomic	791812	5321535	pm:st	21	25	GGCGCGCCACGGCGCAGCTCGCGCA	1854	2078
1056951	control->bgp->antigenomic	791812	5323759	pm:st	21	25	CCGCGCGCGCACCGCTGATGGCCGC	1518	2079
1056952	control->bgp->antigenomic	791812	5324515	pm:st	21	25	CGGCACAGCTTGCCCGGCGCCCCGG	2274	2079
1056953	control->bgp->antigenomic	791812	5349725	pm:st	21	25	CGGGCCCATCGCGATGCGCCGCGCG	1884	2089
1056954	control->bgp->antigenomic	791812	5354811	pm:st	21	25	GCGGGGATTGCAGCGGCCGCGCGCG	1850	2091
1056955	control->bgp->antigenomic	791812	5355397	pm:st	21	25	CCGCCCATGCGCACCCGCCGGGCGA	2436	2091
1056956	control->bgp->antigenomic	791812	5375447	pm:st	21	25	CCGGCGGCCGCGCGCATCATCCGCG	2006	2099
1056957	control->bgp->antigenomic	791812	5375711	pm:st	21	25	CGGGACCGCTGGCGCGCAACCCGGG	2270	2099
1056958	control->bgp->antigenomic	791812	5400873	pm:st	21	25	GCCGGGGGTGCTGCGCGCTCCCGCT	1832	2109
1056959	control->bgp->antigenomic	791812	5420871	pm:st	21	25	GGGGTCGCGATCCGCAGCGGCGCGG	1350	2117
1056960	control->bgp->antigenomic	791812	5426521	pm:st	21	25	CGGTCGGTGCGCCTGGGCAGGCGCC	1880	2119
1056961	control->bgp->antigenomic	791812	5426885	pm:st	21	25	GCGGGGAACGCGCTGGCAGGCGCCC	2244	2119
1056962	control->bgp->antigenomic	791812	5454683	pm:st	21	25	CGCCGCGCTGGCCGAGCTTGCCGGC	1882	2130
1056963	control->bgp->antigenomic	791812	5478173	pm:st	21	25	CCGCGCATCTGGCGCGCGAGGGCCC	2332	2139
1056964	control->bgp->antigenomic	791812	5554157	pm:st	21	25	CCGCCGATAGCCCGCGCTGCGGCGG	1516	2169
1056965	control->bgp->antigenomic	791812	5580243	pm:st	21	25	CCGGCCCGGGCATGCGCGTACCGGG	2002	2179
1056966	control->bgp->antigenomic	791812	5580507	pm:st	21	25	GGTCCCCGCGCGCGGCATTCGGCCG	2266	2179
1056967	control->bgp->antigenomic	791812	5587901	pm:st	21	25	CCCCGCGCACGCCGCATGCACCCGG	1980	2182
1056968	control->bgp->antigenomic	791812	5631323	pm:st	21	25	CGGAGGGCAGCATGGCGCCGCGCGG	1882	2199
1056969	control->bgp->antigenomic	791812	5653999	pm:st	21	25	CCGCGCGATCGCCCGCAGCCTCCGG	1518	2208
1056970	control->bgp->antigenomic	791812	5654341	pm:st	21	25	GGCGCGTGCGCTGGCAACGGCGGGG	1860	2208
1056971	control->bgp->antigenomic	791812	5654373	pm:st	21	25	CGTCCGGCGCCGCATTGGGCGGGCG	1892	2208
1056972	control->bgp->antigenomic	791812	5688011	pm:st	21	25	GGGGCGGCATGCGCGCCTGCGGTCG	2250	2221
1056973	control->bgp->antigenomic	791812	5688015	pm:st	21	25	GGCGCCGCCAACTCGGGCGGGCGGT	2254	2221
1056974	control->bgp->antigenomic	791812	5720925	pm:st	21	25	CGGCGCGCAGCGCCGGATGGTGCCC	1884	2234
1056975	control->bgp->antigenomic	791812	5721371	pm:st	21	25	CCGGCGGCAGCGCGCATACCCGGGG	2330	2234
1056976	control->bgp->antigenomic	791812	5746563	pm:st	21	25	CTCCCGTGCCCGGGCAGCGTGCGCC	1922	2244
1056977	control->bgp->antigenomic	791812	5753699	pm:st	21	25	CGGCGGGCCCGGCAACGCACGAGCG	1378	2247
1056978	control->bgp->antigenomic	791812	5754563	pm:st	21	25	GCGCCGTGGCCCCGCATGCCGAGGC	2242	2247
1056979	control->bgp->antigenomic	791812	5758823	pm:st	21	25	CGCGGGCATTGCCGCGCGCGCCCGT	1382	2249
1056980	control->bgp->antigenomic	791812	5758841	pm:st	21	25	CGTGGGTGCGCGGCAACGCGGGCGG	1400	2249
1056981	control->bgp->antigenomic	791812	5785293	pm:st	21	25	GGGGCCGGGCGCGATGCTGCGTCGC	2252	2259
1056982	control->bgp->antigenomic	791812	5810911	pm:st	21	25	CGGACCGCGCTCGCATGGGGCCGGC	2270	2269
1056983	control->bgp->antigenomic	791812	5820885	pm:st	21	25	CCGCCCGCGCTGCCTGGCACCCGAG	2004	2273
1056984	control->bgp->antigenomic	791812	5821323	pm:st	21	25	GGAGGGGCAGCGCGCGGATGGGCGC	2442	2273
1056985	control->bgp->antigenomic	791812	5906677	pm:st	21	25	CGCTCCGCGCGCATCGCTGCCGCGC	756	2307
1056986	control->bgp->antigenomic	791812	5938911	pm:st	21	25	CGGTCGGGCATGCTGCCGGGCCCGC	2270	2319
1056987	control->bgp->antigenomic	791812	5987141	pm:st	21	25	GGCGGGCGCATTGGCGCGTCGCGCC	1860	2338
1056988	control->bgp->antigenomic	791812	5987675	pm:st	21	25	GACCCCGCCAGGCGATCGCCGGGCC	2394	2338
1056989	control->bgp->antigenomic	791812	6014737	pm:st	21	25	GTGCGGAGCGATCGCGCGGCCCGCG	1296	2349
1056990	control->bgp->antigenomic	791812	6020889	pm:st	21	25	CCGCCGCGGGGCATCAGCTGGCCGG	2328	2351
1056991	control->bgp->antigenomic	791812	6085867	pm:st	21	25	CGGCGGGCAGCGCACTCGCGCGGAG	746	2377
1056992	control->bgp->antigenomic	791812	6087005	pm:st	21	25	CGGGCGGCGCTGGCATGCCGCTGCG	1884	2377
1056993	control->bgp->antigenomic	791812	6143693	pm:st	21	25	GGGGCGCGTCAGATGCGGCGGGGGG	2252	2399
1056994	control->bgp->antigenomic	791812	6153901	pm:st	21	25	GAGCGCAGCGCTGTGCCCCGCGGGC	2220	2403
1056995	control->bgp->antigenomic	791812	6154073	pm:st	21	25	TGCCCGGCTGCGCGCTTGCGCCCGC	2392	2403
1056996	control->bgp->antigenomic	791812	6169371	pm:st	21	25	CCGGCTTGGCCACCTGCGCCCGGCG	2330	2409
1056997	control->bgp->antigenomic	791812	6193985	pm:st	21	25	GCGCCGAGCGGCCATCCGCGGCACG	1344	2419
1056998	control->bgp->antigenomic	791812	6194949	pm:st	21	25	CACCGGGGCAAGCCGGCTCGGGCCG	2308	2419
1056999	control->bgp->antigenomic	791812	6220557	pm:st	21	25	CCCCGGCAGCGGATGCGCTGGCGCC	2316	2429
1057000	control->bgp->antigenomic	791812	6253773	pm:st	21	25	GGGGCGATCGCGGGGCTGCCAGGCG	2252	2442
1057001	control->bgp->antigenomic	791812	6271699	pm:st	21	25	GGCCACGCATGGGGCGAGCCGCCGG	2258	2449
1057002	control->bgp->antigenomic	791812	6286661	pm:st	21	25	GGCGGCGGCTGCATAGGGCCGCGCG	1860	2455
1057003	control->bgp->antigenomic	791812	6286691	pm:st	21	25	CGACGGCCAGCGCGGCTGCCGCTCC	1890	2455
1057004	control->bgp->antigenomic	791812	6322677	pm:st	21	25	AGCGGGGCCGCGCGGAATCGCGCGC	2036	2469
1057005	control->bgp->antigenomic	791812	6322881	pm:st	21	25	GCTGGGAGCTGCGCTCCCGGCGCCG	2240	2469
1057006	control->bgp->antigenomic	791812	6323003	pm:st	21	25	GCGCGGGGCATCGCTGCCAGGGCCG	2362	2469
1057007	control->bgp->antigenomic	791812	6353765	pm:st	21	25	CCCGGCGCCTGCGCATGGCGAGGGC	2404	2481
1057008	control->bgp->antigenomic	791812	6373847	pm:st	21	25	CCGGGCGGCGCGCATTCGGGGACGC	2006	2489
1057009	control->bgp->antigenomic	791812	6374099	pm:st	21	25	GGCCCCGAACTGCGCGCTGGCGCCG	2258	2489
1057010	control->bgp->antigenomic	791812	6386911	pm:st	21	25	CGCGGGGCGGCATGGCACAGCCCCG	2270	2494
1057011	control->bgp->antigenomic	791812	6387079	pm:st	21	25	GGCCGCTGGGGCGCGCATGCAGCGC	2438	2494
1057012	control->bgp->antigenomic	791812	6398793	pm:st	21	25	GGCGCGCGGGCTGCGCGATGGCCGT	1352	2499
1057013	control->bgp->antigenomic	791812	6419809	pm:st	21	25	CGCCGGCGGGATAGCCGCACGCCGC	1888	2507
1057014	control->bgp->antigenomic	791812	6450645	pm:st	21	25	CCGCCCGCCATGCTGGCGCGCCTCG	2004	2519
1057015	control->bgp->antigenomic	791812	6486625	pm:st	21	25	TCGGGGAGGCGTGCTGCGCCCCCGC	2144	2533
1057016	control->bgp->antigenomic	791812	6486811	pm:st	21	25	CCGGCGAGCCAGCGGCCATCGGCCG	2330	2533
1057017	control->bgp->antigenomic	791812	6520015	pm:st	21	25	GGCGGGAGCGCCGCGACATGCGCCC	2254	2546
1057018	control->bgp->antigenomic	791812	6527693	pm:st	21	25	GGGGCGCCATCGCAGGTGCCCGGCG	2252	2549
1057019	control->bgp->antigenomic	791812	6552557	pm:st	21	25	CCGCCCGCCCGCGCTAGTACGGCGG	1516	2559
1057020	control->bgp->antigenomic	791812	6552903	pm:st	21	25	GGCTCGAGCGCGATCCGGGGGGCGC	1862	2559
1057021	control->bgp->antigenomic	1054168	63269	pm:st	18	25	GCCGTTAGCAGGGCCATGCGGACCG	1828	24
1057022	control->bgp->antigenomic	1054168	76279	pm:st	18	25	AGGCGGTGGCTGCCAGCGTCCCTGA	2038	29
1057023	control->bgp->antigenomic	1054168	96071	pm:st	18	25	GGGCCTGTGGCATGCGAGCGAGACG	1350	37
1057024	control->bgp->antigenomic	1054168	96605	pm:st	18	25	CGTCCCTGCGTATTGCCGCTGGGGG	1884	37
1057025	control->bgp->antigenomic	1054168	127269	pm:st	18	25	GCCGTCGCCCGCAGGCATAAGCCAG	1828	49
1057026	control->bgp->antigenomic	1054168	127325	pm:st	18	25	CGCCGGGCGTTGCTGCCAGTTGTCC	1884	49
1057027	control->bgp->antigenomic	1054168	130245	pm:st	18	25	GGGTGGCCTGGCGCCAATCGACCGT	2244	50
1057028	control->bgp->antigenomic	1054168	172195	pm:st	18	25	GACGGGCGCCTATGAGCGACTCGGC	674	67
1057029	control->bgp->antigenomic	1054168	177965	pm:st	18	25	GAGGTCGCGCTCAATCGGCGGGGCT	1324	69
1057030	control->bgp->antigenomic	1054168	196977	pm:st	18	25	GTTGTGGCCAGCACTGCCCTGGCGC	2416	76
1057031	control->bgp->antigenomic	1054168	203207	pm:st	18	25	ACTGTCCAGCGTAGTGCGCGCGGGG	966	79
1057032	control->bgp->antigenomic	1054168	222265	pm:st	18	25	AACCAGCGGCATGCCAGCTGCGGCG	2104	86
1057033	control->bgp->antigenomic	1054168	229053	pm:st	18	25	TCGCACGCGCCTGGCTCATGGACCG	1212	89
1057034	control->bgp->antigenomic	1054168	254735	pm:st	18	25	GTCGCGGCGCTGGGCGCATACTTGG	1294	99
1057035	control->bgp->antigenomic	1054168	255663	pm:st	18	25	GATCCCGCGCATCTGGGCTACCGGC	2222	99
1057036	control->bgp->antigenomic	1054168	280625	pm:st	18	25	ATGCACCGGCATTACGCGCGGCCGG	1584	109
1057037	control->bgp->antigenomic	1054168	281305	pm:st	18	25	GGTCCGGCGCAGCGGATATGGCAGC	2264	109
1057038	control->bgp->antigenomic	1054168	295785	pm:st	18	25	CGCCGTCTGCATAGGCGCGCAGCTC	1384	115
1057039	control->bgp->antigenomic	1054168	303413	pm:st	18	25	GCCGTCGCCGCGCCTACATGGTGCA	1332	118
1057040	control->bgp->antigenomic	1054168	307027	pm:st	18	25	TCAGCCAATGCGCGCCTGGTGCGCC	2386	119
1057041	control->bgp->antigenomic	1054168	308539	pm:st	18	25	GCGACGATGCGCCCTTGCGGCTCAG	1338	120
1057042	control->bgp->antigenomic	1054168	329163	pm:st	18	25	CCCGGTGCGATGCGCTCGAAGCGTC	1482	128
1057043	control->bgp->antigenomic	1054168	329551	pm:st	18	25	GGAAGAGCCTCGCGCGTTAGGGCGC	1870	128
1057044	control->bgp->antigenomic	1054168	330063	pm:st	18	25	TGCGCCATGCGCGCCCTGATGCAGG	2382	128
1057045	control->bgp->antigenomic	1054168	331951	pm:st	18	25	TGGTCCCAGGCGCTAGCCTCCCGTC	1710	129
1057046	control->bgp->antigenomic	1054168	332129	pm:st	18	25	CGCCCGTGCGCCACATCGCTGTTGC	1888	129
1057047	control->bgp->antigenomic	1054168	383117	pm:st	18	25	TCCACGGCGAACGCAGCTCGACCCC	1676	149
1057048	control->bgp->antigenomic	1054168	396653	pm:st	18	25	GTCCTTGCCAGCGCTCCAACCGGGC	2412	154
1057049	control->bgp->antigenomic	1054168	408423	pm:st	18	25	CGCTGAGCGCCAGCTGGTTGGTGCG	1382	159
1057050	control->bgp->antigenomic	1054168	429395	pm:st	18	25	GGTCGCGGCATAGCCTTGCGCCAGG	1874	167
1057051	control->bgp->antigenomic	1054168	429403	pm:st	18	25	CGGCACATCTATGCGCTCGGGCCCC	1882	167
1057052	control->bgp->antigenomic	1054168	434609	pm:st	18	25	CCAGGCCACCAAGCGCGCTCAAGCG	1968	169
1057053	control->bgp->antigenomic	1054168	459727	pm:st	18	25	CCCCGCCGCTGCCTAACCGACTGAG	1486	179
1057054	control->bgp->antigenomic	1054168	459913	pm:st	18	25	TGGCAGCGAGCGCCCAGCTCCGTTG	1672	179
1057055	control->bgp->antigenomic	1054168	462905	pm:st	18	25	AAGGCCGCATCAAGCGCGCCCGACC	2104	180
1057056	control->bgp->antigenomic	1054168	463199	pm:st	18	25	CCCAGGGGGATGCGATGGCGCGATG	2398	180
1057057	control->bgp->antigenomic	1054168	486081	pm:st	18	25	GCGCCCGCATCATGCAGGCCCTGGT	2240	189
1057058	control->bgp->antigenomic	1054168	511325	pm:st	18	25	CGGGCGTTGGCGCAAGCCATCTCCG	1884	199
1057059	control->bgp->antigenomic	1054168	529309	pm:st	18	25	CATGACATGCAGGCGAGGCGCCCCG	1948	206
1057060	control->bgp->antigenomic	1054168	595301	pm:st	18	25	CGCGGCCGCATGCTGTGGCTAGCTC	1380	232
1057061	control->bgp->antigenomic	1054168	613963	pm:st	18	25	TCCGCTTGAATGCCCGGGCGGCGTG	2122	239
1057062	control->bgp->antigenomic	1054168	628553	pm:st	18	25	GGCTCGTGGAATGCGCGCTGCCGAC	1352	245
1057063	control->bgp->antigenomic	1054168	629061	pm:st	18	25	GGCTACGAGCCAGCCTGGCCCGAGA	1860	245
1057064	control->bgp->antigenomic	1054168	629639	pm:st	18	25	CCGCCCACGCGCTAATTGCCACCCC	2438	245
1057065	control->bgp->antigenomic	1054168	639331	pm:st	18	25	CGAGCGGATGCGTAGCGCCAAGCCC	1890	249
1057066	control->bgp->antigenomic	1054168	662337	pm:st	18	25	GGGGGGCGCGCTCAGATAGGCAACG	1856	258
1057067	control->bgp->antigenomic	1054168	662459	pm:st	18	25	CCACCATGCGCATCGAGCCCAGGCG	1978	258
1057068	control->bgp->antigenomic	1054168	664263	pm:st	18	25	TGCGCTGTCATACGCAGCGCCGCGG	1222	259
1057069	control->bgp->antigenomic	1054168	664411	pm:st	18	25	CGGAGCGATGCGCTGCACGGGGAGA	1370	259
1057070	control->bgp->antigenomic	1054168	690467	pm:st	18	25	GCCGCTGGCGGCTATGTGCCGGACT	1826	269
1057071	control->bgp->antigenomic	1054168	709201	pm:st	18	25	CGTCACAGCGCGCTGTAGCAGCGCG	80	277
1057072	control->bgp->antigenomic	1054168	716085	pm:st	18	25	GCGCGTGCCTTGCAGGCATCACCCG	1844	279
1057073	control->bgp->antigenomic	1054168	716277	pm:st	18	25	AGCCCTGCTGCGGATGCGCACCAGC	2036	279
1057074	control->bgp->antigenomic	1054168	728927	pm:st	18	25	CGCACCATGAAGCGCGCGCGGAGCA	1886	284
1057075	control->bgp->antigenomic	1054168	729107	pm:st	18	25	ATGCCGGCCCGATAAGCGCGCGAGC	2066	284
1057076	control->bgp->antigenomic	1054168	729369	pm:st	18	25	CCGGGGGGCACTTGCCTGCACGTTC	2328	284
1057077	control->bgp->antigenomic	1054168	741207	pm:st	18	25	GGTCACACATCGCCCCGCTCGTGGG	1366	289
1057078	control->bgp->antigenomic	1054168	741633	pm:st	18	25	GTGCGTTAGCCCGCAGCTCCCCGTC	1792	289
1057079	control->bgp->antigenomic	1054168	749035	pm:st	18	25	CCGAGTGAGGCATGCCAGCGGCGCT	1514	292
1057080	control->bgp->antigenomic	1054168	762183	pm:st	18	25	GGCAGGGGATAGGCGCTGCGAGCGA	1862	297
1057081	control->bgp->antigenomic	1054168	767785	pm:st	18	25	AGATCGGGCTGCGCCAGTTCGGGGC	2344	299
1057082	control->bgp->antigenomic	1054168	788227	pm:st	18	25	CCACCCGGCATCCAGCTGGCCTGGT	2306	307
1057083	control->bgp->antigenomic	1054168	793019	pm:st	18	25	CCACCCGCCTAACACAGCGCTCGGC	1978	309
1057084	control->bgp->antigenomic	1054168	794539	pm:st	18	25	CCGGCGGATCAGGCCGCTACTACGC	938	310
1057085	control->bgp->antigenomic	1054168	796015	pm:st	18	25	CATCGGGGGCATCTGCGCAGGCCCT	2414	310
1057086	control->bgp->antigenomic	1054168	808709	pm:st	18	25	CCCTGCTCAAAGCGCGCTCCCGCAC	2308	315
1057087	control->bgp->antigenomic	1054168	811273	pm:st	18	25	CCCCCGCCCAGCGAGCATAGTCCTC	2312	316
1057088	control->bgp->antigenomic	1054168	818347	pm:st	18	25	TCGCCGCATAGCTCCAGGCCCGTCG	1706	319
1057089	control->bgp->antigenomic	1054168	818873	pm:st	18	25	GCCCCGTCCCCTATGCGGCGAGAAC	2232	319
1057090	control->bgp->antigenomic	1054168	829003	pm:st	18	25	TACGCGCAATGGGGGCGCTTCGGGC	2122	323
1057091	control->bgp->antigenomic	1054168	861589	pm:st	18	25	CTCGCCGCCGGATTGCAGCGCTAGG	1428	336
1057092	control->bgp->antigenomic	1054168	862015	pm:st	18	25	GGGCCGGCGTGGCATAGCCTAGGGT	1854	336
1057093	control->bgp->antigenomic	1054168	895623	pm:st	18	25	TTGGCCGGCGCTCAGCAGATCCGCC	2182	349
1057094	control->bgp->antigenomic	1054168	895837	pm:st	18	25	GCCCCCGCTGCAGATCCGGGCTAAG	2396	349
1057095	control->bgp->antigenomic	1054168	920995	pm:st	18	25	CCCGCGGGGATCATCGCGCCTGCTT	1954	359
1057096	control->bgp->antigenomic	1054168	924359	pm:st	18	25	CGTGCGTGATCCGCAGAGCGTCGCG	198	361
1057097	control->bgp->antigenomic	1054168	946147	pm:st	18	25	CCTCTGGAGCGCTGATGCCGCCCGT	1506	369
1057098	control->bgp->antigenomic	1054168	961863	pm:st	18	25	GGCACCGCATGCTGGCCAGTCGGTG	1862	375
1057099	control->bgp->antigenomic	1054168	972557	pm:st	18	25	CCCCGCGGCGCCAAGCGATGGATTG	2316	379
1057100	control->bgp->antigenomic	1054168	994841	pm:st	18	25	AGCAGGTACGCATGGCGGCGGGTGC	1560	388
1057101	control->bgp->antigenomic	1054168	1028055	pm:st	18	25	CCACAGGCGCGCTGATCAGTGGGCG	1494	401
1057102	control->bgp->antigenomic	1054168	1048929	pm:st	18	25	CGCTGAGCGCCGCAGCCATTGCGGA	1888	409
1057103	control->bgp->antigenomic	1054168	1074943	pm:st	18	25	CCCGCCCGGCATGCCTGCCTGATAC	2302	419
1057104	control->bgp->antigenomic	1054168	1103681	pm:st	18	25	ACGACGCCGGTGAGCGCATAGCGCG	320	431
1057105	control->bgp->antigenomic	1054168	1114505	pm:st	18	25	CACGGACCGCATGGCGATGCGTCGC	904	435
1057106	control->bgp->antigenomic	1054168	1125357	pm:st	18	25	CCGCCCGTAGCGCGATCGCTTCGGA	1516	439
1057107	control->bgp->antigenomic	1054168	1125829	pm:st	18	25	CCTCCTGCGCTCACCAGCGGCAACG	1988	439
1057108	control->bgp->antigenomic	1054168	1128243	pm:st	18	25	GCTCGCGCACTGCGCATCGCCCAAG	1842	440
1057109	control->bgp->antigenomic	1054168	1128549	pm:st	18	25	TGGGCGCAGGCAGCCTGCATCAGCG	2148	440
1057110	control->bgp->antigenomic	1054168	1128669	pm:st	18	25	CGGGGCTACGCCGCATTGGATCCGG	2268	440
1057111	control->bgp->antigenomic	1054168	1151699	pm:st	18	25	GGACAGCTAGGCCAGCTGGCGGGGA	2258	449
1057112	control->bgp->antigenomic	1054168	1177323	pm:st	18	25	CAGCTGGTGCAGCCGGCATGGGGCT	2282	459
1057113	control->bgp->antigenomic	1054168	1202895	pm:st	18	25	GGCTGCGCAATCGGCCATCGGCGCA	2254	469
1057114	control->bgp->antigenomic	1054168	1253317	pm:st	18	25	CAGGCCTCTGGCAGTGCGCGAGCCT	1476	489
1057115	control->bgp->antigenomic	1054168	1253699	pm:st	18	25	GGCGGCCCGCGGGATTAGCGAGCTT	1858	489
1057116	control->bgp->antigenomic	1054168	1261413	pm:st	18	25	CGAGCCAATACGGCGCTGCGGGGCA	1892	492
1057117	control->bgp->antigenomic	1054168	1268925	pm:st	18	25	TGTCGTCGGCATGGCCGCTAGGCCC	1724	495
1057118	control->bgp->antigenomic	1054168	1272477	pm:st	18	25	GACGGTCAGCGGTTAGCGCGACGGG	156	497
1057119	control->bgp->antigenomic	1054168	1294517	pm:st	18	25	TGCCCTCCGCGAACCAGCTCCGCAC	1716	505
1057120	control->bgp->antigenomic	1054168	1294643	pm:st	18	25	GCTCGGGGCGCGTAGCACAGCCCTA	1842	505
1057121	control->bgp->antigenomic	1054168	1304927	pm:st	18	25	CTGCCGTGCCCTGCGCATGTCTGCC	1886	509
1057122	control->bgp->antigenomic	1054168	1305293	pm:st	18	25	GGGAGAATGCCCGCTCGATCGGCGG	2252	509
1057123	control->bgp->antigenomic	1054168	1317553	pm:st	18	25	TGCGCGGCCCAGCATGCGTCCAGCT	1712	514
1057124	control->bgp->antigenomic	1054168	1318831	pm:st	18	25	TAGTGGCGCGCACCAGCTGCCGACG	430	515
1057125	control->bgp->antigenomic	1054168	1327927	pm:st	18	25	GCGCAGATAGCGCGCCGCAATCCGC	1846	518
1057126	control->bgp->antigenomic	1054168	1328201	pm:st	18	25	TACTAGGCTGGCGCCTACCCGGGGG	2120	518
1057127	control->bgp->antigenomic	1054168	1394523	pm:st	18	25	CGGCACCCCATGCTTGCGACCGACC	1882	544
1057128	control->bgp->antigenomic	1054168	1394679	pm:st	18	25	AGGGGCGACGCGCGCATTGCCTCAG	2038	544
1057129	control->bgp->antigenomic	1054168	1394897	pm:st	18	25	GGCCCTAGCATGCTTGCGCCCGCAG	2256	544
1057130	control->bgp->antigenomic	1054168	1407757	pm:st	18	25	CCTCGCGGATATGGCGCCCCCAACC	2316	549
1057131	control->bgp->antigenomic	1054168	1427551	pm:st	18	25	AACCCCTCGCGCCCATGCTGTCGCG	1630	557
1057132	control->bgp->antigenomic	1054168	1427925	pm:st	18	25	CCGAGCTGACAGCATGCGGGCCTGC	2004	557
1057133	control->bgp->antigenomic	1054168	1432883	pm:st	18	25	GCGAGCAAGCGCGGCCAGATAGGCC	1842	559
1057134	control->bgp->antigenomic	1054168	1460547	pm:st	18	25	GGGCGCGCGATATGCAGCAGCGAGC	1346	570
1057135	control->bgp->antigenomic	1054168	1483529	pm:st	18	25	GTGTCAAGCCGAGCGCTCACCCCCG	1288	579
1057136	control->bgp->antigenomic	1054168	1483801	pm:st	18	25	AGCCCGGAACGCAGCGCTTCCGCTG	1560	579
1057137	control->bgp->antigenomic	1054168	1494623	pm:st	18	25	TCGCGAAGCTGCCATCCGGGGGAGG	2142	583
1057138	control->bgp->antigenomic	1054168	1494807	pm:st	18	25	CCGCCCGGCTGGGCCATACCGATTG	2326	583
1057139	control->bgp->antigenomic	1054168	1534145	pm:st	18	25	GCGGCGACTAGCGCGCTGCGGACAT	704	599
1057140	control->bgp->antigenomic	1054168	1534191	pm:st	18	25	CGCGCGGCGATCATCCGGCGGTTGT	750	599
1057141	control->bgp->antigenomic	1054168	1535221	pm:st	18	25	GTTCACCGCAGCATGCAGGGCGGCG	1780	599
1057142	control->bgp->antigenomic	1054168	1535335	pm:st	18	25	CGAAGCCAGGCGCTCATGCCCGCAG	1894	599
1057143	control->bgp->antigenomic	1054168	1535377	pm:st	18	25	CAAGGCGCGCTTGCCATCGCCGAGC	1936	599
1057144	control->bgp->antigenomic	1054168	1535733	pm:st	18	25	CTGGGAGTTACGCGATGGCCCGGGG	2292	599
1057145	control->bgp->antigenomic	1054168	1570039	pm:st	18	25	CGCCTACCATGCGGCTGGCGAGACG	758	613
1057146	control->bgp->antigenomic	1054168	1637807	pm:st	18	25	CACCCCATGGCTGCTGCGCGTCCGA	1966	639
1057147	control->bgp->antigenomic	1054168	1663397	pm:st	18	25	CAGCCGATACCGGGCAGCCGCCGAA	1956	649
1057148	control->bgp->antigenomic	1054168	1663413	pm:st	18	25	CCCTCGCACGCGCTCATTGCGGGCA	1972	649
1057149	control->bgp->antigenomic	1054168	1663665	pm:st	18	25	GAGGCACATGCGCCGTTGGCCAGCC	2224	649
1057150	control->bgp->antigenomic	1054168	1677417	pm:st	18	25	GTGACGTACGGCGCCAGCTGCGACC	616	655
1057151	control->bgp->antigenomic	1054168	1688901	pm:st	18	25	GGCGTGGCTGTATGGCGGAGCGGCA	1860	659
1057152	control->bgp->antigenomic	1054168	1693635	pm:st	18	25	CACGCTGCATGCCTACGCCGCCACC	1474	661
1057153	control->bgp->antigenomic	1054168	1693721	pm:st	18	25	AGCAGGCACGCCAGCATGCCGACCG	1560	661
1057154	control->bgp->antigenomic	1054168	1724791	pm:st	18	25	CTGCCTTCGCTGGCAACCCGCCGAC	1910	673
1057155	control->bgp->antigenomic	1054168	1727573	pm:st	18	25	TCAGGCGCTGCGCATTGGCCGCCAC	2132	674
1057156	control->bgp->antigenomic	1054168	1781121	pm:st	18	25	CTCGCGGCATCGCGGCTTGTCCAGG	1920	695
1057157	control->bgp->antigenomic	1054168	1791151	pm:st	18	25	TGGGCTGCGAGCGCCTCATAGCGCG	1710	699
1057158	control->bgp->antigenomic	1054168	1793855	pm:st	18	25	GGGACCCAGCGCTCTGCGATCTGCG	1854	700
1057159	control->bgp->antigenomic	1054168	1816393	pm:st	18	25	GGCGTGCGCGACGATCAGCAGGCTC	1352	709
1057160	control->bgp->antigenomic	1054168	1842875	pm:st	18	25	GCCCAGCCGGCTTAGATGCTGGGCG	2234	719
1057161	control->bgp->antigenomic	1054168	1856753	pm:st	18	25	CGCGCAGCGCTATGCGCTTCGCTCC	752	725
1057162	control->bgp->antigenomic	1054168	1856755	pm:st	18	25	CGCTCGGGAGCTGCGTTGCTGCACG	754	725
1057163	control->bgp->antigenomic	1054168	1860423	pm:st	18	25	GGCACGAGCGCTGCCATGCTGAGGG	1862	726
1057164	control->bgp->antigenomic	1054168	1918933	pm:st	18	25	CCAGCCTGCGCGCATACCGCCGGTA	1492	749
1057165	control->bgp->antigenomic	1054168	1919709	pm:st	18	25	CGGAGCAGCGCATGGGGCTTGTGGG	2268	749
1057166	control->bgp->antigenomic	1054168	1919711	pm:st	18	25	CGGCCAGCCCAAGCGCCATGTGTGC	2270	749
1057167	control->bgp->antigenomic	1054168	1919757	pm:st	18	25	CCCCGCATTTGGCAGCGCGCTCACC	2316	749
1057168	control->bgp->antigenomic	1054168	1963697	pm:st	18	25	CGCACGAGCGCGCTCATAGGTGCGC	176	767
1057169	control->bgp->antigenomic	1054168	1970791	pm:st	18	25	TGCGGCCCCGAAGCATGCCCACGTG	2150	769
1057170	control->bgp->antigenomic	1054168	1992909	pm:st	18	25	TGCCGCGCTCGCCCGATGCCGCTAT	1228	778
1057171	control->bgp->antigenomic	1054168	1993379	pm:st	18	25	TGGTGCGGCGCTCGCTGCACGGCTT	1698	778
1057172	control->bgp->antigenomic	1054168	2021341	pm:st	18	25	CCAACGTGCCAGCTGCAGGGTCGCG	1500	789
1057173	control->bgp->antigenomic	1054168	2022095	pm:st	18	25	GGCTGAGCGCGATGGATGCGCCCCA	2254	789
1057174	control->bgp->antigenomic	1054168	2026323	pm:st	18	25	GGTGGCGCACGCCTATGCGCCGCTA	1362	791
1057175	control->bgp->antigenomic	1054168	2060093	pm:st	18	25	GCGGTCGCTTGCGCATCAGCGCCTC	1852	804
1057176	control->bgp->antigenomic	1054168	2093741	pm:st	18	25	GAGTGCCAGCGCCGCAATGGCTGCC	2220	817
1057177	control->bgp->antigenomic	1054168	2124603	pm:st	18	25	CCCCGAACTGCGCGCTGGTTTGGGG	2362	829
1057178	control->bgp->antigenomic	1054168	2127177	pm:st	18	25	TGGGTGTTAGGCGCATCCGGCCGGG	2376	830
1057179	control->bgp->antigenomic	1054168	2143489	pm:st	18	25	CGACTCCGCGCATGCTCCACGAGGG	768	837
1057180	control->bgp->antigenomic	1054168	2149733	pm:st	18	25	CGACATTAGCGCGCAGCTCCCGCCC	1892	839
1057181	control->bgp->antigenomic	1054168	2193031	pm:st	18	25	TCCGGCGCGCGATGCTGCAACGCCA	1670	856
1057182	control->bgp->antigenomic	1054168	2193603	pm:st	18	25	GCGCAGATCGGGCGATGCCGCTGCA	2242	856
1057183	control->bgp->antigenomic	1054168	2199967	pm:st	18	25	CCCACGCTCATCTGGCGCGGCGTGT	926	859
1057184	control->bgp->antigenomic	1054168	2200859	pm:st	18	25	GAGTCGGCCGCATAGCTGCCCGAGC	1818	859
1057185	control->bgp->antigenomic	1054168	2226899	pm:st	18	25	GGCCGCGCTGCCAATTGCGACCAGC	2258	869
1057186	control->bgp->antigenomic	1054168	2252431	pm:st	18	25	TTCGGGGCGCGGCACTATGGGTCCC	2190	879
1057187	control->bgp->antigenomic	1054168	2260179	pm:st	18	25	GGCCGCAGCAATGCGCATGGACGCC	2258	882
1057188	control->bgp->antigenomic	1054168	2277401	pm:st	18	25	AGCAGCATAAGCGGCGCGGACGGGG	1560	889
1057189	control->bgp->antigenomic	1054168	2286841	pm:st	18	25	CGCCGCGCAGCGTACTGCGAGAACC	760	893
1057190	control->bgp->antigenomic	1054168	2293215	pm:st	18	25	ACCCAGATCAGCCTGCCGCGGGTCC	2014	895
1057191	control->bgp->antigenomic	1054168	2293465	pm:st	18	25	CGGAGCCGCAAGGGCGCATTAGCCC	2264	895
1057192	control->bgp->antigenomic	1054168	2325833	pm:st	18	25	GGCGTTAATGCCGCGCGCGTGCCGT	1352	908
1057193	control->bgp->antigenomic	1054168	2326267	pm:st	18	25	GTGGCCGCTGCATGCGAGAACCCGC	1786	908
1057194	control->bgp->antigenomic	1054168	2329005	pm:st	18	25	CACCCGCGCGCTGGCAAACCAGTGC	1964	909
1057195	control->bgp->antigenomic	1054168	2329113	pm:st	18	25	ATCCGGCGCGCCATAGGATCGGGCC	2072	909
1057196	control->bgp->antigenomic	1054168	2329269	pm:st	18	25	GACCGGGGCAGGCCTGCATAACCCG	2228	909
1057197	control->bgp->antigenomic	1054168	2329419	pm:st	18	25	GCGGGGGCAGCATAGCCGGGTTGTC	2378	909
1057198	control->bgp->antigenomic	1054168	2359799	pm:st	18	25	AGGGCGGGGCGCGATTAGCTCAGCG	2038	921
1057199	control->bgp->antigenomic	1054168	2380137	pm:st	18	25	CGAGGGGCAGGTATGCGCGCCGAGA	1896	929
1057200	control->bgp->antigenomic	1054168	2392929	pm:st	18	25	CGCGTGCGCATTGCGCCATGCCTCC	1888	934
1057201	control->bgp->antigenomic	1054168	2405797	pm:st	18	25	CAGACCGCAGATGGGCGCTGGGCAC	1956	939
1057202	control->bgp->antigenomic	1054168	2430791	pm:st	18	25	GGGCGGTGCGCTAGTTCGCGCAGAC	1350	949
1057203	control->bgp->antigenomic	1054168	2431123	pm:st	18	25	TCCCGCTGCGCGTTATCGGAGCCCC	1682	949
1057204	control->bgp->antigenomic	1054168	2450833	pm:st	18	25	CCCTCGGGCACGATCGCGCGAACCT	912	957
1057205	control->bgp->antigenomic	1054168	2459437	pm:st	18	25	GCCCGCATAGCGCGCCGACAGTGCA	1836	960
1057206	control->bgp->antigenomic	1054168	2466029	pm:st	18	25	CGGGGACACGCCGCGCTATCCGACT	748	963
1057207	control->bgp->antigenomic	1054168	2482521	pm:st	18	25	CGGAAGTGGGCGCAATGCAGCGCGC	1880	969
1057208	control->bgp->antigenomic	1054168	2492277	pm:st	18	25	CGTGCCTCATGCGCGCTTGGTCGCG	1396	973
1057209	control->bgp->antigenomic	1054168	2508425	pm:st	18	25	TTGGGCCGCCAGCCGCACTCCACAG	2184	979
1057210	control->bgp->antigenomic	1054168	2508597	pm:st	18	25	ATAGGCTGCAGCGCTTGCCGGCGGG	2356	979
1057211	control->bgp->antigenomic	1054168	2558835	pm:st	18	25	CGAGCGGATGCGCGGTTGCGCACTC	1394	999
1057212	control->bgp->antigenomic	1054168	2584869	pm:st	18	25	GCCGCGGAGCGCCTGCATTGGACAG	1828	1009
1057213	control->bgp->antigenomic	1054168	2592065	pm:st	18	25	GCGCGCTGATCCCGCGCTTCTGGGT	1344	1012
1057214	control->bgp->antigenomic	1054168	2636117	pm:st	18	25	GGTGACGCCCAGCTGCACACCCCAG	1876	1029
1057215	control->bgp->antigenomic	1054168	2636485	pm:st	18	25	GCGGTGGGCATGGCGCTATTGCGCC	2244	1029
1057216	control->bgp->antigenomic	1054168	2636487	pm:st	18	25	GGGAGCTGCCCCGCTATGAGCTCGG	2246	1029
1057217	control->bgp->antigenomic	1054168	2645149	pm:st	18	25	GAGTACGAGCGCTGCCTGGCGGGTC	668	1033
1057218	control->bgp->antigenomic	1054168	2658629	pm:st	18	25	GGGCCCGCCACAGCACGCTTACGTG	1348	1038
1057219	control->bgp->antigenomic	1054168	2692877	pm:st	18	25	CCACAGGGGCGCTAGCAACGGGGAG	2316	1051
1057220	control->bgp->antigenomic	1054168	2724771	pm:st	18	25	CCGACTATAGCCTGGCGCGGCCCGT	930	1064
1057221	control->bgp->antigenomic	1054168	2725057	pm:st	18	25	TGCCGCGCTGTATCGCCCGACAGCC	1216	1064
1057222	control->bgp->antigenomic	1054168	2725707	pm:st	18	25	GGACGTTCTAGCCAGCGGGGCTGCC	1866	1064
1057223	control->bgp->antigenomic	1054168	2725995	pm:st	18	25	TGCCGGGCGAACATGCCCGGCGCTA	2154	1064
1057224	control->bgp->antigenomic	1054168	2726235	pm:st	18	25	CCCCATGCGCAGTGGCATCCCCGGT	2394	1064
1057225	control->bgp->antigenomic	1054168	2758635	pm:st	18	25	CCGCGAGCTCATAGCGCGGCCTGTC	1514	1077
1057226	control->bgp->antigenomic	1054168	2792449	pm:st	18	25	AGTGCCAAGCTGCTGGGCGCGGCTG	2048	1090
1057227	control->bgp->antigenomic	1054168	2795273	pm:st	18	25	CCCCGATCCAGGCAGCCTGCCCTAG	2312	1091
1057228	control->bgp->antigenomic	1054168	2815463	pm:st	18	25	ACAGCCCAGCCCTGCGCATGACGGG	2022	1099
1057229	control->bgp->antigenomic	1054168	2825183	pm:st	18	25	CCTGCGCCTAGCGCGCGATAGCAGC	1502	1103
1057230	control->bgp->antigenomic	1054168	2826119	pm:st	18	25	GGCCGGATGAAGCGCTCTGCCTGGC	2438	1103
1057231	control->bgp->antigenomic	1054168	2841235	pm:st	18	25	GTGCAGGCAGATTGAGCGCCCCCCG	2194	1109
1057232	control->bgp->antigenomic	1054168	2858941	pm:st	18	25	CCACATGCTGATTGCGCGCCGCCGG	1980	1116
1057233	control->bgp->antigenomic	1054168	2859101	pm:st	18	25	TCTCGCCTGCACGCGCCAAACCGGC	2140	1116
1057234	control->bgp->antigenomic	1054168	2891591	pm:st	18	25	GGGCGTGCGCTCATGCGAGCTCCAC	1350	1129
1057235	control->bgp->antigenomic	1054168	2959249	pm:st	18	25	CCACTCATCGCCGCATGGGCCAGCC	2448	1155
1057236	control->bgp->antigenomic	1054168	2991403	pm:st	18	25	GACGGCCATCACGCGGCGTGGCTGT	1322	1168
1057237	control->bgp->antigenomic	1054168	2994475	pm:st	18	25	GCCAGCATGCGGCGATCCTCCGTCG	1834	1169
1057238	control->bgp->antigenomic	1054168	3003603	pm:st	18	25	GGTAGGAAGCGCTGCAGCGCGACCG	722	1173
1057239	control->bgp->antigenomic	1054168	3024713	pm:st	18	25	GGCGTCGCCAGGCTATGGGTACGGC	1352	1181
1057240	control->bgp->antigenomic	1054168	3025465	pm:st	18	25	AAGCCTTGCGATAGCCGGCGCGCGG	2104	1181
1057241	control->bgp->antigenomic	1054168	3059081	pm:st	18	25	GGGGTCATTGCACGCCGCCCAGGGT	2440	1194
1057242	control->bgp->antigenomic	1054168	3071233	pm:st	18	25	GTCGCAGCATCGCGCAGCGGGGGAT	1792	1199
1057243	control->bgp->antigenomic	1054168	3075267	pm:st	18	25	GGGTCGGCGCGAGCTGCATACTCGG	706	1201
1057244	control->bgp->antigenomic	1054168	3122649	pm:st	18	25	ACCGCCATCATGGCGCTCCAGGGCG	2008	1219
1057245	control->bgp->antigenomic	1054168	3124535	pm:st	18	25	GCCGTCATGCGGAACAGGCGGGCGT	1334	1220
1057246	control->bgp->antigenomic	1054168	3125327	pm:st	18	25	TCCAGGGGATAGCGCTGCGCGGCTC	2126	1220
1057247	control->bgp->antigenomic	1054168	3157971	pm:st	18	25	CCCGAATGCGGTATCGCGCGCGTGC	1490	1233
1057248	control->bgp->antigenomic	1054168	3173827	pm:st	18	25	CCAAGGACAGCGCGCCAGGCCGAGT	1986	1239
1057249	control->bgp->antigenomic	1054168	3192037	pm:st	18	25	CGTGGCGCGCAATTTGCCCCCGAGG	2276	1246
1057250	control->bgp->antigenomic	1054168	3199407	pm:st	18	25	CACTGGATGCTAGCCGGGGGCTCGC	1966	1249
1057251	control->bgp->antigenomic	1054168	3199689	pm:st	18	25	GGGCCGCCCAGCGCATACGCTCCTA	2248	1249
1057252	control->bgp->antigenomic	1054168	3224517	pm:st	18	25	CAGGGGAGCACGCTGTGCTACGCCC	1476	1259
1057253	control->bgp->antigenomic	1054168	3224843	pm:st	18	25	GTACCCGCGCTATTGGGCACCCCGG	1802	1259
1057254	control->bgp->antigenomic	1054168	3224927	pm:st	18	25	CGACCCCAGCTGGATCCGCGGCATG	1886	1259
1057255	control->bgp->antigenomic	1054168	3252921	pm:st	18	25	TGATGGTGCTATGCGGCGGCGGCGC	1720	1270
1057256	control->bgp->antigenomic	1054168	3258031	pm:st	18	25	TGGACGGGGGCATGCGCAGGACTCG	1710	1272
1057257	control->bgp->antigenomic	1054168	3291845	pm:st	18	25	GGGGTTAGCAGAGCGCACCTGCCCC	2244	1285
1057258	control->bgp->antigenomic	1054168	3299779	pm:st	18	25	AGCTGGCATGGCTCGCTGCCCAGCC	2498	1288
1057259	control->bgp->antigenomic	1054168	3301215	pm:st	18	25	CGGCCTATTGCAGCGCGGAGGCGAG	1374	1289
1057260	control->bgp->antigenomic	1054168	3301731	pm:st	18	25	CGCCGAGGCGCGCATGTTCTGGCCA	1890	1289
1057261	control->bgp->antigenomic	1054168	3311013	pm:st	18	25	CCGAGATGCGGATCAGCGCGCAGCG	932	1293
1057262	control->bgp->antigenomic	1054168	3324839	pm:st	18	25	CCCGCTGCTGATCAAGCGCTGCCGG	1958	1298
1057263	control->bgp->antigenomic	1054168	3325207	pm:st	18	25	CCGTCCAGCGCCCTGCAATGCCCTC	2326	1298
1057264	control->bgp->antigenomic	1054168	3327279	pm:st	18	25	GCACGATGGGCTGCCCGATCGCAGC	1838	1299
1057265	control->bgp->antigenomic	1054168	3327757	pm:st	18	25	CCCGTGGGCATGCGCGCAAGCTTCG	2316	1299
1057266	control->bgp->antigenomic	1054168	3327807	pm:st	18	25	GCCCATCAGCGCGCAGGCAACCCTG	2366	1299
1057267	control->bgp->antigenomic	1054168	3352395	pm:st	18	25	GGCACCCGCGCCAAGCAGTCGTCTG	1354	1309
1057268	control->bgp->antigenomic	1054168	3378431	pm:st	18	25	GTCGGGTGGGCGCATGCCACTGGCT	1790	1319
1057269	control->bgp->antigenomic	1054168	3378649	pm:st	18	25	ACCGGCCATGCTAGCGCGTGGGCGA	2008	1319
1057270	control->bgp->antigenomic	1054168	3390767	pm:st	18	25	GAGCGCACACGCTAGCGCGCCCTGA	1326	1324
1057271	control->bgp->antigenomic	1054168	3391327	pm:st	18	25	CGGGCCCCGTAGATTGCGCGACCCA	1886	1324
1057272	control->bgp->antigenomic	1054168	3424065	pm:st	18	25	GCGCCTGCTCGGCTAGCCAGGCTCT	1344	1337
1057273	control->bgp->antigenomic	1054168	3424067	pm:st	18	25	GGGCTGTCAGGCCAGCGCGTGGTCT	1346	1337
1057274	control->bgp->antigenomic	1054168	3454817	pm:st	18	25	CGGCGTCAATGAAGCGCCGTCCCCG	1376	1349
1057275	control->bgp->antigenomic	1054168	3457225	pm:st	18	25	TGCTCGATATAGGCCGCGCCGGCGG	1224	1350
1057276	control->bgp->antigenomic	1054168	3480737	pm:st	18	25	TCTGCGCAGGCGCCAGCTGAGCACC	1696	1359
1057277	control->bgp->antigenomic	1054168	3481283	pm:st	18	25	GCGAGCGGCCGCAATCTGCAACCCC	2242	1359
1057278	control->bgp->antigenomic	1054168	3524967	pm:st	18	25	TTGCCGGCCCCATAGCAGCGGACGG	2406	1376
1057279	control->bgp->antigenomic	1054168	3532493	pm:st	18	25	GGGGAGTATGGCGCGCTAGCCCGGA	2252	1379
1057280	control->bgp->antigenomic	1054168	3557689	pm:st	18	25	GCGGGACTCCCAGATGCGCGCGGAT	1848	1389
1057281	control->bgp->antigenomic	1054168	3590501	pm:st	18	25	CGGGTTCTGAGCGCATGCGCACGCG	1380	1402
1057282	control->bgp->antigenomic	1054168	3609285	pm:st	18	25	GCGGCCTGGCCAGCTGTTGCCTGTC	2244	1409
1057283	control->bgp->antigenomic	1054168	3624227	pm:st	18	25	GACGCCATGCAGCGCCTGCGGTAGC	1826	1415
1057284	control->bgp->antigenomic	1054168	3648625	pm:st	18	25	GTCGGGCGCGCGCATTAGCTAGGCG	624	1425
1057285	control->bgp->antigenomic	1054168	3657573	pm:st	18	25	CGTCCCTAGCGCGCTGCCCCTTACC	1892	1428
1057286	control->bgp->antigenomic	1054168	3660295	pm:st	18	25	AGTGACAGGCGCTAGCCTGGCGGGC	2054	1429
1057287	control->bgp->antigenomic	1054168	3660581	pm:st	18	25	AGGCCGGGCATGCCCTCGCCATCTC	2340	1429
1057288	control->bgp->antigenomic	1054168	3660615	pm:st	18	25	TCGCCGGTTCAGCGCCGCAAAGCCC	2374	1429
1057289	control->bgp->antigenomic	1054168	3690383	pm:st	18	25	CTGAGAAGTGCGCCGCTCAGGCGGC	1422	1441
1057290	control->bgp->antigenomic	1054168	3690929	pm:st	18	25	CCCGCCCCCAATGAGCAGCGACTCG	1968	1441
1057291	control->bgp->antigenomic	1054168	3724565	pm:st	18	25	CCAATGGCGGCCATGCTTCCGCGCG	2324	1454
1057292	control->bgp->antigenomic	1054168	3756847	pm:st	18	25	GACGCGGCTGCGCATCCCTAGCCTG	1326	1467
1057293	control->bgp->antigenomic	1054168	3784815	pm:st	18	25	TCCGAGGTACTGCGCAGCGGCGACC	1134	1478
1057294	control->bgp->antigenomic	1054168	3791537	pm:st	18	25	CGCCACGCGAGAGCTGAGCTAGCGG	176	1481
1057295	control->bgp->antigenomic	1054168	3813397	pm:st	18	25	AGGCGGTGCGCATGGCCACCGAGAG	1556	1489
1057296	control->bgp->antigenomic	1054168	3823443	pm:st	18	25	GGAGTGGCGGGTTATGCGCGGACGC	1362	1493
1057297	control->bgp->antigenomic	1054168	3823537	pm:st	18	25	CAACTCGGCGCCTGTATGCCCGCGG	1456	1493
1057298	control->bgp->antigenomic	1054168	3865051	pm:st	18	25	ACCCTATGCCAGCCGCAGCCGACCC	2010	1509
1057299	control->bgp->antigenomic	1054168	3899383	pm:st	18	25	TCGAGTGCAGGCTACGGCGCGACGC	502	1523
1057300	control->bgp->antigenomic	1054168	3916471	pm:st	18	25	GCCGAATGCCCGGGCATAGTCGGCC	2230	1529
1057301	control->bgp->antigenomic	1054168	3924175	pm:st	18	25	GGCGTGGCTCTGCATGTGCCCGCCA	2254	1532
1057302	control->bgp->antigenomic	1054168	3966721	pm:st	18	25	GTTCCGCGATGCAACGCGCTGCGGG	1280	1549
1057303	control->bgp->antigenomic	1054168	3967429	pm:st	18	25	CCTAGCCCGCGCGCCATATCGGGAG	1988	1549
1057304	control->bgp->antigenomic	1054168	3990817	pm:st	18	25	AGCAGCCATGGGGCCAAGCCGTCCG	2336	1558
1057305	control->bgp->antigenomic	1054168	3993371	pm:st	18	25	ACCCCGGCATGCCCGATGAGCTGGC	2330	1559
1057306	control->bgp->antigenomic	1054168	4044495	pm:st	18	25	GGCGATTGCGCACGCTTCACGGCCC	2254	1579
1057307	control->bgp->antigenomic	1054168	4069869	pm:st	18	25	ACTGCGCTAGCGCGGCATTGCCGCC	2028	1589
1057308	control->bgp->antigenomic	1054168	4078839	pm:st	18	25	CGCCCACGCGCGTCATAGCGGCGAT	758	1593
1057309	control->bgp->antigenomic	1054168	4090565	pm:st	18	25	GGGTCCGCAGGCGGCCCATTGACGA	2244	1597
1057310	control->bgp->antigenomic	1054168	4121293	pm:st	18	25	GGGGTCAGTTGCGCTCGGCCAGGCT	2252	1609
1057311	control->bgp->antigenomic	1054168	4146789	pm:st	18	25	TGGCGCCCAGCGGGCTATAGTGGGG	2148	1619
1057312	control->bgp->antigenomic	1054168	4172029	pm:st	18	25	GTGGGCGCTAGCCTGGCCATGCTCG	1788	1629
1057313	control->bgp->antigenomic	1054168	4172573	pm:st	18	25	AGGCCAATGGACAGCGCCCGCCTGG	2332	1629
1057314	control->bgp->antigenomic	1054168	4223351	pm:st	18	25	CTTCGCGCCATGCGCGATGTGGCCG	1910	1649
1057315	control->bgp->antigenomic	1054168	4224905	pm:st	18	25	CAGCGGACTGCAATCGCGCGGCCGT	904	1650
1057316	control->bgp->antigenomic	1054168	4256975	pm:st	18	25	GGCGACATGCATGTGCGGCCTGCGC	2254	1662
1057317	control->bgp->antigenomic	1054168	4257049	pm:st	18	25	ACCGGGGCGGGCAGCCATAGCCCTT	2328	1662
1057318	control->bgp->antigenomic	1054168	4274913	pm:st	18	25	CGGCACTGGCTGCCCAGCGCAAGCA	2272	1669
1057319	control->bgp->antigenomic	1054168	4300541	pm:st	18	25	CAAGACAGCGATGTGCGCCGGGGCC	2300	1679
1057320	control->bgp->antigenomic	1054168	4323111	pm:st	18	25	GCCCGCGGCATCCCAGCTGACCAGT	1830	1688
1057321	control->bgp->antigenomic	1054168	4323585	pm:st	18	25	CAGAAGCCTGGCGCGCTGTGCAGGG	2304	1688
1057322	control->bgp->antigenomic	1054168	4323601	pm:st	18	25	CCTTCGGCAATGCGCACGGCGAGGC	2320	1688
1057323	control->bgp->antigenomic	1054168	4323707	pm:st	18	25	CCGTCCGCCTTGCGGGATCTTGGGG	2426	1688
1057324	control->bgp->antigenomic	1054168	4325703	pm:st	18	25	GGCTCCGCTGCAGCGCGATGGCGAA	1862	1689
1057325	control->bgp->antigenomic	1054168	4325727	pm:st	18	25	CGCGGTGCTATGCGGGCAGGCAGGT	1886	1689
1057326	control->bgp->antigenomic	1054168	4351685	pm:st	18	25	GCGGGGTGGCATGATGCGCCTGCAG	2244	1699
1057327	control->bgp->antigenomic	1054168	4377311	pm:st	18	25	CGGCCCCGCGCAGCATGCTGCCAAT	2270	1709
1057328	control->bgp->antigenomic	1054168	4402023	pm:st	18	25	CGCGCCGCAAGCTGCATTCTCGCCG	1382	1719
1057329	control->bgp->antigenomic	1054168	4402487	pm:st	18	25	GCGTGTGCTGGCCAGCCGATGGGGT	1846	1719
1057330	control->bgp->antigenomic	1054168	4423361	pm:st	18	25	GCTGCCTAGGGGGCCATGCGAGACC	2240	1727
1057331	control->bgp->antigenomic	1054168	4453833	pm:st	18	25	CCTGGTTTCCGCGCGTTAGCCGCGC	1992	1739
1057332	control->bgp->antigenomic	1054168	4454093	pm:st	18	25	GGGGTCTGGCATGCGAGCCTGGAGG	2252	1739
1057333	control->bgp->antigenomic	1054168	4456247	pm:st	18	25	GCGATAGGATGCGCGAGCTGCCCCG	1846	1740
1057334	control->bgp->antigenomic	1054168	4472513	pm:st	18	25	CGTCCACGCGGCAATACGCGCGTCC	192	1747
1057335	control->bgp->antigenomic	1054168	4489045	pm:st	18	25	GGTAGCGCCTAGCGTGCCGGCACAG	1364	1753
1057336	control->bgp->antigenomic	1054168	4504375	pm:st	18	25	GCCGGACACATCGCGCGATCCCGTC	1334	1759
1057337	control->bgp->antigenomic	1054168	4530883	pm:st	18	25	GCGGGGGAGCGGAATGCGCGCCAAT	2242	1769
1057338	control->bgp->antigenomic	1054168	4622163	pm:st	18	25	CGGCTGGCGCGAGCATTCACTCCGC	1362	1805
1057339	control->bgp->antigenomic	1054168	4622615	pm:st	18	25	GATTCGTGCTGGGTTGCGCGCGGCC	1814	1805
1057340	control->bgp->antigenomic	1054168	4651803	pm:st	18	25	ACCGCGATGCTGCATCGCGCGTCGC	282	1817
1057341	control->bgp->antigenomic	1054168	4655407	pm:st	18	25	GACACGCCCACGATGCTGCGCTGCC	1326	1818
1057342	control->bgp->antigenomic	1054168	4657613	pm:st	18	25	ACGTGCGCATCGCTGCTGGCCCTCG	972	1819
1057343	control->bgp->antigenomic	1054168	4709137	pm:st	18	25	GTGAGGATCGCTGGGCGCTACGGGG	1296	1839
1057344	control->bgp->antigenomic	1054168	4735227	pm:st	18	25	GTGAAGCGCTGCATCGCTGGCGGGG	1786	1849
1057345	control->bgp->antigenomic	1054168	4735299	pm:st	18	25	GGGGAGGTATCTAGCGCGCCCGGCT	1858	1849
1057346	control->bgp->antigenomic	1054168	4766471	pm:st	18	25	CCCTGGGCAGCTGTGCGCATCGACC	2310	1861
1057347	control->bgp->antigenomic	1054168	4786971	pm:st	18	25	CCGGATGCGCCATATCCAGCCGCCG	2330	1869
1057348	control->bgp->antigenomic	1054168	4789049	pm:st	18	25	GCGCGATGAGGCCTGCAGCTTGCCG	1848	1870
1057349	control->bgp->antigenomic	1054168	4789575	pm:st	18	25	TGGGGGCTAGCAGTCCAGCTCGGGC	2374	1870
1057350	control->bgp->antigenomic	1054168	4793837	pm:st	18	25	CCGGTCCCGCATTCGCTGCGACTGG	1516	1872
1057351	control->bgp->antigenomic	1054168	4822371	pm:st	18	25	CGCGCGCAGCTGCGATCCACCAGGA	1890	1883
1057352	control->bgp->antigenomic	1054168	4836545	pm:st	18	25	GCGCTGTGATCGGCAGCGCCGAGTG	704	1889
1057353	control->bgp->antigenomic	1054168	4862787	pm:st	18	25	GGGTCGGTGGCTAACGCGCCCGATC	1346	1899
1057354	control->bgp->antigenomic	1054168	4888613	pm:st	18	25	AGTCCGATGCAGCTGGGCGCCTGCG	1572	1909
1057355	control->bgp->antigenomic	1054168	4922159	pm:st	18	25	GCCCGTATGCAGGCGATGCCGACCC	1838	1922
1057356	control->bgp->antigenomic	1054168	4939627	pm:st	18	25	CGCGTGCAGGGCTATGCGCGCAGAG	1386	1929
1057357	control->bgp->antigenomic	1054168	4940485	pm:st	18	25	GCGGCTGCGGCTTGCAACAGGCCCT	2244	1929
1057358	control->bgp->antigenomic	1054168	4964771	pm:st	18	25	CCTCGCGCGCAGATCGCATCGCCCT	930	1939
1057359	control->bgp->antigenomic	1054168	4990941	pm:st	18	25	CCTTGCGGCTGTACAGCGCGGCGTC	1500	1949
1057360	control->bgp->antigenomic	1054168	5055717	pm:st	18	25	CGCCCAGATGCCGGCATTGCGGCAC	2276	1974
1057361	control->bgp->antigenomic	1054168	5088235	pm:st	18	25	CCGCAGGCTGCGTTAGGGCTCGACC	1514	1987
1057362	control->bgp->antigenomic	1054168	5093381	pm:st	18	25	ACTGCGCAGGAAGCGCGCAGCTGCC	1540	1989
1057363	control->bgp->antigenomic	1054168	5119287	pm:st	18	25	GCGGGGTTGCCAGCGCGATACAGGC	1846	1999
1057364	control->bgp->antigenomic	1054168	5119321	pm:st	18	25	CGGTGGGCTGCCTGGCATAGCCTCG	1880	1999
1057365	control->bgp->antigenomic	1054168	5121383	pm:st	18	25	CGAACGCAAGCCCGCATGCGGGACG	1382	2000
1057366	control->bgp->antigenomic	1054168	5121791	pm:st	18	25	GTGGTCCGCTGCATGGGCAGCGGGT	1790	2000
1057367	control->bgp->antigenomic	1054168	5155125	pm:st	18	25	GCTGCCGCATGCGGCAGTCCTGAGG	1844	2013
1057368	control->bgp->antigenomic	1054168	5188449	pm:st	18	25	CGCGCAATGCTGCATCGGCCCCCGT	1888	2026
1057369	control->bgp->antigenomic	1054168	5222163	pm:st	18	25	CCTCGTGCGCAACTTGCCCTGCGGC	2322	2039
1057370	control->bgp->antigenomic	1054168	5225339	pm:st	18	25	ATGCGAGACGCTGCGCACTCGCCGG	378	2041
1057371	control->bgp->antigenomic	1054168	5246963	pm:st	18	25	CCGCACATGCCCGGGCTGTCGTGAG	1522	2049
1057372	control->bgp->antigenomic	1054168	5247697	pm:st	18	25	GGCAGCAGCGCATCTGCCAACGGGC	2256	2049
1057373	control->bgp->antigenomic	1054168	5247717	pm:st	18	25	CGCCCAAAGCACGCAGCCGAGGGTG	2276	2049
1057374	control->bgp->antigenomic	1054168	5261421	pm:st	18	25	GTGGCAGCGCGCTTCACTGTCGCGC	620	2055
1057375	control->bgp->antigenomic	1054168	5273283	pm:st	18	25	GCGAAGGGCGCTGCATCAAGGGCGG	2242	2059
1057376	control->bgp->antigenomic	1054168	5287911	pm:st	18	25	CCTGCGTGCGCGGGATCCACCCACT	1510	2065
1057377	control->bgp->antigenomic	1054168	5324241	pm:st	18	25	CCGTGGAATGAAGCGCCGCCACCCG	2000	2079
1057378	control->bgp->antigenomic	1054168	5324555	pm:st	18	25	CCCATCGATCGCGCAGCTCGGGGCA	2314	2079
1057379	control->bgp->antigenomic	1054168	5354781	pm:st	18	25	GAGTCCGGGCTGGCTATCCCTCCCG	1820	2091
1057380	control->bgp->antigenomic	1054168	5354835	pm:st	18	25	CGGTCCATAGCAGCGCCTGGTCCCC	1874	2091
1057381	control->bgp->antigenomic	1054168	5375285	pm:st	18	25	GCTGCCGCATGACGCGCTGGGACTG	1844	2099
1057382	control->bgp->antigenomic	1054168	5400469	pm:st	18	25	CTCACGTGGACGCTGCATGGGCCGG	1428	2109
1057383	control->bgp->antigenomic	1054168	5421313	pm:st	18	25	GTACATGCCGAATGCGGGGCGCCGG	1792	2117
1057384	control->bgp->antigenomic	1054168	5426481	pm:st	18	25	GCCCATGCTAGCTGGACGCCGCGGA	1840	2119
1057385	control->bgp->antigenomic	1054168	5452591	pm:st	18	25	ATGCGGGGGCATTGCACGGCCCCGT	2350	2129
1057386	control->bgp->antigenomic	1054168	5454173	pm:st	18	25	CGGCGCAGCATCGCCTGCGCAACGT	1372	2130
1057387	control->bgp->antigenomic	1054168	5477693	pm:st	18	25	GGGTCGGATGCAGGCTGCACGGGTG	1852	2139
1057388	control->bgp->antigenomic	1054168	5477705	pm:st	18	25	GGCCCAAGCTATGCACCGCCGTCGC	1864	2139
1057389	control->bgp->antigenomic	1054168	5478171	pm:st	18	25	CCGGATAGGCATGCAGCCCGCCCTG	2330	2139
1057390	control->bgp->antigenomic	1054168	5488243	pm:st	18	25	TGTCCCGTCATGCGCGGCTTCCCGG	2162	2143
1057391	control->bgp->antigenomic	1054168	5488353	pm:st	18	25	CGGGCGGCGCAGCCAGTTTTCCCAC	2272	2143
1057392	control->bgp->antigenomic	1054168	5520923	pm:st	18	25	AGCCGATGGCGCCATGCCGTCCACG	1562	2156
1057393	control->bgp->antigenomic	1054168	5521201	pm:st	18	25	GCACCGGCGAGCTATGCCGTTCCGC	1840	2156
1057394	control->bgp->antigenomic	1054168	5548271	pm:st	18	25	CGCGGAGATGCGCGCGCTACACCCT	750	2167
1057395	control->bgp->antigenomic	1054168	5554875	pm:st	18	25	GCCCGGGGCGCAGCTTGGTTCTCAG	2234	2169
1057396	control->bgp->antigenomic	1054168	5587307	pm:st	18	25	CGCCGTCCGGCGGATAAGCGAGGCA	1386	2182
1057397	control->bgp->antigenomic	1054168	5587739	pm:st	18	25	GATCACATGGAAGCGCGCCGCCGCC	1818	2182
1057398	control->bgp->antigenomic	1054168	5631265	pm:st	18	25	GCCTTCTAGATGCAGCGCGGCCCGG	1824	2199
1057399	control->bgp->antigenomic	1054168	5631509	pm:st	18	25	ATGCCCCGCTGCAGCGCTTCGGGTG	2068	2199
1057400	control->bgp->antigenomic	1054168	5631685	pm:st	18	25	GCGGGGAACGCCAGGCCTGAGGAGA	2244	2199
1057401	control->bgp->antigenomic	1054168	5654403	pm:st	18	25	CTCCGGAGCTGATCTCGCCGGGGGA	1922	2208
1057402	control->bgp->antigenomic	1054168	5656557	pm:st	18	25	CCGAGGATCGCAGGCGCTGGTGGTG	1516	2209
1057403	control->bgp->antigenomic	1054168	5657291	pm:st	18	25	GGGCTGTGCATGCGCACGGACCCTG	2250	2209
1057404	control->bgp->antigenomic	1054168	5682623	pm:st	18	25	CCAGCGTGCTGGCAAGCCCAGTCGC	1982	2219
1057405	control->bgp->antigenomic	1054168	5720415	pm:st	18	25	GGTTGCCTCAGCTGCACGCGTCGGG	1374	2234
1057406	control->bgp->antigenomic	1054168	5733695	pm:st	18	25	GGGAGTCTCAGCCATGCGCGTGGCC	1854	2239
1057407	control->bgp->antigenomic	1054168	5754693	pm:st	18	25	TCCTTGTGAGAGCGCCTGGCGCCCC	2372	2247
1057408	control->bgp->antigenomic	1054168	5759399	pm:st	18	25	CAGCCGAGCGCCCAGCATTCGAGGG	1958	2249
1057409	control->bgp->antigenomic	1054168	5761133	pm:st	18	25	TACCGAGCTGCCCGCCTATCGCCCG	1132	2250
1057410	control->bgp->antigenomic	1054168	5784883	pm:st	18	25	GCTACCTGGCCAGCATGCCGCGTGG	1842	2259
1057411	control->bgp->antigenomic	1054168	5787969	pm:st	18	25	TCCGCCCCATGCGCGCATCGACCCA	2368	2260
1057412	control->bgp->antigenomic	1054168	5820895	pm:st	18	25	ACCACGTGCATCGCAGCCCGGCGGA	2014	2273
1057413	control->bgp->antigenomic	1054168	5835629	pm:st	18	25	CGCCGCCATGCTGCGCTGGTCTCTG	1388	2279
1057414	control->bgp->antigenomic	1054168	5853549	pm:st	18	25	CGCTCCTGGCTCGCGATGCCCGTAC	1388	2286
1057415	control->bgp->antigenomic	1054168	5861229	pm:st	18	25	CGCCGGTGAGCGCACTGCGAATGGG	1388	2289
1057416	control->bgp->antigenomic	1054168	5886995	pm:st	18	25	AGGAGAGCCGATCCGCAGCCCGCTG	1554	2299
1057417	control->bgp->antigenomic	1054168	5887565	pm:st	18	25	TCCGGGGCTGCGCAATGCCCACGCT	2124	2299
1057418	control->bgp->antigenomic	1054168	5920241	pm:st	18	25	CCGGGACTGCGATGCTCTGCGCCAG	1520	2312
1057419	control->bgp->antigenomic	1054168	5920511	pm:st	18	25	GTGAGGTATGGCGCTGCCCGGACCG	1790	2312
1057420	control->bgp->antigenomic	1054168	5978329	pm:st	18	25	GGTGCGATCGCAGCGTGCCGGCACT	728	2335
1057421	control->bgp->antigenomic	1054168	5987111	pm:st	18	25	GACCCCCAATGGGCGCTGCGACGTG	1830	2338
1057422	control->bgp->antigenomic	1054168	5987233	pm:st	18	25	CACGTGTGGCAAGCAGGCCCCGTGC	1952	2338
1057423	control->bgp->antigenomic	1054168	5989801	pm:st	18	25	CCCGCCATGCCCTGCCGCGGTATGT	1960	2339
1057424	control->bgp->antigenomic	1054168	5989909	pm:st	18	25	ATGGAGAACGCTGCGCGAGGGCCCC	2068	2339
1057425	control->bgp->antigenomic	1054168	6014835	pm:st	18	25	CGACGGGCGCGCTAGGCACAGAGGA	1394	2349
1057426	control->bgp->antigenomic	1054168	6015325	pm:st	18	25	CGGGGCGCGCTGACACAGCGATGCA	1884	2349
1057427	control->bgp->antigenomic	1054168	6015603	pm:st	18	25	TGTCGGAATGCGCAAGCCCGGCGGG	2162	2349
1057428	control->bgp->antigenomic	1054168	6041285	pm:st	18	25	GCGGCCCTGCTATGCCCTGAGACCC	2244	2359
1057429	control->bgp->antigenomic	1054168	6065619	pm:st	18	25	ACGCAACATCAGGCAGCGCGCGCCG	978	2369
1057430	control->bgp->antigenomic	1054168	6086499	pm:st	18	25	CGGCGAGGCCAGCTATGGCGTTCGG	1378	2377
1057431	control->bgp->antigenomic	1054168	6087169	pm:st	18	25	AGCCCGGCCGGCGCGATATGCCACT	2048	2377
1057432	control->bgp->antigenomic	1054168	6087245	pm:st	18	25	TAGGCGCCGCGCATCTTGCCTGGGG	2124	2377
1057433	control->bgp->antigenomic	1054168	6092217	pm:st	18	25	CCCGTCCTGCCCTGGCGATGTAGCC	1976	2379
1057434	control->bgp->antigenomic	1054168	6092503	pm:st	18	25	GGAGCACACAGCATTGGCGCCCCGG	2262	2379
1057435	control->bgp->antigenomic	1054168	6117389	pm:st	18	25	ACGCGACCGCAATTGCTGCCGGCCG	1548	2389
1057436	control->bgp->antigenomic	1054168	6119885	pm:st	18	25	CACCAGTGGAGCGTGCGCTCCGGCT	1484	2390
1057437	control->bgp->antigenomic	1054168	6153553	pm:st	18	25	GGATCCCGCGCTGTATGGACCCGCG	1872	2403
1057438	control->bgp->antigenomic	1054168	6153749	pm:st	18	25	ATCGGTTCGGGCATGCTGCGGGCCG	2068	2403
1057439	control->bgp->antigenomic	1054168	6157667	pm:st	18	25	CTCCGCTGTACGCGCTGCCCGAGTG	866	2405
1057440	control->bgp->antigenomic	1054168	6193475	pm:st	18	25	CTGAGGCGCGCCTGTATGCCGAGCG	834	2419
1057441	control->bgp->antigenomic	1054168	6194515	pm:st	18	25	GGTCCAATCCGCAGCCGGCTGTCGG	1874	2419
1057442	control->bgp->antigenomic	1054168	6219791	pm:st	18	25	ACGGCAGCGCTGCAATCCGACGCCC	1550	2429
1057443	control->bgp->antigenomic	1054168	6220553	pm:st	18	25	CCCCGTGACCAGCGCTCTGCCCTTG	2312	2429
1057444	control->bgp->antigenomic	1054168	6248517	pm:st	18	25	TCCCGCATCGGCTGCCAGGCTAGGC	2116	2440
1057445	control->bgp->antigenomic	1054168	6252867	pm:st	18	25	GCGGACCGCGAGCCAATGCGGTCCT	1346	2442
1057446	control->bgp->antigenomic	1054168	6253947	pm:st	18	25	GACCCGGCATGGCGCCTGTGGAGCA	2426	2442
1057447	control->bgp->antigenomic	1054168	6287247	pm:st	18	25	CGGGAAGCATGCACTGGCCCCGTCC	2446	2455
1057448	control->bgp->antigenomic	1054168	6297313	pm:st	18	25	CGGCTGGCCATTGCTCGGCGGATCC	2272	2459
1057449	control->bgp->antigenomic	1054168	6320075	pm:st	18	25	CCTGCTGGATCGCCAGCTCTGGCCG	1994	2468
1057450	control->bgp->antigenomic	1054168	6320087	pm:st	18	25	ACCGCGATTGAGGCAGCCCCCTGCG	2006	2468
1057451	control->bgp->antigenomic	1054168	6322475	pm:st	18	25	GCCTCGCGCAATCGGCAGCGACTCC	1834	2469
1057452	control->bgp->antigenomic	1054168	6322529	pm:st	18	25	CGCCAGGCGCCGACTATGCGGCATG	1888	2469
1057453	control->bgp->antigenomic	1054168	6322957	pm:st	18	25	CCCCTCATACGCCCCGCAGCCAGCA	2316	2469
1057454	control->bgp->antigenomic	1054168	6348105	pm:st	18	25	GGCCCACCAACGCAGCACGACCACC	1864	2479
1057455	control->bgp->antigenomic	1054168	6348251	pm:st	18	25	ACCGGGATGGCTGCACGCAGGCTGG	2010	2479
1057456	control->bgp->antigenomic	1054168	6348515	pm:st	18	25	CGGCGAATGGCTGCGCATGGGGCAC	2274	2479
1057457	control->bgp->antigenomic	1054168	6374095	pm:st	18	25	GGCGGGCACAGCTTGGCGGAGTTGG	2254	2489
1057458	control->bgp->antigenomic	1054168	6386663	pm:st	18	25	ACCCGCGCAGGCCATAGCGGGTGGA	2022	2494
1057459	control->bgp->antigenomic	1054168	6386899	pm:st	18	25	GGCCCCGCATCGAAGCAGCCCAGCT	2258	2494
1057460	control->bgp->antigenomic	1054168	6398951	pm:st	18	25	CCTTTCCGCGCTGCGTAGTGGGGCG	1510	2499
1057461	control->bgp->antigenomic	1054168	6408189	pm:st	18	25	TCGGCGTGCTAGCCTTCGCCGGTCG	508	2503
1057462	control->bgp->antigenomic	1054168	6423963	pm:st	18	25	CCAGTGTAGCTCGCGCGTCGCAGGG	922	2509
1057463	control->bgp->antigenomic	1054168	6424381	pm:st	18	25	GCAACGAGGCCAGCTCGCTCCGGTG	1340	2509
1057464	control->bgp->antigenomic	1054168	6424899	pm:st	18	25	GGGGCGTGCCTAGCTGCGCACATCC	1858	2509
1057465	control->bgp->antigenomic	1054168	6425319	pm:st	18	25	CGCCTGATGCGCTTCTGGCCCCCAG	2278	2509
1057466	control->bgp->antigenomic	1054168	6450475	pm:st	18	25	GCCCTAGTGCAAGCTAGCCGGCGCC	1834	2519
1057467	control->bgp->antigenomic	1054168	6453099	pm:st	18	25	CGTGGCCAGCATGCCGCTGAAGCCG	1898	2520
1057468	control->bgp->antigenomic	1054168	6453423	pm:st	18	25	GAGCCCTGCTGCGATGGGCACGGCT	2222	2520
1057469	control->bgp->antigenomic	1054168	6476035	pm:st	18	25	GTGCTGTGCGCATAGCGCCGGGAGG	1794	2529
1057470	control->bgp->antigenomic	1054168	6519107	pm:st	18	25	GCGGCGAGCGGGATTGCGCTGGAGT	1346	2546
1057471	control->bgp->antigenomic	1054168	6519605	pm:st	18	25	GCTGGCCGCGGCATGGTACGAGGGA	1844	2546
1057472	control->bgp->antigenomic	1054168	6520189	pm:st	18	25	GAGGCCCAGCGCGATTTGCCGGGAC	2428	2546
1057473	control->bgp->antigenomic	1054168	6526775	pm:st	18	25	GCCGCGTGCTAATGCTGGGTGCGCG	1334	2549
1057474	control->bgp->antigenomic	1054168	6553289	pm:st	18	25	GGGAGGAGAGCACATGCGCGGGTGC	2248	2559
1057475	control->bgp->antigenomic	1064247	24331	pm:st	10	25	GTCTGTAAGCGCGCTATTAAGTTAA	1290	9
1057476	control->bgp->antigenomic	1064247	29813	pm:st	10	25	TATCCTATCCTAGCATGCTTCATTG	1652	11
1057477	control->bgp->antigenomic	1064247	50215	pm:st	10	25	AGTTTATGCATATCCTGCGAGCATA	1574	19
1057478	control->bgp->antigenomic	1064247	64649	pm:st	10	25	GTATGAATGCTAATCGCGCTCTTAT	648	25
1057479	control->bgp->antigenomic	1064247	75783	pm:st	10	25	ACTGAATGCGCAAATCGATTAGATC	1542	29
1057480	control->bgp->antigenomic	1064247	96891	pm:st	10	25	TTTAGTTAAGAAATCGCGCCGGAAA	2170	37
1057481	control->bgp->antigenomic	1064247	101243	pm:st	10	25	CTTAAACAGCTGTGCTATGACTTGT	1402	39
1057482	control->bgp->antigenomic	1064247	101463	pm:st	10	25	AAGTAAATTAGCTGGCAGCGTTATC	1622	39
1057483	control->bgp->antigenomic	1064247	129029	pm:st	10	25	AATCATCTATCAGCGATGCACTACA	1028	50
1057484	control->bgp->antigenomic	1064247	129737	pm:st	10	25	TTTCTAACGCGCTGGATATTTCCAT	1736	50
1057485	control->bgp->antigenomic	1064247	152537	pm:st	10	25	CCAGTGATCATAGCACGCAATTATA	1496	59
1057486	control->bgp->antigenomic	1064247	153279	pm:st	10	25	GCTGATGCGCATCTATATGATTGAA	2238	59
1057487	control->bgp->antigenomic	1064247	162339	pm:st	10	25	AACTAAAGCGCAGAATCTACTTCGT	1058	63
1057488	control->bgp->antigenomic	1064247	228283	pm:st	10	25	TAGACTTAGCATAACCTGCACAGAT	442	89
1057489	control->bgp->antigenomic	1064247	229009	pm:st	10	25	TCTAATGATGCAGGCATCTATTCGT	1168	89
1057490	control->bgp->antigenomic	1064247	255085	pm:st	10	25	TAACGGATATGCAGGCTAGCTTTTA	1644	99
1057491	control->bgp->antigenomic	1064247	255209	pm:st	10	25	TTACAGATCGCTAGCGCATAAAAAG	1768	99
1057492	control->bgp->antigenomic	1064247	280573	pm:st	10	25	ACAAATGCGCTGATACTTGTTCAAC	1532	109
1057493	control->bgp->antigenomic	1064247	281285	pm:st	10	25	GGGTTTCGCATTGATGCATTATATC	2244	109
1057494	control->bgp->antigenomic	1064247	295675	pm:st	10	25	TTACAAGAATATCGCGCCAGTGTAT	1274	115
1057495	control->bgp->antigenomic	1064247	296041	pm:st	10	25	AACCGGATCATATTAGCGCTGAAAT	1640	115
1057496	control->bgp->antigenomic	1064247	299075	pm:st	10	25	TATCAAAATGCCTTAGCGCACTCAA	2114	116
1057497	control->bgp->antigenomic	1064247	306719	pm:st	10	25	AAACCTCATTGCTATTCGCGTAAGA	2078	119
1057498	control->bgp->antigenomic	1064247	306837	pm:st	10	25	TTACGGATAATGCGGAGCACAATAA	2196	119
1057499	control->bgp->antigenomic	1064247	329403	pm:st	10	25	TGTAGAGCCTATTGCGGAACAAATT	1722	128
1057500	control->bgp->antigenomic	1064247	363299	pm:st	10	25	ACAAACCATAGCCCGCAATCAATAA	2338	141
1057501	control->bgp->antigenomic	1064247	383085	pm:st	10	25	TAAGAAATAGCGCATCATGCACTTG	1644	149
1057502	control->bgp->antigenomic	1064247	422775	pm:st	10	25	ATGTAGATGATTAGCGCGTACATAG	374	165
1057503	control->bgp->antigenomic	1064247	429193	pm:st	10	25	TACACTCATTGCTAGCTGTTTGTCA	1672	167
1057504	control->bgp->antigenomic	1064247	429693	pm:st	10	25	TTTTTCTGGCGCATTTCACAGTTAG	2172	167
1057505	control->bgp->antigenomic	1064247	434007	pm:st	10	25	GGTATATTAATGCTGCGCGATCTTT	1366	169
1057506	control->bgp->antigenomic	1064247	460287	pm:st	10	25	AGAGTACAACTGCGCAATCCAATTT	2046	179
1057507	control->bgp->antigenomic	1064247	460333	pm:st	10	25	AATTCAGCTTGCCAATATCTGCACT	2092	179
1057508	control->bgp->antigenomic	1064247	495159	pm:st	10	25	TAAATGTTGCATGCTAGCTGGTACT	1078	193
1057509	control->bgp->antigenomic	1064247	511425	pm:st	10	25	CCATATGCGCTAATATGCGCAAATT	1984	199
1057510	control->bgp->antigenomic	1064247	561675	pm:st	10	25	AATGAGAGCGCGCTGTATTATCATA	1034	219
1057511	control->bgp->antigenomic	1064247	561723	pm:st	10	25	TATATCGCTGCAGGATTATAAGCGA	1082	219
1057512	control->bgp->antigenomic	1064247	595033	pm:st	10	25	TAGTGAAGCCAGCTGTTCTTATCAT	1112	232
1057513	control->bgp->antigenomic	1064247	595133	pm:st	10	25	TGGTGGTATCTAGCAGCGTTAAATT	1212	232
1057514	control->bgp->antigenomic	1064247	628627	pm:st	10	25	CTGGTCGCGCGAATCATATTAATTA	1426	245
1057515	control->bgp->antigenomic	1064247	629229	pm:st	10	25	ACTTCAGAATGCTATGAGCGAGAAA	2028	245
1057516	control->bgp->antigenomic	1064247	662065	pm:st	10	25	ATACTTATTAAGCGCGCATGAGAGA	1584	258
1057517	control->bgp->antigenomic	1064247	665039	pm:st	10	25	CCGTTACACATTAGCTGCAAATGAT	1998	259
1057518	control->bgp->antigenomic	1064247	695065	pm:st	10	25	GTATCAGCGCCTAAATCATTAGTTC	1304	271
1057519	control->bgp->antigenomic	1064247	696129	pm:st	10	25	AATCACAATATGCGCATCCAAACTG	2368	271
1057520	control->bgp->antigenomic	1064247	729131	pm:st	10	25	AAAAGAGCGCGTTATGCATAAACCA	2090	284
1057521	control->bgp->antigenomic	1064247	741403	pm:st	10	25	AGACAGTGCAATGCTTATCAAAACG	1562	289
1057522	control->bgp->antigenomic	1064247	762671	pm:st	10	25	ATTTGTCCATGCATAGGCTGGAAAT	2350	297
1057523	control->bgp->antigenomic	1064247	790013	pm:st	10	25	ACATCCGGCTATTAAGCGCATTATT	1532	308
1057524	control->bgp->antigenomic	1064247	791155	pm:st	10	25	TAGATGTACGCTGCGTCATGTTAAT	114	309
1057525	control->bgp->antigenomic	1064247	793231	pm:st	10	25	TTCCATAAGCTGCTCATTGATCTTC	2190	309
1057526	control->bgp->antigenomic	1064247	818227	pm:st	10	25	ATGTTTGCTATCATGCTGGGATAGT	1586	319
1057527	control->bgp->antigenomic	1064247	818449	pm:st	10	25	GAAAACGAATAATCGCGCTGAATCA	1808	319
1057528	control->bgp->antigenomic	1064247	852545	pm:st	10	25	TTAGTATAGCGCCTAGATAGAACGT	64	333
1057529	control->bgp->antigenomic	1064247	888741	pm:st	10	25	TAACTCTATGCGCTGAAGCTATATC	420	347
1057530	control->bgp->antigenomic	1064247	895805	pm:st	10	25	AAAATCCTATTGGCATGCTGCGTTT	2364	349
1057531	control->bgp->antigenomic	1064247	920477	pm:st	10	25	CTCTAAGCATATCCAGCGCTTTTAT	1436	359
1057532	control->bgp->antigenomic	1064247	920619	pm:st	10	25	ATTACTAGGATGCGCTGATTATGCT	1578	359
1057533	control->bgp->antigenomic	1064247	920849	pm:st	10	25	GAAAAAGAATATTGCGCGTACTTGC	1808	359
1057534	control->bgp->antigenomic	1064247	924829	pm:st	10	25	GAGAAACAGCTAGGCAATATAGTAC	668	361
1057535	control->bgp->antigenomic	1064247	928823	pm:st	10	25	AAGATCTGCAGCACGCAATATGATT	2102	362
1057536	control->bgp->antigenomic	1064247	961085	pm:st	10	25	TATAACATTGCGATCTGCGATATGG	1084	375
1057537	control->bgp->antigenomic	1064247	962153	pm:st	10	25	TGCATAATAATCGCTGAGCGATCAA	2152	375
1057538	control->bgp->antigenomic	1064247	962219	pm:st	10	25	GAAGCTATTGCGGGCTATCTTTTAA	2218	375
1057539	control->bgp->antigenomic	1064247	995043	pm:st	10	25	TTCCACTTATACGCGCAGCATTTAT	1762	388
1057540	control->bgp->antigenomic	1064247	995735	pm:st	10	25	CAAATGATCCAGCGCATTACATTCA	2454	388
1057541	control->bgp->antigenomic	1064247	1023097	pm:st	10	25	TATGTTTGATCAGCGCATTGCAGAT	1656	399
1057542	control->bgp->antigenomic	1064247	1023193	pm:st	10	25	TTCGGAAGCGCGTTCATATTATTCA	1752	399
1057543	control->bgp->antigenomic	1064247	1028715	pm:st	10	25	TGACAGGCAATATATGGGCTATCTT	2154	401
1057544	control->bgp->antigenomic	1064247	1061769	pm:st	10	25	CTACTAATGCCTGGCTATTTTATGC	1928	414
1057545	control->bgp->antigenomic	1064247	1067957	pm:st	10	25	TAGTTAACAGCGCTAGATTACGGAA	436	417
1057546	control->bgp->antigenomic	1064247	1074257	pm:st	10	25	AATCGGTTATCAATAGCGCACCTAA	1616	419
1057547	control->bgp->antigenomic	1064247	1074853	pm:st	10	25	GTCGTATGGCAAAATGCCTTCATTA	2212	419
1057548	control->bgp->antigenomic	1064247	1099531	pm:st	10	25	GTGTAATGCGCATCTTGCTATAACA	1290	429
1057549	control->bgp->antigenomic	1064247	1100017	pm:st	10	25	TTAAGCATGCGGGCTTATCTCATAT	1776	429
1057550	control->bgp->antigenomic	1064247	1125435	pm:st	10	25	ATCATCTAGCTTGCAGCATTGTGAT	1594	439
1057551	control->bgp->antigenomic	1064247	1125477	pm:st	10	25	AACAGTTAGCGCTCCATAGACTTTT	1636	439
1057552	control->bgp->antigenomic	1064247	1151019	pm:st	10	25	ATTACCGCTAGGCAATATCAGATTC	1578	449
1057553	control->bgp->antigenomic	1064247	1151557	pm:st	10	25	TAGAATTGGCATGGTCAGCTTGTTT	2116	449
1057554	control->bgp->antigenomic	1064247	1151559	pm:st	10	25	TATATTCCCAGCTGCTCATTCAATC	2118	449
1057555	control->bgp->antigenomic	1064247	1151625	pm:st	10	25	TTCATTATCTTGCGCTATGTCCGAA	2184	449
1057556	control->bgp->antigenomic	1064247	1160691	pm:st	10	25	ATGTACAGCGCATCATTAGTTGGTA	1010	453
1057557	control->bgp->antigenomic	1064247	1161821	pm:st	10	25	TCTTACGCATTGCAATGCCTTAGAA	2140	453
1057558	control->bgp->antigenomic	1064247	1202673	pm:st	10	25	ACGAGATGCATGCAATGCTCATTTT	2032	469
1057559	control->bgp->antigenomic	1064247	1247369	pm:st	10	25	GTATCGATGATAGCGCTTGTTCTAA	648	487
1057560	control->bgp->antigenomic	1064247	1253477	pm:st	10	25	AACTAGATCATGGCGCGAAAATGAT	1636	489
1057561	control->bgp->antigenomic	1064247	1261119	pm:st	10	25	ATAGGAGCAGGCAATATGCTATGAT	1598	492
1057562	control->bgp->antigenomic	1064247	1279491	pm:st	10	25	AGAATTATTGCATGCTAGCTTCCCT	2050	499
1057563	control->bgp->antigenomic	1064247	1279793	pm:st	10	25	ATGAAACGCGGGCATAATCAAAACA	2352	499
1057564	control->bgp->antigenomic	1064247	1294385	pm:st	10	25	ATTTAGGCAACGGTATGCCAACTAT	1584	505
1057565	control->bgp->antigenomic	1064247	1294727	pm:st	10	25	CTCCTAAATCGCAGCTGATTAAAAG	1926	505
1057566	control->bgp->antigenomic	1064247	1304617	pm:st	10	25	AGTTCGTAATGCTAGCGGATTCTTT	1576	509
1057567	control->bgp->antigenomic	1064247	1355815	pm:st	10	25	AGTTCTAGCTAATTGCTGCGGAATT	1574	529
1057568	control->bgp->antigenomic	1064247	1361047	pm:st	10	25	TCAAACATGCGCAATGATGTAAGCT	1686	531
1057569	control->bgp->antigenomic	1064247	1381951	pm:st	10	25	AACATGAGCTTCATTGCGCATACAA	2110	539
1057570	control->bgp->antigenomic	1064247	1407225	pm:st	10	25	GATTAGCATATGGCAGCATTAAGTG	1784	549
1057571	control->bgp->antigenomic	1064247	1407789	pm:st	10	25	ATTCGAATCTGCTAGCCTTTCCTAA	2348	549
1057572	control->bgp->antigenomic	1064247	1427021	pm:st	10	25	TAGTATGATAAGCGCTATGCACAAG	1100	557
1057573	control->bgp->antigenomic	1064247	1427105	pm:st	10	25	TCTAGACGCTGGAAAGCATGATTAT	1184	557
1057574	control->bgp->antigenomic	1064247	1433121	pm:st	10	25	ATATAGGTGATCAGCATGCTTTCCA	2080	559
1057575	control->bgp->antigenomic	1064247	1457873	pm:st	10	25	TGAGTAGATGCCCTGCATTAAGTAT	1232	569
1057576	control->bgp->antigenomic	1064247	1462343	pm:st	10	25	TTCAGTATCGCAATAGCGTGGTAAT	582	571
1057577	control->bgp->antigenomic	1064247	1483261	pm:st	10	25	ATAGATGGGCGAGCTAAGTTACTAA	1020	579
1057578	control->bgp->antigenomic	1064247	1494935	pm:st	10	25	CATCTTGATGAGCGCAATTGCTAAA	2454	583
1057579	control->bgp->antigenomic	1064247	1509667	pm:st	10	25	GACAACAAGCGCTTAGGATTGATTT	1826	589
1057580	control->bgp->antigenomic	1064247	1510191	pm:st	10	25	ATGTAAATCGCATAAGCTGGGGTTA	2350	589
1057581	control->bgp->antigenomic	1064247	1585877	pm:st	10	25	TGAGTTATAAATGGCGCCTATAGTG	1236	619
1057582	control->bgp->antigenomic	1064247	1593337	pm:st	10	25	ATCAAAATATCGACTGCGCGTAAGT	1016	622
1057583	control->bgp->antigenomic	1064247	1594397	pm:st	10	25	AAACACCTGAGCAATATGCATTGCT	2076	622
1057584	control->bgp->antigenomic	1064247	1598341	pm:st	10	25	CAGAATATCAGTGCTAAGCTGATCT	900	624
1057585	control->bgp->antigenomic	1064247	1626845	pm:st	10	25	TGTTAACTATGGCCAGCTTATTCGT	1244	635
1057586	control->bgp->antigenomic	1064247	1627349	pm:st	10	25	TTGACTTCGCGCTAATATGGGATAT	1748	635
1057587	control->bgp->antigenomic	1064247	1627391	pm:st	10	25	GTGTTTTGCGCCATAGCTCTTTATA	1790	635
1057588	control->bgp->antigenomic	1064247	1636145	pm:st	10	25	ACTCATCCTGCGCAATATACTTAGT	304	639
1057589	control->bgp->antigenomic	1064247	1637117	pm:st	10	25	TTAGCAGTATCATAGCCGCTATAAG	1276	639
1057590	control->bgp->antigenomic	1064247	1638123	pm:st	10	25	CAATAATCGCATAATGGCTGCATCA	2282	639
1057591	control->bgp->antigenomic	1064247	1660945	pm:st	10	25	ATGTATTATGGCGCAGCATCAAAGT	2064	648
1057592	control->bgp->antigenomic	1064247	1662905	pm:st	10	25	CATGTTCGCATGCTATCTGATCATT	1464	649
1057593	control->bgp->antigenomic	1064247	1689351	pm:st	10	25	CACAATCAGCAGATCATGCATTGAA	2310	659
1057594	control->bgp->antigenomic	1064247	1693607	pm:st	10	25	CTATTTCATAGCATTGCCGAGAGAT	1446	661
1057595	control->bgp->antigenomic	1064247	1693987	pm:st	10	25	GACAAAAGCGATTCATGCTAAGATC	1826	661
1057596	control->bgp->antigenomic	1064247	1694217	pm:st	10	25	ATTAATAGGCAAGGCTGCACTGATA	2056	661
1057597	control->bgp->antigenomic	1064247	1694273	pm:st	10	25	TAATTAGCGCATGTTGCAATAGGAC	2112	661
1057598	control->bgp->antigenomic	1064247	1713623	pm:st	10	25	AGGTAAGATGCAGCTATCATAGTGA	982	669
1057599	control->bgp->antigenomic	1064247	1739521	pm:st	10	25	TTAACTGGCGCTGATCATGATAAGT	1280	679
1057600	control->bgp->antigenomic	1064247	1740357	pm:st	10	25	TAATATGGCAGCTTGATTCATCACC	2116	679
1057601	control->bgp->antigenomic	1064247	1740411	pm:st	10	25	TTTAGGTGGCCATATAGCGTAATTG	2170	679
1057602	control->bgp->antigenomic	1064247	1748911	pm:st	10	25	TATTTCATAGCGCTTAGGACGATAG	430	683
1057603	control->bgp->antigenomic	1064247	1765591	pm:st	10	25	TTGGTTATTGCATACGGCGTAACTT	1750	689
1057604	control->bgp->antigenomic	1064247	1766201	pm:st	10	25	AAAGAAATGCAATGCAGCGTTCCTT	2360	689
1057605	control->bgp->antigenomic	1064247	1784921	pm:st	10	25	GTTATTCTATATGCGCAGCGAAAGT	600	697
1057606	control->bgp->antigenomic	1064247	1793247	pm:st	10	25	TTTAGAAGATAGGCGATGCAGTTAG	1246	700
1057607	control->bgp->antigenomic	1064247	1816499	pm:st	10	25	CATGTTAATCATAGGCGCGTAGAAT	1458	709
1057608	control->bgp->antigenomic	1064247	1827361	pm:st	10	25	AAAGTGGAGCTAGCATGCAATTCTA	2080	713
1057609	control->bgp->antigenomic	1064247	1842927	pm:st	10	25	CTTTCAGATTAGCCGCAACATCAAA	2286	719
1057610	control->bgp->antigenomic	1064247	1859559	pm:st	10	25	AGTAAAGTACTATGCCGCTGGAATT	998	726
1057611	control->bgp->antigenomic	1064247	1867211	pm:st	10	25	ACTTATAGGCGCTTATCAGGTTAAG	970	729
1057612	control->bgp->antigenomic	1064247	1867887	pm:st	10	25	TAACCTGGCGAGCAATATTTAGAAC	1646	729
1057613	control->bgp->antigenomic	1064247	1868413	pm:st	10	25	TTTTGATGCTAGAGCGCATATGATC	2172	729
1057614	control->bgp->antigenomic	1064247	1868541	pm:st	10	25	CATTTTGCGTGCTTGAAATAGCTTG	2300	729
1057615	control->bgp->antigenomic	1064247	1893437	pm:st	10	25	ATCAAGACGCCAATGCTATCGTTAA	1596	739
1057616	control->bgp->antigenomic	1064247	1893901	pm:st	10	25	ATTGTAATTAGCAATGGGCTCTCAG	2060	739
1057617	control->bgp->antigenomic	1064247	1919107	pm:st	10	25	TACAACATTGACAGCGCTCTTCAAA	1666	749
1057618	control->bgp->antigenomic	1064247	1927237	pm:st	10	25	TAATCTGATATGCAAGCCAGAACCA	2116	752
1057619	control->bgp->antigenomic	1064247	1927507	pm:st	10	25	TAATAAAGGCATATGCGGCATCGAA	2386	752
1057620	control->bgp->antigenomic	1064247	1959663	pm:st	10	25	TTCGAAGCTCATTGCTATAAGAGCT	1262	765
1057621	control->bgp->antigenomic	1064247	1970581	pm:st	10	25	CAAAACGCATAGCATTGCATAAGCT	1940	769
1057622	control->bgp->antigenomic	1064247	1970699	pm:st	10	25	ATTCAACATAGCGCGGCTAAATCTA	2058	769
1057623	control->bgp->antigenomic	1064247	1970805	pm:st	10	25	TTTAAGCTGCTGGCATATGCTTAAG	2164	769
1057624	control->bgp->antigenomic	1064247	1995865	pm:st	10	25	AAGAGTGCTATGCAGGCATTGATAT	1624	779
1057625	control->bgp->antigenomic	1064247	2021527	pm:st	10	25	TCATAACTCGCCATGCAATCATCAT	1686	789
1057626	control->bgp->antigenomic	1064247	2026007	pm:st	10	25	AAGACAAGCGCTTGTTAGTATGCTA	1046	791
1057627	control->bgp->antigenomic	1064247	2026119	pm:st	10	25	TCAGTTAATATTGCGCGCCACTAAT	1158	791
1057628	control->bgp->antigenomic	1064247	2047185	pm:st	10	25	TTTTAAATAGCCAGAGTGCATGTCG	1744	799
1057629	control->bgp->antigenomic	1064247	2060027	pm:st	10	25	GTATGTCATGCTATGCCATCTAACA	1786	804
1057630	control->bgp->antigenomic	1064247	2060447	pm:st	10	25	GTTTATCAAGCTGCATGCTGCTAAA	2206	804
1057631	control->bgp->antigenomic	1064247	2092839	pm:st	10	25	GATCCGAATGTAATGCGCGATTTAT	1318	817
1057632	control->bgp->antigenomic	1064247	2093249	pm:st	10	25	TGTATCGGATGAATGCAGCTCATAA	1728	817
1057633	control->bgp->antigenomic	1064247	2093367	pm:st	10	25	GCTTAAAATGCATGTGCGCTATTAC	1846	817
1057634	control->bgp->antigenomic	1064247	2093401	pm:st	10	25	CGGAAATATAATGCAGCGCAACAAT	1880	817
1057635	control->bgp->antigenomic	1064247	2149967	pm:st	10	25	TCCTAGCATAATGCCGCATCAAATT	2126	839
1057636	control->bgp->antigenomic	1064247	2160447	pm:st	10	25	AAAAGCGCCGCGTTCAATTCTTTTT	2366	843
1057637	control->bgp->antigenomic	1064247	2200699	pm:st	10	25	TAGTAAAGCGCTTGCATTTGTCTTC	1658	859
1057638	control->bgp->antigenomic	1064247	2214751	pm:st	10	25	AGATGTAGCGCTTATATGCACACTA	350	865
1057639	control->bgp->antigenomic	1064247	2225729	pm:st	10	25	TATAATTAGCAGCGAATACCCGTGT	1088	869
1057640	control->bgp->antigenomic	1064247	2225741	pm:st	10	25	TAGTTTACAGCCAGCATCATGATAG	1100	869
1057641	control->bgp->antigenomic	1064247	2226775	pm:st	10	25	TCAATTATCGCTAGCAAGCAGTTCA	2134	869
1057642	control->bgp->antigenomic	1064247	2251865	pm:st	10	25	AAGAAAGCTGGGCTATAATAAGCGT	1624	879
1057643	control->bgp->antigenomic	1064247	2275391	pm:st	10	25	TAACTTGTGCATTCCGCATGGAAAT	2110	888
1057644	control->bgp->antigenomic	1064247	2282299	pm:st	10	25	GCTAAAGTAGCATTATGCTGATCCT	1338	891
1057645	control->bgp->antigenomic	1064247	2286469	pm:st	10	25	ATATTGTAGATAGCGCGTTTCACTG	388	893
1057646	control->bgp->antigenomic	1064247	2286677	pm:st	10	25	TTATCGAAGCGCATTGATGTCTACT	596	893
1057647	control->bgp->antigenomic	1064247	2293391	pm:st	10	25	TTCGATGGCGCGCATTTTAATTGAT	2190	895
1057648	control->bgp->antigenomic	1064247	2302839	pm:st	10	25	CGTCGAGCCTGCTAATATAATTTCT	1398	899
1057649	control->bgp->antigenomic	1064247	2303553	pm:st	10	25	TAATCAGCGGCAATATTGGTGGTTT	2112	899
1057650	control->bgp->antigenomic	1064247	2308671	pm:st	10	25	TAACGGGGCTTGCATGAATAATATC	2110	901
1057651	control->bgp->antigenomic	1064247	2328047	pm:st	10	25	ATTAGGAATATAGCAGCGCACTTAC	1006	909
1057652	control->bgp->antigenomic	1064247	2328593	pm:st	10	25	AGGAATATAGCCGGCATATACCATT	1552	909
1057653	control->bgp->antigenomic	1064247	2328857	pm:st	10	25	GATTAGGGCCATGCGTATTATTCAT	1816	909
1057654	control->bgp->antigenomic	1064247	2358729	pm:st	10	25	ACTTTTACGCTAGGCCAATTACGTA	968	921
1057655	control->bgp->antigenomic	1064247	2359865	pm:st	10	25	AAGGGAGATTATACGCAGCAAAGAT	2104	921
1057656	control->bgp->antigenomic	1064247	2392995	pm:st	10	25	CAGTACAATGCTATGGAGCATCTAA	1954	934
1057657	control->bgp->antigenomic	1064247	2393115	pm:st	10	25	ATACACAGCAAGCGCTAATTGATTC	2074	934
1057658	control->bgp->antigenomic	1064247	2404861	pm:st	10	25	ATAGCACAAATCAGCGGCTATAGTT	1020	939
1057659	control->bgp->antigenomic	1064247	2405437	pm:st	10	25	ATCATCGCTATGCAGCAAGTTTTAG	1596	939
1057660	control->bgp->antigenomic	1064247	2425935	pm:st	10	25	AATAGAATTCCAGCCGCATACTGTA	1614	947
1057661	control->bgp->antigenomic	1064247	2430315	pm:st	10	25	CTAGAGGATAGCAAGCGATTTAGTT	874	949
1057662	control->bgp->antigenomic	1064247	2430973	pm:st	10	25	ACATGGTATGCTGGCAATGTAAGAT	1532	949
1057663	control->bgp->antigenomic	1064247	2431125	pm:st	10	25	TCACTGAGCGCTGATTCAAATGTTA	1684	949
1057664	control->bgp->antigenomic	1064247	2458639	pm:st	10	25	AAGTTACATATTCGCGCTGATAACG	1038	960
1057665	control->bgp->antigenomic	1064247	2458893	pm:st	10	25	GTCTGTATGCGTATTCAGCCATATA	1292	960
1057666	control->bgp->antigenomic	1064247	2459373	pm:st	10	25	TTATTTACGCTGCAATGCTCCATAC	1772	960
1057667	control->bgp->antigenomic	1064247	2507893	pm:st	10	25	TATCAGGATGATTGCGCTAAAGATC	1652	979
1057668	control->bgp->antigenomic	1064247	2508029	pm:st	10	25	GTAATATATCAAGCTGGCAAGCTCA	1788	979
1057669	control->bgp->antigenomic	1064247	2508375	pm:st	10	25	TCAATCACAGCCAATCTGCAATATG	2134	979
1057670	control->bgp->antigenomic	1064247	2525177	pm:st	10	25	ATCTAAATCTCGCAATGCGGTAGAT	1016	986
1057671	control->bgp->antigenomic	1064247	2525833	pm:st	10	25	TCCTTAGAGCGCAATTCTGCTTTAT	1672	986
1057672	control->bgp->antigenomic	1064247	2526075	pm:st	10	25	CTTTGGTGCTAACTATGCGACATTA	1914	986
1057673	control->bgp->antigenomic	1064247	2526375	pm:st	10	25	GAATTTGATTGCTGCGAATGGCTAT	2214	986
1057674	control->bgp->antigenomic	1064247	2533155	pm:st	10	25	GAATAACATCAAGCATGCGAGTGTA	1314	989
1057675	control->bgp->antigenomic	1064247	2534203	pm:st	10	25	AAATCGTGCATTATGCGCCAAATAG	2362	989
1057676	control->bgp->antigenomic	1064247	2558525	pm:st	10	25	TAGTAACATGCACCGCATTCATAAG	1084	999
1057677	control->bgp->antigenomic	1064247	2584765	pm:st	10	25	TGAATGGTCGATAATGCGCTTGATT	1724	1009
1057678	control->bgp->antigenomic	1064247	2610097	pm:st	10	25	CAATCTTATAAGCTAGCGCAAGCTA	1456	1019
1057679	control->bgp->antigenomic	1064247	2625467	pm:st	10	25	CATTAGCGCGCTGCATTATTAACTT	1466	1025
1057680	control->bgp->antigenomic	1064247	2658237	pm:st	10	25	ACATACCAAGCTTATCAGCTTAGCT	956	1038
1057681	control->bgp->antigenomic	1064247	2691809	pm:st	10	25	TTTACTGCTATGATCTGCAAGAGGT	1248	1051
1057682	control->bgp->antigenomic	1064247	2712477	pm:st	10	25	CTCTCTGCGCGATCATATATTCAAA	1436	1059
1057683	control->bgp->antigenomic	1064247	2712629	pm:st	10	25	ATGTATTGCGCTGATCAATCAGACA	1588	1059
1057684	control->bgp->antigenomic	1064247	2725123	pm:st	10	25	GTTACTTCGAAGCCAGCATTAAGTT	1282	1064
1057685	control->bgp->antigenomic	1064247	2725917	pm:st	10	25	ATATTGTCCATGCAATGCGTCAAAC	2076	1064
1057686	control->bgp->antigenomic	1064247	2738251	pm:st	10	25	AAATACTAGGGCGTTGCTACTATTC	1610	1069
1057687	control->bgp->antigenomic	1064247	2756861	pm:st	10	25	CAGTTTGCAATTGGTATGCAGGTTT	2300	1076
1057688	control->bgp->antigenomic	1064247	2758145	pm:st	10	25	AAACTAAACTACAGCGCTCATTACC	1024	1077
1057689	control->bgp->antigenomic	1064247	2764015	pm:st	10	25	TTATAAATAGGCTTGCGCATGAGAG	1774	1079
1057690	control->bgp->antigenomic	1064247	2789171	pm:st	10	25	GACACAATCATGCTCGCTAACTAAA	1330	1089
1057691	control->bgp->antigenomic	1064247	2789301	pm:st	10	25	CATAGAGCGCATTATCTGAGGTTTA	1460	1089
1057692	control->bgp->antigenomic	1064247	2789667	pm:st	10	25	GACTATTTCAATGCCGAGCATTACA	1826	1089
1057693	control->bgp->antigenomic	1064247	2792553	pm:st	10	25	TGCATAGCAATTGCCATGCCTATAT	2152	1090
1057694	control->bgp->antigenomic	1064247	2792773	pm:st	10	25	AATTGCCCCAGCATATAGCTTTACA	2372	1090
1057695	control->bgp->antigenomic	1064247	2859927	pm:st	10	25	AAGAGTGCGAATAAGCTGTATAGGT	406	1117
1057696	control->bgp->antigenomic	1064247	2865251	pm:st	10	25	GTTCTATCAGATAATGCGCGTATTC	610	1119
1057697	control->bgp->antigenomic	1064247	2918213	pm:st	10	25	AATTTTGCGTTGGCATCATATCCTG	2372	1139
1057698	control->bgp->antigenomic	1064247	2925207	pm:st	10	25	TCATGGGCTGACATATCGCAATAAT	1686	1142
1057699	control->bgp->antigenomic	1064247	2925647	pm:st	10	25	TCCTGAGCAGGATAGATGCTTATAA	2126	1142
1057700	control->bgp->antigenomic	1064247	2931629	pm:st	10	25	TATAAGAGCGCGCATGATATCTCTA	428	1145
1057701	control->bgp->antigenomic	1064247	2943101	pm:st	10	25	TAGATCATTCAAGCGCATGAAGCTT	1660	1149
1057702	control->bgp->antigenomic	1064247	2943189	pm:st	10	25	TTGATTTGCTATACAGCGCTTCTGT	1748	1149
1057703	control->bgp->antigenomic	1064247	3019883	pm:st	10	25	TAACTTGTAACATAGCGCAGAAACC	1642	1179
1057704	control->bgp->antigenomic	1064247	3024425	pm:st	10	25	AACCTATACGCGCATGATTGTGATA	1064	1181
1057705	control->bgp->antigenomic	1064247	3025655	pm:st	10	25	CTATGGGCAAGCATGATTATCACAA	2294	1181
1057706	control->bgp->antigenomic	1064247	3071165	pm:st	10	25	TGAAATCATAGCTGATCGCATCATG	1724	1199
1057707	control->bgp->antigenomic	1064247	3074993	pm:st	10	25	TATGTTCATAGCTGCAACACACTCT	432	1201
1057708	control->bgp->antigenomic	1064247	3096487	pm:st	10	25	CTATTCAAGCATTTTGCGCTAGAGT	1446	1209
1057709	control->bgp->antigenomic	1064247	3148319	pm:st	10	25	AAACAGGCATACTGCTTGGTTATTC	2078	1229
1057710	control->bgp->antigenomic	1064247	3173449	pm:st	10	25	AAAGCAATAGCGAGCTATCGAATAG	1608	1239
1057711	control->bgp->antigenomic	1064247	3174165	pm:st	10	25	CCAATAGCGCCTATTGATACGAAAA	2324	1239
1057712	control->bgp->antigenomic	1064247	3182153	pm:st	10	25	GAGTATAACGCGCTATCTATCTCTA	72	1243
1057713	control->bgp->antigenomic	1064247	3191661	pm:st	10	25	CGTTTGGCAGCTTTATGATTCAAGT	1900	1246
1057714	control->bgp->antigenomic	1064247	3191863	pm:st	10	25	AAGACTGCAATGATGCCTAATCATG	2102	1246
1057715	control->bgp->antigenomic	1064247	3224489	pm:st	10	25	CTATAAGTCATATTGCGCGCACAAA	1448	1259
1057716	control->bgp->antigenomic	1064247	3230667	pm:st	10	25	AAAAAGATTGGCGCAGTTCAGGTTT	2506	1261
1057717	control->bgp->antigenomic	1064247	3245235	pm:st	10	25	TGCTTCTGCTTATTGCGCATATGTA	1714	1267
1057718	control->bgp->antigenomic	1064247	3304123	pm:st	10	25	TGTGACATGCCTGGCATATTAATAC	1722	1290
1057719	control->bgp->antigenomic	1064247	3324127	pm:st	10	25	TTTATCTCGCTGCTATCATCTCAAG	1246	1298
1057720	control->bgp->antigenomic	1064247	3324341	pm:st	10	25	CATAGTCATGCCTAGCATATAACCT	1460	1298
1057721	control->bgp->antigenomic	1064247	3326979	pm:st	10	25	ACTCTCTGCAATCTATCGCTGTTAA	1538	1299
1057722	control->bgp->antigenomic	1064247	3378989	pm:st	10	25	ATTACAATGCTGCATTCCATGGTGA	2348	1319
1057723	control->bgp->antigenomic	1064247	3391599	pm:st	10	25	TGAGTGCCATAATTGCGCCTATTAA	2158	1324
1057724	control->bgp->antigenomic	1064247	3404577	pm:st	10	25	ACTAAAAATAGCACCATGCTTAGGG	2336	1329
1057725	control->bgp->antigenomic	1064247	3429123	pm:st	10	25	GTTAATTGTAGCGCGATTTGTACCT	1282	1339
1057726	control->bgp->antigenomic	1064247	3433509	pm:st	10	25	TGTTAATCTGCTAACGCATCGTTCT	548	1341
1057727	control->bgp->antigenomic	1064247	3433541	pm:st	10	25	TTCTCACTATAGAGCGCATTCTACT	580	1341
1057728	control->bgp->antigenomic	1064247	3433623	pm:st	10	25	GATCAACTAGATGCGCGATAACAAT	662	1341
1057729	control->bgp->antigenomic	1064247	3455497	pm:st	10	25	ATTAACATAGCTCTTGCGCATCATC	2056	1349
1057730	control->bgp->antigenomic	1064247	3455807	pm:st	10	25	TCTTTTAATGCGCGCCTTGAGATTT	2366	1349
1057731	control->bgp->antigenomic	1064247	3457099	pm:st	10	25	TATCTACATATGCGAAGCTGACATC	1098	1350
1057732	control->bgp->antigenomic	1064247	3457931	pm:st	10	25	CTAGACGCAATGCGCAATAATTTAC	1930	1350
1057733	control->bgp->antigenomic	1064247	3479923	pm:st	10	25	CTAAGACTAACGCGGGTATTACATT	882	1359
1057734	control->bgp->antigenomic	1064247	3481117	pm:st	10	25	ATATTGGGCGCATCATTATAGAAGC	2076	1359
1057735	control->bgp->antigenomic	1064247	3481325	pm:st	10	25	CTTTTTGCATTAGCTGCATTAGCCT	2284	1359
1057736	control->bgp->antigenomic	1064247	3491023	pm:st	10	25	TTTGTCATGATCTCAGCGCTAATAG	1742	1363
1057737	control->bgp->antigenomic	1064247	3491357	pm:st	10	25	ATATTAATGCGGCATAAGCCGAAGA	2076	1363
1057738	control->bgp->antigenomic	1064247	3505067	pm:st	10	25	TAATAGATCATAAGGCGCTCATACG	426	1369
1057739	control->bgp->antigenomic	1064247	3532183	pm:st	10	25	CAAAGTCATGATATCGCGCACAAAT	1942	1379
1057740	control->bgp->antigenomic	1064247	3576837	pm:st	10	25	TGCGATATATGCAGTTAGCCTAAGT	516	1397
1057741	control->bgp->antigenomic	1064247	3590689	pm:st	10	25	AGAATTACGCATAGCTGATTTACGG	1568	1402
1057742	control->bgp->antigenomic	1064247	3608659	pm:st	10	25	AATCTATGCGCGTATAATGAACCTG	1618	1409
1057743	control->bgp->antigenomic	1064247	3609083	pm:st	10	25	AGGGTTTAGCTTGGCGTATTTAAAG	2042	1409
1057744	control->bgp->antigenomic	1064247	3623725	pm:st	10	25	GACATTAGCGCTATACATCGATTTG	1324	1415
1057745	control->bgp->antigenomic	1064247	3624183	pm:st	10	25	GTTGTCATTGCATTTCCGCAACTAT	1782	1415
1057746	control->bgp->antigenomic	1064247	3656687	pm:st	10	25	ATTCATGCCGCGTTCATATACATAG	1006	1428
1057747	control->bgp->antigenomic	1064247	3659493	pm:st	10	25	TTTTCTCAATCAGCAGCGTCTAGAT	1252	1429
1057748	control->bgp->antigenomic	1064247	3684859	pm:st	10	25	ATCCGTACGCGCTATTATCATATGA	1018	1439
1057749	control->bgp->antigenomic	1064247	3689949	pm:st	10	25	AGTAAAGTAGCTCGCTATCATCCTT	988	1441
1057750	control->bgp->antigenomic	1064247	3690417	pm:st	10	25	CAATACATCATATGCGCGTGATGAA	1456	1441
1057751	control->bgp->antigenomic	1064247	3724329	pm:st	10	25	AAAAACCGCATCATAGCGAATGGTA	2088	1454
1057752	control->bgp->antigenomic	1064247	3757599	pm:st	10	25	ATATTTTTAGCGCGGTCTAGAACCA	2078	1467
1057753	control->bgp->antigenomic	1064247	3761897	pm:st	10	25	TTGTAAGGATATGCAGCGCTGATAT	1256	1469
1057754	control->bgp->antigenomic	1064247	3762491	pm:st	10	25	GCGATCGCGCTTATCCATAAATATA	1850	1469
1057755	control->bgp->antigenomic	1064247	3762519	pm:st	10	25	GGTTCTTGCAGGCAATCATATTACT	1878	1469
1057756	control->bgp->antigenomic	1064247	3788301	pm:st	10	25	ATTGACATGCGCTAGATTCATCATC	2060	1479
1057757	control->bgp->antigenomic	1064247	3813989	pm:st	10	25	TGGCTTTCAATAGCGAGCAAACAAT	2148	1489
1057758	control->bgp->antigenomic	1064247	3839615	pm:st	10	25	TTTGAGAATAAGCGCTCTCTAATCC	2174	1499
1057759	control->bgp->antigenomic	1064247	3839831	pm:st	10	25	TCATTAATGCCGCGATGATGATGAA	2390	1499
1057760	control->bgp->antigenomic	1064247	3864407	pm:st	10	25	GGATATTAGATAGCGCGCAGTTTAA	1366	1509
1057761	control->bgp->antigenomic	1064247	3865239	pm:st	10	25	TTATGTGCGCTGTATTGATTTGCTC	2198	1509
1057762	control->bgp->antigenomic	1064247	3889833	pm:st	10	25	TCGTAATAAGCGCGCTATTATTGTG	1192	1519
1057763	control->bgp->antigenomic	1064247	3890333	pm:st	10	25	TCTAAGAATGATAGGCGCGATCTAA	1692	1519
1057764	control->bgp->antigenomic	1064247	3916333	pm:st	10	25	AATATTTGGCTCATCTAGCCTATGC	2092	1529
1057765	control->bgp->antigenomic	1064247	3941653	pm:st	10	25	GAGATTCATGCTAGGCGATATTGTT	1812	1539
1057766	control->bgp->antigenomic	1064247	4018245	pm:st	10	25	ATAACCGCGCAGCAATAATCTTCTT	1604	1569
1057767	control->bgp->antigenomic	1064247	4023017	pm:st	10	25	TTGAGTATACCACGCTGCTAATGTA	1256	1571
1057768	control->bgp->antigenomic	1064247	4023369	pm:st	10	25	AAACGCATAGATCAGCGCATGAATT	1608	1571
1057769	control->bgp->antigenomic	1064247	4056383	pm:st	10	25	GCTTATTCTAATCAGCGCTTGTAAG	1342	1584
1057770	control->bgp->antigenomic	1064247	4057157	pm:st	10	25	TAAAGAAGATGGCAACGCTTGGTTT	2116	1584
1057771	control->bgp->antigenomic	1064247	4078441	pm:st	10	25	AGTCATGAGCGCATAACACGTAAAT	360	1593
1057772	control->bgp->antigenomic	1064247	4090657	pm:st	10	25	ACAATTTTATGGGAGCGCAAAGCTT	2336	1597
1057773	control->bgp->antigenomic	1064247	4114699	pm:st	10	25	CGTAATAAGTATGCTGCGTCATGAA	778	1607
1057774	control->bgp->antigenomic	1064247	4121155	pm:st	10	25	TATGATTAGTGCGCGCATTTTAGGA	2114	1609
1057775	control->bgp->antigenomic	1064247	4186449	pm:st	10	25	CTCTTATGCGTGCTATGATTTGAGT	848	1635
1057776	control->bgp->antigenomic	1064247	4190061	pm:st	10	25	CTTATAGCGGCTTGCAAATAGTCAA	1900	1636
1057777	control->bgp->antigenomic	1064247	4197627	pm:st	10	25	GTAATAATGCCAGCCATGTCTAATG	1786	1639
1057778	control->bgp->antigenomic	1064247	4223617	pm:st	10	25	TTGAGAGCTGCTTTGAATCTGTTTG	2176	1649
1057779	control->bgp->antigenomic	1064247	4248851	pm:st	10	25	GAAAGATTCTAATCAGCGCGAATTG	1810	1659
1057780	control->bgp->antigenomic	1064247	4249397	pm:st	10	25	ATCCACAATTGCAGCGCTAAATGAA	2356	1659
1057781	control->bgp->antigenomic	1064247	4256919	pm:st	10	25	TTATCAGAATGGCGTGCTAATCGAA	2198	1662
1057782	control->bgp->antigenomic	1064247	4273669	pm:st	10	25	AAATATATACATGCTCGCCTGAGCT	1028	1669
1057783	control->bgp->antigenomic	1064247	4289235	pm:st	10	25	TGCACTGCCAGCATACTATCTATTA	1234	1675
1057784	control->bgp->antigenomic	1064247	4289245	pm:st	10	25	TGTGATACCATAGCGCATAAAGAGA	1244	1675
1057785	control->bgp->antigenomic	1064247	4322513	pm:st	10	25	TGTATTAGCGTGGGCAAATACAGAT	1232	1688
1057786	control->bgp->antigenomic	1064247	4323037	pm:st	10	25	TTCTTGCGCTATCCTGCATAATATG	1756	1688
1057787	control->bgp->antigenomic	1064247	4323057	pm:st	10	25	TTAATTCAGATGCCGCAGTGTTCTA	1776	1688
1057788	control->bgp->antigenomic	1064247	4350719	pm:st	10	25	TTATGTTATAGCCCACGCTTAGATG	1278	1699
1057789	control->bgp->antigenomic	1064247	4389441	pm:st	10	25	ATAATGTGCCAAGGCGCAATACTAT	1600	1714
1057790	control->bgp->antigenomic	1064247	4401251	pm:st	10	25	GTGTTATACAGCGCTCTATCATACA	610	1719
1057791	control->bgp->antigenomic	1064247	4402291	pm:st	10	25	TATGACATTGCTAGGCTATCTCCTT	1650	1719
[truncated: 14,944 more rows]
