# Supplementary material for: Noncoder: a web interface for exon array-based detection of long non-coding RNAs
Source: Nucleic Acids Res. 2012 Sep 24;41(1):e20. doi: 10.1093/nar/gks877 (PMC3592461; doi:10.1093/nar/gks877)
Supplement: Supplementary Data [file supp_gks877_Gellert_Supplementary_Dataset_S2.zip › MoEx-ncRNA.mps]

probeset_id	transcript_cluster_id	probeset_list	probe_count
1049216		1049216
1049217		1049217
1049218		1049218
1049219		1049219
1049220		1049220
1049221		1049221
1049222		1049222
1049223		1049223
1049224		1049224
1049225		1049225
1049226		1049226
1049227		1049227
1049228		1049228
1049229		1049229
1049230		1049230
1049231		1049231
1049232		1049232
1049233		1049233
1049234		1049234
1049235		1049235
1049236		1049236
1049237		1049237
1049238		1049238
1049239		1049239
1049240		1049240
1049241		1049241
1049242		1049242
1049243		1049243
1049244		1049244
1049245		1049245
1049246		1049246
1049247		1049247
1049248		1049248
1049249		1049249
1049250		1049250
1049251		1049251
1049252		1049252
1049253		1049253
1049254		1049254
1049255		1049255
1049256		1049256
1049257		1049257
1049258		1049258
1049259		1049259
1049260		1049260
1049261		1049261
1049262		1049262
1049263		1049263
1049264		1049264
1049265		1049265
1049266		1049266
1049267		1049267
1049268		1049268
1049269		1049269
1049270		1049270
1049271		1049271
1049272		1049272
1049273		1049273
1049274		1049274
1049275		1049275
1049276		1049276
1049277		1049277
1049278		1049278
1049279		1049279
1049280		1049280
1049281		1049281
1049282		1049282
1049283		1049283
1049284		1049284
1049285		1049285
1049286		1049286
1049287		1049287
1049288		1049288
1049289		1049289
1049290		1049290
1049291		1049291
1049292		1049292
1049293		1049293
1049294		1049294
1049295		1049295
1049296		1049296
1049297		1049297
1049298		1049298
1049299		1049299
1049300		1049300
1049301		1049301
1049302		1049302
1049303		1049303
1049304		1049304
1049305		1049305
1049306		1049306
1049307		1049307
1049308		1049308
1049309		1049309
1049310		1049310
1049311		1049311
1049312		1049312
1049313		1049313
1049314		1049314
1049315		1049315
1049316		1049316
1049317		1049317
1049318		1049318
1049319		1049319
1049320		1049320
1049321		1049321
1049322		1049322
1049323		1049323
1049324		1049324
1049325		1049325
1049326		1049326
1049327		1049327
1049328		1049328
1049329		1049329
1049330		1049330
1049331		1049331
1049332		1049332
1049333		1049333
1049334		1049334
1049335		1049335
1049336		1049336
1049337		1049337
1049338		1049338
1049339		1049339
1049340		1049340
1049341		1049341
1049342		1049342
1049343		1049343
1049344		1049344
1049345		1049345
1049346		1049346
1049347		1049347
1049348		1049348
1049349		1049349
1049350		1049350
1049351		1049351
1049352		1049352
1049353		1049353
1049354		1049354
1049355		1049355
1049356		1049356
1049357		1049357
1049358		1049358
1049359		1049359
1049360		1049360
1049361		1049361
1049362		1049362
1049363		1049363
1049364		1049364
1049365		1049365
1049366		1049366
1049367		1049367
1049368		1049368
1049369		1049369
1049370		1049370
1049371		1049371
1049372		1049372
1049373		1049373
1049374		1049374
1049375		1049375
1049376		1049376
1049377		1049377
1049378		1049378
1049379		1049379
1049380		1049380
1049381		1049381
1049382		1049382
1049383		1049383
1049384		1049384
1049385		1049385
1049386		1049386
1049387		1049387
1049388		1049388
1049389		1049389
1049390		1049390
1049391		1049391
1049392		1049392
1049393		1049393
1049394		1049394
1049395		1049395
1049396		1049396
1049397		1049397
1049398		1049398
1049399		1049399
1049400		1049400
1049401		1049401
1049402		1049402
1049403		1049403
1049404		1049404
1049405		1049405
1049406		1049406
1049407		1049407
1049408		1049408
1049409		1049409
1049410		1049410
1049411		1049411
1049412		1049412
1049413		1049413
1049414		1049414
1049415		1049415
1049416		1049416
1049417		1049417
1049418		1049418
1049419		1049419
1049420		1049420
1049421		1049421
1049422		1049422
1049423		1049423
1049424		1049424
1049425		1049425
1049426		1049426
1049427		1049427
1049428		1049428
1049429		1049429
1049430		1049430
1049431		1049431
1049432		1049432
1049433		1049433
1049434		1049434
1049435		1049435
1049436		1049436
1049437		1049437
1049438		1049438
1049439		1049439
1049440		1049440
1049441		1049441
1049442		1049442
1049443		1049443
1049444		1049444
1049445		1049445
1049446		1049446
1049447		1049447
1049448		1049448
1049449		1049449
1049450		1049450
1049451		1049451
1049452		1049452
1049453		1049453
1049454		1049454
1049455		1049455
1049456		1049456
1049457		1049457
1049458		1049458
1049459		1049459
1049460		1049460
1049461		1049461
1049462		1049462
1049463		1049463
1049464		1049464
1049465		1049465
1049466		1049466
1049467		1049467
1049468		1049468
1049469		1049469
1049470		1049470
1049471		1049471
1049472		1049472
1049473		1049473
1049474		1049474
1049475		1049475
1049476		1049476
1049477		1049477
1049478		1049478
1049479		1049479
1049480		1049480
1049481		1049481
1049482		1049482
1049483		1049483
1049484		1049484
1049485		1049485
1049486		1049486
1049487		1049487
1049488		1049488
1049489		1049489
1049490		1049490
1049491		1049491
1049492		1049492
1049493		1049493
1049494		1049494
1049495		1049495
1049496		1049496
1049497		1049497
1049498		1049498
1049499		1049499
1049500		1049500
1049501		1049501
1049502		1049502
1049503		1049503
1049504		1049504
1049505		1049505
1049506		1049506
1049507		1049507
1049508		1049508
1049509		1049509
1049510		1049510
1049511		1049511
1049512		1049512
1049513		1049513
1049514		1049514
1049515		1049515
1049516		1049516
1049517		1049517
1049518		1049518
1049519		1049519
1049520		1049520
1049521		1049521
1049522		1049522
1049523		1049523
1049524		1049524
1049525		1049525
1049526		1049526
1049527		1049527
1049528		1049528
1049529		1049529
1049530		1049530
1049531		1049531
1049532		1049532
1049533		1049533
1049534		1049534
1049535		1049535
1049536		1049536
1049537		1049537
1049538		1049538
1049539		1049539
1049540		1049540
1049541		1049541
1049542		1049542
1049543		1049543
1049544		1049544
1049545		1049545
1049546		1049546
1049547		1049547
1049548		1049548
1049549		1049549
1049550		1049550
1049551		1049551
1049552		1049552
1049553		1049553
1049554		1049554
1049555		1049555
1049556		1049556
1049557		1049557
1049558		1049558
1049559		1049559
1049560		1049560
1049561		1049561
1049562		1049562
1049563		1049563
1049564		1049564
1049565		1049565
1049566		1049566
1049567		1049567
1049568		1049568
1049569		1049569
1049570		1049570
1049571		1049571
1049572		1049572
1049573		1049573
1049574		1049574
1049575		1049575
1049576		1049576
1049577		1049577
1049578		1049578
1049579		1049579
1049580		1049580
1049581		1049581
1049582		1049582
1049583		1049583
1049584		1049584
1049585		1049585
1049586		1049586
1049587		1049587
1049588		1049588
1049589		1049589
1049590		1049590
1049591		1049591
1049592		1049592
1049593		1049593
1049594		1049594
1049595		1049595
1049596		1049596
1049597		1049597
1049598		1049598
1049599		1049599
1049600		1049600
1049601		1049601
1049602		1049602
1049603		1049603
1049604		1049604
1049605		1049605
1049606		1049606
1049607		1049607
1049608		1049608
1049609		1049609
1049610		1049610
1049611		1049611
1049612		1049612
1049613		1049613
1049614		1049614
1049615		1049615
1049616		1049616
1049617		1049617
1049618		1049618
1049619		1049619
1049620		1049620
1049621		1049621
1049622		1049622
1049623		1049623
1049624		1049624
1049625		1049625
1049626		1049626
1049627		1049627
1049628		1049628
1049629		1049629
1049630		1049630
1049631		1049631
1049632		1049632
1049633		1049633
1049634		1049634
1049635		1049635
1049636		1049636
1049637		1049637
1049638		1049638
1049639		1049639
1049640		1049640
1049641		1049641
1049642		1049642
1049643		1049643
1049644		1049644
1049645		1049645
1049646		1049646
1049647		1049647
1049648		1049648
1049649		1049649
1049650		1049650
1049651		1049651
1049652		1049652
1049653		1049653
1049654		1049654
1049655		1049655
1049656		1049656
1049657		1049657
1049658		1049658
1049659		1049659
1049660		1049660
1049661		1049661
1049662		1049662
1049663		1049663
1049664		1049664
1049665		1049665
1049666		1049666
1049667		1049667
1049668		1049668
1049669		1049669
1049670		1049670
1049671		1049671
1049672		1049672
1049673		1049673
1049674		1049674
1049675		1049675
1049676		1049676
1049677		1049677
1049678		1049678
1049679		1049679
1049680		1049680
1049681		1049681
1049682		1049682
1049683		1049683
1049684		1049684
1049685		1049685
1049686		1049686
1049687		1049687
1049688		1049688
1049689		1049689
1049690		1049690
1049691		1049691
1049692		1049692
1049693		1049693
1049694		1049694
1049695		1049695
1049696		1049696
1049697		1049697
1049698		1049698
1049699		1049699
1049700		1049700
1049701		1049701
1049702		1049702
1049703		1049703
1049704		1049704
1049705		1049705
1049706		1049706
1049707		1049707
1049708		1049708
1049709		1049709
1049710		1049710
1049711		1049711
1049712		1049712
1049713		1049713
1049714		1049714
1049715		1049715
1049716		1049716
1049717		1049717
1049718		1049718
1049719		1049719
1049720		1049720
1049721		1049721
1049722		1049722
1049723		1049723
1049724		1049724
1049725		1049725
1049726		1049726
1049727		1049727
1049728		1049728
1049729		1049729
1049730		1049730
1049731		1049731
1049732		1049732
1049733		1049733
1049734		1049734
1049735		1049735
1049736		1049736
1049737		1049737
1049738		1049738
1049739		1049739
1049740		1049740
1049741		1049741
1049742		1049742
1049743		1049743
1049744		1049744
1049745		1049745
1049746		1049746
1049747		1049747
1049748		1049748
1049749		1049749
1049750		1049750
1049751		1049751
1049752		1049752
1049753		1049753
1049754		1049754
1049755		1049755
1049756		1049756
1049757		1049757
1049758		1049758
1049759		1049759
1049760		1049760
1049761		1049761
1049762		1049762
1049763		1049763
1049764		1049764
1049765		1049765
1049766		1049766
1049767		1049767
1049768		1049768
1049769		1049769
1049770		1049770
1049771		1049771
1049772		1049772
1049773		1049773
1049774		1049774
1049775		1049775
1049776		1049776
1049777		1049777
1049778		1049778
1049779		1049779
1049780		1049780
1049781		1049781
1049782		1049782
1049783		1049783
1049784		1049784
1049785		1049785
1049786		1049786
1049787		1049787
1049788		1049788
1049789		1049789
1049790		1049790
1049791		1049791
1049792		1049792
1049793		1049793
1049794		1049794
1049795		1049795
1049796		1049796
1049797		1049797
1049798		1049798
1049799		1049799
1049800		1049800
1049801		1049801
1049802		1049802
1049803		1049803
1049804		1049804
1049805		1049805
1049806		1049806
1049807		1049807
1049808		1049808
1049809		1049809
1049810		1049810
1049811		1049811
1049812		1049812
1049813		1049813
1049814		1049814
1049815		1049815
1049816		1049816
1049817		1049817
1049818		1049818
1049819		1049819
1049820		1049820
1049821		1049821
1049822		1049822
1049823		1049823
1049824		1049824
1049825		1049825
1049826		1049826
1049827		1049827
1049828		1049828
1049829		1049829
1049830		1049830
1049831		1049831
1049832		1049832
1049833		1049833
1049834		1049834
1049835		1049835
1049836		1049836
1049837		1049837
1049838		1049838
1049839		1049839
1049840		1049840
1049841		1049841
1049842		1049842
1049843		1049843
1049844		1049844
1049845		1049845
1049846		1049846
1049847		1049847
1049848		1049848
1049849		1049849
1049850		1049850
1049851		1049851
1049852		1049852
1049853		1049853
1049854		1049854
1049855		1049855
1049856		1049856
1049857		1049857
1049858		1049858
1049859		1049859
1049860		1049860
1049861		1049861
1049862		1049862
1049863		1049863
1049864		1049864
1049865		1049865
1049866		1049866
1049867		1049867
1049868		1049868
1049869		1049869
1049870		1049870
1049871		1049871
1049872		1049872
1049873		1049873
1049874		1049874
1049875		1049875
1049876		1049876
1049877		1049877
1049878		1049878
1049879		1049879
1049880		1049880
1049881		1049881
1049882		1049882
1049883		1049883
1049884		1049884
1049885		1049885
1049886		1049886
1049887		1049887
1049888		1049888
1049889		1049889
1049890		1049890
1049891		1049891
1049892		1049892
1049893		1049893
1049894		1049894
1049895		1049895
1049896		1049896
1049897		1049897
1049898		1049898
1049899		1049899
1049900		1049900
1049901		1049901
1049902		1049902
1049903		1049903
1049904		1049904
1049905		1049905
1049906		1049906
1049907		1049907
1049908		1049908
1049909		1049909
1049910		1049910
1049911		1049911
1049912		1049912
1049913		1049913
1049914		1049914
1049915		1049915
1049916		1049916
1049917		1049917
1049918		1049918
1049919		1049919
1049920		1049920
1049921		1049921
1049922		1049922
1049923		1049923
1049924		1049924
1049925		1049925
1049926		1049926
1049927		1049927
1049928		1049928
1049929		1049929
1049930		1049930
1049931		1049931
1049932		1049932
1049933		1049933
1049934		1049934
1049935		1049935
1049936		1049936
1049937		1049937
1049938		1049938
1049939		1049939
1049940		1049940
1049941		1049941
1049942		1049942
1049943		1049943
1049944		1049944
1049945		1049945
1049946		1049946
1049947		1049947
1049948		1049948
1049949		1049949
1049950		1049950
1049951		1049951
1049952		1049952
1049953		1049953
1049954		1049954
1049955		1049955
1049956		1049956
1049957		1049957
1049958		1049958
1049959		1049959
1049960		1049960
1049961		1049961
1049962		1049962
1049963		1049963
1049964		1049964
1049965		1049965
1049966		1049966
1049967		1049967
1049968		1049968
1049969		1049969
1049970		1049970
1049971		1049971
1049972		1049972
1049973		1049973
1049974		1049974
1049975		1049975
1049976		1049976
1049977		1049977
1049978		1049978
1049979		1049979
1049980		1049980
1049981		1049981
1049982		1049982
1049983		1049983
1049984		1049984
1049985		1049985
1049986		1049986
1049987		1049987
1049988		1049988
1049989		1049989
1049990		1049990
1049991		1049991
1049992		1049992
1049993		1049993
1049994		1049994
1049995		1049995
1049996		1049996
1049997		1049997
1049998		1049998
1049999		1049999
1050000		1050000
1050001		1050001
1050002		1050002
1050003		1050003
1050004		1050004
1050005		1050005
1050006		1050006
1050007		1050007
1050008		1050008
1050009		1050009
1050010		1050010
1050011		1050011
1050012		1050012
1050013		1050013
1050014		1050014
1050015		1050015
1050016		1050016
1050017		1050017
1050018		1050018
1050019		1050019
1050020		1050020
1050021		1050021
1050022		1050022
1050023		1050023
1050024		1050024
1050025		1050025
1050026		1050026
1050027		1050027
1050028		1050028
1050029		1050029
1050030		1050030
1050031		1050031
1050032		1050032
1050033		1050033
1050034		1050034
1050035		1050035
1050036		1050036
1050037		1050037
1050038		1050038
1050039		1050039
1050040		1050040
1050041		1050041
1050042		1050042
1050043		1050043
1050044		1050044
1050045		1050045
1050046		1050046
1050047		1050047
1050048		1050048
1050049		1050049
1050050		1050050
1050051		1050051
1050052		1050052
1050053		1050053
1050054		1050054
1050055		1050055
1050056		1050056
1050057		1050057
1050058		1050058
1050059		1050059
1050060		1050060
1050061		1050061
1050062		1050062
1050063		1050063
1050064		1050064
1050065		1050065
1050066		1050066
1050067		1050067
1050068		1050068
1050069		1050069
1050070		1050070
1050071		1050071
1050072		1050072
1050073		1050073
1050074		1050074
1050075		1050075
1050076		1050076
1050077		1050077
1050078		1050078
1050079		1050079
1050080		1050080
1050081		1050081
1050082		1050082
1050083		1050083
1050084		1050084
1050085		1050085
1050086		1050086
1050087		1050087
1050088		1050088
1050089		1050089
1050090		1050090
1050091		1050091
1050092		1050092
1050093		1050093
1050094		1050094
1050095		1050095
1050096		1050096
1050097		1050097
1050098		1050098
1050099		1050099
1050100		1050100
1050101		1050101
1050102		1050102
1050103		1050103
1050104		1050104
1050105		1050105
1050106		1050106
1050107		1050107
1050108		1050108
1050109		1050109
1050110		1050110
1050111		1050111
1050112		1050112
1050113		1050113
1050114		1050114
1050115		1050115
1050116		1050116
1050117		1050117
1050118		1050118
1050119		1050119
1050120		1050120
1050121		1050121
1050122		1050122
1050123		1050123
1050124		1050124
1050125		1050125
1050126		1050126
1050127		1050127
1050128		1050128
1050129		1050129
1050130		1050130
1050131		1050131
1050132		1050132
1050133		1050133
1050134		1050134
1050135		1050135
1050136		1050136
1050137		1050137
1050138		1050138
1050139		1050139
1050140		1050140
1050141		1050141
1050142		1050142
1050143		1050143
1050144		1050144
1050145		1050145
1050146		1050146
1050147		1050147
1050148		1050148
1050149		1050149
1050150		1050150
1050151		1050151
1050152		1050152
1050153		1050153
1050154		1050154
1050155		1050155
1050156		1050156
1050157		1050157
1050158		1050158
1050159		1050159
1050160		1050160
1050161		1050161
1050162		1050162
1050163		1050163
1050164		1050164
1050165		1050165
1050166		1050166
1050167		1050167
1050168		1050168
1050169		1050169
1050170		1050170
1050171		1050171
1050172		1050172
1050173		1050173
1050174		1050174
1050175		1050175
1050176		1050176
1050177		1050177
1050178		1050178
1050179		1050179
1050180		1050180
1050181		1050181
1050182		1050182
1050183		1050183
1050184		1050184
1050185		1050185
1050186		1050186
1050187		1050187
1050188		1050188
1050189		1050189
1050190		1050190
1050191		1050191
1050192		1050192
1050193		1050193
1050194		1050194
1050195		1050195
1050196		1050196
1050197		1050197
1050198		1050198
1050199		1050199
1050200		1050200
1050201		1050201
1050202		1050202
1050203		1050203
1050204		1050204
1050205		1050205
1050206		1050206
1050207		1050207
1050208		1050208
1050209		1050209
1050210		1050210
1050211		1050211
1050212		1050212
1050213		1050213
1050214		1050214
1050215		1050215
1050216		1050216
1050217		1050217
1050218		1050218
1050219		1050219
1050220		1050220
1050221		1050221
1050222		1050222
1050223		1050223
1050224		1050224
1050225		1050225
1050226		1050226
1050227		1050227
1050228		1050228
1050229		1050229
1050230		1050230
1050231		1050231
1050232		1050232
1050233		1050233
1050234		1050234
1050235		1050235
1050236		1050236
1050237		1050237
1050238		1050238
1050239		1050239
1050240		1050240
1050241		1050241
1050242		1050242
1050243		1050243
1050244		1050244
1050245		1050245
1050246		1050246
1050247		1050247
1050248		1050248
1050249		1050249
1050250		1050250
1050251		1050251
1050252		1050252
1050253		1050253
1050254		1050254
1050255		1050255
1050256		1050256
1050257		1050257
1050258		1050258
1050259		1050259
1050260		1050260
1050261		1050261
1050262		1050262
1050263		1050263
1050264		1050264
1050265		1050265
1050266		1050266
1050267		1050267
1050268		1050268
1050269		1050269
1050270		1050270
1050271		1050271
1050272		1050272
1050273		1050273
1050274		1050274
1050275		1050275
1050276		1050276
1050277		1050277
1050278		1050278
1050279		1050279
1050280		1050280
1050281		1050281
1050282		1050282
1050283		1050283
1050284		1050284
1050285		1050285
1050286		1050286
1050287		1050287
1050288		1050288
1050289		1050289
1050290		1050290
1050291		1050291
1050292		1050292
1050293		1050293
1050294		1050294
1050295		1050295
1050296		1050296
1050297		1050297
1050298		1050298
1050299		1050299
1050300		1050300
1050301		1050301
1050302		1050302
1050303		1050303
1050304		1050304
1050305		1050305
1050306		1050306
1050307		1050307
1050308		1050308
1050309		1050309
1050310		1050310
1050311		1050311
1050312		1050312
1050313		1050313
1050314		1050314
1050315		1050315
1050316		1050316
1050317		1050317
1050318		1050318
1050319		1050319
1050320		1050320
1050321		1050321
1050322		1050322
1050323		1050323
1050324		1050324
1050325		1050325
1050326		1050326
1050327		1050327
1050328		1050328
1050329		1050329
1050330		1050330
1050331		1050331
1050332		1050332
1050333		1050333
1050334		1050334
1050335		1050335
1050336		1050336
1050337		1050337
1050338		1050338
1050339		1050339
1050340		1050340
1050341		1050341
1050342		1050342
1050343		1050343
1050344		1050344
1050345		1050345
1050346		1050346
1050347		1050347
1050348		1050348
1050349		1050349
1050350		1050350
1050351		1050351
1050352		1050352
1050353		1050353
1050354		1050354
1050355		1050355
1050356		1050356
1050357		1050357
1050358		1050358
1050359		1050359
1050360		1050360
1050361		1050361
1050362		1050362
1050363		1050363
1050364		1050364
1050365		1050365
1050366		1050366
1050367		1050367
1050368		1050368
1050369		1050369
1050370		1050370
1050371		1050371
1050372		1050372
1050373		1050373
1050374		1050374
1050375		1050375
1050376		1050376
1050377		1050377
1050378		1050378
1050379		1050379
1050380		1050380
1050381		1050381
1050382		1050382
1050383		1050383
1050384		1050384
1050385		1050385
1050386		1050386
1050387		1050387
1050388		1050388
1050389		1050389
1050390		1050390
1050391		1050391
1050392		1050392
1050393		1050393
1050394		1050394
1050395		1050395
1050396		1050396
1050397		1050397
1050398		1050398
1050399		1050399
1050400		1050400
1050401		1050401
1050402		1050402
1050403		1050403
1050404		1050404
1050405		1050405
1050406		1050406
1050407		1050407
1050408		1050408
1050409		1050409
1050410		1050410
1050411		1050411
1050412		1050412
1050413		1050413
1050414		1050414
1050415		1050415
1050416		1050416
1050417		1050417
1050418		1050418
1050419		1050419
1050420		1050420
1050421		1050421
1050422		1050422
1050423		1050423
1050424		1050424
1050425		1050425
1050426		1050426
1050427		1050427
1050428		1050428
1050429		1050429
1050430		1050430
1050431		1050431
1050432		1050432
1050433		1050433
1050434		1050434
1050435		1050435
1050436		1050436
1050437		1050437
1050438		1050438
1050439		1050439
1050440		1050440
1050441		1050441
1050442		1050442
1050443		1050443
1050444		1050444
1050445		1050445
1050446		1050446
1050447		1050447
1050448		1050448
1050449		1050449
1050450		1050450
1050451		1050451
1050452		1050452
1050453		1050453
1050454		1050454
1050455		1050455
1050456		1050456
1050457		1050457
1050458		1050458
1050459		1050459
1050460		1050460
1050461		1050461
1050462		1050462
1050463		1050463
1050464		1050464
1050465		1050465
1050466		1050466
1050467		1050467
1050468		1050468
1050469		1050469
1050470		1050470
1050471		1050471
1050472		1050472
1050473		1050473
1050474		1050474
1050475		1050475
1050476		1050476
1050477		1050477
1050478		1050478
1050479		1050479
1050480		1050480
1050481		1050481
1050482		1050482
1050483		1050483
1050484		1050484
1050485		1050485
1050486		1050486
1050487		1050487
1050488		1050488
1050489		1050489
1050490		1050490
1050491		1050491
1050492		1050492
1050493		1050493
1050494		1050494
1050495		1050495
1050496		1050496
1050497		1050497
1050498		1050498
1050499		1050499
1050500		1050500
1050501		1050501
1050502		1050502
1050503		1050503
1050504		1050504
1050505		1050505
1050506		1050506
1050507		1050507
1050508		1050508
1050509		1050509
1050510		1050510
1050511		1050511
1050512		1050512
1050513		1050513
1050514		1050514
1050515		1050515
1050516		1050516
1050517		1050517
1050518		1050518
1050519		1050519
1050520		1050520
1050521		1050521
1050522		1050522
1050523		1050523
1050524		1050524
1050525		1050525
1050526		1050526
1050527		1050527
1050528		1050528
1050529		1050529
1050530		1050530
1050531		1050531
1050532		1050532
1050533		1050533
1050534		1050534
1050535		1050535
1050536		1050536
1050537		1050537
1050538		1050538
1050539		1050539
1050540		1050540
1050541		1050541
1050542		1050542
1050543		1050543
1050544		1050544
1050545		1050545
1050546		1050546
1050547		1050547
1050548		1050548
1050549		1050549
1050550		1050550
1050551		1050551
1050552		1050552
1050553		1050553
1050554		1050554
1050555		1050555
1050556		1050556
1050557		1050557
1050558		1050558
1050559		1050559
1050560		1050560
1050561		1050561
1050562		1050562
1050563		1050563
1050564		1050564
1050565		1050565
1050566		1050566
1050567		1050567
1050568		1050568
1050569		1050569
1050570		1050570
1050571		1050571
1050572		1050572
1050573		1050573
1050574		1050574
1050575		1050575
1050576		1050576
1050577		1050577
1050578		1050578
1050579		1050579
1050580		1050580
1050581		1050581
1050582		1050582
1050583		1050583
1050584		1050584
1050585		1050585
1050586		1050586
1050587		1050587
1050588		1050588
1050589		1050589
1050590		1050590
1050591		1050591
1050592		1050592
1050593		1050593
1050594		1050594
1050595		1050595
1050596		1050596
1050597		1050597
1050598		1050598
1050599		1050599
1050600		1050600
1050601		1050601
1050602		1050602
1050603		1050603
1050604		1050604
1050605		1050605
1050606		1050606
1050607		1050607
1050608		1050608
1050609		1050609
1050610		1050610
1050611		1050611
1050612		1050612
1050613		1050613
1050614		1050614
1050615		1050615
1050616		1050616
1050617		1050617
1050618		1050618
1050619		1050619
1050620		1050620
1050621		1050621
1050622		1050622
1050623		1050623
1050624		1050624
1050625		1050625
1050626		1050626
1050627		1050627
1050628		1050628
1050629		1050629
1050630		1050630
1050631		1050631
1050632		1050632
1050633		1050633
1050634		1050634
1050635		1050635
1050636		1050636
1050637		1050637
1050638		1050638
1050639		1050639
1050640		1050640
1050641		1050641
1050642		1050642
1050643		1050643
1050644		1050644
1050645		1050645
1050646		1050646
1050647		1050647
1050648		1050648
1050649		1050649
1050650		1050650
1050651		1050651
1050652		1050652
1050653		1050653
1050654		1050654
1050655		1050655
1050656		1050656
1050657		1050657
1050658		1050658
1050659		1050659
1050660		1050660
1050661		1050661
1050662		1050662
1050663		1050663
1050664		1050664
1050665		1050665
1050666		1050666
1050667		1050667
1050668		1050668
1050669		1050669
1050670		1050670
1050671		1050671
1050672		1050672
1050673		1050673
1050674		1050674
1050675		1050675
1050676		1050676
1050677		1050677
1050678		1050678
1050679		1050679
1050680		1050680
1050681		1050681
1050682		1050682
1050683		1050683
1050684		1050684
1050685		1050685
1050686		1050686
1050687		1050687
1050688		1050688
1050689		1050689
1050690		1050690
1050691		1050691
1050692		1050692
1050693		1050693
1050694		1050694
1050695		1050695
1050696		1050696
1050697		1050697
1050698		1050698
1050699		1050699
1050700		1050700
1050701		1050701
1050702		1050702
1050703		1050703
1050704		1050704
1050705		1050705
1050706		1050706
1050707		1050707
1050708		1050708
1050709		1050709
1050710		1050710
1050711		1050711
1050712		1050712
1050713		1050713
1050714		1050714
1050715		1050715
1050716		1050716
1050717		1050717
1050718		1050718
1050719		1050719
1050720		1050720
1050721		1050721
1050722		1050722
1050723		1050723
1050724		1050724
1050725		1050725
1050726		1050726
1050727		1050727
1050728		1050728
1050729		1050729
1050730		1050730
1050731		1050731
1050732		1050732
1050733		1050733
1050734		1050734
1050735		1050735
1050736		1050736
1050737		1050737
1050738		1050738
1050739		1050739
1050740		1050740
1050741		1050741
1050742		1050742
1050743		1050743
1050744		1050744
1050745		1050745
1050746		1050746
1050747		1050747
1050748		1050748
1050749		1050749
1050750		1050750
1050751		1050751
1050752		1050752
1050753		1050753
1050754		1050754
1050755		1050755
1050756		1050756
1050757		1050757
1050758		1050758
1050759		1050759
1050760		1050760
1050761		1050761
1050762		1050762
1050763		1050763
1050764		1050764
1050765		1050765
1050766		1050766
1050767		1050767
1050768		1050768
1050769		1050769
1050770		1050770
1050771		1050771
1050772		1050772
1050773		1050773
1050774		1050774
1050775		1050775
1050776		1050776
1050777		1050777
1050778		1050778
1050779		1050779
1050780		1050780
1050781		1050781
1050782		1050782
1050783		1050783
1050784		1050784
1050785		1050785
1050786		1050786
1050787		1050787
1050788		1050788
1050789		1050789
1050790		1050790
1050791		1050791
1050792		1050792
1050793		1050793
1050794		1050794
1050795		1050795
1050796		1050796
1050797		1050797
1050798		1050798
1050799		1050799
1050800		1050800
1050801		1050801
1050802		1050802
1050803		1050803
1050804		1050804
1050805		1050805
1050806		1050806
1050807		1050807
1050808		1050808
1050809		1050809
1050810		1050810
1050811		1050811
1050812		1050812
1050813		1050813
1050814		1050814
1050815		1050815
1050816		1050816
1050817		1050817
1050818		1050818
1050819		1050819
1050820		1050820
1050821		1050821
1050822		1050822
1050823		1050823
1050824		1050824
1050825		1050825
1050826		1050826
1050827		1050827
1050828		1050828
1050829		1050829
1050830		1050830
1050831		1050831
1050832		1050832
1050833		1050833
1050834		1050834
1050835		1050835
1050836		1050836
1050837		1050837
1050838		1050838
1050839		1050839
1050840		1050840
1050841		1050841
1050842		1050842
1050843		1050843
1050844		1050844
1050845		1050845
1050846		1050846
1050847		1050847
1050848		1050848
1050849		1050849
1050850		1050850
1050851		1050851
1050852		1050852
1050853		1050853
1050854		1050854
1050855		1050855
1050856		1050856
1050857		1050857
1050858		1050858
1050859		1050859
1050860		1050860
1050861		1050861
1050862		1050862
1050863		1050863
1050864		1050864
1050865		1050865
1050866		1050866
1050867		1050867
1050868		1050868
1050869		1050869
1050870		1050870
1050871		1050871
1050872		1050872
1050873		1050873
1050874		1050874
1050875		1050875
1050876		1050876
1050877		1050877
1050878		1050878
1050879		1050879
1050880		1050880
1050881		1050881
1050882		1050882
1050883		1050883
1050884		1050884
1050885		1050885
1050886		1050886
1050887		1050887
1050888		1050888
1050889		1050889
1050890		1050890
1050891		1050891
1050892		1050892
1050893		1050893
1050894		1050894
1050895		1050895
1050896		1050896
1050897		1050897
1050898		1050898
1050899		1050899
1050900		1050900
1050901		1050901
1050902		1050902
1050903		1050903
1050904		1050904
1050905		1050905
1050906		1050906
1050907		1050907
1050908		1050908
1050909		1050909
1050910		1050910
1050911		1050911
1050912		1050912
1050913		1050913
1050914		1050914
1050915		1050915
1050916		1050916
1050917		1050917
1050918		1050918
1050919		1050919
1050920		1050920
1050921		1050921
1050922		1050922
1050923		1050923
1050924		1050924
1050925		1050925
1050926		1050926
1050927		1050927
1050928		1050928
1050929		1050929
1050930		1050930
1050931		1050931
1050932		1050932
1050933		1050933
1050934		1050934
1050935		1050935
1050936		1050936
1050937		1050937
1050938		1050938
1050939		1050939
1050940		1050940
1050941		1050941
1050942		1050942
1050943		1050943
1050944		1050944
1050945		1050945
1050946		1050946
1050947		1050947
1050948		1050948
1050949		1050949
1050950		1050950
1050951		1050951
1050952		1050952
1050953		1050953
1050954		1050954
1050955		1050955
1050956		1050956
1050957		1050957
1050958		1050958
1050959		1050959
1050960		1050960
1050961		1050961
1050962		1050962
1050963		1050963
1050964		1050964
1050965		1050965
1050966		1050966
1050967		1050967
1050968		1050968
1050969		1050969
1050970		1050970
1050971		1050971
1050972		1050972
1050973		1050973
1050974		1050974
1050975		1050975
1050976		1050976
1050977		1050977
1050978		1050978
1050979		1050979
1050980		1050980
1050981		1050981
1050982		1050982
1050983		1050983
1050984		1050984
1050985		1050985
1050986		1050986
1050987		1050987
1050988		1050988
1050989		1050989
1050990		1050990
1050991		1050991
1050992		1050992
1050993		1050993
1050994		1050994
1050995		1050995
1050996		1050996
1050997		1050997
1050998		1050998
1050999		1050999
1051000		1051000
1051001		1051001
1051002		1051002
1051003		1051003
1051004		1051004
1051005		1051005
1051006		1051006
1051007		1051007
1051008		1051008
1051009		1051009
1051010		1051010
1051011		1051011
1051012		1051012
1051013		1051013
1051014		1051014
1051015		1051015
1051016		1051016
1051017		1051017
1051018		1051018
1051019		1051019
1051020		1051020
1051021		1051021
1051022		1051022
1051023		1051023
1051024		1051024
1051025		1051025
1051026		1051026
1051027		1051027
1051028		1051028
1051029		1051029
1051030		1051030
1051031		1051031
1051032		1051032
1051033		1051033
1051034		1051034
1051035		1051035
1051036		1051036
1051037		1051037
1051038		1051038
1051039		1051039
1051040		1051040
1051041		1051041
1051042		1051042
1051043		1051043
1051044		1051044
1051045		1051045
1051046		1051046
1051047		1051047
1051048		1051048
1051049		1051049
1051050		1051050
1051051		1051051
1051052		1051052
1051053		1051053
1051054		1051054
1051055		1051055
1051056		1051056
1051057		1051057
1051058		1051058
1051059		1051059
1051060		1051060
1051061		1051061
1051062		1051062
1051063		1051063
1051064		1051064
1051065		1051065
1051066		1051066
1051067		1051067
1051068		1051068
1051069		1051069
1051070		1051070
1051071		1051071
1051072		1051072
1051073		1051073
1051074		1051074
1051075		1051075
1051076		1051076
1051077		1051077
1051078		1051078
1051079		1051079
1051080		1051080
1051081		1051081
1051082		1051082
1051083		1051083
1051084		1051084
1051085		1051085
1051086		1051086
1051087		1051087
1051088		1051088
1051089		1051089
1051090		1051090
1051091		1051091
1051092		1051092
1051093		1051093
1051094		1051094
1051095		1051095
1051096		1051096
1051097		1051097
1051098		1051098
1051099		1051099
1051100		1051100
1051101		1051101
1051102		1051102
1051103		1051103
1051104		1051104
1051105		1051105
1051106		1051106
1051107		1051107
1051108		1051108
1051109		1051109
1051110		1051110
1051111		1051111
1051112		1051112
1051113		1051113
1051114		1051114
1051115		1051115
1051116		1051116
1051117		1051117
1051118		1051118
1051119		1051119
1051120		1051120
1051121		1051121
1051122		1051122
1051123		1051123
1051124		1051124
1051125		1051125
1051126		1051126
1051127		1051127
1051128		1051128
1051129		1051129
1051130		1051130
1051131		1051131
1051132		1051132
1051133		1051133
1051134		1051134
1051135		1051135
1051136		1051136
1051137		1051137
1051138		1051138
1051139		1051139
1051140		1051140
1051141		1051141
1051142		1051142
1051143		1051143
1051144		1051144
1051145		1051145
1051146		1051146
1051147		1051147
1051148		1051148
1051149		1051149
1051150		1051150
1051151		1051151
1051152		1051152
1051153		1051153
1051154		1051154
1051155		1051155
1051156		1051156
1051157		1051157
1051158		1051158
1051159		1051159
1051160		1051160
1051161		1051161
1051162		1051162
1051163		1051163
1051164		1051164
1051165		1051165
1051166		1051166
1051167		1051167
1051168		1051168
1051169		1051169
1051170		1051170
1051171		1051171
1051172		1051172
1051173		1051173
1051174		1051174
1051175		1051175
1051176		1051176
1051177		1051177
1051178		1051178
1051179		1051179
1051180		1051180
1051181		1051181
1051182		1051182
1051183		1051183
1051184		1051184
1051185		1051185
1051186		1051186
1051187		1051187
1051188		1051188
1051189		1051189
1051190		1051190
1051191		1051191
1051192		1051192
1051193		1051193
1051194		1051194
1051195		1051195
1051196		1051196
1051197		1051197
1051198		1051198
1051199		1051199
1051200		1051200
1051201		1051201
1051202		1051202
1051203		1051203
1051204		1051204
1051205		1051205
1051206		1051206
1051207		1051207
1051208		1051208
1051209		1051209
1051210		1051210
1051211		1051211
1051212		1051212
1051213		1051213
1051214		1051214
[truncated: 29,248 more rows]
