# Supplementary material for: Noncoder: a web interface for exon array-based detection of long non-coding RNAs
Source: Nucleic Acids Res. 2012 Sep 24;41(1):e20. doi: 10.1093/nar/gks877 (PMC3592461; doi:10.1093/nar/gks877)
Supplement: Supplementary Data [file supp_gks877_Gellert_Supplementary_Dataset_S2.zip › MoEx-ncRNA.qcc]

probeset_id	group_name	probeset_name	quantification_in_header
1049216	bac_spike	AFFX-BioB-3_at	1
1049217	bac_spike	AFFX-BioB-5_at	1
1049218	bac_spike	AFFX-BioB-M_at	1
1049219	bac_spike	AFFX-BioC-3_at	1
1049220	bac_spike	AFFX-BioC-5_at	1
1049221	bac_spike	AFFX-BioDn-3_at	1
1049222	bac_spike	AFFX-BioDn-5_at	1
1049223	bac_spike	AFFX-CreX-3_at	1
1049224	bac_spike	AFFX-CreX-5_at	1
1049225	bac_spike	AFFX-r2-Ec-bioB-3_at	1
1049226	bac_spike	AFFX-r2-Ec-bioB-5_at	1
1049227	bac_spike	AFFX-r2-Ec-bioB-M_at	1
1049228	bac_spike	AFFX-r2-Ec-bioC-3_at	1
1049229	bac_spike	AFFX-r2-Ec-bioC-5_at	1
1049230	bac_spike	AFFX-r2-Ec-bioD-3_at	1
1049231	bac_spike	AFFX-r2-Ec-bioD-5_at	1
1049232	bac_spike	AFFX-r2-P1-cre-3_at	1
1049233	bac_spike	AFFX-r2-P1-cre-5_at	1
1049234	polya_spike	AFFX-Bs-trp_x_st	1
1049235	polya_spike	AFFX-r2-Bs-dap-3_st	1
1049236	polya_spike	AFFX-r2-Bs-dap-5_st	1
1049237	polya_spike	AFFX-r2-Bs-dap-M_st	1
1049238	polya_spike	AFFX-r2-Bs-lys-3_st	1
1049239	polya_spike	AFFX-r2-Bs-lys-5_st	1
1049240	polya_spike	AFFX-r2-Bs-lys-M_st	1
1049241	polya_spike	AFFX-r2-Bs-phe-3_st	1
1049242	polya_spike	AFFX-r2-Bs-phe-5_st	1
1049243	polya_spike	AFFX-r2-Bs-phe-M_st	1
1049244	polya_spike	AFFX-r2-Bs-thr-3_s_st	1
1049245	polya_spike	AFFX-r2-Bs-thr-5_s_st	1
1049246	polya_spike	AFFX-r2-Bs-thr-M_s_st	1
1049247	pos_control		0
1049248	pos_control		0
1049249	pos_control		0
1049250	pos_control		0
1049251	pos_control		0
1049252	pos_control		0
1049253	pos_control		0
1049254	pos_control		0
1049255	pos_control		0
1049256	pos_control		0
1049257	pos_control		0
1049258	pos_control		0
1049259	pos_control		0
1049260	pos_control		0
1049261	pos_control		0
1049262	pos_control		0
1049263	pos_control		0
1049264	pos_control		0
1049265	pos_control		0
1049266	pos_control		0
1049267	pos_control		0
1049268	pos_control		0
1049269	pos_control		0
1049270	pos_control		0
1049271	pos_control		0
1049272	pos_control		0
1049273	pos_control		0
1049274	pos_control		0
1049275	pos_control		0
1049276	pos_control		0
1049277	pos_control		0
1049278	pos_control		0
1049279	pos_control		0
1049280	pos_control		0
1049281	pos_control		0
1049282	pos_control		0
1049283	pos_control		0
1049284	pos_control		0
1049285	pos_control		0
1049286	pos_control		0
1049287	pos_control		0
1049288	pos_control		0
1049289	pos_control		0
1049290	pos_control		0
1049291	pos_control		0
1049292	pos_control		0
1049293	pos_control		0
1049294	pos_control		0
1049295	pos_control		0
1049296	pos_control		0
1049297	pos_control		0
1049298	pos_control		0
1049299	pos_control		0
1049300	pos_control		0
1049301	pos_control		0
1049302	pos_control		0
1049303	pos_control		0
1049304	pos_control		0
1049305	pos_control		0
1049306	pos_control		0
1049307	pos_control		0
1049308	pos_control		0
1049309	pos_control		0
1049310	pos_control		0
1049311	pos_control		0
1049312	pos_control		0
1049313	pos_control		0
1049314	pos_control		0
1049315	pos_control		0
1049316	pos_control		0
1049317	pos_control		0
1049318	pos_control		0
1049319	pos_control		0
1049320	pos_control		0
1049321	pos_control		0
1049322	pos_control		0
1049323	pos_control		0
1049324	pos_control		0
1049325	pos_control		0
1049326	pos_control		0
1049327	pos_control		0
1049328	pos_control		0
1049329	pos_control		0
1049330	pos_control		0
1049331	pos_control		0
1049332	pos_control		0
1049333	pos_control		0
1049334	pos_control		0
1049335	pos_control		0
1049336	pos_control		0
1049337	pos_control		0
1049338	pos_control		0
1049339	pos_control		0
1049340	pos_control		0
1049341	pos_control		0
1049342	pos_control		0
1049343	pos_control		0
1049344	pos_control		0
1049345	pos_control		0
1049346	pos_control		0
1049347	pos_control		0
1049348	pos_control		0
1049349	pos_control		0
1049350	pos_control		0
1049351	pos_control		0
1049352	pos_control		0
1049353	pos_control		0
1049354	pos_control		0
1049355	pos_control		0
1049356	pos_control		0
1049357	pos_control		0
1049358	pos_control		0
1049359	pos_control		0
1049360	pos_control		0
1049361	pos_control		0
1049362	pos_control		0
1049363	pos_control		0
1049364	pos_control		0
1049365	pos_control		0
1049366	pos_control		0
1049367	pos_control		0
1049368	pos_control		0
1049369	pos_control		0
1049370	pos_control		0
1049371	pos_control		0
1049372	pos_control		0
1049373	pos_control		0
1049374	pos_control		0
1049375	pos_control		0
1049376	pos_control		0
1049377	pos_control		0
1049378	pos_control		0
1049379	pos_control		0
1049380	pos_control		0
1049381	pos_control		0
1049382	pos_control		0
1049383	pos_control		0
1049384	pos_control		0
1049385	pos_control		0
1049386	pos_control		0
1049387	pos_control		0
1049388	pos_control		0
1049389	pos_control		0
1049390	pos_control		0
1049391	pos_control		0
1049392	pos_control		0
1049393	pos_control		0
1049394	pos_control		0
1049395	pos_control		0
1049396	pos_control		0
1049397	pos_control		0
1049398	pos_control		0
1049399	pos_control		0
1049400	pos_control		0
1049401	pos_control		0
1049402	pos_control		0
1049403	pos_control		0
1049404	pos_control		0
1049405	pos_control		0
1049406	pos_control		0
1049407	pos_control		0
1049408	pos_control		0
1049409	pos_control		0
1049410	pos_control		0
1049411	pos_control		0
1049412	pos_control		0
1049413	pos_control		0
1049414	pos_control		0
1049415	pos_control		0
1049416	pos_control		0
1049417	pos_control		0
1049418	pos_control		0
1049419	pos_control		0
1049420	pos_control		0
1049421	pos_control		0
1049422	pos_control		0
1049423	pos_control		0
1049424	pos_control		0
1049425	pos_control		0
1049426	pos_control		0
1049427	pos_control		0
1049428	pos_control		0
1049429	pos_control		0
1049430	pos_control		0
1049431	pos_control		0
1049432	pos_control		0
1049433	pos_control		0
1049434	pos_control		0
1049435	pos_control		0
1049436	pos_control		0
1049437	pos_control		0
1049438	pos_control		0
1049439	pos_control		0
1049440	pos_control		0
1049441	pos_control		0
1049442	pos_control		0
1049443	pos_control		0
1049444	pos_control		0
1049445	pos_control		0
1049446	pos_control		0
1049447	pos_control		0
1049448	pos_control		0
1049449	pos_control		0
1049450	pos_control		0
1049451	pos_control		0
1049452	pos_control		0
1049453	pos_control		0
1049454	pos_control		0
1049455	pos_control		0
1049456	pos_control		0
1049457	pos_control		0
1049458	pos_control		0
1049459	pos_control		0
1049460	pos_control		0
1049461	pos_control		0
1049462	pos_control		0
1049463	pos_control		0
1049464	pos_control		0
1049465	pos_control		0
1049466	pos_control		0
1049467	pos_control		0
1049468	pos_control		0
1049469	pos_control		0
1049470	pos_control		0
1049471	pos_control		0
1049472	pos_control		0
1049473	pos_control		0
1049474	pos_control		0
1049475	pos_control		0
1049476	pos_control		0
1049477	pos_control		0
1049478	pos_control		0
1049479	pos_control		0
1049480	pos_control		0
1049481	pos_control		0
1049482	pos_control		0
1049483	pos_control		0
1049484	pos_control		0
1049485	pos_control		0
1049486	pos_control		0
1049487	pos_control		0
1049488	pos_control		0
1049489	pos_control		0
1049490	pos_control		0
1049491	pos_control		0
1049492	pos_control		0
1049493	pos_control		0
1049494	pos_control		0
1049495	pos_control		0
1049496	pos_control		0
1049497	pos_control		0
1049498	pos_control		0
1049499	pos_control		0
1049500	pos_control		0
1049501	pos_control		0
1049502	pos_control		0
1049503	pos_control		0
1049504	pos_control		0
1049505	pos_control		0
1049506	pos_control		0
1049507	pos_control		0
1049508	pos_control		0
1049509	pos_control		0
1049510	pos_control		0
1049511	pos_control		0
1049512	pos_control		0
1049513	pos_control		0
1049514	pos_control		0
1049515	pos_control		0
1049516	pos_control		0
1049517	pos_control		0
1049518	pos_control		0
1049519	pos_control		0
1049520	pos_control		0
1049521	pos_control		0
1049522	pos_control		0
1049523	pos_control		0
1049524	pos_control		0
1049525	pos_control		0
1049526	pos_control		0
1049527	pos_control		0
1049528	pos_control		0
1049529	pos_control		0
1049530	pos_control		0
1049531	pos_control		0
1049532	pos_control		0
1049533	pos_control		0
1049534	pos_control		0
1049535	pos_control		0
1049536	pos_control		0
1049537	pos_control		0
1049538	pos_control		0
1049539	pos_control		0
1049540	pos_control		0
1049541	pos_control		0
1049542	pos_control		0
1049543	pos_control		0
1049544	pos_control		0
1049545	pos_control		0
1049546	pos_control		0
1049547	pos_control		0
1049548	pos_control		0
1049549	pos_control		0
1049550	pos_control		0
1049551	pos_control		0
1049552	pos_control		0
1049553	pos_control		0
1049554	pos_control		0
1049555	pos_control		0
1049556	pos_control		0
1049557	pos_control		0
1049558	pos_control		0
1049559	pos_control		0
1049560	pos_control		0
1049561	pos_control		0
1049562	pos_control		0
1049563	pos_control		0
1049564	pos_control		0
1049565	pos_control		0
1049566	pos_control		0
1049567	pos_control		0
1049568	pos_control		0
1049569	pos_control		0
1049570	pos_control		0
1049571	pos_control		0
1049572	pos_control		0
1049573	pos_control		0
1049574	pos_control		0
1049575	pos_control		0
1049576	pos_control		0
1049577	pos_control		0
1049578	pos_control		0
1049579	pos_control		0
1049580	pos_control		0
1049581	pos_control		0
1049582	pos_control		0
1049583	pos_control		0
1049584	pos_control		0
1049585	pos_control		0
1049586	pos_control		0
1049587	pos_control		0
1049588	pos_control		0
1049589	pos_control		0
1049590	pos_control		0
1049591	pos_control		0
1049592	pos_control		0
1049593	pos_control		0
1049594	pos_control		0
1049595	pos_control		0
1049596	pos_control		0
1049597	pos_control		0
1049598	pos_control		0
1049599	pos_control		0
1049600	pos_control		0
1049601	pos_control		0
1049602	pos_control		0
1049603	pos_control		0
1049604	pos_control		0
1049605	pos_control		0
1049606	pos_control		0
1049607	pos_control		0
1049608	pos_control		0
1049609	pos_control		0
1049610	pos_control		0
1049611	pos_control		0
1049612	pos_control		0
1049613	pos_control		0
1049614	pos_control		0
1049615	pos_control		0
1049616	pos_control		0
1049617	pos_control		0
1049618	pos_control		0
1049619	pos_control		0
1049620	pos_control		0
1049621	pos_control		0
1049622	pos_control		0
1049623	pos_control		0
1049624	pos_control		0
1049625	pos_control		0
1049626	pos_control		0
1049627	pos_control		0
1049628	pos_control		0
1049629	pos_control		0
1049630	pos_control		0
1049631	pos_control		0
1049632	pos_control		0
1049633	pos_control		0
1049634	pos_control		0
1049635	pos_control		0
1049636	pos_control		0
1049637	pos_control		0
1049638	pos_control		0
1049639	pos_control		0
1049640	pos_control		0
1049641	pos_control		0
1049642	pos_control		0
1049643	pos_control		0
1049644	pos_control		0
1049645	pos_control		0
1049646	pos_control		0
1049647	pos_control		0
1049648	pos_control		0
1049649	pos_control		0
1049650	pos_control		0
1049651	pos_control		0
1049652	pos_control		0
1049653	pos_control		0
1049654	pos_control		0
1049655	pos_control		0
1049656	pos_control		0
1049657	pos_control		0
1049658	pos_control		0
1049659	pos_control		0
1049660	pos_control		0
1049661	pos_control		0
1049662	pos_control		0
1049663	pos_control		0
1049664	pos_control		0
1049665	pos_control		0
1049666	pos_control		0
1049667	pos_control		0
1049668	pos_control		0
1049669	pos_control		0
1049670	pos_control		0
1049671	pos_control		0
1049672	pos_control		0
1049673	pos_control		0
1049674	pos_control		0
1049675	pos_control		0
1049676	pos_control		0
1049677	pos_control		0
1049678	pos_control		0
1049679	pos_control		0
1049680	pos_control		0
1049681	pos_control		0
1049682	pos_control		0
1049683	pos_control		0
1049684	pos_control		0
1049685	pos_control		0
1049686	pos_control		0
1049687	pos_control		0
1049688	pos_control		0
1049689	pos_control		0
1049690	pos_control		0
1049691	pos_control		0
1049692	pos_control		0
1049693	pos_control		0
1049694	pos_control		0
1049695	pos_control		0
1049696	pos_control		0
1049697	pos_control		0
1049698	pos_control		0
1049699	pos_control		0
1049700	pos_control		0
1049701	pos_control		0
1049702	pos_control		0
1049703	pos_control		0
1049704	pos_control		0
1049705	pos_control		0
1049706	pos_control		0
1049707	pos_control		0
1049708	pos_control		0
1049709	pos_control		0
1049710	pos_control		0
1049711	pos_control		0
1049712	pos_control		0
1049713	pos_control		0
1049714	pos_control		0
1049715	pos_control		0
1049716	pos_control		0
1049717	pos_control		0
1049718	pos_control		0
1049719	pos_control		0
1049720	pos_control		0
1049721	pos_control		0
1049722	pos_control		0
1049723	pos_control		0
1049724	pos_control		0
1049725	pos_control		0
1049726	pos_control		0
1049727	pos_control		0
1049728	pos_control		0
1049729	pos_control		0
1049730	pos_control		0
1049731	pos_control		0
1049732	pos_control		0
1049733	pos_control		0
1049734	pos_control		0
1049735	pos_control		0
1049736	pos_control		0
1049737	pos_control		0
1049738	pos_control		0
1049739	pos_control		0
1049740	pos_control		0
1049741	pos_control		0
1049742	pos_control		0
1049743	pos_control		0
1049744	pos_control		0
1049745	pos_control		0
1049746	pos_control		0
1049747	pos_control		0
1049748	pos_control		0
1049749	pos_control		0
1049750	pos_control		0
1049751	pos_control		0
1049752	pos_control		0
1049753	pos_control		0
1049754	pos_control		0
1049755	pos_control		0
1049756	pos_control		0
1049757	pos_control		0
1049758	pos_control		0
1049759	pos_control		0
1049760	pos_control		0
1049761	pos_control		0
1049762	pos_control		0
1049763	pos_control		0
1049764	pos_control		0
1049765	pos_control		0
1049766	pos_control		0
1049767	pos_control		0
1049768	pos_control		0
1049769	pos_control		0
1049770	pos_control		0
1049771	pos_control		0
1049772	pos_control		0
1049773	pos_control		0
1049774	pos_control		0
1049775	pos_control		0
1049776	pos_control		0
1049777	pos_control		0
1049778	pos_control		0
1049779	pos_control		0
1049780	pos_control		0
1049781	pos_control		0
1049782	pos_control		0
1049783	pos_control		0
1049784	pos_control		0
1049785	pos_control		0
1049786	pos_control		0
1049787	pos_control		0
1049788	pos_control		0
1049789	pos_control		0
1049790	pos_control		0
1049791	pos_control		0
1049792	pos_control		0
1049793	pos_control		0
1049794	pos_control		0
1049795	pos_control		0
1049796	pos_control		0
1049797	pos_control		0
1049798	pos_control		0
1049799	pos_control		0
1049800	pos_control		0
1049801	pos_control		0
1049802	pos_control		0
1049803	pos_control		0
1049804	pos_control		0
1049805	pos_control		0
1049806	pos_control		0
1049807	pos_control		0
1049808	pos_control		0
1049809	pos_control		0
1049810	pos_control		0
1049811	pos_control		0
1049812	pos_control		0
1049813	pos_control		0
1049814	pos_control		0
1049815	pos_control		0
1049816	pos_control		0
1049817	pos_control		0
1049818	pos_control		0
1049819	pos_control		0
1049820	pos_control		0
1049821	pos_control		0
1049822	pos_control		0
1049823	pos_control		0
1049824	pos_control		0
1049825	pos_control		0
1049826	pos_control		0
1049827	pos_control		0
1049828	pos_control		0
1049829	pos_control		0
1049830	pos_control		0
1049831	pos_control		0
1049832	pos_control		0
1049833	pos_control		0
1049834	pos_control		0
1049835	pos_control		0
1049836	pos_control		0
1049837	pos_control		0
1049838	pos_control		0
1049839	pos_control		0
1049840	pos_control		0
1049841	pos_control		0
1049842	pos_control		0
1049843	pos_control		0
1049844	pos_control		0
1049845	pos_control		0
1049846	pos_control		0
1049847	pos_control		0
1049848	pos_control		0
1049849	pos_control		0
1049850	pos_control		0
1049851	pos_control		0
1049852	pos_control		0
1049853	pos_control		0
1049854	pos_control		0
1049855	pos_control		0
1049856	pos_control		0
1049857	pos_control		0
1049858	pos_control		0
1049859	pos_control		0
1049860	pos_control		0
1049861	pos_control		0
1049862	pos_control		0
1049863	pos_control		0
1049864	pos_control		0
1049865	pos_control		0
1049866	pos_control		0
1049867	pos_control		0
1049868	pos_control		0
1049869	pos_control		0
1049870	pos_control		0
1049871	pos_control		0
1049872	pos_control		0
1049873	pos_control		0
1049874	pos_control		0
1049875	pos_control		0
1049876	pos_control		0
1049877	pos_control		0
1049878	pos_control		0
1049879	pos_control		0
1049880	pos_control		0
1049881	pos_control		0
1049882	pos_control		0
1049883	pos_control		0
1049884	pos_control		0
1049885	pos_control		0
1049886	pos_control		0
1049887	pos_control		0
1049888	pos_control		0
1049889	pos_control		0
1049890	pos_control		0
1049891	pos_control		0
1049892	pos_control		0
1049893	pos_control		0
1049894	pos_control		0
1049895	pos_control		0
1049896	pos_control		0
1049897	pos_control		0
1049898	pos_control		0
1049899	pos_control		0
1049900	pos_control		0
1049901	pos_control		0
1049902	pos_control		0
1049903	pos_control		0
1049904	pos_control		0
1049905	pos_control		0
1049906	pos_control		0
1049907	pos_control		0
1049908	pos_control		0
1049909	pos_control		0
1049910	pos_control		0
1049911	pos_control		0
1049912	pos_control		0
1049913	pos_control		0
1049914	pos_control		0
1049915	pos_control		0
1049916	pos_control		0
1049917	pos_control		0
1049918	pos_control		0
1049919	pos_control		0
1049920	pos_control		0
1049921	pos_control		0
1049922	pos_control		0
1049923	pos_control		0
1049924	pos_control		0
1049925	pos_control		0
1049926	pos_control		0
1049927	pos_control		0
1049928	pos_control		0
1049929	pos_control		0
1049930	pos_control		0
1049931	pos_control		0
1049932	pos_control		0
1049933	pos_control		0
1049934	pos_control		0
1049935	pos_control		0
1049936	pos_control		0
1049937	pos_control		0
1049938	pos_control		0
1049939	pos_control		0
1049940	pos_control		0
1049941	pos_control		0
1049942	pos_control		0
1049943	pos_control		0
1049944	pos_control		0
1049945	pos_control		0
1049946	pos_control		0
1049947	pos_control		0
1049948	pos_control		0
1049949	pos_control		0
1049950	pos_control		0
1049951	pos_control		0
1049952	pos_control		0
1049953	pos_control		0
1049954	pos_control		0
1049955	pos_control		0
1049956	pos_control		0
1049957	pos_control		0
1049958	pos_control		0
1049959	pos_control		0
1049960	pos_control		0
1049961	pos_control		0
1049962	pos_control		0
1049963	pos_control		0
1049964	pos_control		0
1049965	pos_control		0
1049966	pos_control		0
1049967	pos_control		0
1049968	pos_control		0
1049969	pos_control		0
1049970	pos_control		0
1049971	pos_control		0
1049972	pos_control		0
1049973	pos_control		0
1049974	pos_control		0
1049975	pos_control		0
1049976	pos_control		0
1049977	pos_control		0
1049978	pos_control		0
1049979	pos_control		0
1049980	pos_control		0
1049981	pos_control		0
1049982	pos_control		0
1049983	pos_control		0
1049984	pos_control		0
1049985	pos_control		0
1049986	pos_control		0
1049987	pos_control		0
1049988	pos_control		0
1049989	pos_control		0
1049990	pos_control		0
1049991	pos_control		0
1049992	pos_control		0
1049993	pos_control		0
1049994	pos_control		0
1049995	pos_control		0
1049996	pos_control		0
1049997	pos_control		0
1049998	pos_control		0
1049999	pos_control		0
1050000	pos_control		0
1050001	pos_control		0
1050002	pos_control		0
1050003	pos_control		0
1050004	pos_control		0
1050005	pos_control		0
1050006	pos_control		0
1050007	pos_control		0
1050008	pos_control		0
1050009	pos_control		0
1050010	pos_control		0
1050011	pos_control		0
1050012	pos_control		0
1050013	pos_control		0
1050014	pos_control		0
1050015	pos_control		0
1050016	pos_control		0
1050017	pos_control		0
1050018	pos_control		0
1050019	pos_control		0
1050020	pos_control		0
1050021	pos_control		0
1050022	pos_control		0
1050023	pos_control		0
1050024	pos_control		0
1050025	pos_control		0
1050026	pos_control		0
1050027	pos_control		0
1050028	pos_control		0
1050029	pos_control		0
1050030	pos_control		0
1050031	pos_control		0
1050032	pos_control		0
1050033	pos_control		0
1050034	pos_control		0
1050035	pos_control		0
1050036	pos_control		0
1050037	pos_control		0
1050038	pos_control		0
1050039	pos_control		0
1050040	pos_control		0
1050041	pos_control		0
1050042	pos_control		0
1050043	pos_control		0
1050044	pos_control		0
1050045	pos_control		0
1050046	pos_control		0
1050047	pos_control		0
1050048	pos_control		0
1050049	pos_control		0
1050050	pos_control		0
1050051	pos_control		0
1050052	pos_control		0
1050053	pos_control		0
1050054	pos_control		0
1050055	pos_control		0
1050056	pos_control		0
1050057	pos_control		0
1050058	pos_control		0
1050059	pos_control		0
1050060	pos_control		0
1050061	pos_control		0
1050062	pos_control		0
1050063	pos_control		0
1050064	pos_control		0
1050065	pos_control		0
1050066	pos_control		0
1050067	pos_control		0
1050068	pos_control		0
1050069	pos_control		0
1050070	pos_control		0
1050071	pos_control		0
1050072	pos_control		0
1050073	pos_control		0
1050074	pos_control		0
1050075	pos_control		0
1050076	pos_control		0
1050077	pos_control		0
1050078	pos_control		0
1050079	pos_control		0
1050080	pos_control		0
1050081	pos_control		0
1050082	pos_control		0
1050083	pos_control		0
1050084	pos_control		0
1050085	pos_control		0
1050086	pos_control		0
1050087	pos_control		0
1050088	pos_control		0
1050089	pos_control		0
1050090	pos_control		0
1050091	pos_control		0
1050092	pos_control		0
1050093	pos_control		0
1050094	pos_control		0
1050095	pos_control		0
1050096	pos_control		0
1050097	pos_control		0
1050098	pos_control		0
1050099	pos_control		0
1050100	pos_control		0
1050101	pos_control		0
1050102	pos_control		0
1050103	pos_control		0
1050104	pos_control		0
1050105	pos_control		0
1050106	pos_control		0
1050107	pos_control		0
1050108	pos_control		0
1050109	pos_control		0
1050110	pos_control		0
1050111	pos_control		0
1050112	pos_control		0
1050113	pos_control		0
1050114	pos_control		0
1050115	pos_control		0
1050116	pos_control		0
1050117	pos_control		0
1050118	pos_control		0
1050119	pos_control		0
1050120	pos_control		0
1050121	pos_control		0
1050122	pos_control		0
1050123	pos_control		0
1050124	pos_control		0
1050125	pos_control		0
1050126	pos_control		0
1050127	pos_control		0
1050128	pos_control		0
1050129	pos_control		0
1050130	pos_control		0
1050131	pos_control		0
1050132	pos_control		0
1050133	pos_control		0
1050134	pos_control		0
1050135	pos_control		0
1050136	pos_control		0
1050137	pos_control		0
1050138	pos_control		0
1050139	pos_control		0
1050140	pos_control		0
1050141	pos_control		0
1050142	pos_control		0
1050143	pos_control		0
1050144	pos_control		0
1050145	pos_control		0
1050146	pos_control		0
1050147	pos_control		0
1050148	pos_control		0
1050149	pos_control		0
1050150	pos_control		0
1050151	pos_control		0
1050152	pos_control		0
1050153	pos_control		0
1050154	pos_control		0
1050155	pos_control		0
1050156	pos_control		0
1050157	pos_control		0
1050158	pos_control		0
1050159	pos_control		0
1050160	pos_control		0
1050161	pos_control		0
1050162	pos_control		0
1050163	pos_control		0
1050164	pos_control		0
1050165	pos_control		0
1050166	pos_control		0
1050167	pos_control		0
1050168	pos_control		0
1050169	pos_control		0
1050170	pos_control		0
1050171	pos_control		0
1050172	pos_control		0
1050173	pos_control		0
1050174	pos_control		0
1050175	pos_control		0
1050176	pos_control		0
1050177	pos_control		0
1050178	pos_control		0
1050179	pos_control		0
1050180	pos_control		0
1050181	pos_control		0
1050182	pos_control		0
1050183	pos_control		0
1050184	pos_control		0
1050185	pos_control		0
1050186	pos_control		0
1050187	pos_control		0
1050188	pos_control		0
1050189	pos_control		0
1050190	pos_control		0
1050191	pos_control		0
1050192	pos_control		0
1050193	pos_control		0
1050194	pos_control		0
1050195	pos_control		0
1050196	pos_control		0
1050197	pos_control		0
1050198	pos_control		0
1050199	pos_control		0
1050200	pos_control		0
1050201	pos_control		0
1050202	pos_control		0
1050203	pos_control		0
1050204	pos_control		0
1050205	pos_control		0
1050206	pos_control		0
1050207	pos_control		0
1050208	pos_control		0
1050209	pos_control		0
1050210	pos_control		0
1050211	pos_control		0
1050212	pos_control		0
1050213	pos_control		0
1050214	pos_control		0
1050215	pos_control		0
1050216	pos_control		0
1050217	pos_control		0
1050218	pos_control		0
1050219	pos_control		0
1050220	pos_control		0
1050221	pos_control		0
1050222	pos_control		0
1050223	pos_control		0
1050224	pos_control		0
1050225	pos_control		0
1050226	pos_control		0
1050227	pos_control		0
1050228	pos_control		0
1050229	pos_control		0
1050230	pos_control		0
1050231	pos_control		0
1050232	pos_control		0
1050233	pos_control		0
1050234	pos_control		0
1050235	pos_control		0
1050236	pos_control		0
1050237	pos_control		0
1050238	pos_control		0
1050239	pos_control		0
1050240	pos_control		0
1050241	pos_control		0
1050242	pos_control		0
1050243	pos_control		0
1050244	pos_control		0
1050245	pos_control		0
1050246	pos_control		0
1050247	pos_control		0
1050248	pos_control		0
1050249	pos_control		0
1050250	pos_control		0
1050251	pos_control		0
1050252	pos_control		0
1050253	pos_control		0
1050254	pos_control		0
1050255	pos_control		0
1050256	pos_control		0
1050257	pos_control		0
1050258	pos_control		0
1050259	pos_control		0
1050260	pos_control		0
1050261	pos_control		0
1050262	pos_control		0
1050263	pos_control		0
1050264	pos_control		0
1050265	pos_control		0
1050266	pos_control		0
1050267	pos_control		0
1050268	pos_control		0
1050269	pos_control		0
1050270	pos_control		0
1050271	pos_control		0
1050272	pos_control		0
1050273	pos_control		0
1050274	pos_control		0
1050275	pos_control		0
1050276	pos_control		0
1050277	pos_control		0
1050278	pos_control		0
1050279	pos_control		0
1050280	pos_control		0
1050281	pos_control		0
1050282	pos_control		0
1050283	pos_control		0
1050284	pos_control		0
1050285	pos_control		0
1050286	pos_control		0
1050287	pos_control		0
1050288	pos_control		0
1050289	pos_control		0
1050290	pos_control		0
1050291	pos_control		0
1050292	pos_control		0
1050293	pos_control		0
1050294	pos_control		0
1050295	pos_control		0
1050296	pos_control		0
1050297	pos_control		0
1050298	pos_control		0
1050299	pos_control		0
1050300	pos_control		0
1050301	pos_control		0
1050302	pos_control		0
1050303	pos_control		0
1050304	pos_control		0
1050305	pos_control		0
1050306	pos_control		0
1050307	pos_control		0
1050308	pos_control		0
1050309	pos_control		0
1050310	pos_control		0
1050311	pos_control		0
1050312	pos_control		0
1050313	pos_control		0
1050314	pos_control		0
1050315	pos_control		0
1050316	pos_control		0
1050317	pos_control		0
1050318	pos_control		0
1050319	pos_control		0
1050320	pos_control		0
1050321	pos_control		0
1050322	pos_control		0
1050323	pos_control		0
1050324	pos_control		0
1050325	pos_control		0
1050326	pos_control		0
1050327	pos_control		0
1050328	pos_control		0
1050329	pos_control		0
1050330	pos_control		0
1050331	pos_control		0
1050332	pos_control		0
1050333	pos_control		0
1050334	pos_control		0
1050335	pos_control		0
1050336	pos_control		0
1050337	pos_control		0
1050338	pos_control		0
1050339	pos_control		0
1050340	pos_control		0
1050341	pos_control		0
1050342	pos_control		0
1050343	pos_control		0
1050344	pos_control		0
1050345	pos_control		0
1050346	pos_control		0
1050347	pos_control		0
1050348	pos_control		0
1050349	pos_control		0
1050350	pos_control		0
1050351	pos_control		0
1050352	pos_control		0
1050353	pos_control		0
1050354	pos_control		0
1050355	pos_control		0
1050356	pos_control		0
1050357	pos_control		0
1050358	pos_control		0
1050359	pos_control		0
1050360	pos_control		0
1050361	pos_control		0
1050362	pos_control		0
1050363	pos_control		0
1050364	pos_control		0
1050365	pos_control		0
1050366	pos_control		0
1050367	pos_control		0
1050368	pos_control		0
1050369	pos_control		0
1050370	pos_control		0
1050371	pos_control		0
1050372	pos_control		0
1050373	pos_control		0
1050374	pos_control		0
1050375	pos_control		0
1050376	pos_control		0
1050377	pos_control		0
1050378	pos_control		0
1050379	pos_control		0
1050380	pos_control		0
1050381	pos_control		0
1050382	pos_control		0
1050383	pos_control		0
1050384	pos_control		0
1050385	pos_control		0
1050386	pos_control		0
1050387	pos_control		0
1050388	pos_control		0
1050389	pos_control		0
1050390	pos_control		0
1050391	pos_control		0
1050392	pos_control		0
1050393	pos_control		0
1050394	pos_control		0
1050395	pos_control		0
1050396	pos_control		0
1050397	pos_control		0
1050398	pos_control		0
1050399	pos_control		0
1050400	pos_control		0
1050401	pos_control		0
1050402	pos_control		0
1050403	pos_control		0
1050404	pos_control		0
1050405	pos_control		0
1050406	pos_control		0
1050407	pos_control		0
1050408	pos_control		0
1050409	pos_control		0
1050410	pos_control		0
1050411	pos_control		0
1050412	pos_control		0
1050413	pos_control		0
1050414	pos_control		0
1050415	pos_control		0
1050416	pos_control		0
1050417	pos_control		0
1050418	pos_control		0
1050419	pos_control		0
1050420	pos_control		0
1050421	pos_control		0
1050422	pos_control		0
1050423	pos_control		0
1050424	pos_control		0
1050425	pos_control		0
1050426	pos_control		0
1050427	pos_control		0
1050428	pos_control		0
1050429	pos_control		0
1050430	pos_control		0
1050431	pos_control		0
1050432	pos_control		0
1050433	pos_control		0
1050434	pos_control		0
1050435	pos_control		0
1050436	pos_control		0
1050437	pos_control		0
1050438	pos_control		0
1050439	pos_control		0
1050440	pos_control		0
1050441	pos_control		0
1050442	pos_control		0
1050443	pos_control		0
1050444	pos_control		0
1050445	pos_control		0
1050446	pos_control		0
1050447	pos_control		0
1050448	pos_control		0
1050449	pos_control		0
1050450	pos_control		0
1050451	pos_control		0
1050452	pos_control		0
1050453	pos_control		0
1050454	pos_control		0
1050455	pos_control		0
1050456	pos_control		0
1050457	pos_control		0
1050458	pos_control		0
1050459	pos_control		0
1050460	pos_control		0
1050461	pos_control		0
1050462	pos_control		0
1050463	pos_control		0
1050464	pos_control		0
1050465	pos_control		0
1050466	pos_control		0
1050467	pos_control		0
1050468	pos_control		0
1050469	pos_control		0
1050470	pos_control		0
1050471	pos_control		0
1050472	pos_control		0
1050473	pos_control		0
1050474	pos_control		0
1050475	pos_control		0
1050476	pos_control		0
1050477	pos_control		0
1050478	pos_control		0
1050479	pos_control		0
1050480	pos_control		0
1050481	pos_control		0
1050482	pos_control		0
1050483	pos_control		0
1050484	pos_control		0
1050485	pos_control		0
1050486	pos_control		0
1050487	pos_control		0
1050488	pos_control		0
1050489	pos_control		0
1050490	pos_control		0
1050491	pos_control		0
1050492	pos_control		0
1050493	pos_control		0
1050494	pos_control		0
1050495	pos_control		0
1050496	pos_control		0
1050497	pos_control		0
1050498	pos_control		0
1050499	pos_control		0
1050500	pos_control		0
1050501	pos_control		0
1050502	pos_control		0
1050503	pos_control		0
1050504	pos_control		0
1050505	pos_control		0
1050506	pos_control		0
1050507	pos_control		0
1050508	pos_control		0
1050509	pos_control		0
1050510	pos_control		0
1050511	pos_control		0
1050512	pos_control		0
1050513	pos_control		0
1050514	pos_control		0
1050515	pos_control		0
1050516	pos_control		0
1050517	pos_control		0
1050518	pos_control		0
1050519	pos_control		0
1050520	pos_control		0
1050521	pos_control		0
1050522	pos_control		0
1050523	pos_control		0
1050524	pos_control		0
1050525	pos_control		0
1050526	pos_control		0
1050527	pos_control		0
1050528	pos_control		0
1050529	pos_control		0
1050530	pos_control		0
1050531	pos_control		0
1050532	pos_control		0
1050533	pos_control		0
1050534	pos_control		0
1050535	pos_control		0
1050536	pos_control		0
1050537	pos_control		0
1050538	pos_control		0
1050539	pos_control		0
1050540	pos_control		0
1050541	pos_control		0
1050542	pos_control		0
1050543	pos_control		0
1050544	pos_control		0
1050545	pos_control		0
1050546	pos_control		0
1050547	pos_control		0
1050548	pos_control		0
1050549	pos_control		0
1050550	pos_control		0
1050551	pos_control		0
1050552	pos_control		0
1050553	pos_control		0
1050554	pos_control		0
1050555	pos_control		0
1050556	pos_control		0
1050557	pos_control		0
1050558	pos_control		0
1050559	pos_control		0
1050560	pos_control		0
1050561	pos_control		0
1050562	pos_control		0
1050563	pos_control		0
1050564	pos_control		0
1050565	pos_control		0
1050566	pos_control		0
1050567	pos_control		0
1050568	pos_control		0
1050569	pos_control		0
1050570	pos_control		0
1050571	neg_control		0
1050572	neg_control		0
1050573	neg_control		0
1050574	neg_control		0
1050575	neg_control		0
1050576	neg_control		0
1050577	neg_control		0
1050578	neg_control		0
1050579	neg_control		0
1050580	neg_control		0
1050581	neg_control		0
1050582	neg_control		0
1050583	neg_control		0
1050584	neg_control		0
1050585	neg_control		0
1050586	neg_control		0
1050587	neg_control		0
1050588	neg_control		0
1050589	neg_control		0
1050590	neg_control		0
1050591	neg_control		0
1050592	neg_control		0
1050593	neg_control		0
1050594	neg_control		0
1050595	neg_control		0
1050596	neg_control		0
1050597	neg_control		0
1050598	neg_control		0
1050599	neg_control		0
1050600	neg_control		0
1050601	neg_control		0
1050602	neg_control		0
1050603	neg_control		0
1050604	neg_control		0
1050605	neg_control		0
1050606	neg_control		0
1050607	neg_control		0
1050608	neg_control		0
1050609	neg_control		0
1050610	neg_control		0
1050611	neg_control		0
1050612	neg_control		0
1050613	neg_control		0
1050614	neg_control		0
1050615	neg_control		0
1050616	neg_control		0
1050617	neg_control		0
1050618	neg_control		0
1050619	neg_control		0
1050620	neg_control		0
1050621	neg_control		0
1050622	neg_control		0
1050623	neg_control		0
1050624	neg_control		0
1050625	neg_control		0
1050626	neg_control		0
1050627	neg_control		0
1050628	neg_control		0
1050629	neg_control		0
1050630	neg_control		0
1050631	neg_control		0
1050632	neg_control		0
1050633	neg_control		0
1050634	neg_control		0
1050635	neg_control		0
1050636	neg_control		0
1050637	neg_control		0
1050638	neg_control		0
1050639	neg_control		0
1050640	neg_control		0
1050641	neg_control		0
1050642	neg_control		0
1050643	neg_control		0
1050644	neg_control		0
1050645	neg_control		0
1050646	neg_control		0
1050647	neg_control		0
1050648	neg_control		0
1050649	neg_control		0
1050650	neg_control		0
1050651	neg_control		0
1050652	neg_control		0
1050653	neg_control		0
1050654	neg_control		0
1050655	neg_control		0
1050656	neg_control		0
1050657	neg_control		0
1050658	neg_control		0
1050659	neg_control		0
1050660	neg_control		0
1050661	neg_control		0
1050662	neg_control		0
1050663	neg_control		0
1050664	neg_control		0
1050665	neg_control		0
1050666	neg_control		0
1050667	neg_control		0
1050668	neg_control		0
1050669	neg_control		0
1050670	neg_control		0
1050671	neg_control		0
1050672	neg_control		0
1050673	neg_control		0
1050674	neg_control		0
1050675	neg_control		0
1050676	neg_control		0
1050677	neg_control		0
1050678	neg_control		0
1050679	neg_control		0
1050680	neg_control		0
1050681	neg_control		0
1050682	neg_control		0
1050683	neg_control		0
1050684	neg_control		0
1050685	neg_control		0
1050686	neg_control		0
1050687	neg_control		0
1050688	neg_control		0
1050689	neg_control		0
1050690	neg_control		0
1050691	neg_control		0
1050692	neg_control		0
1050693	neg_control		0
1050694	neg_control		0
1050695	neg_control		0
1050696	neg_control		0
1050697	neg_control		0
1050698	neg_control		0
1050699	neg_control		0
1050700	neg_control		0
1050701	neg_control		0
1050702	neg_control		0
1050703	neg_control		0
1050704	neg_control		0
1050705	neg_control		0
1050706	neg_control		0
1050707	neg_control		0
1050708	neg_control		0
1050709	neg_control		0
1050710	neg_control		0
1050711	neg_control		0
1050712	neg_control		0
1050713	neg_control		0
1050714	neg_control		0
1050715	neg_control		0
1050716	neg_control		0
1050717	neg_control		0
1050718	neg_control		0
1050719	neg_control		0
1050720	neg_control		0
1050721	neg_control		0
1050722	neg_control		0
1050723	neg_control		0
1050724	neg_control		0
1050725	neg_control		0
1050726	neg_control		0
1050727	neg_control		0
1050728	neg_control		0
1050729	neg_control		0
1050730	neg_control		0
1050731	neg_control		0
1050732	neg_control		0
1050733	neg_control		0
1050734	neg_control		0
1050735	neg_control		0
1050736	neg_control		0
1050737	neg_control		0
1050738	neg_control		0
1050739	neg_control		0
1050740	neg_control		0
1050741	neg_control		0
1050742	neg_control		0
1050743	neg_control		0
1050744	neg_control		0
1050745	neg_control		0
1050746	neg_control		0
1050747	neg_control		0
1050748	neg_control		0
1050749	neg_control		0
1050750	neg_control		0
1050751	neg_control		0
1050752	neg_control		0
1050753	neg_control		0
1050754	neg_control		0
1050755	neg_control		0
1050756	neg_control		0
1050757	neg_control		0
1050758	neg_control		0
1050759	neg_control		0
1050760	neg_control		0
1050761	neg_control		0
1050762	neg_control		0
1050763	neg_control		0
1050764	neg_control		0
1050765	neg_control		0
1050766	neg_control		0
1050767	neg_control		0
1050768	neg_control		0
1050769	neg_control		0
1050770	neg_control		0
1050771	neg_control		0
1050772	neg_control		0
1050773	neg_control		0
1050774	neg_control		0
1050775	neg_control		0
1050776	neg_control		0
1050777	neg_control		0
1050778	neg_control		0
1050779	neg_control		0
1050780	neg_control		0
1050781	neg_control		0
1050782	neg_control		0
1050783	neg_control		0
1050784	neg_control		0
1050785	neg_control		0
1050786	neg_control		0
1050787	neg_control		0
1050788	neg_control		0
1050789	neg_control		0
1050790	neg_control		0
1050791	neg_control		0
1050792	neg_control		0
1050793	neg_control		0
1050794	neg_control		0
1050795	neg_control		0
1050796	neg_control		0
1050797	neg_control		0
1050798	neg_control		0
1050799	neg_control		0
1050800	neg_control		0
1050801	neg_control		0
1050802	neg_control		0
1050803	neg_control		0
1050804	neg_control		0
1050805	neg_control		0
1050806	neg_control		0
1050807	neg_control		0
1050808	neg_control		0
1050809	neg_control		0
1050810	neg_control		0
1050811	neg_control		0
1050812	neg_control		0
1050813	neg_control		0
1050814	neg_control		0
1050815	neg_control		0
1050816	neg_control		0
1050817	neg_control		0
1050818	neg_control		0
1050819	neg_control		0
1050820	neg_control		0
1050821	neg_control		0
1050822	neg_control		0
1050823	neg_control		0
1050824	neg_control		0
1050825	neg_control		0
1050826	neg_control		0
1050827	neg_control		0
1050828	neg_control		0
1050829	neg_control		0
1050830	neg_control		0
1050831	neg_control		0
1050832	neg_control		0
1050833	neg_control		0
1050834	neg_control		0
1050835	neg_control		0
1050836	neg_control		0
1050837	neg_control		0
1050838	neg_control		0
1050839	neg_control		0
1050840	neg_control		0
1050841	neg_control		0
1050842	neg_control		0
1050843	neg_control		0
1050844	neg_control		0
1050845	neg_control		0
1050846	neg_control		0
1050847	neg_control		0
1050848	neg_control		0
1050849	neg_control		0
1050850	neg_control		0
1050851	neg_control		0
1050852	neg_control		0
1050853	neg_control		0
1050854	neg_control		0
1050855	neg_control		0
1050856	neg_control		0
1050857	neg_control		0
1050858	neg_control		0
1050859	neg_control		0
1050860	neg_control		0
1050861	neg_control		0
1050862	neg_control		0
1050863	neg_control		0
1050864	neg_control		0
1050865	neg_control		0
1050866	neg_control		0
1050867	neg_control		0
1050868	neg_control		0
1050869	neg_control		0
1050870	neg_control		0
1050871	neg_control		0
1050872	neg_control		0
1050873	neg_control		0
1050874	neg_control		0
1050875	neg_control		0
1050876	neg_control		0
1050877	neg_control		0
1050878	neg_control		0
1050879	neg_control		0
1050880	neg_control		0
1050881	neg_control		0
1050882	neg_control		0
1050883	neg_control		0
1050884	neg_control		0
1050885	neg_control		0
1050886	neg_control		0
1050887	neg_control		0
1050888	neg_control		0
1050889	neg_control		0
1050890	neg_control		0
1050891	neg_control		0
1050892	neg_control		0
1050893	neg_control		0
1050894	neg_control		0
1050895	neg_control		0
1050896	neg_control		0
1050897	neg_control		0
1050898	neg_control		0
1050899	neg_control		0
1050900	neg_control		0
1050901	neg_control		0
1050902	neg_control		0
1050903	neg_control		0
1050904	neg_control		0
1050905	neg_control		0
1050906	neg_control		0
1050907	neg_control		0
1050908	neg_control		0
1050909	neg_control		0
1050910	neg_control		0
1050911	neg_control		0
1050912	neg_control		0
1050913	neg_control		0
1050914	neg_control		0
1050915	neg_control		0
1050916	neg_control		0
1050917	neg_control		0
1050918	neg_control		0
1050919	neg_control		0
1050920	neg_control		0
1050921	neg_control		0
1050922	neg_control		0
1050923	neg_control		0
1050924	neg_control		0
1050925	neg_control		0
1050926	neg_control		0
1050927	neg_control		0
1050928	neg_control		0
1050929	neg_control		0
1050930	neg_control		0
1050931	neg_control		0
1050932	neg_control		0
1050933	neg_control		0
1050934	neg_control		0
1050935	neg_control		0
1050936	neg_control		0
1050937	neg_control		0
1050938	neg_control		0
1050939	neg_control		0
1050940	neg_control		0
1050941	neg_control		0
1050942	neg_control		0
1050943	neg_control		0
1050944	neg_control		0
1050945	neg_control		0
1050946	neg_control		0
1050947	neg_control		0
1050948	neg_control		0
1050949	neg_control		0
1050950	neg_control		0
1050951	neg_control		0
1050952	neg_control		0
1050953	neg_control		0
1050954	neg_control		0
1050955	neg_control		0
1050956	neg_control		0
1050957	neg_control		0
1050958	neg_control		0
1050959	neg_control		0
1050960	neg_control		0
1050961	neg_control		0
1050962	neg_control		0
1050963	neg_control		0
1050964	neg_control		0
1050965	neg_control		0
1050966	neg_control		0
1050967	neg_control		0
1050968	neg_control		0
1050969	neg_control		0
1050970	neg_control		0
1050971	neg_control		0
1050972	neg_control		0
1050973	neg_control		0
1050974	neg_control		0
1050975	neg_control		0
1050976	neg_control		0
1050977	neg_control		0
1050978	neg_control		0
1050979	neg_control		0
1050980	neg_control		0
1050981	neg_control		0
1050982	neg_control		0
1050983	neg_control		0
1050984	neg_control		0
1050985	neg_control		0
1050986	neg_control		0
1050987	neg_control		0
1050988	neg_control		0
1050989	neg_control		0
1050990	neg_control		0
1050991	neg_control		0
1050992	neg_control		0
1050993	neg_control		0
1050994	neg_control		0
1050995	neg_control		0
1050996	neg_control		0
1050997	neg_control		0
1050998	neg_control		0
1050999	neg_control		0
1051000	neg_control		0
1051001	neg_control		0
1051002	neg_control		0
1051003	neg_control		0
1051004	neg_control		0
1051005	neg_control		0
1051006	neg_control		0
1051007	neg_control		0
1051008	neg_control		0
1051009	neg_control		0
1051010	neg_control		0
1051011	neg_control		0
1051012	neg_control		0
1051013	neg_control		0
1051014	neg_control		0
1051015	neg_control		0
1051016	neg_control		0
1051017	neg_control		0
1051018	neg_control		0
1051019	neg_control		0
1051020	neg_control		0
1051021	neg_control		0
1051022	neg_control		0
1051023	neg_control		0
1051024	neg_control		0
1051025	neg_control		0
1051026	neg_control		0
1051027	neg_control		0
1051028	neg_control		0
1051029	neg_control		0
1051030	neg_control		0
1051031	neg_control		0
1051032	neg_control		0
1051033	neg_control		0
1051034	neg_control		0
1051035	neg_control		0
1051036	neg_control		0
1051037	neg_control		0
1051038	neg_control		0
1051039	neg_control		0
1051040	neg_control		0
1051041	neg_control		0
1051042	neg_control		0
1051043	neg_control		0
1051044	neg_control		0
1051045	neg_control		0
1051046	neg_control		0
1051047	neg_control		0
1051048	neg_control		0
1051049	neg_control		0
1051050	neg_control		0
1051051	neg_control		0
1051052	neg_control		0
1051053	neg_control		0
1051054	neg_control		0
1051055	neg_control		0
1051056	neg_control		0
1051057	neg_control		0
1051058	neg_control		0
1051059	neg_control		0
1051060	neg_control		0
1051061	neg_control		0
1051062	neg_control		0
1051063	neg_control		0
1051064	neg_control		0
1051065	neg_control		0
1051066	neg_control		0
1051067	neg_control		0
1051068	neg_control		0
1051069	neg_control		0
1051070	neg_control		0
1051071	neg_control		0
1051072	neg_control		0
1051073	neg_control		0
1051074	neg_control		0
1051075	neg_control		0
1051076	neg_control		0
1051077	neg_control		0
1051078	neg_control		0
1051079	neg_control		0
1051080	neg_control		0
1051081	neg_control		0
1051082	neg_control		0
1051083	neg_control		0
1051084	neg_control		0
1051085	neg_control		0
1051086	neg_control		0
1051087	neg_control		0
1051088	neg_control		0
1051089	neg_control		0
1051090	neg_control		0
1051091	neg_control		0
1051092	neg_control		0
1051093	neg_control		0
1051094	neg_control		0
1051095	neg_control		0
1051096	neg_control		0
1051097	neg_control		0
1051098	neg_control		0
1051099	neg_control		0
1051100	neg_control		0
1051101	neg_control		0
1051102	neg_control		0
1051103	neg_control		0
1051104	neg_control		0
1051105	neg_control		0
1051106	neg_control		0
1051107	neg_control		0
1051108	neg_control		0
1051109	neg_control		0
1051110	neg_control		0
1051111	neg_control		0
1051112	neg_control		0
1051113	neg_control		0
1051114	neg_control		0
1051115	neg_control		0
1051116	neg_control		0
1051117	neg_control		0
1051118	neg_control		0
1051119	neg_control		0
1051120	neg_control		0
1051121	neg_control		0
1051122	neg_control		0
1051123	neg_control		0
1051124	neg_control		0
1051125	neg_control		0
1051126	neg_control		0
1051127	neg_control		0
1051128	neg_control		0
1051129	neg_control		0
1051130	neg_control		0
1051131	neg_control		0
1051132	neg_control		0
1051133	neg_control		0
1051134	neg_control		0
1051135	neg_control		0
1051136	neg_control		0
1051137	neg_control		0
1051138	neg_control		0
1051139	neg_control		0
1051140	neg_control		0
1051141	neg_control		0
1051142	neg_control		0
1051143	neg_control		0
1051144	neg_control		0
1051145	neg_control		0
1051146	neg_control		0
1051147	neg_control		0
1051148	neg_control		0
1051149	neg_control		0
1051150	neg_control		0
1051151	neg_control		0
1051152	neg_control		0
1051153	neg_control		0
1051154	neg_control		0
1051155	neg_control		0
1051156	neg_control		0
1051157	neg_control		0
1051158	neg_control		0
1051159	neg_control		0
1051160	neg_control		0
1051161	neg_control		0
1051162	neg_control		0
1051163	neg_control		0
1051164	neg_control		0
1051165	neg_control		0
1051166	neg_control		0
1051167	neg_control		0
1051168	neg_control		0
1051169	neg_control		0
1051170	neg_control		0
1051171	neg_control		0
1051172	neg_control		0
1051173	neg_control		0
1051174	neg_control		0
1051175	neg_control		0
1051176	neg_control		0
1051177	neg_control		0
1051178	neg_control		0
1051179	neg_control		0
1051180	neg_control		0
1051181	neg_control		0
1051182	neg_control		0
1051183	neg_control		0
1051184	neg_control		0
1051185	neg_control		0
1051186	neg_control		0
1051187	neg_control		0
1051188	neg_control		0
1051189	neg_control		0
1051190	neg_control		0
1051191	neg_control		0
1051192	neg_control		0
1051193	neg_control		0
1051194	neg_control		0
1051195	neg_control		0
1051196	neg_control		0
1051197	neg_control		0
1051198	neg_control		0
1051199	neg_control		0
1051200	neg_control		0
1051201	neg_control		0
1051202	neg_control		0
1051203	neg_control		0
1051204	neg_control		0
1051205	neg_control		0
1051206	neg_control		0
1051207	neg_control		0
1051208	neg_control		0
1051209	neg_control		0
1051210	neg_control		0
1051211	neg_control		0
1051212	neg_control		0
1051213	neg_control		0
1051214	neg_control		0
[truncated: 4,578 more rows]
