# Supplementary material for: Noncoder: a web interface for exon array-based detection of long non-coding RNAs
Source: Nucleic Acids Res. 2012 Sep 24;41(1):e20. doi: 10.1093/nar/gks877 (PMC3592461; doi:10.1093/nar/gks877)
Supplement: Supplementary Data [file supp_gks877_Gellert_Supplementary_Dataset_S2.zip › MoEx-ncRNA_probesets.xls]

## Sheet: Sheet1
Probe set ID	Transcript Cluster ID	Chromosome	Start	Stop	NONCODE3 ID	Strand	Probe IDs	# of probes
1000000	8000001	chr16	18482959	18486562	n285214	+	3769887,5771147,4726890,886702,2135375,5243328,5085414,2448051	8
1000001	8000002	chr7	89794725	89794951	n296115,n296091	-	6446873,218280,6062690,6057269,6497719,2288888,1941997,2718875	8
1000002	8000003	chr14	51762765	51763344	n295947,n296021	-	5934954,167601,4972949,4115412,3765257,5968051,4100298,2668941	8
1000003	8000003	chr14	51763689	51763714	n295947,n296021	-	1667856	1
1000004	8000004	chr1	7339669	7340449	n416701,n412493	-	2256206,6425761	2
1000005	8000004	chr1	7373823	7373848	n268641	-	5384301	1
1000006	8000004	chr1	7387811	7387846	n416701,n412493,n268641,n343733	-	1565042,684314,4585777	3
1000007	8000004	chr1	7387899	7387946	n416701,n412493,n268641,n343733	-	3010336,5611275,4725636	3
1000008	8000004	chr1	7341922	7341950	n416701,n412493	-	3316667,4715098	2
1000009	8000004	chr1	7368816	7369067	n274836	-	1554385,4574079,4959098	3
1000010	8000004	chr1	7370532	7370565	n274836,n268641	-	2462932,955074,504779,679179	4
1000011	8000004	chr1	7370961	7371378	n274836,n268641	-	479885,5062421,650835,1613632	4
1000012	8000004	chr1	7372123	7372153	n343733,n268641	-	3155169,4276738,1673418,270504	4
1000013	8000005	chr2	76249877	76251216	n264783	+	5005239,6361956,2419075,250134,5549598,6279372,5442781,5576890	8
1000014	8000007	chr8	75016862	75016946	n270325,n267923	+	516213,4105740,5874988,1520488	4
1000015	8000007	chr8	75017127	75018718	n270325,n267923	+	2147117,933799,4860274,5549273,3443893,5606245	6
1000016	8000007	chr8	75026528	75029219	n270325	+	2115997,4268766,2064439,919980,6536706,4826261,418789,1050123,1325015,1706159,5415778,4211825,1623996,1557093,450777,1016501,5061617,1100971,1853573,4332661,3625268,1111471,1552855,4278712,991183,5807085	26
1000017	8000008	chr14	66871756	66871798	n284354,n290144	-	6365110,6007110,1806156	3
1000018	8000008	chr14	66872150	66872175	n284354,n290144	-	103831	1
1000019	8000008	chr14	66874240	66874766	n284354,n290144	-	4624566,3000769,5716910	3
1000020	8000008	chr14	66874978	66875003	n284354,n290144	-	256673	1
1000021	8000009	chr6	92795539	92795564	n287374,n268694	-	3150018	1
1000022	8000010	chr5	15830390	15830481	n289642,n293290	+	4336766,4646555,5251085,3627661	4
1000023	8000010	chr5	15831920	15832007	n276694,n293290,n268265	+	992469,443329,724969	3
1000024	8000010	chr5	15833959	15835126	n293290,n276694,n268265	+	4531036,1448183,655759,2768955	4
1000025	8000011	chr15	102354730	102354905	n415265	-	569155,4993127,6179650,4521347	4
1000026	8000012	chr11	46016242	46016878	n282023	-	3832620,4916388,3847925,1183863,5610957,5473097,604030	7
1000027	8000012	chr11	46017216	46017588	n282023,n289088	-	3076854,113611,2336404,2216177	4
1000028	8000012	chr11	46020381	46020736	n282023,n289088	-	3542810,3320700,2334952,2500704	4
1000029	8000013	chr13	59658986	59659408	n278525	+	5280901,3993987,1212524,4666519	4
1000030	8000014	chr1	59546217	59548533	n284661	-	1041933,1887838,5439617,3118421,5162985,6528161,2155129,6122546,4250277,5281620,2593694,6061419,1043951,4968093	14
1000031	8000014	chr1	59549108	59549433	n284661	-	294535,5613054,1486903,3366436	4
1000032	8000016	chr6	99316000	99316256	n283390	-	4015957,5924663,6177617,3076830	4
1000033	8000017	chr4	9196635	9196723	n286045,n271908,n276261,n272355	+	4757313,3302763,1718068,5548563	4
1000034	8000017	chr4	9196881	9198157	n286045,n271908,n276261,n272355	+	4471493,1857248,6265769,3679024,963261,3643576,1526558,1874868,2263112,398426,1570940,1658183,5241001,4860785	14
1000035	8000017	chr4	9198702	9198811	n286045,n271908,n276261,n272355	+	5376595,2299859,2926984,1160144	4
1000036	8000018	chr10	28209077	28209351	n278092	+	4950151,5368136,342185,5408628	4
1000037	8000018	chr10	28210204	28212342	n278092	+	6351165,1674050,5818317,5866689,3594368,5637505,3510277,5794913	8
1000038	8000019	chr14	11198229	11200251	n282105	-	2914935,3734451,4327802,3409517,5568399,2486704,5136261,3399989	8
1000039	8000020	chr12	109217411	109217570	n268090	-	787748,1016661,5620089,6517121	4
1000040	8000020	chr12	109218701	109219071	n268090	-	531215,4596956,4464218,1936447	4
1000041	8000021	chr11	102380556	102381075	n286002	-	2970576,4008157,5971534,2803813	4
1000042	8000021	chr11	102383454	102383585	n286002	-	3764497,5779527,4770741,2656186	4
1000043	8000022	chr12	53043437	53048167	n280003	-	4547855,2244397,3142690,1588402,4469441,4671275,3906254,5142309,4742949,4750756,3368360,2209147,2388600,757549,2619835,6113078	16
1000044	8000024	chr9	64556679	64559223	n269144,n288177,n288242	-	3533831,5889840,5811434,6217201,1964620	5
1000045	8000024	chr9	64561463	64561488	n269144,n288177,n288242	-	5100397	1
1000046	8000024	chr9	64561695	64561720	n269144,n288177,n288242	-	4380527	1
1000047	8000024	chr9	64561896	64561921	n269144,n288177,n288242	-	5335324	1
1000048	8000025	chr8	24806757	24807069	n288824	+	5559631,5103904,1900447,2062715	4
1000049	8000026	chr12	56752817	56753353	n270867,n266652	-	2256987,1740886,5672549,6234463	4
1000050	8000026	chr12	56754626	56755376	n270867,n266652	-	1363652,1728425,1204724,2966558,3883580	5
1000051	8000028	chr3	105307510	105307602	n270475	+	752665,4634045,1413555,1528870	4
1000052	8000029	chr17	87195731	87196045	n268605	+	487682,3781234,4103324,4619308	4
1000053	8000029	chr17	87196283	87197900	n268605	+	5284060,796716,1324477,2587272,4087463,1296457,3270127,3204181	8
1000054	8000031	chr16	77468645	77468714	n272297	+	1978951,3539695	2
1000055	8000031	chr16	77468815	77468921	n272297,n271806	+	4047192,4917041	2
1000056	8000031	chr16	77469376	77470121	n272297,n271806	+	1895954,2540267,1552729,319339	4
1000057	8000031	chr16	77470659	77470984	n272297,n271806	+	444319,2467002,615820,32992	4
1000058	8000032	chr13	28552253	28552457	n416658,n282956,n417799,n416659,n423246,n411894,n295006,n412920,n413123	-	4750605,5049938,3002332,522128	4
1000059	8000032	chr13	28612939	28612967	n282956	-	2325195,4654513,594081,821806	4
1000060	8000032	chr13	28700387	28700493	n417800,n411986,n412920,n295006,n416659,n416658,n417799	-	4212294,6311925,5663042,1998252	4
1000061	8000032	chr13	28760271	28760497	n411986,n417800,n416659,n295006,n412920,n416658,n417799,n412332	-	60152,2458011,20776,570465,5876964,6134196	6
1000062	8000032	chr13	28761716	28761848	n295006,n417800,n412920,n416659	-	3836017,1696928,3994061,4268252	4
1000063	8000032	chr13	28803016	28803074	n411986,n417799,n416658	-	5479358,2398093,4297,3066563	4
1000064	8000032	chr13	28864496	28864534	n416659,n417799,n295006,n411986,n412920,n417800,n412332,n416658	-	710301,2235959,267652,1422826	4
1000065	8000032	chr13	28975196	28975308	n416659,n416658,n295006,n411986,n417799,n412920,n417800,n412332	-	2343709,1665853,1624608	3
1000066	8000032	chr13	28552764	28552789	n416658,n282956,n417799,n416659,n423246,n411894,n295006,n412920,n413123	-	5485311	1
1000067	8000032	chr13	28975340	28975445	n416659,n416658,n295006,n411986,n417799,n412920,n417800,n412332	-	5884016,4903891,1429676,259081	4
1000068	8000032	chr13	28977054	28977155	n295006,n416658,n417800,n412332,n416659,n412920	-	3617477,2519398,4240811,3219488	4
1000069	8000032	chr13	28977312	28977437	n295006,n416658,n417800,n412332,n416659,n412920	-	2670795,5547163,4830169	3
1000070	8000032	chr13	28552823	28552930	n416658,n282956,n417799,n416659,n423246,n411894,n295006,n412920,n413123	-	6093658,4752802,2848999,4944000,1302530,4430646,1615052	7
1000071	8000032	chr13	28597688	28597768	n413123,n282956,n417799,n416658,n413165	-	4636019,5983359,1418419	3
1000072	8000032	chr13	28605538	28605599	n413123	-	5867627,3732620,2776004,5671713	4
1000073	8000032	chr13	28608661	28608788	n413123,n413165	-	1731975,3149858,3877093,4224791	4
1000074	8000033	chrX	133618523	133619676	n268858	+	882818,8294,2812332,5632636,4973139,6103244,1702090,2421147	8
1000075	8000034	chrX	148497710	148498388	n280561	+	5972980,225848,1039409,89086	4
1000076	8000035	chr3	15738293	15738567	n266408	+	4789951,984525	2
1000077	8000036	chr13	107738881	107739746	n288773	+	2338493,5997843,2061627,902961,2956081,5946286,3285942,978746	8
1000078	8000037	chr12	110842172	110842276	n413412,n343033,n423177	+	372705,1387341,2170644,6287655,1086158,3005828,1129335	7
1000079	8000037	chr12	110872485	110872538	n286071,n417750,n413496,n417751,n423177	+	6349051,4624626,4028668,5830538	4
1000080	8000037	chr12	110872601	110873053	n286071,n417750,n413496,n417751,n423177	+	4744504,3272041,1673384,1776161	4
1000081	8000037	chr12	110873614	110873644	n286071,n417750,n413496,n417751,n423177	+	4011303,603515,625956	3
1000082	8000037	chr12	110873708	110874367	n286071,n417750,n413496,n417751,n423177	+	6274609,4578045,1440596,2352194	4
1000083	8000037	chr12	110876058	110876126	n417751,n413496,n423177	+	3919386,5379454,1908659,2539091	4
1000084	8000037	chr12	110878476	110878505	n413412,n343033,n413496,n423177,n417751	+	430852,658142,3459101,4941566	4
1000085	8000037	chr12	110880796	110880854	n423177,n417751,n413496,n343033,n413412	+	5176923,4477481,1387919,1154759	4
1000086	8000037	chr12	110844458	110844550	n413412,n343033,n423177	+	2099729,4901330,4443710,6471165	4
1000087	8000037	chr12	110881630	110881671	n413412,n343033,n423177,n417751,n413496	+	864052,967251	2
1000088	8000037	chr12	110882352	110882640	n274722,n423177,n417751,n413412,n343033,n413496	+	4309976,6101310,1237990,993884	4
1000089	8000037	chr12	110883062	110883087	n274722,n423177,n417751,n413412,n343033,n413496	+	5740116	1
1000090	8000037	chr12	110883156	110883406	n274722,n423177,n417751,n413412,n343033,n413496	+	1351743,271810,3738000	3
1000091	8000037	chr12	110883479	110883532	n274722,n423177,n417751,n413412,n343033,n413496	+	3694366,1883967	2
1000092	8000037	chr12	110885051	110885076	n413412,n417751,n343033,n423182,n423177,n413496,n72,n290718	+	5181518	1
1000093	8000037	chr12	110885662	110886189	n72	+	636053,5735315	2
1000094	8000037	chr12	110886330	110886355	n72	+	6521465	1
1000095	8000037	chr12	110886753	110887301	n72,n423177,n423182,n343033,n290718,n413412,n288921,n274811	+	2547928,4294664,4524924,4004074	4
1000096	8000037	chr12	110887470	110887590	n72,n423177,n423182,n343033,n290718,n413412,n288921,n274811	+	5140563,648657	2
1000097	8000037	chr12	110855427	110855550	n423177,n343033,n413412	+	3565926,780367,1975251,5903615	4
1000098	8000037	chr12	110887882	110888142	n72,n423177,n423182,n343033,n290718,n413412,n288921,n274811	+	6185658,1743552	2
1000099	8000037	chr12	110888281	110888322	n72,n423177,n423182,n343033,n290718,n413412,n288921,n274811	+	5427479,2389027,1102136	3
1000100	8000037	chr12	110888574	110889119	n72,n423177,n423182,n343033,n290718,n413412,n288921,n274811	+	6088662,1386736,6458349,2445278,3620688,3228758,2934547,3831217	8
1000101	8000037	chr12	110889155	110889221	n72,n423177,n423182,n343033,n290718,n413412,n288921,n274811	+	4335190,1862515,4960749,1552682	4
1000102	8000037	chr12	110889316	110889421	n72,n423177,n423182,n343033,n290718,n413412,n288921,n274811	+	2654908,1105179,3764227,1500468	4
1000103	8000037	chr12	110889851	110889941	n72,n423177,n423182,n343033,n290718,n413412,n288921,n274811	+	4450221,4732587,522366,6406086	4
1000104	8000037	chr12	110890148	110890393	n72,n423177,n423182,n343033,n290718,n413412,n288921,n274811	+	3778253,6480640,4035912,5392771	4
1000105	8000037	chr12	110890845	110892059	n72,n423177,n423182,n343033,n290718,n413412,n288921,n274811	+	6351526,5464097,2876609,3581243,2446103,4354181,3323535,4170266	8
1000106	8000037	chr12	110858523	110858567	n417750,n343033,n413412,n423177	+	3387551,5551035,1746437,1121785	4
1000107	8000037	chr12	110895548	110895977	n268984,n343033,n290718,n423177,n423182,n413412	+	4548611,2902214,311234,5984389	4
1000108	8000037	chr12	110896712	110897149	n268984,n343033,n290718,n423177,n423182,n413412	+	5663924,3241031,655912,2496508	4
1000109	8000037	chr12	110899028	110899223	n423177,n290718,n423182,n413412,n343033	+	5594548,5383699,1007503	3
1000110	8000037	chr12	110863310	110863354	n343033,n417750,n423177,n413412	+	3008211,830487,4283246,1717988	4
1000111	8000037	chr12	110865257	110865332	n423177,n343033,n417750,n413412	+	2863350,6395362,1795428,5907764	4
1000112	8000037	chr12	110871267	110871405	n286071,n417750,n413496,n417751,n423177	+	1620138,2689840	2
1000113	8000037	chr12	110871727	110872184	n286071,n417750,n413496,n417751,n423177	+	6069861,6111222	2
1000114	8000038	chr9	22663660	22664128	n290470	+	5883471,746224,6457319,1340	4
1000115	8000039	chr9	121641814	121641839	n267149,n291062,n270661	+	4829792	1
1000116	8000039	chr9	121642192	121643394	n267149,n291062,n270661	+	5556804,3145952,4891894,2626624,2108707	5
1000117	8000039	chr9	121644100	121647300	n267149,n291062,n270661	+	2443114,1548176,2990622,5650557,3880200,1348324,5157423,4815009,1248646,1186536	10
1000118	8000042	chr5	144320431	144321480	n285361	+	269887,5615843,4532012,164026	4
1000119	8000043	chr9	34296887	34297605	n277335,n294500,n285091	+	4165,3144534,2477347,6367907,1065838,2676954,4707062,1276945	8
1000120	8000043	chr9	34302618	34302737	n277335	+	3437394,4338589,3032433,3994247	4
1000121	8000043	chr9	34317613	34318100	n277335	+	5921887,340845,3113358,621326	4
1000122	8000044	chr9	72163234	72164572	n265730	+	5318214,4266486,838049,1365766,5301546,2048371,5750054	7
1000123	8000044	chr9	72164742	72164767	n265730	+	5391091	1
1000124	8000045	chr3	120872107	120873848	n273124	-	5979403,4231849,5641330,671010,5700125,2930189,1547902,2437688,2310899,1439012,3823002,594120	12
1000125	8000046	chr9	103043890	103044206	n282996	+	1296078,2023763,4705939,4227368	4
1000126	8000046	chr9	103045467	103045544	n282996	+	2566297,2241617,6029030,5839568	4
1000127	8000046	chr9	103049455	103050004	n282996	+	691760,4406448,6010460,1908797	4
1000128	8000047	chr13	23370261	23370396	n291457	+	2655658,5935092,1568953	3
1000129	8000047	chr13	23370723	23370824	n291457	+	1445430,268862,4949828	3
1000130	8000047	chr13	23372778	23372803	n291457	+	2980804	1
1000131	8000047	chr13	23373266	23374044	n291457	+	2543221,568958,1316296,5522401	4
1000132	8000048	chr7	120439718	120439806	n282092	+	6092858,2900804,2238047	3
1000133	8000049	chr7	148358897	148359935	n286016	+	5910433,5601013,2623601,6235985,3638197,2284216,3021827,3039676	8
1000134	8000050	chrX	39855630	39855675	n280035	+	5584389,1086483	2
1000135	8000050	chrX	39875273	39876670	n280035	+	516573,5775476,1655356,5113576	4
1000136	8000052	chr3	65128433	65128923	n270358,n279238	-	6006391,1311907,6392535,1955318	4
1000137	8000052	chr3	65130153	65130274	n270358,n279238	-	2981547,1373908,5439621,2000911,2850385,6088424,4416814	7
1000138	8000052	chr3	65152958	65152989	n270358	-	5871976,3742565,673071,3801157	4
1000139	8000054	chr5	141814648	141814988	n290657,n271941	+	3446582,3435532,4929202,574131	4
1000140	8000054	chr5	141816824	141817057	n290657,n271941	+	6230291,5800173,860832,1388243	4
1000141	8000056	chr6	8944453	8945644	n286378,n282549	+	6394017,5884647,173028,2169563,4745861	5
1000142	8000056	chr6	8946453	8946525	n286378,n282549	+	2822816,3925402,1190556	3
1000143	8000056	chr6	8948802	8949059	n286378,n282549	+	2042018,4950599,1620648,1638541	4
1000144	8000057	chr8	72802321	72802445	n291898	+	3886944,1467755,1722104,454821	4
1000145	8000057	chr8	72803547	72803786	n291898	+	4634073,4626120,5948311,5227342	4
1000146	8000058	chr12	24913731	24913757	n271294	-	4357218,169216	2
1000147	8000059	chr6	6810016	6810323	n294568	-	546724,5777798,1581165,5859519	4
1000148	8000060	chr15	33766697	33766722	n278662	+	13554	1
1000149	8000062	chr7	104792426	104793021	n275563	+	5785992,3231622,6503624,1877973	4
1000150	8000062	chr7	104795271	104795536	n275563	+	5034703,5508125,4826905,202793	4
1000151	8000063	chr7	16992666	16993298	n269170	+	6094715,4105327,369832	3
1000152	8000064	chr12	70494762	70495283	n266303	+	3819700,111694,4750788,3566398,2782281	5
1000153	8000064	chr12	70495556	70495765	n266303	+	1825456,1603675,1797532	3
1000154	8000066	chr13	70098729	70098754	n292469,n296479,n291355	+	1164108	1
1000155	8000066	chr13	70098841	70098975	n292469,n296479,n291355	+	2706966,5531460,34161	3
1000156	8000066	chr13	70100771	70100796	n292469,n296479,n291355	+	5389615	1
1000157	8000066	chr13	70101604	70102274	n292469,n296479,n291355	+	1800375,5684301,3462746,4552391,1699871,358469,4601701,1353249,6506735,975229,4443880	11
1000158	8000067	chrX	12858336	12858615	n294646	+	751702,4379376,3040369,3501087	4
1000159	8000067	chrX	12858850	12858969	n294646	+	6337613,5950241,3894656,6255558	4
1000160	8000069	chr17	31888567	31888725	n285625	+	6048079,1976620,2875954,5316694	4
1000161	8000069	chr17	31892384	31892478	n285625	+	1496409,480545,120142,2672309	4
1000162	8000070	chr4	55423370	55423504	n416545	-	3049321,5469861,6233950,4121794	4
1000163	8000070	chr4	55424728	55424795	n416545	-	985845,5519552,6134065,600898	4
1000164	8000070	chr4	55426788	55426992	n416545	-	1229630,2278806,1947007,2621542	4
1000165	8000071	chr5	4033922	4034159	n277975	+	836798,3164939,4231402,506473	4
1000166	8000071	chr5	4035476	4036006	n277975	+	720421,5000539,1664139,1246326	4
1000167	8000072	chr16	52241875	52243949	n266412	-	6133080,1652355,2153064,3980234,2103863,845183,5062727,5128790	8
1000168	8000073	chr12	51591384	51592357	n282894	-	5240638,6483277,492530,507753,5028027,4858694,5913612,5056314	8
1000169	8000074	chr11	115814398	115814462	n275717	+	47946,2101179	2
1000170	8000074	chr11	115817009	115817148	n275717	+	4374131,757901,2801625,1435780	4
1000171	8000075	chr6	82942818	82943067	n264839	+	582883,2221259,5999320,5640632	4
1000172	8000076	chr2	130349841	130350367	n285487	+	431269,5877069,23055,83575	4
1000173	8000076	chr2	130352352	130352976	n285487	+	5336958,2278677,3466702,4727552	4
1000174	8000077	chr18	80666597	80667092	n270546	+	669399,2648625,3098813,6361741	4
1000175	8000079	chr10	92780165	92780468	n279546	+	1192122,3355508,4512408,1702198,3666577,6447284,1519693,2850320,590561,3950150,618404,5266258,5609509,3174805,5018430,4362773,3311502,4614401,6042947	19
1000176	8000079	chr10	92785233	92785376	n279546	+	3104380,2229339,4618862,6509831	4
1000177	8000080	chr2	27739287	27740280	n294707,n285892	-	4772079,483542,2016458	3
1000178	8000080	chr2	27741276	27741616	n294707,n285892	-	5090534,5643088,466955,6212160,3565740	5
1000179	8000080	chr2	27742478	27742503	n294707,n285892	-	2543665	1
1000180	8000082	chr2	172951325	172951573	n273215	+	1549160,3389773,2416381,799917	4
1000181	8000082	chr2	172953145	172953170	n273215	+	213994	1
1000182	8000083	chr13	77348607	77348828	n277639	+	3287148,980029,2129231	3
1000183	8000083	chr13	77349611	77349915	n277639	+	3188154,1699133,5522147,6216674	4
1000184	8000085	chr16	62891195	62891628	n271390	+	261538,5778907,2575399,3478098	4
1000185	8000086	chr13	78337302	78337434	n274567	+	3529029,131750,2320709,899849	4
1000186	8000086	chr13	78339731	78339769	n412430,n343365	+	1776824,4032433	2
1000187	8000086	chr13	78339782	78339807	n412430,n343365	+	4851934	1
1000188	8000086	chr13	78341252	78341412	n412225	+	6308724,5705673,3530127,4584447,1640668,4845777,5439118,4308164	8
1000189	8000086	chr13	78341689	78341736	n278776	+	1378000,3067680,1804201,3568393	4
1000190	8000086	chr13	78341988	78342013	n412337,n272165	+	271010	1
1000191	8000086	chr13	78342051	78342115	n412337,n272165	+	4950349,1365648	2
1000192	8000086	chr13	78370526	78370616	n412225,n278776,n274567,n412730,n412337	+	6377297,5711814,323571	3
1000193	8000086	chr13	78370958	78371079	n412225,n278776,n274567,n412730,n412337	+	4707246,2760653	2
1000194	8000086	chr13	78338719	78338963	n343365,n412430,n412730	+	5285855,4743248	2
1000195	8000086	chr13	78374000	78374313	n412225,n278776,n274567	+	4228696,3767733,2990269	3
1000196	8000086	chr13	78375513	78375538	n412225,n278776,n274567	+	2008626	1
1000197	8000086	chr13	78414591	78416902	n272165	+	3278539,710227,5024951	3
1000198	8000086	chr13	78418285	78418310	n272165	+	2898032	1
1000199	8000086	chr13	78339059	78339092	n343365,n412430,n412730	+	3427351,4793075,1009406,3210939	4
1000200	8000087	chr8	41633639	41634716	n273790,n274039	-	5849973,752299,515774,3168668,185224	5
1000201	8000087	chr8	41634830	41635005	n273790,n274039	-	1339488,1562771	2
1000202	8000088	chr5	144527077	144527102	n272320,n276729,n296929	+	5600578	1
1000203	8000088	chr5	144527720	144527745	n272320,n276729,n296929	+	3318790	1
1000204	8000088	chr5	144527888	144527975	n272320,n276729,n296929	+	2202421,2490241,1897034,5419534	4
1000205	8000088	chr5	144528576	144529050	n276729	+	3754048,2361593	2
1000206	8000088	chr5	144519335	144519360	n281773,n272320,n268285	+	683862	1
1000207	8000088	chr5	144519423	144519657	n281773,n272320,n268285	+	5637848,4481208,1133465	3
1000208	8000088	chr5	144520745	144520931	n296929	+	4457303,5352505,5569034,2670937	4
1000209	8000088	chr5	144524580	144524605	n296929,n281773,n272320,n268285	+	3216473	1
1000210	8000088	chr5	144524869	144525393	n296929,n281773,n272320,n268285	+	38273,4753117,1869815,6293660,1909488	5
1000211	8000088	chr5	144525776	144525801	n296929,n281773,n272320,n268285	+	4671889	1
1000212	8000088	chr5	144525823	144525952	n296929,n281773,n272320,n268285	+	1628166,5317288	2
1000213	8000089	chr8	59810926	59810951	n286191	+	1836253	1
1000214	8000089	chr8	59832736	59833334	n291083	+	5828882,3821960,5867371,1796390,2888130,3866672,941702,4511744,2520989,1120354,4110833,1205967	12
1000215	8000089	chr8	59811279	59811412	n291083,n270700,n286191	+	1031190,5883319,4263506,307372,1582838	5
1000216	8000089	chr8	59811450	59811527	n291083,n270700,n286191	+	4968611,1668574,446827,6535405	4
1000217	8000089	chr8	59811569	59812339	n291083,n270700,n286191	+	322081,3844960,2121787,2989382,3701880,1000210,4135507,2356900,2843258,288250,4238451,5339681,349915,2884673,33332,2516562	16
1000218	8000089	chr8	59813257	59813702	n291083,n270700,n286191	+	2679774,5815082,5557157,57934	4
1000219	8000089	chr8	59817693	59817744	n286191	+	4206,505620,4765871,4929500	4
1000220	8000089	chr8	59818635	59819459	n286191	+	1191413,3186605,3905618,5060891,4856660,748968,1823531,2336331,2977454,5894321,113543,345195	12
1000221	8000089	chr8	59824085	59824110	n291083	+	6395315	1
1000222	8000091	chrX	34510769	34510865	n283371	-	5256742,5001341	2
1000223	8000091	chrX	34510994	34513557	n283371	-	6247537,3930797,4460064,1130063,2114897,156657,1375347,3130500	8
1000224	8000092	chr6	55346891	55346950	n288955	+	5588989,5693900,2927454,4540530	4
1000225	8000092	chr6	55355557	55355692	n288955	+	548621,1836365,4311506,2602628	4
1000226	8000092	chr6	55357346	55357375	n288955,n344150	+	1654423,5505550	2
1000227	8000092	chr6	55359499	55360157	n288955	+	4794198,616630,1083733,4006125,355261,6441846,5538415,5423226	8
1000228	8000093	chr6	128309677	128310450	n289690,n414236,n344106,n414235,n344107	-	1783513,281791,3733308,899070,901686,4249482	6
1000229	8000093	chr6	128310650	128312359	n289690,n414236,n344106,n414235,n344107	-	4781746,2324522,3997726,1632060,3181678,4346717,6463410,5158281,6351077,1675969	10
1000230	8000094	chr13	119353872	119353943	n291806,n296653,n418006,n297022	+	3931138,5634745,645521,4176843	4
1000231	8000094	chr13	119353946	119353979	n291806,n296653,n418006,n297022	+	1745105,3759744,5807577,2390685	4
1000232	8000094	chr13	119375979	119376008	n296653,n418006,n297022,n291806	+	5750834,2245623,5801382,2306835	4
1000233	8000094	chr13	119376757	119376812	n291806,n418006,n297022,n296653	+	2569153,4366660,954210,692243	4
1000234	8000094	chr13	119377150	119377296	n291806,n418006,n297022,n296653	+	5386251,2240214,65605	3
1000235	8000095	chr16	41018673	41019090	n276375	+	5535808,1558013,3296484,4756562	4
1000236	8000096	chr12	72092699	72093023	n416660,n293185	-	2269628,2587295,3693790,1296232	4
1000237	8000096	chr12	72116680	72116772	n290393,n416660,n294140,n293185,n412404,n416661	-	1476353,3586712,1731279,3847174	4
1000238	8000096	chr12	72110840	72111168	n416661,n290393,n294140,n412404,n416660,n293185	-	600003,6223401,5096563,6058975	4
1000239	8000096	chr12	72111353	72111432	n416661,n290393,n294140,n412404,n416660,n293185	-	5167071,2586272,5174866,4957407	4
1000240	8000096	chr12	72115442	72115475	n412404,n294140,n290393,n293185,n416661,n416660	-	5993781,2881200,1332605,490649	4
1000241	8000097	chr5	92915902	92917743	n275036	-	3644754,2475810,1210174,6195484,633175,968516,1588351,2864510,3845221,2587137,1017505,2620612,897167,3751712,2096157,1847966,3511213,5211396,1477658,2568276	20
1000242	8000098	chr18	69727254	69727672	n293815	+	614617,3303172,3048762,6178367,1961523,1894709,5312371	7
1000243	8000098	chr18	69727915	69729632	n293815	+	6138483,5746217,4458714,886633,4951667	5
1000244	8000098	chr18	69729874	69730234	n293815,n288895,n288990	+	1206944,2347130,6413765	3
1000245	8000098	chr18	69731073	69731240	n293815,n288895,n288990	+	3167418,3271507,1865588,2151261	4
1000246	8000099	chr2	158183014	158183045	n286284,n414364,n295939,n412289,n412951,n414027,n413120,n277297,n413039,n423577,n281201,n413010	-	637179,583458,183729,4636000	4
1000247	8000099	chr2	158183700	158183829	n286284,n414364,n295939,n412289,n412951,n414027,n413120,n277297,n413039,n423577,n281201,n413010	-	4949015,1033843,4083533,3141920	4
1000248	8000099	chr2	158183947	158184060	n286284,n414364,n295939,n412289,n412951,n414027,n413120,n277297,n413039,n423577,n281201,n413010	-	6129902,3013272,2674887,4077654,420312	5
1000249	8000099	chr2	158184159	158184199	n286284,n414364,n295939,n412289,n412951,n414027,n413120,n277297,n413039,n423577,n281201,n413010	-	4660753,3830652	2
1000250	8000099	chr2	158184221	158184905	n286284,n414364,n295939,n412289,n412951,n414027,n413120,n277297,n413039,n423577,n281201,n413010	-	508601,3067676,4420533,6262910,1305918	5
1000251	8000099	chr2	158184948	158184973	n286284,n414364,n295939,n412289,n412951,n414027,n413120,n277297,n413039,n423577,n281201,n413010	-	4791856	1
1000252	8000099	chr2	158185036	158185067	n286284,n414364,n295939,n412289,n412951,n414027,n413120,n277297,n413039,n423577,n281201,n413010	-	4186614,1340387,6536875	3
1000253	8000099	chr2	158185082	158185162	n286284,n414364,n295939,n412289,n412951,n414027,n413120,n277297,n413039,n423577,n281201,n413010	-	2949928,2361682,1393219,4162138	4
1000254	8000099	chr2	158185169	158186169	n286284,n414364,n295939,n412289,n412951,n414027,n413120,n277297,n413039,n423577,n281201,n413010	-	5756435,5979473,3541837,687308,4814379,722870,1624179,1671037,239887,2190347,6539981,2249291	12
1000255	8000099	chr2	158179926	158180098	n423577,n414027,n414364,n290852,n277297,n413039,n412289,n286284,n295939,n412951	-	5449695,3137823,958840,6301583	4
1000256	8000099	chr2	158186199	158186249	n286284,n414364,n295939,n412289,n412951,n414027,n413120,n277297,n413039,n423577,n281201,n413010	-	3419702,1709628,2318739,4298126	4
1000257	8000099	chr2	158186262	158186313	n286284,n414364,n295939,n412289,n412951,n414027,n413120,n277297,n413039,n423577,n281201,n413010	-	4690525,2512414,1649333,5390609	4
1000258	8000099	chr2	158186622	158186678	n412482,n412951,n423577,n286284,n281201,n414027,n413010,n295939,n412289,n414364,n413039,n277297	-	5716324,5746340,292704,3973576	4
1000259	8000099	chr2	158186683	158186805	n412482,n412951,n423577,n286284,n281201,n414027,n413010,n295939,n412289,n414364,n413039,n277297	-	3782551,1089536,198742,2194264	4
1000260	8000099	chr2	158186809	158186930	n412482,n412951,n423577,n286284,n281201,n414027,n413010,n295939,n412289,n414364,n413039,n277297	-	3697593,109742,4696844,3373383	4
1000261	8000099	chr2	158187174	158187199	n413010,n412482,n281201,n277297,n423577,n412951,n286284,n414027,n295939,n412289,n414364,n413039	-	384938	1
1000262	8000099	chr2	158180684	158180709	n423577,n414027,n414364,n290852,n277297,n413039,n412289,n286284,n295939,n412951	-	5199577	1
1000263	8000099	chr2	158181049	158181445	n423577,n414027,n414364,n290852,n277297,n413039,n412289,n286284,n295939,n412951	-	3935911,930069,5669331	3
1000264	8000099	chr2	158181528	158181677	n423577,n414027,n414364,n290852,n277297,n413039,n412289,n286284,n295939,n412951	-	342809,3319605,1439781,6365086,21623	5
1000265	8000099	chr2	158181741	158181766	n423577,n414027,n414364,n290852,n277297,n413039,n412289,n286284,n295939,n412951	-	3979064	1
1000266	8000099	chr2	158181826	158182210	n423577,n414027,n414364,n290852,n277297,n413039,n412289,n286284,n295939,n412951	-	3105584,5497985,5650530,3203483,883576,6266141,35304,3534376	8
1000267	8000099	chr2	158182960	158182999	n286284,n414364,n295939,n412289,n412951,n414027,n413120,n277297,n413039,n423577,n281201,n413010	-	5326340,5151906,1526401,4800449	4
1000268	8000100	chr2	29681315	29681437	n278422,n280595	-	1599721,1597161,3706170,3703610,2453212,2238172	6
1000269	8000100	chr2	29681911	29682634	n278422,n280595	-	3592216,3589656,4029000,4118600,1786086,1747686,4766039,4806999,692616,746376,1172047,1169487,55714,53154,1853792,1851232,514903,502103,3745056,3747616,4849706,4852266	22
1000270	8000100	chr2	29682737	29682762	n278422,n280595	-	5919117,6105997	2
1000271	8000101	chr11	116618883	116618967	n413922	+	3822706,113989	2
1000272	8000102	chr10	116039873	116040188	n291809	+	3498498,2372257,569283,5864566	4
1000273	8000103	chr14	56568683	56569022	n414496	-	5392234,2305207,5035986,347301	4
1000274	8000103	chr14	56569450	56569651	n414496	-	5462364,6237551,2996374,1006756,2927029,323527,6098872,5175231	8
1000275	8000103	chr14	56569981	56570009	n414496	-	5614442,3236100,1490212,850112	4
1000276	8000104	chr1	92102108	92102706	n280797	+	428089,184408,1069533,3232765	4
1000277	8000105	chr7	69164084	69164357	n269240	-	625293,5848257,2536498	3
1000278	8000105	chr7	69164461	69166769	n269240	-	3558443,491651,4175069,5154169	4
1000279	8000106	chr12	10453218	10453396	n291701	+	288722,2806005,5701421,2843712	4
1000280	8000106	chr12	10519709	10519808	n291701	+	764944,4334522,6370901,5157280	4
1000281	8000106	chr12	10521422	10521585	n291701	+	3673881,6222037,5422283,5817988	4
1000282	8000106	chr12	10537781	10538091	n291701	+	2044295,2158848,5141307,1229575	4
1000283	8000106	chr12	10473891	10473972	n291701	+	5040292,4381645,423391,4266973	4
1000284	8000106	chr12	10474423	10474702	n291701	+	881820,2194219,2338433,3400531	4
1000285	8000106	chr12	10475926	10476051	n291701	+	6376705,5692306,4201137,1024121	4
1000286	8000106	chr12	10477075	10477241	n291701	+	5586122,3534908,1599322,2096192,1828059,6502576,1797504,2755234	8
1000287	8000106	chr12	10479996	10480065	n291701	+	1964560,3869944,2674321,1318058	4
1000288	8000106	chr12	10494885	10495003	n291701	+	635186,4649524,4820260,3694884	4
1000289	8000106	chr12	10495686	10495826	n291701	+	1222773,1963385,769282,1617123	4
1000290	8000106	chr12	10498429	10498667	n291701	+	2372572,5179971,3794302,3548576	4
1000291	8000107	chr12	12383195	12383244	n284940,n274033	+	4442354,2135377	2
1000292	8000108	chr6	125178781	125179710	n280966	+	1705370,902267,3131056,4104229	4
1000293	8000109	chr15	42507800	42507843	n284783,n290676	+	3810899,3509886	2
1000294	8000109	chr15	42507875	42508079	n284783,n290676	+	281835,4739751,250766,4250894,6302771,3005702,4583259,4454274	8
1000295	8000109	chr15	42508123	42508528	n284783,n290676	+	3488161,4919471,94156,1056555,2017380,5498263,2560480,3084043	8
1000296	8000109	chr15	42534319	42535617	n284783	+	5688418,5312834,1724624,214125	4
1000297	8000110	chr16	18208394	18208617	n423361,n423360,n291240,n414333,n291776,n297023	-	5364783,1053561,3769116,3973403	4
1000298	8000110	chr16	18209787	18210259	n423361,n423360,n291240,n414333,n291776,n297023	-	1005928,710343,1808349,1589940,6415071	5
1000299	8000110	chr16	18210317	18210641	n423361,n423360,n291240,n414333,n291776,n297023	-	2595472,2163804,6100583	3
1000300	8000110	chr16	18210712	18210976	n423361,n423360,n291240,n414333,n291776,n297023	-	3913249,5877357,5934113,3079276	4
1000301	8000110	chr16	18211180	18211291	n423360,n291776,n414333,n291240,n297023,n423361	-	2734372,4577847,5148308,1781818	4
1000302	8000110	chr16	18213492	18213603	n297023,n414333,n423360	-	6465763,5104246,3823772,5984357	4
1000303	8000110	chr16	18213929	18213956	n291240,n423361	-	3695203,165185,4191747	3
1000304	8000111	chr5	86149822	86150221	n282581	+	6411216,1675123,3155942,4825476	4
1000305	8000111	chr5	86151374	86151609	n282581	+	2077235,1861809,5689574,1199488	4
1000306	8000113	chrX	146897206	146897757	n286504	-	1071849,6339680,1977409,2709162	4
1000307	8000113	chrX	146899686	146900161	n286504	-	3939211,5538132,5677691,6465605	4
1000308	8000114	chr7	56133376	56133471	n412140	+	707815,6151004,5139794,1672993	4
1000309	8000114	chr7	56133704	56133812	n412140	+	1507172,2290397,1003401,3675052	4
1000310	8000114	chr7	56136771	56136877	n265093	+	6277521,1019787,3814982,350039	4
1000311	8000114	chr7	56141027	56141331	n412140,n265093	+	3299572,6484697,2877795	3
1000312	8000114	chr7	56141408	56141951	n412140,n265093	+	5278288,1809111	2
1000313	8000115	chr4	138686732	138686831	n415472,n297211,n291070,n295503	-	1436518,5344304,491180,3385171	4
1000314	8000116	chrX	99374412	99376930	n266379	+	5213072,5198938,4807707,301083,410101,599755,827794,2927046	8
1000315	8000117	chr6	5213355	5213566	n289563	-	5704808,5665764,3369509,5982442	4
1000316	8000118	chr3	137568342	137571282	n288554	+	4748609,457441,474599,5533484,3004418,5377049,6309665,3951619,2057151,5443875,6396816,905578,6238057,1317903,3145690,6366366	16
1000317	8000119	chr12	80460429	80465953	n284030	+	2793230,738707,3051736,692267,2396789,4975888,2421279,5438011,2301309,6528532,1343236,2271194,773558,5614791,6072770,1884493	16
1000318	8000122	chr3	75451488	75451821	n295318	-	6095532,5839645,3924567,3596898	4
1000319	8000122	chr3	75452776	75452865	n295318	-	2116198,2474260,1832231,88741	4
1000320	8000122	chr3	75459389	75459642	n295318	-	2630599,5116898,1906935,1776179,21020,2292067,3306098,1283632	8
1000321	8000123	chr11	112525279	112526239	n275248	-	5490461,480096,1210602,988009,1980077,423698,39232,2317540,3594709,774711,2014792,4563788	12
1000322	8000123	chr11	112538979	112539004	n412638,n412283,n411935,n412682,n413130,n412695,n264472	-	3835081	1
1000323	8000123	chr11	112544085	112544226	n412005,n413020,n413205,n417473	-	812743,3817152	2
1000324	8000123	chr11	112549086	112549743	n285835	-	889848,5677786,6301977,4747871	4
1000325	8000123	chr11	112550640	112550891	n413665,n412711,n412644,n412665	-	2950650,4404339,4644173	3
1000326	8000123	chr11	112530556	112530633	n411935,n275248,n412682,n412602	-	5966343,4270660,725289,393683	4
1000327	8000123	chr11	112552607	112552744	n275248,n285835,n264472	-	4469782,1218776,3485733,4660579	4
1000328	8000123	chr11	112530641	112531202	n411935,n275248,n412682,n412602	-	2864134,906006,4474752,1955502,5136756,6036035,6488240,3490140,1519676,1207978,4000213,4101733	12
1000329	8000123	chr11	112572429	112572665	n275248,n264472	-	4208275,5410994,4259667,1420285,5172402,6395481,3130449,5342036,1447613,1933467	10
1000330	8000123	chr11	112583613	112583698	n285835	-	4948172,6504621,1121702,3969068	4
1000331	8000123	chr11	112605528	112605553	n412914	-	237526	1
1000332	8000123	chr11	112531374	112531399	n411935,n275248,n412682,n412602	-	4814414	1
1000333	8000123	chr11	112635661	112635730	n285835	-	468668,5325224,4834455,611903	4
1000334	8000123	chr11	112637875	112637931	n285835	-	5299811,1455193,6511012,4934811	4
1000335	8000123	chr11	112533416	112533709	n275248	-	3965443,6249273,5673897,4649296,5152247,1342657,2102798,1685265	8
1000336	8000123	chr11	112534246	112534280	n275248	-	5793440,3553488,4800156,438590	4
1000337	8000124	chr1	54534204	54534333	n276062,n287253	-	5537292,4942396	2
1000338	8000125	chr6	108527154	108527773	n282282	-	2590832,2469413,6416651,834312	4
1000339	8000125	chr6	108610842	108610918	n282282	-	5103607,1792174,6508335,1187964	4
1000340	8000125	chr6	108528515	108528543	n282282	-	46507,5586406,788625,3225809	4
1000341	8000125	chr6	108532112	108532234	n282282	-	2898379,5813852,2186810,3345385	4
1000342	8000125	chr6	108532628	108532735	n282282	-	3809118,2321551,2040868,858878	4
1000343	8000125	chr6	108560263	108560452	n297627	-	5663801,1728182,2102543,1414825	4
1000344	8000125	chr6	108562301	108562401	n297627	-	3931847,5485316,1352645,4830190	4
1000345	8000125	chr6	108563132	108563201	n297627,n282282	-	3642412,5996282,3166270,2884306	4
1000346	8000125	chr6	108563942	108563984	n297627,n282282	-	352417,5123415,5130639,3722792	4
1000347	8000125	chr6	108573077	108573102	n297627	-	415143	1
1000348	8000126	chr14	120098586	120100137	n275553	+	580188,5185487,982073,1939175,929641,1186975,2910821,1522247	8
1000349	8000127	chr7	97558998	97559147	n272009	+	4143467,6335377,1057431,3185058	4
1000350	8000127	chr7	97536066	97536318	n272009,n282976	+	69575,2396763,6430992,1398040,3348637,4241491,5635861,38143	8
1000351	8000127	chr7	97537055	97537526	n282976	+	1091749,3560358,416483,1276048,6178466,5083261,5377201,541675	8
1000352	8000128	chr14	87828271	87828729	n266440	+	2961784,1695863,3449009,5869176	4
1000353	8000130	chr14	32014789	32014814	n267925	-	742547	1
1000354	8000130	chr14	32014996	32015021	n267925	-	609943	1
1000355	8000130	chr14	32016654	32016845	n267925,n267324,n294092,n273429	-	4775049,2444239,2292108,6074582	4
1000356	8000130	chr14	31997608	31998006	n277631	-	443742,3442381,5034766,5456345	4
1000357	8000131	chr5	139601766	139602890	n272634	-	2719230,6054911,2386487,41760,170811,5420215,1198937,1726293	8
1000358	8000132	chr14	65302221	65303684	n272076	+	3145001,4447866,5665881,4147976,5534931	5
1000359	8000135	chrX	130742700	130742974	n275074	-	605142,5643031,4549301,5668826	4
1000360	8000135	chrX	130743889	130744343	n275074	-	4899254,6433693,5522702,759849	4
1000361	8000136	chr8	14065967	14067762	n282560	-	1894974,4695943,3205928,5107252,2651085,5012254,3183204,6162420	8
1000362	8000137	chr2	91895546	91895784	n294389	-	246404,6543719,3504227,4802577	4
1000363	8000137	chr2	91899375	91899515	n294389	-	5864063,3520372,3703401,1378602	4
1000364	8000138	chr3	88625962	88627193	n286661,n283158,n289392	-	1615374,1962984,2582761,4598428,3455880,379413	6
1000365	8000138	chr3	88628577	88628887	n286661,n283158,n289392	-	840050,3879105,5377411	3
1000366	8000138	chr3	88629305	88629330	n286661,n283158,n289392	-	5072321	1
1000367	8000138	chr3	88635941	88635966	n294046,n297153,n283158,n289392,n273309,n286661	-	2749150	1
1000368	8000138	chr3	88636327	88636352	n294046,n297153,n283158,n289392,n273309,n286661	-	328494	1
1000369	8000138	chr3	88589014	88589210	n289392,n285260	-	5469282,3981854,5113467	3
1000370	8000138	chr3	88589469	88589494	n289392,n285260	-	1439985	1
1000371	8000138	chr3	88610981	88611390	n297153	-	5439002,5403162,6180315	3
1000372	8000138	chr3	88615135	88615281	n297153,n273309	-	3772280,2548228,1844469,1248682	4
1000373	8000139	chr18	35717657	35717949	n280423,n280273	+	943954,2281364,1955022,3272808	4
1000374	8000139	chr18	35713076	35713103	n294814,n280423,n267182,n280273	+	6004846,2333774,1234774	3
1000375	8000139	chr18	35713153	35714056	n294814,n280423,n267182,n280273	+	352997,1839337,3954998,731849,5342527,1769796,3366610,1769248	8
1000376	8000139	chr18	35714120	35714397	n294814,n280423,n267182,n280273	+	6033709,733473,6324842,6164757,4670158,2096086,6213662,3603962,3918882,2961769	10
1000377	8000139	chr18	35716271	35716344	n280423,n267182,n280273	+	887604,2197081,5407545	3
1000378	8000139	chr18	35716368	35716795	n280423,n267182,n280273	+	2965488,1297098,2701939,3396131	4
1000379	8000139	chr18	35716993	35717293	n280423,n280273	+	2811045,2324899,4370348,1932497	4
1000380	8000140	chr12	106574895	106575167	n413175	+	2718028,5070533,6080100,2653001,2412594,4317781,1726169,1895607	8
1000381	8000140	chr12	106621339	106622116	n294825,n343256,n417742,n277346,n413175	+	5925198,6492574,4143889,1788456	4
1000382	8000140	chr12	106575219	106575314	n277346	+	748913,3183772,1929818,3038572	4
1000383	8000140	chr12	106575524	106575633	n294825,n417742,n413175,n277346,n343256	+	2862828,5778253,4339686,6283687,856792,2338422	6
1000384	8000140	chr12	106575634	106575769	n294825,n417742,n413175,n277346,n343256	+	770288,5992384,5191332,2238237	4
1000385	8000140	chr12	106619668	106619896	n294825,n343256,n417742,n277346,n413175	+	3681500,1954049,2083710	3
1000386	8000140	chr12	106620054	106620079	n294825,n343256,n417742,n277346,n413175	+	3446020	1
1000387	8000140	chr12	106620156	106620276	n294825,n343256,n417742,n277346,n413175	+	6103504,1408169,4048294,5136405	4
1000388	8000141	chr4	95131679	95132031	n265338	-	6358757,4126242,5304,3466960,5033566,4473840,1613778,5174693	8
1000389	8000141	chr4	95132073	95132110	n265338	-	193195,4805976,2168560,2693241	4
1000390	8000141	chr4	95134271	95134582	n420683,n265338	-	3898266,1419089,5828835,6313354	4
1000391	8000141	chr4	95135747	95135934	n420683,n265338	-	808445,4596897,3033417,1540200,5013871,2550775,3076094,4729433	8
1000392	8000141	chr4	95153960	95154037	n265338,n420683	-	4498200,2547550,5892528,4857918	4
1000393	8000142	chr2	28733980	28734005	n288465	+	841946	1
1000394	8000143	chrX	141923794	141924250	n271770,n344406	-	4166167,6182256,1192762,6222226	4
1000395	8000143	chrX	141924651	141924834	n271770,n344406	-	5180100,2490147	2
1000396	8000143	chrX	141925129	141925206	n271770,n344406	-	1364047,826093	2
1000397	8000145	chr4	141102855	141102972	n277658,n415137,n276996,n268752,n274452,n279308	+	10006,1525532	2
1000398	8000145	chr4	141102120	141102225	n277658,n415137,n276996,n268752,n274452,n279308	+	5984857,1584198,300549,3848898	4
1000399	8000145	chr4	141102579	141102604	n277658,n415137,n276996,n268752,n274452,n279308	+	343901	1
1000400	8000146	chr7	98759926	98760484	n276529	+	5840669,4644434,4952487,4219674	4
1000401	8000148	chr9	108996720	108998322	n412336	-	5773078,6046027,4073695,5864107,506569,2057695,557796,5632957	8
1000402	8000150	chr16	24040012	24040040	n266960	+	5767738,4969047,5780508,5112452	4
1000403	8000150	chr16	24059005	24060580	n266960	+	4220536,4416448,5138966,2084807,4313122,6133070,1008202,1356949	8
1000404	8000151	chr4	41121707	41122759	n283314	+	1511823,4623443,4576194,3913443,4404784,2342004,3090029,5829915	8
1000405	8000153	chr1	100486143	100486171	n277479,n264587	+	4100378,422115,4661433,89427	4
1000406	8000153	chr1	100486300	100490891	n277479,n264587	+	841744,5653184,3569912,2262713,4668676,2774074,1913531,1299134,205953,2376204	10
1000407	8000153	chr1	100501710	100501755	n264587	+	5383040,4524889,4279261,3785912	4
1000408	8000153	chr1	100661441	100662105	n264587	+	4684905,4634970,165365,4671149,6237750,2466181,2975338,2158479,4551899,2945640	10
1000409	8000153	chr1	100662247	100662298	n264587	+	4249714,4762582	2
1000410	8000154	chr15	48126539	48126881	n286408	-	4704720,2536561,3752065,1797312	4
1000411	8000154	chr15	48130438	48130918	n286408	-	1550084,5102852,5872762,1384419	4
1000412	8000155	chr9	10789144	10789535	n294549	-	5197626,4022684,2218256,3980275	4
1000413	8000157	chr12	54063538	54066326	n274370	+	932344,4258840,1909487,5469890,2115135,3355780,2952077,2956825	8
1000414	8000158	chr6	31426982	31428340	n283722,n278856	+	5377859,4604097,283429,5956492,6092854,1382790,222804,2874954	8
1000415	8000158	chr6	31429253	31429609	n283722,n278856	+	2722068,1628491,1640061	3
1000416	8000158	chr6	31430219	31430244	n283722,n278856	+	669969	1
1000417	8000159	chr10	110673965	110674336	n283446	+	5372734,1839192,3753773,1416169	4
1000418	8000160	chr7	24916375	24919080	n293046	-	1654492,1810458,4858432,6159437,4319835,585185,1624368,2794678	8
1000419	8000161	chr5	68196652	68199893	n271964	-	1359926,984192,5310603,5156563,6050702,3943039,5065285,4312341,5731021,584395,2875050,3665602	12
1000420	8000163	chr11	6426450	6426582	n411963,n417301,n412141,n412879	-	3251421,3387441,1775546,5335242	4
1000421	8000163	chr11	6427625	6427667	n288543,n412330,n412879,n417301,n411963	-	6128405,3921676	2
1000422	8000163	chr11	6427907	6428284	n288543,n412330,n412879,n417301,n411963	-	170046,4825333	2
1000423	8000163	chr11	6428332	6428362	n288543,n412330,n412879,n417301,n411963	-	2467548,3970303,370895,907803	4
1000424	8000163	chr11	6428390	6428435	n288543,n412330,n412879,n417301,n411963	-	1039651,5581561,797273	3
1000425	8000163	chr11	6428479	6428504	n288543,n412330,n412879,n417301,n411963	-	6280976	1
1000426	8000163	chr11	6428569	6428732	n288543,n412330,n412879,n417301,n411963	-	6317660,6094354,5926472,4992141,5239364,2717746,4012338,3228950,5651725,2721742,82805,5814743	12
1000427	8000163	chr11	6424841	6424866	n288543,n266533,n412879,n412141,n417301,n411963	-	192231	1
1000428	8000163	chr11	6424990	6425573	n288543,n266533,n412879,n412141,n417301,n411963	-	6496223,4618819,1152898,4865715,6265412,4878164	6
1000429	8000163	chr11	6425630	6425657	n288543,n266533,n412879,n412141,n417301,n411963	-	430212,3169330,3497031	3
1000430	8000163	chr11	6425793	6425818	n288543,n266533,n412879,n412141,n417301,n411963	-	3579291	1
1000431	8000163	chr11	6426359	6426395	n411963,n417301,n412141,n412879	-	2961796,5377982,5774313,5098338	4
1000432	8000164	chr10	6963610	6963676	n276460	-	1332048,1567541	2
1000433	8000164	chr10	6963957	6963982	n276460	-	5381728	1
1000434	8000165	chrX	140588270	140588451	n282337,n416161	+	2419734,116383,544900,3287887,1168759,5542791,3551522,6401001	8
1000435	8000165	chrX	140588630	140588714	n282337,n416161	+	4088444,5302043,2439386,1290626	4
1000436	8000165	chrX	140597162	140598270	n416161,n282337,n278756	+	2664016,2820375,3917111,4496263	4
1000437	8000165	chrX	140599035	140600730	n416161,n282337,n278756	+	5260061,820898,2637605,5829123,4842038,3052114,94184	7
1000438	8000165	chrX	140600747	140600772	n416161,n282337,n278756	+	2744835	1
1000439	8000166	chr4	134174359	134174798	n266578	+	1770369,4365776,4268814,2753558	4
1000440	8000167	chr15	74819274	74819575	n281157	+	1136183,831701,4474532	3
1000441	8000169	chr9	103022730	103025088	n274377	+	542334,2690963,2654888,1187037,5543736,5904531,1590771,3570045,5930221,681621,1255972,392476,5147329,4454849,6351391,4843760,6113747,5647896,4900008,2778010,3819205,2938544,1056655,2085089,5443506,6316878,3106382,3422031	28
1000442	8000170	chr4	141584539	141584682	n292701,n420754	+	5161754,1122464,2381252,6291677	4
1000443	8000172	chr5	63027309	63030083	n278774	-	2906902,1238010,2414363,4808105,2282224,3348661,3834936,3825814	8
1000444	8000174	chr9	46139657	46139833	n287993	+	4620595,440890,5567210,3630766	4
1000445	8000175	chr10	84085055	84087651	n285467	+	4420754,4046582,4583137,1812842,5129694,2833340,4253997,5714542,5139845,4813670,5709596	11
1000446	8000176	chr18	34795730	34795795	n282184	-	2079663,1513546,2194763	3
1000447	8000176	chr18	34811120	34811183	n282184	-	2195045,1444697,2254367,5085854	4
1000448	8000176	chr18	34796458	34796687	n282184	-	3726905,5473743,5851935,3076237	4
1000449	8000177	chr14	33278238	33278339	n273600	+	3981246,4711358,5790588,1620101	4
1000450	8000177	chr14	33295973	33296286	n273600	+	2496178,4209431,4129052,413673	4
1000451	8000178	chr10	90671438	90671583	n292260	-	2615252,6316879,5217443,5070936	4
1000452	8000178	chr10	90678549	90678615	n292260	-	1718138,2776135,6249663,834900	4
1000453	8000178	chr10	90679958	90680019	n292260	-	4998835,6080841,5519947,2041799	4
1000454	8000178	chr10	90683273	90683341	n292260	-	5674923,5319542,2999516,4206956	4
1000455	8000182	chr6	31059281	31060159	n291041	-	841823,2186536,2741940,6305453,5490241	5
1000456	8000182	chr6	31060255	31060356	n291041	-	6395271,3413303,301274	3
1000457	8000183	chrX	136933884	136933976	n344400	+	5320538,5770814,1956804,4743744	4
1000458	8000184	chr14	55507080	55507173	n286904	+	3314630,5447254,2887937,1596687	4
1000459	8000185	chrX	70325833	70325858	n280777	-	2132086	1
1000460	8000186	chr10	39619156	39619302	n416964,n284683,n292138	+	4013171,4081762,3229752,4808632	4
1000461	8000186	chr10	39626072	39626784	n284683,n292138,n416964	+	469906,3584180,1718785,2429018	4
1000462	8000186	chr10	39627042	39627096	n284683,n292138,n416964	+	2470575,5741508	2
1000463	8000186	chr10	39627372	39627574	n284683,n292138,n416964	+	3355740,2248146	2
1000464	8000187	chr5	58512734	58514235	n272146	+	5853035,5621950,3027107,2377184,1881013,5130001,2787719	7
1000465	8000187	chr5	58515660	58516133	n272146	+	5025798,4278334,1711425,764585	4
1000466	8000188	chr13	110533638	110534002	n273515,n275703,n268515,n268545	+	121627,890125	2
1000467	8000188	chr13	110540440	110540944	n268545	+	2452184,598651,1401869,4297124	4
1000468	8000188	chr13	110534124	110534169	n273515,n275703,n268515,n268545	+	1630097,5229085	2
1000469	8000188	chr13	110536589	110536614	n273515,n275703,n268515,n268545	+	6006713	1
1000470	8000188	chr13	110537013	110537735	n273515,n275703,n268515,n268545	+	5381959,3515238	2
1000471	8000188	chr13	110537905	110537930	n273515,n275703,n268515,n268545	+	5097872	1
1000472	8000189	chr12	101317799	101317912	n285525	-	805655,985884	2
1000473	8000190	chr8	72536652	72536911	n264423	-	5562570,2560142,407190	3
1000474	8000191	chr1	55281259	55281635	n290086	-	3824948,6188457,2159004,3203537	4
1000475	8000192	chr17	21792311	21792336	n285174,n294146	+	3136897	1
1000476	8000192	chr17	21790031	21790378	n285174	+	3247980,2309217,312426,5845036	4
1000477	8000193	chr16	90441060	90441935	n286852	+	2746289,3998152,5545888,4819727,4363855,5982358,4881689,1507427,3380200,1285423,6164847,5640225,630825,6278564,5346180,5026172,3367839,3833868	18
1000478	8000193	chr16	90441998	90442173	n286852	+	4992890,2801466	2
1000479	8000194	chr10	3486605	3487758	n275947	-	4494544,5871916,2811354,1063277,1547340,1896493,1655035,5122974	8
1000480	8000195	chr1	21829151	21830274	n273375	-	500685,503245,5372436,5369876,3195623,3134183,2300111,2778831,1772668,1770108,3060667,2983867,679907,682467,1692684,1446924	16
1000481	8000196	chr6	87943254	87943887	n291385	-	3298741,5704762,908318,5976464	4
1000482	8000197	chr6	106220245	106220560	n277533	+	5980623,336186,4270565,6101741	4
1000483	8000199	chr11	51655817	51655996	n285696	-	6126979,1398863	2
1000484	8000199	chr11	51657886	51658152	n285696	-	4148102,864735	2
1000485	8000199	chr11	51670536	51670620	n285696	-	4138317,6550673,4804144,4247092	4
1000486	8000200	chr11	78490935	78491657	n283359	-	251612,2131114,248016,426436,452110,4414999,1193616,2054465	8
1000487	8000201	chr3	25392104	25392415	n279277	-	4859849,4653850,4080318,2242184	4
1000488	8000201	chr3	25395408	25395508	n279277	-	5622346,1132080,3846367,1373778	4
1000489	8000202	chr6	18463566	18464063	n275868,n294310	-	5969198,4611891,361121,5638860,2227786,3495406,4537623,5992836,3848576	9
1000490	8000202	chr6	18464202	18464634	n275868,n294310	-	339502,5771893,3232734,5492945,4205515,2023985,1896554,5585166,4277647,5398861,5511447,2439440,4333948,5629070,2720577,4532944,4776806,1730438	18
1000491	8000204	chr16	44738777	44740557	n270780	+	5760311,3137901,5857756,5933222	4
1000492	8000205	chr17	29126643	29127766	n280457	-	17461,1470570,5047012,2846222,3061381	5
1000493	8000205	chr17	29127829	29129540	n280457	-	1410611,2601528,544425,3542368,1620987,3148436,3562936,650118,2733722,1520333,1434905,5730819,6480871,3051088	14
1000494	8000205	chr17	29131208	29131239	n280457	-	1170438,4534372,1616636,602867	4
1000495	8000206	chr5	90700456	90700686	n267154,n286133	-	2261308,4698405,3030053	3
1000496	8000206	chr5	90702337	90703683	n267154,n286133	-	2348154,1705978,4923385,3973486,4757931,1647932,6293568,1249855	8
1000497	8000206	chr5	90704088	90704303	n267154,n286133	-	787659,4883838,4808621,5985543	4
1000498	8000207	chr2	131847015	131847162	n280011	+	823257,6376585,147580,6309315	4
1000499	8000207	chr2	131847471	131847653	n280011	+	5738321,5233201,1907565,1080463	4
1000500	8000207	chr2	131848546	131849629	n280011	+	3552712,2256277,438437,1465829,4166864,6240492,2030952,3833647,2189015,2818022,4701261,2289458	12
1000501	8000208	chr6	125892013	125892111	n287858	-	4381189,1734225,5376342,3120463	4
1000502	8000209	chr4	70736170	70736993	n273333	-	247124,4775822,1869575,3078557	4
1000503	8000209	chr4	70790831	70790918	n273333	-	411886,137921,5901389,5873013	4
1000504	8000209	chr4	70792087	70792150	n273333	-	5862433,4433997,786034,2163238	4
1000505	8000210	chr18	38400338	38400438	n272899,n343598,n343599,n413058,n283703	-	3009684,5464608,210355,2926547,1578284,117274,1878192	7
1000506	8000210	chr18	38400515	38400607	n272899,n343598,n343599,n413058,n283703	-	2144960,2074932,3810528,3099174	4
1000507	8000210	chr18	38400630	38400827	n272899,n343598,n343599,n413058,n283703	-	6351137,6396540,5382090,6497425	4
1000508	8000210	chr18	38409295	38409325	n296349,n343599,n288831,n343598,n413058,n272899,n412858	-	467776,892144,808127,5285590	4
1000509	8000210	chr18	38409375	38409824	n296349,n343599,n288831,n343598,n413058,n272899,n412858	-	2822917,4441800,5498526,1504648,4950709,5825835,1473227,2634016,1909157,5382722,1447169,181327	12
1000510	8000210	chr18	38409874	38410112	n296349,n343599,n288831,n343598,n413058,n272899,n412858	-	4002876,3484621,5806761,2345101	4
1000511	8000210	chr18	38398215	38398661	n413058,n412858,n288831,n343598,n272899	-	4139988,6001946,2512206,4286556,3097908,3574616,3747237	7
1000512	8000210	chr18	38399238	38399381	n272899,n343598,n343599,n413058,n283703	-	2307943,1626142,473705,5738513	4
1000513	8000210	chr18	38400263	38400303	n272899,n343598,n343599,n413058,n283703	-	5789228,3103878,2517216,4414379	4
1000514	8000211	chr16	6890756	6890892	n288011	+	3205611,2172398,4577678,4147771	4
1000515	8000212	chr7	68217641	68217677	n283319	-	3578162,4158941,6544325	3
1000516	8000212	chr7	68278824	68278854	n421715	-	1133597,913577,4111025,3796199	4
1000517	8000212	chr7	68279155	68279474	n421715	-	5543969,5489676,6382827,3282153	4
1000518	8000212	chr7	68339872	68339921	n421716,n277657,n421715	-	5726046,2114415,3783511,4528407	4
1000519	8000212	chr7	68342656	68342719	n277657,n421715,n421716	-	3751183,5267217,4484237,871568	4
1000520	8000212	chr7	68435870	68435896	n421716	-	3236827,3840708	2
1000521	8000212	chr7	68456483	68456536	n421716	-	2683773,2714637,386095	3
1000522	8000212	chr7	68231602	68233894	n283319,n421715,n277657	-	2023387,3594534,5115319	3
1000523	8000213	chr14	33647636	33648504	n293168	+	815717,3981198,4292723,2422296,3744180,6262021,4809096,5497655	8
1000524	8000214	chr2	131868086	131868409	n265182	+	5879393,6472751,1692352,1673325	4
1000525	8000215	chr12	82737438	82737805	n268940	+	2034331,2270134,5035639,344760	4
1000526	8000215	chr12	82738304	82738714	n268940	+	3963941,5009317,4022034,13364	4
1000527	8000216	chr17	5160248	5160603	n272380	+	3144149,345993,5019289,1232551	4
1000528	8000217	chr9	81296318	81296479	n275848	-	4931582,5717473,5381989	3
1000529	8000217	chr9	81297746	81297941	n275848	-	5625248,1223421,559023,5028940	4
1000530	8000218	chr11	76870766	76871347	n271918	-	4092684,418872,174279,5471911	4
1000531	8000218	chr11	76871871	76872712	n271918	-	2702355,4747494,3444025,3380375,1478055,2722955,4498417,4590997	8
1000532	8000219	chr6	83264185	83264536	n280791	-	5217406,4129998,1414679,3349277	4
1000533	8000219	chr6	83266418	83266892	n280791	-	4471132,6267251,3248466,624430	4
1000534	8000220	chr5	65933849	65933874	n291149	+	2409223	1
1000535	8000220	chr5	65934251	65934817	n291149	+	2049287,4446802,3872490	3
1000536	8000222	chr1	137419814	137421820	n277312	-	965419,6304811,2160676,6349991,1757663,5921516,1558124,749193	8
1000537	8000224	chr1	60507861	60509838	n279670	+	3299087,3811059,375045,6129677,1975661,6201569,5056253,726312	8
1000538	8000226	chr6	8941933	8941958	n271900	+	5236396	1
1000539	8000226	chr6	8942162	8944135	n271900	+	5952623,4240861,4880769,3767378,1909352,5717503,397652,4055896,2246236,1522470,3834487	11
1000540	8000227	chr14	54817441	54817856	n284282	+	6173222,1961600,2005326,5127294	4
1000541	8000227	chr14	54819073	54820374	n284282,n290310	+	5807708,6370844,2000837,5575424,5447217,4268929,4501085,5576520,5157682,2282915,1571146,5183410,183292,864849,4061430,336596	16
1000542	8000227	chr14	54820629	54822703	n290310	+	1768341,6236573,308942,4045682,5163388,3245923,6468929,6281554,3197296,2519768,1136260,2743707	12
1000543	8000228	chr10	127936351	127936376	n417288,n281994,n283473	+	5359678	1
1000544	8000228	chr10	127936429	127936454	n417288,n281994,n283473	+	4130163	1
1000545	8000228	chr10	127938703	127938728	n281994,n417288	+	4391957	1
1000546	8000228	chr10	127939560	127939935	n281994,n417288,n283473	+	2986052,181361,4434607,5376564	4
1000547	8000228	chr10	127940610	127941250	n281994,n417288,n283473	+	3554090,1556211,851982,3306628,3638214,1538311	6
1000548	8000229	chr15	59079125	59080294	n291680	-	3948643,2765950,802119,2794844,5640089,6060751,5990970,5591941	8
1000549	8000229	chr15	59080660	59084895	n291680	-	1623259,2350282,5038424,224002,5739254,4259263,6243215,2203114,4739440,2476280,3449813,2561870,5674872,6144937,1601524,1199013,218827,3311462,5403413,1602227,2794280,533492,236552,4813667,5536025,5730893,564243,6355520	28
1000550	8000230	chr14	9437142	9438321	n272830	-	2857418,2399592,2980438,1909930,1033993,1459955,1590469,666305,4895001,6549291,5891658,5613455	12
1000551	8000230	chr14	9482943	9483278	n276272	-	4831776,4676775,5191106,1302367	4
1000552	8000231	chr13	84360758	84361397	n268438,n282725	-	708162,5972232,4164852,5972577	4
1000553	8000231	chr13	84361496	84361617	n268438,n282725	-	1755711,2629122,6388657,1873602	4
1000554	8000231	chr13	84361742	84361770	n268438	-	3751105,3082675,2616853,5097596	4
1000555	8000232	chr9	71837050	71837424	n271816	-	5582100,1889864,4690267,3379602	4
1000556	8000232	chr9	71838693	71838886	n271816	-	677326,1276022,1862613,4116943	4
1000557	8000233	chr4	41467885	41467910	n411891,n268963	+	5024273	1
1000558	8000233	chr4	41467940	41468014	n411891,n268963	+	6387796,1334334,5747329	3
1000559	8000233	chr4	41468955	41469250	n268963,n411891	+	951958,6069144,576260,1515814	4
1000560	8000233	chr4	41471926	41472583	n411891,n268963	+	4040263,1485861,6173092,5340605	4
1000561	8000235	chr18	71923044	71923204	n271865	-	1785632,5724952,6417113,1411820	4
1000562	8000235	chr18	71925595	71926086	n271865	-	1725644,2617400,1270914,4075949	4
1000563	8000237	chr4	32469301	32469342	n279954	+	324625,3875283,2667397,3002617	4
1000564	8000237	chr4	32477726	32478578	n279954	+	824551,5005475,3359679,3950557	4
1000565	8000238	chr18	6054964	6055815	n285558	-	963795,1670489,5625130,2400394,3834169,3151925,569269,2985904,4518540,3466703	10
1000566	8000238	chr18	6055872	6057682	n285558	-	3049793,1362791,2337884,6518002,739025,4612947,4035852,2262894,1985643,4399758,713646,2551726,139389,2620040,6524543	15
1000567	8000240	chr11	59505298	59505764	n287604	+	290098,5590457,6353967,4680104	4
1000568	8000240	chr11	59507022	59507333	n287604	+	199462,4164995,1673777,5632870	4
1000569	8000242	chr4	21655307	21655643	n285247,n294670	+	4149638,4716207,2488708,2901771	4
1000570	8000242	chr4	21662616	21662821	n285247	+	3245864,4102577,4240361,853872,4464093,5426320,5952343,2244432	8
1000571	8000242	chr4	21665320	21665462	n285247	+	55710,5698098,4075761,3322030	4
1000572	8000243	chr17	54492042	54492067	n296738	-	2014368	1
1000573	8000243	chr17	54492173	54492255	n296738	-	378496,1971605,1472626	3
1000574	8000243	chr17	54497810	54497844	n296738	-	1031268,1237670,3638375,727765	4
1000575	8000243	chr17	54509291	54509363	n296738	-	1045731,5234004,5362612,5157233	4
1000576	8000246	chrX	155718145	155718539	n276006,n282915	+	5496476,5493916,2731761,2734321,83468,86028	6
1000577	8000246	chrX	155719179	155719452	n276006,n282915	+	4538625,4541185,1809638,1712358,5417266,5555506	6
1000578	8000246	chrX	155719645	155719670	n276006,n282915	+	4292322,4174562	2
1000579	8000247	chr12	25216216	25216366	n267150,n287563	+	6451697,5300391	2
1000580	8000247	chr12	25216819	25217948	n267150,n287563	+	2623544,208342,3368783,570222,483194,5863048	6
1000581	8000247	chr12	25219328	25219514	n267150,n287563	+	6118266,1500803,6483761,4849900	4
1000582	8000248	chr8	96425606	96425631	n286032	+	3955313	1
1000583	8000248	chr8	96425963	96427841	n286032	+	1833517,3850503,6495214,3793924,2862228,2057234,644657,71900,2707746,1421707,3209369	11
1000584	8000249	chr6	92412094	92412442	n293940	-	4611843,5464715,2411997,3886487	4
1000585	8000249	chr6	92415648	92416072	n293940	-	4133192,1763220,4246050,5931287	4
1000586	8000250	chr5	110567514	110568137	n274038	+	2236909,5833524,5205310,2365556,5094497,2796181,38220,2360789	8
1000587	8000251	chr19	27504542	27507091	n414432	+	4224236,1961756,3578462,6122731,3320646,2743318,6234809,1675632,188177,4073780,6277,1248924	12
1000588	8000252	chr4	137152814	137154959	n273395	+	2809149,5407776,159534,1770335,4435554,3760117,2662645,6191731,418649,2391839,1511202,3417289	12
1000589	8000252	chr4	137156114	137156288	n273395	+	1522412,3951932,5902083,1735682	4
1000590	8000253	chr15	30715484	30716507	n276665	+	5486402,487524,2829830,3885924,1369274,1514852,2105742,2462860	8
1000591	8000254	chr7	28607369	28607394	n293476,n279172,n286137	+	3381858	1
1000592	8000254	chr7	28607949	28608381	n293476,n279172,n286137	+	3355373,244341,2271849	3
1000593	8000255	chr16	78449825	78450307	n296887	-	6340068,6342628,4109982,3725982,4952230,5123750,1977255,1979815	8
1000594	8000256	chr2	125858392	125859047	n278200	+	5352660,2853579,6224768,1511998	4
1000595	8000257	chr6	148963570	148964059	n289281	-	3665093,5432913,1630507,1966227	4
1000596	8000258	chrX	135452910	135452935	n271106	+	2883679	1
1000597	8000258	chrX	135453482	135453743	n271106	+	4594833,4967609,61670	3
1000598	8000259	chr8	108742199	108742504	n284197	+	5482210,1899765,1987698,3085351	4
1000599	8000260	chr6	125196659	125196684	n290300,n282274	+	576137	1
1000600	8000260	chr6	125196812	125197129	n290300,n282274	+	4364113,5324852,1474015	3
1000601	8000261	chr15	61872092	61872433	n290353	+	5995697,4712228,413324,2688259	4
1000602	8000261	chr15	61938722	61938747	n278949,n423325,n264931,n413441,n411853,n418540,n418541,n285442,n418537,n418539,n280689,n343446,n343447	+	3296256	1
1000603	8000261	chr15	61938771	61939006	n278949,n423325,n264931,n413441,n411853,n418540,n418541,n285442,n418537,n418539,n280689,n343446,n343447	+	549386,290852,5548557	3
1000604	8000261	chr15	61939037	61939062	n278949,n423325,n264931,n413441,n411853,n418540,n418541,n285442,n418537,n418539,n280689,n343446,n343447	+	1290894	1
1000605	8000261	chr15	61980820	61980901	n343448,n280689,n411853,n418539,n418541,n264931	+	3177104,4520108,5571930,6381171	4
1000606	8000261	chr15	61991552	61991611	n411853,n280689,n423325	+	116316,5266369,2921907,701086	4
1000607	8000261	chr15	62007027	62007091	n280689,n413441,n418540,n285442,n343448,n343446,n418541,n411853,n278949,n279373,n418538,n423325,n418537	+	5928832,4758377,4797206,1264471	4
1000608	8000261	chr15	61869556	61869581	n278949,n418537,n423325,n411853,n418539,n418538,n290353,n279373,n280689,n264931,n413441,n418540,n285442	+	2892264	1
1000609	8000261	chr15	62007395	62007481	n278949,n418537	+	4338648,5053283,4177498,2106348	4
1000610	8000261	chr15	62073729	62073838	n418541,n411853,n413441,n418537,n418540,n285442,n343446,n418539,n279373,n278949,n343448,n280689,n264931,n418538	+	2417157,2460281,2366546,1295842	4
1000611	8000261	chr15	62073993	62074102	n418539,n343446,n278949,n280689,n285442,n264931,n418540,n343448,n413441,n418538,n418537,n279373,n411853	+	54004,1464455,1009368,2648865	4
1000612	8000261	chr15	62076282	62076384	n280689,n418540,n413441,n343446,n411853,n285442	+	2739634,6323770,1013235,5640294	4
1000613	8000261	chr15	62080844	62080869	n285442,n280689,n343446,n411853,n278949,n343448,n418540,n413441,n418537,n295281	+	58311	1
1000614	8000261	chr15	62081705	62082363	n285442,n280689,n343446,n411853,n278949,n343448,n418540,n413441,n418537,n295281	+	4978448,725033,4038308	3
1000615	8000261	chr15	62082841	62082989	n285442,n280689,n343446,n411853,n278949,n343448,n418540,n413441,n418537,n295281	+	1083011,4055158,1782707,5976201,3277642,3148980	6
1000616	8000261	chr15	62083257	62083282	n285442,n280689,n343446,n411853,n278949,n343448,n418540,n413441,n418537,n295281	+	5645649	1
1000617	8000261	chr15	62089985	62090159	n279373,n418538	+	5618821,4338878,5262042,3573116,4232118,2881524,4970761,5135162	8
1000618	8000261	chr15	62144927	62145029	n418539,n264931	+	1010457,1237171,4175986,584344	4
1000619	8000261	chr15	62204079	62204139	n264931,n418539	+	6226674,5709081,3472487,3425783	4
1000620	8000261	chr15	62204428	62204485	n264931,n418539	+	4726590,2041566,4893805,2894546	4
1000621	8000261	chr15	62205144	62205222	n418539,n264931	+	4646690,1974645,2869102,5200315	4
1000622	8000261	chr15	62207588	62208228	n418539,n264931	+	169220,3090010,1792595,727333,3029441,2889418,39492,5445902,6285676,6062706,108704	11
1000623	8000261	chr15	62208875	62208900	n264931	+	2588450	1
1000624	8000261	chr15	61869656	61869750	n278949,n418537,n423325,n411853,n418539,n418538,n290353,n279373,n280689,n264931,n413441,n418540,n285442	+	1645424,5815578,3436925	3
1000625	8000261	chr15	61869827	61870806	n278949,n418537,n423325,n411853,n418539,n418538,n290353,n279373,n280689,n264931,n413441,n418540,n285442	+	6426872,3873107,1626059,3242507,1976585	5
1000626	8000261	chr15	61870856	61870988	n278949,n418537,n423325,n411853,n418539,n418538,n290353,n279373,n280689,n264931,n413441,n418540,n285442	+	1747878,3818404,2181138	3
1000627	8000262	chr2	78744109	78744370	n273644	+	5338069,1747274,4520837,746020	4
1000628	8000262	chr2	78748955	78749029	n273644	+	931933,3618743,1020741,5549028	4
1000629	8000263	chr19	43350571	43350636	n293150	+	3662883,457218,6535538,240161	4
1000630	8000263	chr19	43351918	43352120	n293150	+	2451019,5782248,487493,3193224	4
1000631	8000264	chr17	7467119	7469862	n276608	+	855982,3187822,3354946,1514203,1307193,1309753,2729810,2740050,2924368,2926928,5139465,5134345,987878,1018598,618788,636708,138775,141335,5871438,5730638	20
1000632	8000265	chr14	21506634	21507823	n413067	-	4328592,4208229,1108285,2843424,4002581,733042,1519110,3507370,921894,2927215,6083965,5709767	12
1000633	8000265	chr14	21507988	21508057	n413067	-	3917685,4160328,3704565,1378125	4
1000634	8000265	chr14	21519713	21519738	n280668,n265936,n414680,n287698,n413067	-	4853545	1
1000635	8000265	chr14	21519926	21521033	n280668,n265936,n414680,n287698,n413067	-	1514169,5689244,6516222,2765173,4178535,5996932,201386	7
1000636	8000265	chr14	21521316	21521885	n280668,n265936,n414680,n287698,n413067	-	2386753,2748200,5539093,6123213	4
1000637	8000265	chr14	21522166	21522212	n280668,n265936,n414680,n287698,n413067	-	3574814,3384185,5364594	3
1000638	8000266	chr4	126598471	126599830	n274751,n279485,n272404,n275365	-	4762427,6367875,4064542,4673947,5164196,2547730,5651846,2450885,1359589,401447,784546,5796961	12
1000639	8000266	chr4	126594250	126594406	n274751,n279485,n272404,n275365	-	4566362,1215156	2
1000640	8000266	chr4	126595855	126595880	n274751,n279485,n272404,n275365	-	5571831	1
1000641	8000266	chr4	126596657	126596972	n274751,n279485,n272404,n275365	-	2290519,2113339	2
1000642	8000266	chr4	126597705	126598226	n274751,n279485,n272404,n275365	-	5869672,2050283	2
1000643	8000268	chr17	9360286	9360449	n288846	+	6126173,211207	2
1000644	8000268	chr17	9360510	9360775	n288846	+	4621031,5158793	2
1000645	8000269	chrX	50610644	50613838	n264357	-	2828364,116077,2257541,4169208,3511081,6292172,5101476,2649333,5489952,249790,1642372,1287191,1553945,6005784,4271541,3183328,4736525,5742238,5257345,719074,703149,333670,6079050,5070397	24
1000646	8000270	chr13	46031418	46031500	n292714	+	117836,5773163,6136687,5173106	4
1000647	8000270	chr13	46031717	46032216	n292714	+	6354248,4286114,2909509,4447253	4
1000648	8000271	chr7	69076578	69076616	n274654,n278890,n279470,n283307,n275418	-	4253412,2764347	2
1000649	8000271	chr7	69076847	69077159	n274654,n278890,n279470,n283307,n275418	-	5435936,6502617	2
1000650	8000271	chr7	69079049	69079074	n274654,n278890,n279470,n283307,n275418	-	1558878	1
1000651	8000271	chr7	69079187	69079543	n275418	-	6267890,1269815,2115116	3
1000652	8000271	chr7	69088799	69088916	n284900,n282362,n273312,n283307,n278890	-	3335984,4050513,3273886	3
1000653	8000271	chr7	69090039	69090118	n284900,n282362,n273312,n283307,n278890	-	1182757,2972193,1080508,1467942	4
1000654	8000271	chr7	69118792	69119723	n285153,n273312,n282362,n284900,n278890,n283307	-	1087188,5546051,2039941	3
1000655	8000271	chr7	69075226	69075339	n274654,n278890,n279470,n283307,n275418	-	3427448,5149647,467449,3513604	4
1000656	8000271	chr7	69119881	69119954	n285153,n273312,n282362,n284900,n278890,n283307	-	221636,5115988,1115064,6266721	4
1000657	8000271	chr7	69126578	69126633	n284900,n282362,n283307,n278890,n273312	-	5120343,2255780,820822,1798281	4
1000658	8000271	chr7	69126907	69127034	n283307,n285153,n278890,n284900,n282362,n273312	-	3467798,3331243,4997742,1455691	4
1000659	8000271	chr7	69075454	69075549	n274654,n278890,n279470,n283307,n275418	-	405597,2468701,4886810	3
1000660	8000271	chr7	69075950	69075975	n274654,n278890,n279470,n283307,n275418	-	2133299	1
1000661	8000271	chr7	69076108	69076233	n274654,n278890,n279470,n283307,n275418	-	5423268,6106228,2577086	3
1000662	8000271	chr7	69076276	69076376	n274654,n278890,n279470,n283307,n275418	-	6400116,5460587,6054553	3
1000663	8000272	chr5	106930094	106930309	n283091	-	1311448,6012017,4963727,339363	4
1000664	8000272	chr5	106940332	106940416	n283091	-	5973502,5638052,6337354,3296620	4
1000665	8000272	chr5	106986833	106986992	n268068	-	2841871,4165698,3266809,2153945	4
1000666	8000272	chr5	107003628	107003681	n283091,n268068	-	2011200,3901084,1932266,1645153	4
1000667	8000273	chr18	29601878	29601947	n292302	+	6094259,5980305,1510681,4485464	4
1000668	8000273	chr18	29607421	29607523	n292302	+	26166,2872571,4431863,1241670	4
1000669	8000273	chr18	29611695	29611837	n292302	+	2754064,2869930,5274105,2235637	4
1000670	8000273	chr18	29625641	29625735	n292302	+	1422749,2294862,2632504,1349126	4
1000671	8000275	chr6	83391753	83391788	n277384,n421343,n413713,n413563	+	68182,18749,2103068,257079	4
1000672	8000275	chr6	83391856	83392081	n277384,n421343,n413713,n413563	+	3949240,3876557,6375266,1075677	4
1000673	8000275	chr6	83392580	83392634	n421343,n413713,n413563,n277384	+	1369968,6247183,2705936,826881	4
1000674	8000275	chr6	83392637	83392671	n421343,n413713,n413563,n277384	+	2987886,6254422,5202081,3960433	4
1000675	8000275	chr6	83394845	83395232	n421343,n413713	+	4915089,1378579,26031,718284,1644664,5884699,5139304,1879831	8
1000676	8000275	chr6	83397270	83398233	n277384	+	1345728,1785726,2777054,5581384	4
1000677	8000276	chr11	86780175	86782923	n288635	-	1172196,1268113,1555186,5771020,6377029,5184048,1613851,3227969,6099774,22471,3763674,630726,249600,5507281,5162311,5855402,2436780,2787369,6174166,4354064,3640836,3077488,2442693,3714399,4412688,5582129,3713071,4553223	28
1000678	8000277	chr15	33859522	33860136	n291396	+	2777831,2803340,5022826,343118,4466515,3670614,2357208,5270160,6069142,4210031,1465496,326765	12
1000679	8000279	chr13	21596366	21597039	n414206	-	3702524,5357483,2399828,2171828,97540,5936267,5168085,221172	8
1000680	8000280	chr9	116605617	116607765	n268732	-	5318079,5804447,5524997,5429194,615804,6374761,2242892,2117450	8
1000681	8000281	chr14	55746380	55746910	n265580	+	2030125,4142478,3534258,916141	4
1000682	8000282	chr11	115788781	115788809	n288801,n272704,n293648	-	3289295,5395913,2413225,5638961	4
1000683	8000282	chr11	115775897	115775922	n293648	-	2108681	1
1000684	8000282	chr11	115776844	115777161	n293648	-	899418,2818897,4214328	3
1000685	8000282	chr11	115777778	115777810	n293648	-	22839,5160514,916213,2587797	4
1000686	8000282	chr11	115787340	115788503	n288801,n272704,n293648	-	4417111,3126575,5789530,6209171,4161331,4966477,291313	7
1000687	8000285	chr16	22597033	22598329	n284052	-	5640107,6355499,4814491,2468278,1236879,6041690,2577002,541415,6497048,1824823	10
1000688	8000286	chr11	5134491	5134866	n270939	-	1536259,6130955,5253977,5500812	4
1000689	8000286	chr11	5137210	5137671	n270939	-	2023393,4228723,6197193,298864	4
1000690	8000288	chr9	37077058	37077105	n275689	+	1087021,3034984	2
1000691	8000288	chr9	37077386	37077411	n275689	+	3001359	1
1000692	8000289	chr8	72673018	72673706	n270619,n268549	+	4141312,517426,2510335,6049167,5522821,3239313,5914694,4066605	8
1000693	8000290	chr14	21512408	21513958	n279725	-	5333434,2719240,4582539,3247483,3891439,5705523	6
1000694	8000291	chr16	40497369	40497457	n279348	+	4465132,6010915,5181749,131881	4
1000695	8000292	chr6	148999674	149000066	n271436	-	5427701,1216256,2323598,1193311	4
1000696	8000292	chr6	149001969	149002187	n271436	-	3922079,757000,3431273,179605	4
1000697	8000293	chr6	105599212	105602045	n276724	+	5661619,1163921,1755748,1468882,1491226,4286242,604706,5868284	8
1000698	8000294	chr4	124743819	124743851	n296779	-	5103384,5907191,3265159,5773615	4
1000699	8000295	chr3	107704424	107704449	n412212,n412734,n413059,n412809,n412298,n412452,n412463,n412760,n413349,n412477	-	5007060	1
1000700	8000295	chr3	107704461	107704501	n412212,n412734,n413059,n412809,n412298,n412452,n412463,n412760,n413349,n412477	-	778756,1003659	2
1000701	8000296	chr17	37121073	37121638	n272430	-	1012349,4616636,3151818,4103788	4
1000702	8000296	chr17	37125838	37126307	n272430	-	5493629,3087175,5608832,3568333,4131326,5718424,4959922,5892241	8
1000703	8000297	chr16	67482216	67484089	n264015	-	3491976,1752478,1262163,2253313,1679569,4726754,5639814,5537572	8
1000704	8000298	chr15	74840091	74840174	n270426	+	1241999,1737125,3017148,1475254	4
1000705	8000298	chr15	74852719	74852744	n270426	+	1863037	1
1000706	8000299	chr14	94094526	94097222	n277423	-	2742524,2650589,2530824,397123,1634173,1156201,1854039,4208767	8
1000707	8000299	chr14	94099037	94099224	n277423	-	2454865,5100882,506492,3252338	4
1000708	8000300	chr5	24379403	24379634	n267461	+	1886000,425252,585236,6491882	4
1000709	8000300	chr5	24380422	24380551	n267461	+	2409519,6485398,5230611,3907337	4
1000710	8000300	chr5	24380773	24381727	n267461	+	6303169,2032899,5710395,5371854,2970060	5
1000711	8000302	chr18	34412438	34415434	n283879	+	1568384,1167913,6083212,5268837,2216730,6463362,3672431,2015265	8
1000712	8000303	chr16	92816390	92817951	n281755	-	3792569,1814650,2665456,4004739,4295938,3760700,1219067,2664107,5372970,4958200,2014215,4231333,2951175,2377911,4266799,2164759	16
1000713	8000304	chr2	144069422	144070465	n292774	+	3463874,4801806,4483753,4252750	4
1000714	8000305	chr3	45220521	45220685	n296710	-	2962958,2380860,4154039,6247885	4
1000715	8000305	chr3	45223371	45223517	n296710	-	1341918,5960802,4853132,548176	4
1000716	8000305	chr3	45234782	45234924	n296710	-	1034284,4702006,4737538,2442108	4
1000717	8000305	chr3	45243178	45243208	n296710	-	5166472,640432,851019,233631	4
1000718	8000306	chr8	27052977	27054290	n282356	-	1731867,5975221,654193,478914,1972789,2435121,3830950,5871982,226776	9
1000719	8000306	chr8	27054511	27054599	n282356	-	5177329,4518976	2
1000720	8000307	chr2	180953438	180953463	n295477	+	2067795	1
1000721	8000308	chr5	31870022	31873953	n268021,n268133	+	5960228,4268709,1572090,2283240,1932400,1652771,3698163,2334103	8
1000722	8000308	chr5	31874841	31874866	n268021,n268133	+	2285908	1
1000723	8000308	chr5	31875297	31875379	n268021,n268133	+	1129146,6411171,1216421	3
1000724	8000310	chrX	71553295	71553453	n284533	+	1843257,4153713,826433,3267118	4
1000725	8000310	chrX	71554883	71554974	n284533	+	3215998,4035645,965846,6225155	4
1000726	8000311	chr18	34894120	34895633	n276783,n289999	-	771501,5596477,1746929,4739927,5185727,1773329,6381358,1215306,2400887,5380389,2421855,3119173,3267591,1311503,4899933,3151132,2833640,3477519,1848090	19
1000727	8000311	chr18	34896118	34896246	n276783,n289999	-	4963506,4362964,784518	3
1000728	8000311	chr18	34896522	34896547	n276783,n289999	-	1478661	1
1000729	8000312	chr15	102438066	102438264	n290379	-	1043864,1005464,932477,591997,2223963,2538843,3984548,3987108	8
1000730	8000312	chr15	102439181	102439206	n290379	-	1455245,1475725	2
1000731	8000316	chr10	80592442	80593281	n277398	+	5942862,1803151,3042400,5967524,367535,570441,2238294,43070	8
1000732	8000318	chr3	103984690	103986851	n273069	-	5618756,2415675,5265001,1553196,4498944,5027604,3243948,3649084	8
1000733	8000319	chr2	85351227	85351304	n284610	-	2546667,6156447,6301676,4779201	4
1000734	8000320	chr2	62195297	62195454	n286738	+	4776191,1019025,1870333,1000545	4
1000735	8000320	chr2	62299061	62299132	n286738	+	1473437,4035519,4108143,4670569	4
1000736	8000320	chr2	62299412	62299461	n286738	+	1369388,4384130,6477034,461250	4
1000737	8000320	chr2	62306965	62306992	n286738	+	4877905,2722278,5223849	3
1000738	8000320	chr2	62308032	62308837	n286738	+	361748,4510749,1559062,1258791	4
1000739	8000321	chr15	77661968	77663350	n284085	-	3867391,4576598,4961670,5923474,6493820,234812,5674207,4079130,4804961,2285165,1035527,6537587,4332092,1263600,5074333,1042805	16
1000740	8000322	chr8	125566792	125567518	n294817,n289944,n344266	+	772683,3390115,4827965,3139966	4
1000741	8000323	chr5	104184048	104184650	n265516,n285481	+	3103189,4858443,1672170,2332799,4161517,5693086,5641130	7
1000742	8000323	chr5	104185774	104186008	n265516,n285481	+	2317115,5483828,504504,143573	4
1000743	8000324	chr19	20315354	20315423	n265387	-	6004892,5137046	2
1000744	8000324	chr19	20315561	20318066	n265387	-	2208777,2319463	2
1000745	8000324	chr19	20318197	20318416	n265387	-	4191492,5009624	2
1000746	8000325	chr13	24853436	24853838	n297060	+	2515923,1338018,1808277,3283450,2177299,140667,2444489,1075587,3482026,4500132,2568564	11
1000747	8000326	chr11	7086719	7087014	n288937	+	2622338,1091545,316568,808662	4
1000748	8000326	chr11	7087301	7087380	n288937	+	4507194,6541735,6426434,6343211	4
1000749	8000328	chr3	76390893	76391182	n276159	+	87588,1537148,5782727,1172717	4
1000750	8000329	chr2	112109213	112109830	n267655,n279365	+	1643210,464290,5198559,3833046	4
1000751	8000329	chr2	112110347	112110970	n267655,n279365	+	1001294,2765660,248146,2366804	4
1000752	8000329	chr2	112111466	112112670	n279365	+	6254640,1704553,5236012,1895238,593649,4975241,6366102,2341721,1003628,6548880,6070297,1207608	12
1000753	8000330	chr18	53901550	53902803	n274480,n268475	-	1590838,3572059,5352414,3272168,5829759,1743503	6
1000754	8000330	chr18	53903295	53905098	n274480,n268475	-	4737893,4547856,3621119,1734071,2461740,4178490,5723005,1145873,5757169,914332,2384707,4653642,2062958,6109456,5131770,5361834,4051504,2822358,2709168,6266245,710955	21
1000755	8000331	chr1	162539198	162539637	n288628,n274120	-	4516989,2878604,314553,1720195	4
1000756	8000331	chr1	162539840	162540130	n288628,n274120	-	3865986,2238170,3256970,5633304	4
1000757	8000331	chr1	162542011	162542129	n288628,n274120	-	3891856,5464769,803522,1181380	4
1000758	8000333	chr12	76731286	76731353	n278531	+	3574753,2396436,1722962,1863714	4
1000759	8000333	chr12	76732835	76733317	n278514,n278531	+	1558002,645290,4235900,1165160	4
1000760	8000333	chr12	76733338	76734004	n278514,n278531	+	2304087,6315857,6052386,539000	4
1000761	8000333	chr12	76736978	76737330	n278514,n278531	+	921619,2612339,4297674,4548835	4
1000762	8000333	chr12	76737886	76738329	n278514,n278531	+	2403889,5943751,3567715,6199288	4
1000763	8000333	chr12	76738608	76738731	n278514,n278531	+	2148274,5260337,2538551,4691797	4
1000764	8000334	chr15	96221844	96222391	n291629	+	4458702,3698880,824895,174935	4
1000765	8000334	chr15	96232136	96232365	n278886,n291629,n284895	+	2203475,2653770,5855256	3
1000766	8000335	chr2	84341074	84341577	n278740	-	1448555,701466,2667134,2786913	4
1000767	8000335	chr2	84341697	84341726	n278740	-	5171844,5115870,3585795,4304489	4
1000768	8000336	chr5	20693255	20694054	n282650	+	2802059,334028,5868849,3943112	4
1000769	8000337	chr17	56001533	56001558	n268710	-	2572256	1
1000770	8000338	chr13	58861349	58861399	n291605	-	147975,5994592,5205429,2452847	4
1000771	8000338	chr13	58863577	58863648	n291605,n292698,n296846	-	1037525,906635,1625850,1438790	4
1000772	8000338	chr13	58842902	58843091	n292698	-	724175,3413043,4357683,300657	4
1000773	8000338	chr13	58844960	58845671	n296846,n292698	-	3458898,5625358,2944583,5537341,2446558,651159,5932768,4395592	8
1000774	8000338	chr13	58854960	58856076	n291605	-	4473810,2100364,1656491,2889870	4
1000775	8000338	chr13	58856227	58856371	n291605	-	4345507,3766939,3389700,1951523	4
1000776	8000338	chr13	58857406	58857507	n291605	-	5895930,4012668,5378742,4250680	4
1000777	8000338	chr13	58858208	58858303	n291605	-	1123219,2205280,3937769,647226	4
1000778	8000339	chr1	175801922	175802953	n279698	-	6324826,4935447,682746,5435020,2412845,3465371,1166745,301696	8
1000779	8000339	chr1	175803154	175803900	n279698	-	6508780,5915931,5244463	3
1000780	8000340	chr2	162948389	162948514	n274284	+	4423836,1695291,4763887,1026325	4
1000781	8000340	chr2	162969466	162969971	n274284	+	1371427,2971674,5797698,4590451	4
1000782	8000341	chr13	84186765	84187149	n276624	-	2007866,1998425,3571241,4398222	4
1000783	8000341	chr13	84189003	84189449	n276624	-	5585669,2206253,732599,4737301	4
1000784	8000342	chr16	43559366	43561266	n273168	+	5609507,4161853,1572475,6021178,5483056,2519345,1821499	7
1000785	8000343	chr5	20459774	20459799	n279851,n415140,n280213,n281590,n268807,n279867,n265020	+	5712381	1
1000786	8000343	chr5	20460117	20460564	n279851,n415140,n280213,n281590,n268807,n279867,n265020	+	5128902,3551920,2598551	3
1000787	8000343	chr5	20461489	20461939	n279851,n415140,n280213,n281590,n268807,n279867,n265020	+	2361841,4317825,3451221	3
1000788	8000343	chr5	20462114	20462139	n279851,n415140,n280213,n281590,n268807,n279867,n265020	+	6404222	1
1000789	8000343	chr5	20457471	20457782	n279851,n415140,n280213,n281590,n268807,n279867,n265020	+	2894350,124466,6855	3
1000790	8000343	chr5	20457882	20457907	n279851,n415140,n280213,n281590,n268807,n279867,n265020	+	5764145	1
1000791	8000344	chr13	71287806	71288465	n284865	+	1848200,2310073,6464877,1030665	4
1000792	8000345	chr3	125392812	125392839	n292811	+	6346069,2895136	2
1000793	8000345	chr3	125393440	125393605	n292811	+	1838785,2335949,1874176,4518860	4
1000794	8000346	chr16	85013165	85014882	n268834	-	3807104,4645136,6350959,3912759,6114909,2091959,78724	7
1000795	8000347	chr11	115719253	115720843	n278110	-	1097971,5973490,420440,4370499,1524804,2515132,4987390,4434010	8
1000796	8000348	chr2	178142011	178142036	n292947,n291296	+	5431818	1
1000797	8000348	chr2	178142255	178142490	n292947,n291296	+	1590463,1961715,3611763	3
1000798	8000348	chr2	178143043	178143213	n292947,n291296	+	2665503,826333,3033961,3772277	4
1000799	8000349	chr13	42186768	42187101	n284780	+	4576275,4397135,3810283,4496303	4
1000800	8000350	chr11	60609834	60610645	n297288	+	4176333,6273136,3638714,3459827	4
1000801	8000351	chr2	43780769	43782087	n281172,n282097,n267403	+	1595449,5360230,2368494,4959068,3395755,3876169,130711,3542536	8
1000802	8000351	chr2	43782666	43783177	n281172,n282097,n267403	+	2337892,6268630,2269013	3
1000803	8000351	chr2	43783297	43783322	n281172,n282097,n267403	+	6378863	1
1000804	8000352	chr12	80086726	80086896	n297096	-	5966925,3037107,1465930,4412507	4
1000805	8000352	chr12	80090073	80090227	n297096	-	1479302,2862929	2
1000806	8000353	chr6	72070268	72070293	n291968,n291252	-	5117035	1
1000807	8000353	chr6	72070311	72070989	n291968,n291252	-	1846570,4227816,3707739	3
1000808	8000353	chr6	72071084	72071214	n291968,n291252	-	1388045,777750,88803,1268554	4
1000809	8000353	chr6	72071281	72071519	n291968,n291252	-	3516551,6241756,3955484,6006671	4
1000810	8000353	chr6	72072856	72072930	n291252,n291968	-	1104306,2893566,6087843,950671	4
1000811	8000353	chr6	72073063	72073177	n291252	-	2415488,6233708,4697175,313349	4
1000812	8000356	chr7	88755158	88755297	n291574	+	6380654,418645,2742804,4726497,1115213,5490202	6
1000813	8000356	chr7	88755836	88759019	n291574	+	3693885,1152230,549840,6191912,4214549,3667292,1937523,2438899	8
1000814	8000357	chr7	108408337	108408418	n269280	+	1112340,1965616,5973673	3
1000815	8000357	chr7	108408497	108410788	n269280	+	918114,5402946,2514216,1044765,4942860	5
1000816	8000358	chr1	166505675	166506091	n270141,n270277	+	1798146,5365861,5924806,3672938	4
1000817	8000358	chr1	166507598	166507623	n270141,n270277	+	3986239	1
1000818	8000358	chr1	166507968	166508590	n270141,n270277	+	1934391,5892916,348678	3
1000819	8000360	chr16	32882193	32882554	n289755,n295897	+	1376481,3886401,3860910,5535559	4
1000820	8000360	chr16	32885424	32886016	n289755,n295897	+	5379654,2338456,6481180,5161325	4
1000821	8000361	chr9	43804879	43806634	n281711	-	5998298,3313208,1281292,1782162,3714864,3401722,1805304,6033183	8
1000822	8000362	chrX	148628469	148628882	n266680	+	4844673,1220410,2472080,4814264	4
1000823	8000363	chr19	47094849	47095681	n282823	+	3109921,251061,682501,2582428,2261092,3994239,5499940,4383601	8
1000824	8000364	chr7	113782450	113782475	n265684	-	5182634	1
1000825	8000364	chr7	113783620	113784161	n265684	-	6349854,1834461,2572102,4393315	4
1000826	8000365	chr14	15847913	15848073	n265044	-	1248581,371393,1655981	3
1000827	8000365	chr14	15897176	15897271	n265044	-	6161316,2454027,5755943,4945207	4
1000828	8000365	chr14	15897477	15897691	n265044	-	1744407,4549719,588350,983074	4
1000829	8000365	chr14	15887479	15887555	n265044	-	3366422,5893145,3898282,2272786	4
1000830	8000365	chr14	15889137	15889171	n265044	-	6198195,4086573,4752612,1777485	4
1000831	8000366	chr9	106150343	106150390	n292514	+	6536539,5352008,2282193,1851204	4
1000832	8000366	chr9	106150860	106151233	n292514	+	1938879,2614594,1554797	3
1000833	8000367	chr4	9326001	9326627	n272034	+	2064222,3184795,6187847,594244,5085736,5212568,5237230,227599,319775	9
1000834	8000367	chr4	9327526	9327757	n272034	+	559086,5252088,2028514,5917161	4
1000835	8000368	chr10	53218349	53218848	n277424,n415939,n285171	-	2889150,5590175,1757778,1213220	4
1000836	8000368	chr10	53221496	53223384	n277424,n415939,n285171	-	4110309,3131847,2820161,5133197,1157427,3701462,4102520,1949953,4704251,3101610,6418112,5751409	12
1000837	8000368	chr10	53230659	53230686	n285171,n415939	-	1680790,2271508,5679513	3
1000838	8000368	chr10	53238568	53238663	n415939,n285171	-	1225458,4878348,5672795,3255666	4
1000839	8000369	chr8	84067330	84068903	n277354	+	3099077,2101154,4882264,643568,6057725,1517159,3165977,5513663,1363927,4312567,1720399,4823236,1408458,1590692,1063102,2087676,5944474,2232023,4980452,1832486,2966318,6134132,2689324,935604	24
1000840	8000370	chr8	4519535	4520547	n291031,n272224	+	5719804,461720,2256513,5137021,4212250,2436920,1718078,4471591	8
1000841	8000370	chr8	4521735	4522337	n272224,n291031	+	6468276,855969,1119555,4286646	4
1000842	8000372	chr8	75703920	75704064	n273455	-	4110977,4594661,6291407,1967461	4
1000843	8000372	chr8	75706598	75706702	n273455	-	3953045,2872076,1100679	3
1000844	8000374	chr4	43066027	43066106	n278826	+	5902712,4962319,1595479,6068209	4
1000845	8000374	chr4	43058923	43059148	n266687,n278826	+	3527276,4255097,5045209,4269589,5610952,4768477	6
1000846	8000374	chr4	43059157	43059220	n266687,n278826	+	4630666,2061148,371597	3
1000847	8000374	chr4	43059521	43060394	n266687	+	1933168,210250,3696415,2844034,2948333,1369626,4227813,4369342	8
1000848	8000374	chr4	43064123	43064182	n278826	+	4523672,5883700,3907119,1024766	4
1000849	8000374	chr4	43065832	43065913	n278826	+	4614354,4054490,1822495,4433301	4
1000850	8000375	chr13	51194162	51194381	n265170,n272449,n285907	-	2985490,1955234,4924551	3
1000851	8000375	chr13	51194762	51194787	n265170,n272449,n285907	-	1543237	1
1000852	8000375	chr13	51195080	51195125	n265170,n272449,n285907	-	3695971,5133387	2
1000853	8000375	chr13	51195254	51195378	n265170,n272449,n285907	-	3885921,4691550,288211,2941318,327092,6027394	6
1000854	8000375	chr13	51195502	51195798	n265170,n272449,n285907	-	4476658,6521101,1134937,4395089	4
1000855	8000377	chr19	55505726	55505781	n297433	+	3907110,5457224,5369841,757376	4
1000856	8000377	chr19	55520772	55521383	n297433	+	2260814,1178491,1454639,6401651	4
1000857	8000378	chr17	72323656	72323816	n276171	-	2844665,774931,6255728,4573249	4
1000858	8000378	chr17	72325136	72326164	n276171	-	6059816,555920,6173150,4140699,3831834,1014698,4089192,1563230,5531012,202268,1754487,724732	12
1000859	8000379	chr2	10198101	10198140	n290695	+	2414370,1464648	2
1000860	8000379	chr2	10198158	10198825	n290695	+	5151318,4728357,5024765,5156697	4
1000861	8000380	chr19	46024675	46025310	n274545	-	1930428,4717397,4319682,3845514,1947900,5931347	6
1000862	8000381	chr17	95233816	95234089	n283388,n295063	-	3665705,5291191,2514752,1861738	4
1000863	8000381	chr17	95232569	95232889	n283388,n295063	-	2449112,4940870,2105251,2777068	4
1000864	8000382	chr3	51976114	51977935	n264531	-	4167754,648128,5890784,4055584,4604472	5
1000865	8000382	chr3	51978025	51978363	n264531	-	3713261,4539254,1081248	3
1000866	8000382	chr3	51983659	51983829	n264531	-	349667,4799307,2576909,4737418,4650668,2493920,2731587,61688	8
1000867	8000383	chr17	32460910	32461030	n285580,n278358	-	2388642,2473015	2
1000868	8000383	chr17	32464830	32464917	n280390,n278358	-	5434588,1310022,3256075	3
1000869	8000383	chr17	32465420	32465445	n280390,n278358	-	2338016	1
1000870	8000383	chr17	32461906	32462195	n285580,n278358	-	5690368,5801815,2548325	3
1000871	8000383	chr17	32462512	32462537	n285580,n278358	-	1882414	1
1000872	8000383	chr17	32463028	32463265	n280390,n278358	-	4173519,2410555,2435075,1217488	4
1000873	8000383	chr17	32463501	32463568	n280390,n278358	-	2045084,1706752	2
1000874	8000384	chr12	113038537	113040685	n290329	+	669785,5263526,4929089,977025,3210246,2811824,5637933,3090774,2495205,776582	10
1000875	8000384	chr12	113041231	113041256	n290329	+	3034972	1
1000876	8000385	chrX	132287002	132288507	n286358,n266754,n295647	+	5674221,3184018,4547782,3540179,822685,3118383,2781067,5815915	8
1000877	8000385	chrX	132296268	132296323	n295647,n266754,n422870	+	5122597,2857000,4234428	3
1000878	8000385	chrX	132313543	132314574	n422870,n266754	+	3417121,3188203,1045263,3615465,3662188	5
1000879	8000385	chrX	132314723	132314748	n266754	+	5742956	1
1000880	8000385	chrX	132277555	132278098	n290073,n266754,n295647	+	2766940,5710545,3721390,5718705,94306,5125147,797257,5825018,2087482,1549453,879349,1635347,1888983,5428426,3494047,5091355	16
1000881	8000385	chrX	132278170	132278842	n290073,n266754,n295647	+	3549926,6009401,400453,1204232,1972253,6274087,1324627,4034344	8
1000882	8000385	chrX	132285075	132285608	n286358,n266754,n295647	+	3875207,3807276,5021048,3296713,700328,3316988,5559072,549338	8
1000883	8000387	chr2	129025813	129026234	n266879	+	1391400,2376856,1518987,5740677,5804396,1590894,5283683,3165592	8
1000884	8000389	chr6	67046602	67046767	n276208,n282661	+	2637914,2974423,252070,83701	4
1000885	8000390	chr2	60070851	60070876	n294209	+	5486454	1
1000886	8000391	chr11	106252181	106254926	n289061	-	935715,481060,5147012,3959637,3551888,4839599,1105554,4763842	8
1000887	8000392	chr10	43379136	43379223	n286825	+	1964747,5813343,4916927,3959626	4
1000888	8000392	chr10	43381420	43383153	n286825	+	2864243,548131,3920926,1678009	4
1000889	8000393	chr19	27258002	27258355	n265837	-	989391,1269975,521325,1350403,6447817,786284,2930419,5997654	8
1000890	8000393	chr19	27259881	27260453	n265837	-	5096353,454924,1502976,4408689	4
1000891	8000394	chr13	98053146	98053238	n273647	+	5028007,5286596,6356020,2910492	4
1000892	8000394	chr13	98055275	98055708	n273647	+	2406630,1805912	2
1000893	8000395	chr1	175792527	175793678	n265635	-	4512868,3493955,5578054,238944,4313291,4131353,6022598,1916564	8
1000894	8000395	chr1	175793711	175793736	n265635	-	3808193	1
1000895	8000396	chr14	106024950	106026668	n277760	-	3817953,549924,908022,6129063,702608,428355,1101117,5545860,1805529,272893,1776033,551307	12
1000896	8000396	chr14	106027733	106027798	n277760	-	752204,2104979,291905,5071567	4
1000897	8000396	chr14	106029908	106030005	n277760	-	44405,5760783,6532355,5506602	4
1000898	8000396	chr14	106042609	106042772	n277760	-	35468,3136468,6180807,4842965	4
1000899	8000396	chr14	106042904	106042932	n277760	-	4619220,1281110,6311528,1547121	4
1000900	8000397	chr9	10824264	10824525	n282926	-	4151245,6529906,3866435,5661825	4
1000901	8000397	chr9	10827385	10827608	n282926	-	5340731,3886908,5858845,3120522	4
1000902	8000398	chr6	45998558	45998845	n288036	+	6125383,4827593,3001353,1685106	4
1000903	8000399	chr8	131212545	131214653	n286302	+	5980735,5737423,2855084,4931836,988686,3314250,4176325,2460236	8
1000904	8000400	chr4	135808347	135808680	n265693	-	419072,1136425,3141377,2586764	4
1000905	8000400	chr4	135811530	135811936	n265693	-	1014201,1864528,2466570,1638696	4
1000906	8000401	chr9	121666600	121666818	n278485,n265104,n267125,n423936,n283032	-	3297564,3166163,490876,2622838	4
1000907	8000401	chr9	121667409	121667551	n278485,n265104,n267125,n423936,n283032	-	5510985,878556	2
1000908	8000401	chr9	121668213	121668659	n278485,n265104,n267125,n423936,n283032	-	1088174,1844410	2
1000909	8000402	chrX	139379776	139379900	n266018	-	2141011,813853	2
1000910	8000402	chrX	139380216	139381673	n266018	-	5902645,4659242,3338410,1942733,2600425,2549771	6
1000911	8000403	chr9	32284990	32287886	n283587	-	2110542,2607779,1668785,1266885,4301521,1050312,2912714,5215669,3396102,734376,3986060,876235	12
1000912	8000404	chr13	30856928	30857586	n276024	-	3615973,3514013,5833225,102875,1730832,4787265,465127,2074755	8
1000913	8000404	chr13	30858367	30858531	n276024	-	6362841,4956881,2181624,157041	4
1000914	8000405	chr19	31307663	31308227	n277511	-	973254,685599,5129546,4856902	4
1000915	8000406	chrX	157241022	157244085	n282477	-	2065162,717374,2620183,307283,4597896,6042165,335053,5533461,1708253	9
1000916	8000406	chrX	157244416	157245035	n282477	-	2799378,3105497,4463163	3
1000917	8000407	chr10	116018702	116018742	n343088,n343089	+	5024879,5505058,3521407	3
1000918	8000407	chr10	116020051	116020079	n343088,n343089	+	598156,347391	2
1000919	8000407	chr10	116020093	116020565	n343088,n343089	+	1650261,105038,6325761,2332869,4066938,3964786,780524,4106805,322665,976026,1311878	11
1000920	8000408	chr8	86528164	86528634	n282341	-	1052659,3398104,6256278,43119	4
1000921	8000409	chrX	17116792	17117011	n287592	-	5208685,3399301,2531842,3487012	4
1000922	8000409	chrX	17118609	17119163	n287592	-	3945138,5895896,2464749,1985553	4
1000923	8000410	chr4	148119660	148120075	n271020	-	6314153,144346,5008505,4269424	4
1000924	8000410	chr4	148120784	148121111	n271020	-	1516247,6004344,5110406,627933,2987154,5540996,3659229,724583	8
1000925	8000411	chr6	61943140	61943600	n279379,n282829	+	3687678,4749003,456289,2031463	4
1000926	8000411	chr6	61944601	61944952	n279379,n282829	+	4736611,2779336,2348688,3023026	4
1000927	8000411	chr6	61946092	61946357	n282829	+	2806277,3279721,5526092,3953258	4
1000928	8000412	chr4	150202331	150202530	n296576	-	5320330,4231351,3783120,4602395,1026445,4515621,5430911,144570	8
1000929	8000412	chr4	150223909	150224014	n296576	-	4805438,2018748,1757210,4314942,5648022,88069	6
1000930	8000412	chr4	150226737	150226767	n296576	-	1909340,4602481,4766184,3276657	4
1000931	8000412	chr4	150228122	150228205	n263926,n296576	-	3732021,5866750,4002612,2832444,3014957,4194840,4287097,4301988	8
1000932	8000412	chr4	150228846	150228933	n263926,n296576	-	6463842,6017487,3184690,5459876	4
1000933	8000412	chr4	150228944	150229016	n263926,n296576	-	3512082,166731,5959341,5669965	4
1000934	8000413	chr11	101607175	101607391	n273626	+	1744518,3983627,4091986,3014853	4
1000935	8000414	chr17	71202148	71202463	n274109,n268766	+	3509462,6406390,2930408,4195445,1563254	5
1000936	8000414	chr17	71202537	71203176	n274109,n268766	+	1847419,1177434,6379901,4192012,3876259,4231313,5801589,500654,5483230,1847888,1734275,5862215,2746539,2580194,2311428	15
1000937	8000414	chr17	71203527	71203884	n274109,n268766	+	415139,5615277,2743720,70151	4
1000938	8000414	chr17	71204733	71206262	n274109	+	1086210,2578030,4490482,3963329,5517454,5478826,3270001,5030627	8
1000939	8000415	chr3	86166436	86167335	n287255	-	4071432,5799334,4742608,1680308,4664388,364500,3832432,1974346	8
1000940	8000416	chr17	90441115	90441244	n279686	-	3135431,3421785	2
1000941	8000416	chr17	90441377	90442372	n279686	-	2562222,3851388,5763899,5098193,707111,952546,1338631,3980216,3052087,3136555,3155843,1435485,3356183,5313060,4612105,552542	16
1000942	8000417	chr8	96489738	96490059	n290663	+	832388,5277585,6331335,3993708	4
1000943	8000418	chr6	115505398	115507862	n290703	+	3111634,311567,6293690,4550034,4851800,5251151,6465159,1035505,5376102,5968635,5838656,4644484	12
1000944	8000421	chr7	109151236	109152488	n275215,n274098	-	822253,824813,939259,616699,1285684,1280564,3828817,3844177,5706009,5703449,3995907,4011267	12
1000945	8000421	chr7	109152854	109153917	n275215,n274098	-	2497488,2500048,6100487,5975047	4
1000946	8000421	chr7	109156036	109156241	n275215,n274098	-	4501109,4327029,4511737,4903417,437143,439703,3981638,3909958	8
1000947	8000423	chr17	30425178	30427547	n271014	-	3618675,5496370,3434705,5815388,5542447,1273467,4358298,4783258,515630,4634115,2948201,2306294,5106449,506300,6536921,436753,1162940	17
1000948	8000424	chr16	7084444	7084551	n286781	+	890043,1506223,2631261,6202741	4
1000949	8000425	chr7	29732454	29734908	n276028	-	4358423,6152065,3981991,289758,3617738	5
1000950	8000426	chr7	79370410	79370435	n284136	-	3190053	1
1000951	8000426	chr7	79371115	79372856	n284136	-	5591510,4237177,3375045,1952209,1703234,6375473,4678964,2905866,413319,3488833,1952942	11
1000952	8000427	chr17	63134803	63135257	n264800	-	1577918,4839806,4063913,1060439,3712192,73633,3051100,2974601,3892480,5856486,369588	11
1000953	8000427	chr17	63135397	63136550	n264800	-	2977432,1180258,4858171,6299365,3382477,2732328,3606193,5636414,1591733	9
1000954	8000427	chr17	63137779	63138004	n264800	-	1470342,6000421,1259892	3
1000955	8000428	chr13	119547563	119548038	n284517	+	605230,221468,2467634,6309078	4
1000956	8000429	chr8	61203629	61204098	n288243	-	2417099,747367,6097469,5662871	4
1000957	8000430	chr12	36357017	36357042	n416655,n416656,n287156	-	1467196	1
1000958	8000430	chr12	36357072	36357126	n416655,n416656,n287156	-	2935046,4259160	2
1000959	8000430	chr12	36357146	36357171	n416655,n416656,n287156	-	16287	1
1000960	8000430	chr12	36358786	36358933	n287156,n416655,n416656	-	4414636,4576016,5882318,5515404	4
1000961	8000430	chr12	36370861	36370954	n416656	-	5156123,2135362,1658884,6433642	4
1000962	8000430	chr12	36376642	36376782	n416655,n287156	-	4037883,3572140,6096105,4227263	4
1000963	8000430	chr12	36379155	36379312	n416655,n287156	-	1966634,5538208,161778,1429796	4
1000964	8000430	chr12	36379642	36379762	n287156,n416655	-	5616354,6219318,5406562,2570698	4
1000965	8000431	chr8	125097106	125097319	n293332,n273802	+	4743370,5044313,3988677,4335789	4
1000966	8000431	chr8	125094016	125094093	n293332	+	4907188,5531752,4061809,5929542	4
1000967	8000432	chr19	53515934	53517529	n413505,n265145	-	2295851,2483948,2797921,5993279,3869353,2125404,4313049,5808308,6242674,244905,5933624,1444912,1210701,541396,3963077,2704440	16
1000968	8000432	chr19	53525201	53525682	n265145,n413505,n276496,n423475	-	4061067,2382314,1844014,51587,3062034	5
1000969	8000432	chr19	53525689	53525833	n265145,n413505,n276496,n423475	-	3465673,2500700,2984399,1772953	4
1000970	8000432	chr19	53525909	53525993	n265145,n413505,n276496,n423475	-	525855,3422189,2709416,4898280	4
1000971	8000432	chr19	53526139	53526214	n265145,n413505,n276496,n411767,n419592	-	4435217,1843887,4975872,3672546	4
1000972	8000432	chr19	53517748	53517923	n413505,n265145	-	4986421,354497,2847403,6061927	4
1000973	8000432	chr19	53526214	53526254	n265145,n413505,n276496,n411767,n419592	-	3135297,4960255,5958779,367372	4
1000974	8000432	chr19	53526316	53528152	n265145,n413505,n276496,n411767,n419592	-	1378815,5700363,3688704,176245,1035179,325281,4153015,6310932,83832,4251292,5694704,3267981,43369,5592296,4397832,1789326	16
1000975	8000432	chr19	53528257	53528291	n265145,n413505,n276496,n411767,n419592	-	3179676,2222510,5817386,1133197	4
1000976	8000432	chr19	53528554	53528582	n411767,n419592,n276496	-	1741226,187320	2
1000977	8000432	chr19	53528601	53528626	n411767,n419592,n276496	-	3847022	1
1000978	8000432	chr19	53536618	53536819	n290409,n282189,n265145,n413505	-	2709721,2717356,635697	3
1000979	8000432	chr19	53537375	53537400	n290409,n282189,n265145,n413505	-	1890214	1
1000980	8000432	chr19	53518515	53519738	n411838,n423475,n413505,n265145	-	4996004,218424,3545923,2351725,4926181,6369677,858786,4113116,1767285,3343648,4593795,863765,5320158,4594396,2996444,2581744	16
1000981	8000432	chr19	53537770	53537797	n290409,n282189,n265145,n413505	-	3329021,287887,646186	3
1000982	8000432	chr19	53537885	53537976	n290409,n282189,n265145,n413505	-	5978789,3225682,2909448,6311937	4
1000983	8000432	chr19	53539176	53539251	n413505,n265145,n290409	-	317533,5156038,2699460,4639917	4
1000984	8000432	chr19	53519765	53519794	n411838,n423475,n413505,n265145	-	2881984,2721140,1684238,3808694	4
1000985	8000432	chr19	53520867	53520964	n411838,n423475,n265145,n413505	-	5825173,1291458,886072,4691295	4
1000986	8000432	chr19	53521265	53521375	n265145,n413505	-	5939758,3848286,2899978,1366473	4
1000987	8000432	chr19	53521696	53521796	n411838,n265145,n413505,n423475	-	3897909,1846524,878497,2245854	4
1000988	8000432	chr19	53523805	53524129	n265145,n413505,n276496,n423475	-	1936388,2460701,1257555,5893010	4
1000989	8000432	chr19	53524847	53524952	n265145,n413505,n276496,n423475	-	3830335,3819704,6313408	3
1000990	8000433	chr3	94647740	94647959	n283375	+	4793474,3658297,548552,4828755	4
1000991	8000433	chr3	94649657	94650173	n283375	+	4793706,5103348,4399108,1877628	4
1000992	8000434	chr13	25080320	25080345	n272826,n284665,n280681,n289365	-	4644140	1
1000993	8000434	chr13	25082894	25082919	n272826,n284665,n280681,n289365	-	401310	1
1000994	8000434	chr13	25083763	25083788	n272826,n284665,n280681,n289365	-	5801585	1
1000995	8000435	chr7	134006238	134006643	n265660	+	3104484,1798918,2553645,3638799,6360553,5538051,3641140,3776996	8
1000996	8000436	chr14	39749834	39750620	n286341	-	1566096,1038835,5236256,5177322,6531148,5734817,1133899,3192873	8
1000997	8000437	chr1	30890601	30890977	n272126	-	1959140,5359495,978647,1016145	4
1000998	8000437	chr1	30892596	30893054	n272126	-	5801935,5329658,2008063,6422796	4
1000999	8000438	chr6	48462170	48462482	n344136,n344135,n344137,n264451,n414145,n344138	+	4190921,4224800,4364012	3
1001000	8000438	chr6	48464152	48464311	n344137,n344138,n414145	+	3401326,3383419,3570676,1733127	4
1001001	8000438	chr6	48465269	48465295	n264451,n344137	+	3674053,3628134	2
1001002	8000438	chr6	48466028	48466098	n264451,n344137	+	3059436,1363923	2
1001003	8000438	chr6	48477450	48477515	n344138,n414145,n344139	+	6359212,349612,2365876,1624005	4
1001004	8000438	chr6	48478392	48478417	n344139,n344138,n414145,n293736,n344140,n344141,n344142	+	2489229	1
1001005	8000438	chr6	48454366	48454391	n414145,n264451,n344135,n344136	+	2947166	1
1001006	8000438	chr6	48478487	48479187	n344139,n344138,n414145,n293736,n344140,n344141,n344142	+	5367455,703784,1543412,3848195,6483141,6100249,808033,3411429,60178,2590956,1591800,5053905,1783197,3305130,566646,905422,2357063,5439739	18
1001007	8000438	chr6	48479203	48479692	n344139,n344138,n414145,n293736,n344140,n344141,n344142	+	2028599,1487622,6495063,2091372,4254227,6128079,5116599,1418754,3336655,113805,1555716,1948413,440488,3712408,4636468,5857753,3040185,4697957,4685575,1059127,2495117,878484,6367952,3580087	24
1001008	8000438	chr6	48479949	48480134	n344139,n344138,n414145,n293736,n344140,n344141,n344142	+	1396949,4911208,4364046,4270570,5403611,5466984,3267964	7
1001009	8000438	chr6	48480187	48480212	n344139,n344138,n414145,n293736,n344140,n344141,n344142	+	3886590	1
1001010	8000438	chr6	48480238	48480309	n344139,n344138,n414145,n293736,n344140,n344141,n344142	+	69492,4815624,43655	3
1001011	8000438	chr6	48482053	48482078	n293736,n414145,n344142,n344140,n344141	+	17622	1
1001012	8000438	chr6	48482097	48482425	n293736,n414145,n344142,n344140,n344141	+	2557484,1315636,5800011,6279553,1504640,1579409,4740386,3050542,2616152,5192065,2084199,2344520,2144458	13
1001013	8000438	chr6	48482652	48484771	n293736,n414145,n344142,n344140,n344141	+	1353026,3297888,6077960,2356792,1952678,5772250,5148533,3259463,3195990,927284,6272250,5632980,4917552,5205338,2182209,5841212	16
1001014	8000438	chr6	48454395	48454454	n414145,n264451,n344135,n344136	+	4690614,2564756	2
1001015	8000438	chr6	48454494	48454519	n414145,n264451,n344135,n344136	+	641989	1
1001016	8000438	chr6	48458273	48458298	n344136,n414145,n264451,n344135,n344137	+	1642568	1
1001017	8000438	chr6	48458328	48458369	n344136,n414145,n264451,n344135,n344137	+	6483744,285948	2
1001018	8000438	chr6	48461813	48461842	n344136,n344135,n344137,n264451,n414145,n344138	+	4714645,6330372,5536162,2656171	4
1001019	8000438	chr6	48461893	48461919	n344136,n344135,n344137,n264451,n414145,n344138	+	2041090,6057638	2
1001020	8000438	chr6	48462053	48462078	n344136,n344135,n344137,n264451,n414145,n344138	+	2893273	1
1001021	8000439	chr9	68730953	68732007	n275535	-	2664200,1655884,2934557,2642849,328483,5650098,4843810,6417187	8
1001022	8000440	chr9	53211070	53211116	n279596	+	5592674,5794693,1340585,848720	4
1001023	8000440	chr9	53211494	53212165	n279596	+	5424005,3079056,3977691,4049455,6427995,6123770,3116340,1337131	8
1001024	8000441	chr2	26865690	26866019	n272629,n283082	+	5498571,5405414,2057915,1721936	4
1001025	8000441	chr2	26867427	26868605	n272629	+	4889648,2890295,1838271,4110003,3525825,3619591,5948127	7
1001026	8000442	chr9	107650679	107650704	n272475,n281292	-	3202701	1
1001027	8000442	chr9	107651016	107651688	n272475,n281292	-	2820649,259856,3971676	3
1001028	8000442	chr9	107652174	107652214	n272475,n281292	-	5576081,3726104	2
1001029	8000444	chr7	87236659	87236960	n290846,n287635	-	5324983,1485276	2
1001030	8000444	chr7	87237329	87238141	n290846,n287635	-	5600226,3629104	2
1001031	8000445	chr4	45419624	45419649	n286929,n287102	-	309004	1
1001032	8000445	chr4	45420647	45420862	n286929,n287102	-	1669926,103410,4799667	3
1001033	8000446	chr18	67560719	67562636	n281071	-	5945057,5661587,1780105,2534499,1734973,3610888,5171060,2082687,5723847,3611381,854302,802843	12
1001034	8000448	chr10	42874062	42874180	n289961	-	2833299,6148471,193648,5538022	4
1001035	8000448	chr10	42874711	42875314	n289961	-	6283640,1078664,734093,2932234,5263676,2674335,1568717,746989	8
1001036	8000449	chr5	30831883	30832005	n420809	+	5788924,268592,5319700,2153033	4
1001037	8000449	chr5	30843493	30846141	n420809	+	4705577,6288163,4613974,3891374	4
1001038	8000450	chr18	29046546	29046614	n419287,n292605,n293099	+	686952,2723976,5432431,455787	4
1001039	8000450	chr18	29055101	29055377	n293099,n419287	+	4048,5829195,4234442,3906912,92539,2407227,137000	7
1001040	8000450	chr18	29082556	29082623	n292605	+	4033962,2084423,1296094,5362154	4
1001041	8000450	chr18	29096423	29096478	n286786,n292605	+	6249281,2039454	2
1001042	8000450	chr18	29154352	29156638	n286786	+	4796303,4911704,4394208,5244333,4085425,6112900,1596251,3344782	8
1001043	8000450	chr18	28809710	28809741	n286786	+	5468854,2957443,4168901,2681525	4
1001044	8000450	chr18	29021361	29021491	n286786	+	3073051,6012157,3175508,2683463	4
1001045	8000450	chr18	29030726	29030766	n419287,n292605,n293099	+	3629235,3398023,4362417,2153154	4
1001046	8000450	chr18	29038526	29038628	n292605	+	1686141,3592604,5300001,2517543	4
1001047	8000450	chr18	29041472	29041565	n293099,n292605,n419287	+	5639688,2329608,1431041,25646	4
1001048	8000450	chr18	29043672	29043699	n292605,n419287,n293099	+	2136603,2728151	2
1001049	8000452	chr12	86583113	86583327	n281685	-	4297222,2346028,398189,2477649	4
1001050	8000453	chr10	29082103	29082404	n270336,n275657	+	2543745,2779790,352914,5534492	4
1001051	8000453	chr10	29083807	29084165	n270336,n275657	+	4012674,4284422,4189080,5996591	4
1001052	8000453	chr10	29084645	29084878	n270336,n275657	+	420420,2662735,6447031	3
1001053	8000453	chr10	29084997	29085022	n270336,n275657	+	5959385	1
1001054	8000454	chr14	93541075	93543725	n274233	-	1287780,5824965,4571095,2368512,353363,5089464,5227824,371791,799268,32777,4994034,1834920	12
1001055	8000455	chrX	71521457	71521785	n203566	-	2473456,3005662,3793039,6530078	4
1001056	8000456	chr1	58268158	58268646	n274743,n274912	+	5021058,5609558,3831888,6328671	4
1001057	8000456	chr1	58269658	58269864	n274743,n274912	+	2014430,2086074,5147152,4276811	4
1001058	8000456	chr1	58269942	58270140	n274743,n274912	+	6342918,4701930,4206303,5291999	4
1001059	8000456	chr1	58271567	58272220	n274912	+	3194357,1844133,599515,6447456	4
1001060	8000457	chr9	122205054	122205153	n344341	-	2287642,3040986,59365	3
1001061	8000457	chr9	122213949	122213974	n344341	-	2842355	1
1001062	8000459	chr3	83832958	83833155	n292458	+	69367,1378442,5460657,4285776	4
1001063	8000460	chr2	15008178	15008205	n264502	+	4702572,4369780,2695516	3
1001064	8000460	chr2	15008217	15008242	n264502	+	2196052	1
1001065	8000461	chr5	69947816	69948027	n294192	-	2433643,1599478,2160814,4894745	4
1001066	8000462	chr4	135182597	135182652	n291717,n296678	+	1618341,3782517	2
1001067	8000462	chr4	135182713	135182944	n291717,n296678	+	5114061,244177,3644088,2068843,1300886,1018462	6
1001068	8000462	chr4	135183236	135183312	n296678,n291717	+	4089219,5475449,2976691,2982121	4
1001069	8000462	chr4	135183700	135184211	n296678,n291717	+	213608,3971630,788730,1979212,1922099,815280	6
1001070	8000462	chr4	135185173	135185198	n296678,n291717	+	449744	1
1001071	8000462	chr4	135185615	135185640	n296678,n291717	+	3482555	1
1001072	8000464	chr17	71304970	71305476	n276858	-	1114859,5362979,4070679,3108443,3641361,3239066	6
1001073	8000465	chr11	98374184	98374896	n284706,n280955,n290428	-	1424985,3306835,1950278,2024700,6412007,1167656,3894403,130787,6307447,3656015	10
1001074	8000465	chr11	98406696	98406986	n265812,n284706	-	224261,6315348,2881758,3365702	4
1001075	8000465	chr11	98407447	98407496	n265812,n284706	-	3306466,2170649	2
1001076	8000465	chr11	98375548	98377139	n284706,n280955,n290428	-	4900794,4647337,2705285,2823403,6071940,3040847	6
1001077	8000465	chr11	98377389	98377603	n284706,n280955,n290428	-	2375783,5904655,4259546	3
1001078	8000465	chr11	98377885	98377910	n284706,n280955,n290428	-	5634699	1
1001079	8000466	chr8	96695037	96697218	n277076	-	118967,5424187,3831921,2861937,1283986,1016058,2540265,5625821,749124,5741684,3228976,3788192	12
1001080	8000467	chr6	127099491	127099543	n412516,n278803,n416164	+	1415451,6435541,6173778,5985026	4
1001081	8000467	chr6	127099714	127099830	n286444,n416163	+	5262396,290375,1542996,4585024	4
1001082	8000467	chr6	127135441	127135516	n416163,n416164,n412516,n278803	+	5601822,4444394,4124526,453391	4
1001083	8000467	chr6	127161903	127161943	n278803,n286444,n412516,n416163,n416164	+	897800,2371061	2
1001084	8000467	chr6	127162289	127162345	n278803,n286444,n412516,n416163,n416164	+	4841213,3924774	2
1001085	8000468	chr19	54051019	54051101	n292553	-	2335398,6411266,1808733,2705778	4
1001086	8000468	chr19	54051461	54051708	n292553	-	6381382,5448076,1339365,800993	4
1001087	8000468	chr19	54059355	54059402	n292553	-	5114025,751904,2287725,2451436	4
1001088	8000468	chr19	54063528	54063629	n292553	-	2187891,3302691,2299854,1053864	4
1001089	8000468	chr19	54075843	54075922	n292553	-	227078,4321375,2598854,1617059	4
1001090	8000469	chr15	35790396	35790676	n293883	+	6323609,276715,497160,3011173	4
1001091	8000470	chr5	106794179	106794819	n292853	-	3949182,144930,3533007,3983471,5686663,301039,3018802,1983654,630229,6446160,5728888,5551259	12
1001092	8000472	chr5	20537599	20538713	n274436	-	6366533,1003091,4021398,6033651,491285,2931075,3506607,1146709,3358745,2630238,3451496,987296,3060036	13
1001093	8000473	chr7	140939405	140939797	n280819	+	2320314,2629452,2697304,2479003	4
1001094	8000473	chr7	140944604	140944644	n280819	+	1234093,1213577,5510155,1705849	4
1001095	8000474	chr2	37388610	37390911	n280168	+	241028,601242,5689122,1302621,6495905,3259462,5115007,3744496	8
1001096	8000475	chr5	51881330	51881358	n414295	-	3393277,1118087,5577404,4251436	4
1001097	8000476	chr10	93860269	93861398	n285535	+	4385692,1014317,2775658,4596919,1169521,5853010,2600523,3057295	8
1001098	8000477	chr10	101567316	101569247	n277010	+	2423592,2723215,6532682,6223195,3084486,1745322,4487493,2308607,4609154,2702634,2411794,3113885,6517554,649852,669939,3642043	16
1001099	8000479	chr12	78381126	78381155	n267040	+	3891642,3308028,251359,1766854	4
1001100	8000480	chr2	172113666	172113699	n264248	+	1945634,5647377,3816989,3566103	4
1001101	8000480	chr2	172115774	172115860	n264248	+	4586158,4370470,4713549,3597798	4
1001102	8000481	chr16	40096060	40096392	n277744	+	1066269,6158619,351975	3
1001103	8000481	chr16	40096611	40097208	n277744	+	3844343,3017575,1748055,2539899,6436710	5
1001104	8000482	chr11	115807973	115810021	n283119	-	5698683,6370260,185067,1231613,6534361,2348648,1020142,1923052,6421269,1131776,3430887,3374471	12
1001105	8000482	chr11	115813368	115813409	n417487,n283119	-	4844967,5818031,3434332,1068586	4
1001106	8000484	chr11	119337431	119341698	n291494	-	863116,3396388,5663956,4540759,5217912,4719887,5883457,3222634,2746907,3832840,2596292,5495173,2127828,4549848,867109,341877	16
1001107	8000487	chr5	49234817	49237554	n282366	-	890582,1009827,3116999,2460237,4457440,4725140,4713889,168584	8
1001108	8000488	chr16	26730044	26730347	n273199	-	2051085,6377302,856338,393312,3126082,4175730,2885686,6170243	8
1001109	8000488	chr16	26733314	26733419	n273199	-	3007427,1946519,3951067,5492974	4
1001110	8000488	chr16	26755551	26755576	n273199	-	3052278	1
1001111	8000489	chr16	92698564	92700717	n281362	+	3037765,2113867,3527499,5556300,5334627,5590246,4019217,2401621,2356401,2061160,1373585,5302642	12
1001112	8000490	chr18	36480579	36480604	n292597	-	3615762	1
1001113	8000490	chr18	36480876	36481126	n292597	-	1198342,5448459,723587	3
1001114	8000491	chr2	25065251	25065326	n277247	-	3447610,791048,5653102,2506110	4
1001115	8000491	chr2	25065610	25066225	n277247	-	2638320,4112279,5115320,779155,5319764,2418290,1098372,1416768	8
1001116	8000492	chr17	71690430	71690811	n278312	+	4141458,4494265,3993945,5883232	4
1001117	8000493	chr15	85251462	85252867	n289179	+	1141154,3916991,3712874,2617020,5997399,2947736,5291612,5997456,3148901	9
1001118	8000494	chr2	37871305	37871330	n271744,n272721,n419653,n270385	-	3262973	1
1001119	8000494	chr2	37871762	37872651	n271744,n272721,n419653,n270385	-	4103389,5459554,580321,4465336,6109133,323329,2552914,2949224,6396701,4938304,2665824	11
1001120	8000494	chr2	37874092	37874291	n271744,n272721,n419653,n270385	-	4673932,6513876,5461283,732418	4
1001121	8000495	chr9	14119700	14119772	n271571	+	5248095,3358906,5452883	3
1001122	8000495	chr9	14120118	14123742	n271571	+	3123954,6529518,3411628,1931667,3018252,1340530,2368781,4667226,606818	9
1001123	8000496	chr16	31773930	31774798	n277883,n270052	+	4561645,4712768,605356,4287101,270068,2162711,6028313,4053820,5412116,2012795,1888430,3993973	12
1001124	8000497	chr2	41082673	41085390	n288910	-	2443993,2857267,2437801,1112248,1732016,2597970,4393675,4065394	8
1001125	8000498	chr12	101394595	101397651	n288671	-	3135110,3129164,4798486,4586241,3603440,448369,347143,313478	8
1001126	8000499	chr6	15316264	15319351	n271536	+	2545576,6432320,699763,567264,2740051,1847532,6313129,2985390	8
1001127	8000500	chr9	72887550	72887636	n344366,n291137,n297606	+	892632,1404095	2
1001128	8000500	chr9	72887746	72889640	n344366,n291137,n297606	+	5534188,3363540,1723498,4704593,2899469,2581609,3760202,1531032	8
1001129	8000500	chr9	72890239	72890336	n344366,n297606	+	1418998,5947072,755535,2740167	4
1001130	8000502	chr19	6046023	6046191	n290383,n276710,n270507	-	3086249,4364437,420288,201504	4
1001131	8000502	chr19	6046517	6046997	n290383,n276710,n270507	-	5736561,5436468,232494,1403839,6083791,720211,5850519,4542398,2189743,5084940,4896917	11
1001132	8000503	chrX	49491088	49491462	n270378	-	349988,3101203,4537795	3
1001133	8000503	chrX	49491793	49492669	n270378	-	3165834,3288835,5526293,3227616,4662710,2421957,2307240	7
1001134	8000504	chr6	77330421	77332285	n289533	-	5073556,4578109,1049999,6432275,1626123,1359542,2281567	7
1001135	8000504	chr6	77332409	77332434	n289533	-	1472929	1
1001136	8000505	chr2	180105239	180105479	n277447	-	4630105,5392241	2
1001137	8000505	chr2	180120970	180121083	n268409	-	2256918,5877522,4046983,3014508	4
1001138	8000505	chr2	180105630	180105855	n277447,n416606,n268409	-	1746516,3841091,1163151,80957	4
1001139	8000505	chr2	180106400	180106493	n277447,n416606,n268409	-	2770312,4521486,6210972,5039588	4
1001140	8000505	chr2	180115506	180115539	n277447,n416606	-	3774692,2169165,461463,3049989	4
1001141	8000505	chr2	180116821	180116971	n277447,n268409,n416606	-	3753758,2368114,6224561,5850601	4
1001142	8000505	chr2	180117372	180117656	n277447,n416606	-	4191250,1182343,1844304,2181558	4
1001143	8000505	chr2	180118032	180118061	n268409,n416606,n277447	-	3475368,577442,3155401,1616747	4
1001144	8000505	chr2	180120511	180120580	n277447,n416606	-	116630,781764,1140180,4034612	4
1001145	8000507	chr2	170002948	170003343	n343799,n281144	-	4940668,1435395,4514830,1366504	4
1001146	8000507	chr2	170008133	170008161	n281144	-	6360632,5889210,3080738,2441044	4
1001147	8000507	chr2	170009904	170009990	n281144,n343799	-	634461,2272292,4203323,6056806	4
1001148	8000508	chr1	21794254	21794744	n280753	-	1905153,4980344,2029618,1526275	4
1001149	8000508	chr1	21795498	21795871	n280753	-	504206,3109043,5871782,772356	4
1001150	8000509	chr6	29711513	29712391	n270808	+	3133611,6070966,4669904,246155	4
1001151	8000511	chr5	103783378	103783700	n292630,n290771	-	4833956,3123435	2
1001152	8000511	chr5	103783819	103783844	n292630,n290771	-	1850288	1
1001153	8000511	chr5	103785117	103785340	n292630,n290771	-	5597366,5337803,278923,2262126	4
1001154	8000513	chr7	57111562	57112720	n287813	-	2031922,5979940,3979202,1865549,192155,1129280,3486818,6222504,2622418,2604077,3067904,1796770,1449812,2172969,905654,2648430	16
1001155	8000513	chr7	57112870	57112958	n287813	-	3668725,5677792,3341054	3
1001156	8000514	chr7	51193702	51194192	n266555	-	5122586,3062312,32260,698541	4
1001157	8000514	chr7	51205889	51205941	n266555	-	1409677,4457717,2698565,5286741	4
1001158	8000514	chr7	51231822	51231893	n266555	-	5796431,4326976,2062076,1179639	4
1001159	8000515	chr10	59659480	59659951	n271169	-	5512635,71534,4505738,6093257	4
1001160	8000515	chr10	59661875	59662137	n271169	-	1847533,1581270,3805804,4038930	4
1001161	8000516	chr3	16110856	16110952	n290233	+	5330883,5371069	2
1001162	8000516	chr3	16111104	16111129	n290233	+	3861519	1
1001163	8000516	chr3	16111658	16111683	n290233	+	3477859	1
1001164	8000517	chr2	120802790	120802928	n289465	-	6281296,2886975	2
1001165	8000517	chr2	120803432	120803497	n289465	-	2698577,1675238	2
1001166	8000518	chr13	48606596	48608655	n289241,n269019	-	4014950,461181,4680991,5256907,774106,4030322,4545950,5824775,5842560,3063055,6491866,2473050	12
1001167	8000519	chr6	134848209	134848234	n293824,n294640,n280106,n272364	+	1633971	1
1001168	8000519	chr6	134848631	134848735	n293824,n294640,n280106,n272364	+	5072945,5595201,2700187	3
1001169	8000519	chr6	134850325	134850666	n293824,n294640,n280106,n272364	+	937352,519856,73658	3
1001170	8000519	chr6	134850928	134850953	n293824,n294640,n280106,n272364	+	4028923	1
1001171	8000520	chr12	83820804	83821938	n285707	+	2335647,2938258,1520735,268851,2539346,4571496,910407,2899081	8
1001172	8000522	chr7	105750305	105750408	n264061	-	2428971,5496880,3162172	3
1001173	8000523	chr7	135556905	135560765	n283904	-	3739606,1104684,3682312,6137414,5146051,1553108,5909452,963357,4178618,4941916,1025026,3088427,3508416,377261,5053964,5122594,835121,803053,5232315,1852361	20
1001174	8000524	chr4	21773506	21775119	n282619	-	3716556,2742626,505955,4330802,3667139,2866935,2897387,2688928	8
1001175	8000525	chr10	61394317	61394897	n287577	-	1349309,5629993,1044716,1823891	4
1001176	8000526	chr7	150207826	150207978	n273282	-	1897635,655746	2
1001177	8000526	chr7	150238943	150239269	n285612,n286063,n413189,n273282	-	3534479,4562477,2074587,1430178,1298447,3779430	6
1001178	8000526	chr7	150239425	150239579	n285612,n286063,n413189,n273282	-	5004107,2441271,4765108,5309702	4
1001179	8000526	chr7	150208608	150208805	n273282	-	1523591,1877322	2
1001180	8000526	chr7	150218600	150218992	n413189,n285612,n286063,n344200,n273282	-	2381473,4899031,103592	3
1001181	8000526	chr7	150219272	150219297	n413189,n285612,n286063,n344200,n273282	-	1118177	1
1001182	8000526	chr7	150219495	150219525	n413189,n285612,n286063,n344200,n273282	-	2641330,4927334,5749446,5736396	4
1001183	8000526	chr7	150219544	150219686	n413189,n285612,n286063,n344200,n273282	-	3467635,3905471,4059093,482223	4
1001184	8000526	chr7	150223190	150223281	n285612,n286063,n344200,n413189,n273282	-	2498660,2414288,2619152,1903111	4
1001185	8000526	chr7	150225096	150225158	n286063	-	1712033,3676483,4596048,1439634	4
1001186	8000526	chr7	150230400	150230530	n344200,n286063,n413189,n285612,n273282	-	4629792,3746161,4576527,5915046,3087950,2208008	6
1001187	8000528	chr5	81948261	81950950	n264031	+	4020155,2036343,4639317,6031031,4447543,2468932,4869964,5084761	8
1001188	8000529	chr10	105904138	105904163	n274493,n277669	-	1758317	1
1001189	8000529	chr10	105905176	105905201	n274493,n277669	-	5801789	1
1001190	8000529	chr10	105907342	105907476	n274493,n277669	-	6536494,4540007	2
1001191	8000529	chr10	105907797	105907822	n277669,n274493	-	2551772	1
1001192	8000529	chr10	105907940	105908015	n277669,n274493	-	753496,5532736,1350322	3
1001193	8000530	chr7	133368149	133368516	n278832,n296133	-	1395610,2838422,3396899,1666134	4
1001194	8000530	chr7	133370714	133370747	n278832,n296133	-	5132359,5180442,2765988,6214588	4
1001195	8000530	chr7	133373605	133373647	n278832,n296133	-	2283891,5876210,6025784,967497	4
1001196	8000530	chr7	133381076	133381107	n296133	-	5715247,2971380,448408,3868871	4
1001197	8000530	chr7	133385494	133385548	n278832	-	103074,287353,2867484,4893542	4
1001198	8000530	chr7	133391622	133391720	n278832	-	1775285,1440588,4967188,1003984	4
1001199	8000531	chr2	60611731	60612881	n267770	-	3641067,150286,2988635,2304580,5150888,5486519,2348292,4849576,4936946,648419,2889467,4771326	12
1001200	8000532	chr3	63767939	63768826	n270289,n270351	+	4052178,4704432,5541968,3625881	4
1001201	8000532	chr3	63768910	63769212	n270289,n270351	+	3168331,2500863,3619662,6358398	4
1001202	8000532	chr3	63771194	63771657	n270289	+	1517078,3887945,3050717,4547734	4
1001203	8000533	chr14	122870586	122870986	n266159	+	2264809,4932947,1623944,250770	4
1001204	8000533	chr14	122871449	122872012	n266159	+	6225627,6054759,4808643,2581383	4
1001205	8000534	chr12	101430292	101430879	n412810,n412492	+	6093584,3163237,6178866,6121891	4
1001206	8000535	chr19	42061593	42063063	n284109,n268220	+	1447028,1089205,3805221,2568932,6425435,4397793,2540775,5796774	8
1001207	8000535	chr19	42064398	42064681	n284109,n268220	+	2421427,1404560,1368367,4881106	4
1001208	8000536	chr3	153993832	153993939	n271524	+	3215964,117213,6363373,6427900	4
1001209	8000536	chr3	153995100	153995287	n271311,n271524	+	1503897,4552571,4506996,596744	4
1001210	8000536	chr3	153995340	153995453	n271311,n271524	+	812983,3456883,2544719,3202774	4
1001211	8000536	chr3	153995470	153995690	n271311,n271524	+	4952936,2410080,5645336,5394244	4
1001212	8000536	chr3	153996070	153996804	n271524	+	1879897,3516829,3750434,5717335	4
1001213	8000536	chr3	153997375	153997604	n271524	+	4264299,4692098,1956651,87795	4
1001214	8000538	chr18	55141106	55141727	n266581,n270801	-	5647580,2645651,5997059,5071372	4
1001215	8000538	chr18	55145477	55145576	n266581,n269797,n266751	-	2979101,6323617,5210317,989632	4
1001216	8000538	chr18	55146007	55146523	n266581,n269797,n266751	-	5351744,3800716,3964693,2233861,5461358,3471711,5085353,1962456	8
1001217	8000538	chr18	55146635	55147264	n266581,n269797,n266751	-	2278696,3026783,4476025,233546,3731249,2192201,2798524,5192882,1163814,3862353,4761472,5424400,3519296,1363000,3088393,2362048	16
1001218	8000538	chr18	55142401	55142697	n266581,n270801	-	3446840,3037305,1743659	3
1001219	8000538	chr18	55143168	55143812	n270801,n269797	-	1645382,551890,232417,783074,5735258	5
1001220	8000538	chr18	55144345	55144695	n270801,n269797	-	4848038,986691,3666636,5730058,4440430,1342036,3781171	7
1001221	8000538	chr18	55144778	55144803	n270801,n269797	-	870992	1
1001222	8000539	chr18	42434133	42434167	n415279,n287373	-	3422600,5915796,3030442,5365277	4
1001223	8000539	chr18	42434245	42434531	n415279,n287373	-	1925609,6369926,5274565,655518	4
1001224	8000539	chr18	42434634	42434799	n415279,n287373	-	2113211,772925,4559234,2503455	4
1001225	8000540	chr12	119567126	119570699	n293915	+	5496528,6174540,954336,1613144,142303,4084265,3969433,118501,3026727,3000788,1297979,5213463	12
1001226	8000542	chr11	70599230	70599706	n266874	-	5671592,3881759,3248915,1961798	4
1001227	8000542	chr11	70602422	70602926	n266874	-	3740524,34571,1988451,5455721,2440042,2478710,5438718,1229487	8
1001228	8000544	chr6	134145319	134145410	n266811	+	3937770,2109757,5541927,2822885	4
1001229	8000544	chr6	134150693	134151109	n266811	+	1548616,5680187,74059,2397689,2228372,682379,1614037,1532266,2458413,2665533,1060207,4011621,3220000,4834922,3598921,5723636,2348583,3766736,70278,1205078	20
1001230	8000544	chr6	134152217	134153571	n266811	+	3577219,3559363,2701262,2263407,186042,4486381,581807,3559463,3669334,1109701,6528858,2140731,2054523,4127311,2477045,605458	16
1001231	8000547	chr14	30805495	30807699	n278476	+	3777771,5194276,2443503,4219374,4175136,2767206,2754738,2673113,5581545,2787412,2391536	11
1001232	8000548	chr9	92221414	92221769	n296499	+	5260400,5359720,4269853,5292956,4369320,6496563,2640289,4803099	8
1001233	8000549	chr5	137839832	137842842	n291586	-	3413417,6206985,4793503,6184749,154626,5932218,2363783,783525,1157742,6542093,4865831,2450848	12
1001234	8000550	chr4	128243207	128244005	n277457	+	2412498,4978390,4542274,2822341	4
1001235	8000551	chr2	134424920	134425634	n267997	-	1250072,2014286,4066229,451286	4
1001236	8000551	chr2	134467469	134469383	n267997,n287616	-	3329369,4396678,4892634,1934057	4
1001237	8000552	chr15	10530065	10530090	n415352,n265003	+	4778038	1
1001238	8000552	chr15	10530104	10530129	n415352,n265003	+	2540124	1
1001239	8000552	chr15	10532638	10533879	n415352,n265003	+	3116776,2053265,2973376,3444559,2167626,6406380,153630	7
1001240	8000552	chr15	10540437	10541297	n415352	+	4548719,4033959,92960,3334254,3713645,2843779,2152566,5900836	8
1001241	8000553	chr7	56511424	56511681	n276551	+	2717907,6226180,824727	3
1001242	8000553	chr7	56511804	56513829	n276551	+	4640065,417108,3916934,2065976,5113286,4438799,269299,1582935	8
1001243	8000554	chr4	78240054	78240566	n281693	+	5751029,417030,5372527,1141886	4
1001244	8000554	chr4	78243263	78243354	n281693	+	3696336,5467444,4317315	3
1001245	8000555	chr19	45649963	45650033	n284096	+	5885114,5146326,3159111,2357067	4
1001246	8000556	chr6	85862681	85863209	n271994,n277609	-	1538614,451710,1091867,5404025	4
1001247	8000556	chr6	85864138	85865804	n271994,n277609	-	1184482,1153191,2765860,4282410,1625057,2154145,1018647,4461703,160246,3272935,2069208,2310107,2643307	13
1001248	8000557	chr4	109324383	109324698	n413227,n276915,n412207,n412064,n412037	-	1383492,2653239,4869721,4053120	4
1001249	8000557	chr4	109329048	109329933	n412207,n276915,n413227,n412037	-	4736257,430806,5203357,4276477,3683037,6299105,6324435,3792648,422188,4702513,1041476,1668916,5226845,4349213,4585906,823351	16
1001250	8000557	chr4	109330114	109330139	n412207,n276915,n413227,n412037	-	1299354	1
1001251	8000557	chr4	109330255	109330375	n412207,n276915,n413227,n412037	-	1647293,1802703,5141430	3
1001252	8000557	chr4	109325340	109325407	n413227,n276915,n412207,n412064,n412037	-	6006042,5983478,608731,4737247	4
1001253	8000557	chr4	109325430	109325524	n413227,n276915,n412207,n412064,n412037	-	4162365,2099980,1684352,952096	4
1001254	8000557	chr4	109325617	109325702	n413227,n276915,n412207,n412064,n412037	-	5803305,6325609,3084120,6011804	4
1001255	8000557	chr4	109326634	109326714	n413227,n276915,n412037,n412064,n412207	-	267695,5209010,6549854,4354993	4
1001256	8000558	chr4	4064433	4065728	n275895	-	1992404,980069,903552,2588492,4732748,2515793	6
1001257	8000559	chr4	44682511	44683672	n292390	+	19517,2707482,2331408,499575,73063,2089956,4591525,5543331,4091640,4711339,6375482,5699193	12
1001258	8000561	chr6	144487653	144488268	n287590	-	1378887,5827675,649758,2868349	4
1001259	8000561	chr6	144491673	144491698	n287590,n287614	-	2479032	1
1001260	8000561	chr6	144492241	144493911	n287590,n287614	-	5811083,5176048,3731519,5260546,6171159,2422044,2835140,4010002,6311822,2995532,338845,2487052	12
1001261	8000562	chr3	40782996	40783078	n286977,n284453	+	5148414,5838779	2
1001262	8000562	chr3	40783206	40783231	n286977,n284453	+	5981650	1
1001263	8000563	chr2	128524875	128525162	n266640	+	3964765,3412024,5423205,6389433	4
1001264	8000563	chr2	128527507	128528112	n266640	+	1808418,4143255,170581,5640795	4
1001265	8000564	chr3	134011801	134011966	n412292	-	4817031,1930337,6003651,475340	4
1001266	8000565	chr5	57961337	57961625	n282423	-	721737,188716,1020366,6101425	4
1001267	8000565	chr5	58108976	58109084	n278488,n291520,n286523,n282423	-	3265372,5570141,1647769,2268292	4
1001268	8000565	chr5	58109113	58109138	n278488,n291520,n286523,n282423	-	2333359	1
1001269	8000565	chr5	58109380	58109491	n278488,n291520,n286523,n282423	-	2254385,474156	2
1001270	8000565	chr5	58110566	58110591	n278488,n291520,n286523,n282423	-	4232891	1
1001271	8000565	chr5	58110861	58111181	n278488,n291520,n286523,n282423	-	1364812,4347716,809816	3
1001272	8000565	chr5	57992574	57992706	n282423	-	3798438,3496056,359697,352239	4
1001273	8000565	chr5	58053168	58053195	n282423,n344078	-	4265732,5226398,4793106	3
1001274	8000565	chr5	58053208	58053233	n282423,n344078	-	1600326	1
1001275	8000565	chr5	58107520	58107610	n278488,n291520,n286523,n282423	-	4490798,3406940	2
1001276	8000565	chr5	58107891	58107916	n278488,n291520,n286523,n282423	-	1481285	1
1001277	8000565	chr5	58107965	58107990	n278488,n291520,n286523,n282423	-	1389546	1
1001278	8000566	chr10	18806352	18806503	n296126	-	5572166,5339340,3843504,3462304	4
1001279	8000566	chr10	18806949	18806974	n296126	-	1495908	1
1001280	8000567	chr10	7510870	7510895	n343152,n277326,n343153	-	2410682	1
1001281	8000567	chr10	7511569	7511900	n343152,n277326,n343153	-	2334364,469278,4182495	3
1001282	8000568	chr19	27834646	27835069	n265282	-	3159247,4130239,956790,103853	4
1001283	8000569	chr15	31221018	31221146	n268298,n294283	-	969332,4244602,4750792	3
1001284	8000570	chr15	79719981	79720073	n415123,n283964,n285279	-	4983159,156807,6316903	3
1001285	8000570	chr15	79720128	79721328	n415123,n283964,n285279	-	2409110,5052431,3296567	3
1001286	8000570	chr15	79722297	79722322	n415123,n283964,n285279	-	2620257	1
1001287	8000570	chr15	79722985	79723010	n415123,n283964,n285279	-	1623984	1
1001288	8000571	chr3	83841550	83841790	n266686,n272296,n268000	-	3800417,2208901,3260487	3
1001289	8000571	chr3	83842934	83843124	n266686,n272296,n268000	-	2308705,4105332,213886,199087	4
1001290	8000571	chr3	83843446	83843839	n266686,n272296,n268000	-	1521945,4227470,3242080,6171016	4
1001291	8000573	chr11	83105298	83105329	n414530,n264414	+	108831,359312	2
1001292	8000573	chr11	83105480	83105598	n264414,n343234,n414530	+	2473430,5365822,3283292,800491	4
1001293	8000573	chr11	83107248	83107912	n289358,n343234,n264414,n414530	+	2570970,363536,5924709,2570253	4
1001294	8000573	chr11	83108017	83108092	n289358,n343234,n264414,n414530	+	5569861,3640352,3087866,5311090	4
1001295	8000573	chr11	83108277	83108349	n289358,n343234,n264414,n414530	+	2081505,3274257,81961,1804335	4
1001296	8000574	chr11	41276813	41276954	n287883	+	4702421,2390183,3442122,2624136	4
1001297	8000574	chr11	41278456	41278751	n287883	+	1634745,3293376,4986067,654207	4
1001298	8000574	chr11	41279636	41279991	n287883	+	4363507,5327036,3888194,4228028,4673688,5316636,478125,4651316,3107001,6063797,5890266,3145505	12
1001299	8000576	chrX	148248973	148250507	n285338	+	4087667,1486913,2351237,1020006,4201832,3750128,2670813,4534985	8
1001300	8000577	chr17	29042219	29042244	n296676	+	4250567	1
1001301	8000577	chr17	29042653	29042692	n296676	+	717363,5765739,2360440,2004594	4
1001302	8000577	chr17	29043031	29043698	n296676	+	4470520,3144596,3983496,6218002	4
1001303	8000578	chr11	105150889	105151057	n278460	+	6184277,5763679,5639228,4890684	4
1001304	8000578	chr11	105151910	105152674	n278460	+	2650090,1060336,48369,5970759,4161798,756707,5172764,2842683	8
1001305	8000580	chr11	120076430	120076512	n270853	-	5863606,4625093,5012169,6509042	4
1001306	8000580	chr11	120077894	120078290	n270853	-	814395,2322996,6022576,4117942,3024137,3874133,3507769,2256471,724613,2713750	10
1001307	8000581	chr3	40541591	40543265	n265042,n270281	-	1903730,1977970,5624673,5432673,1384445,1456125,2647968,2612128,210592,525472,1086606,1081486,5689091,5806851,3312805,3438245,5999995,5997435,1686229,1914069,6180493,6339213,3868402,3870962,4905498,4908058,452418,449858,1982951,1691111,4036122,4112922	32
1001308	8000581	chr3	40544469	40544945	n265042,n270281	-	5952402,5924242,2412726,2146486,5988387,5985827,3356366,3333326	8
1001309	8000582	chr6	35202668	35202696	n274515,n414155,n295964,n412197,n412383,n297201	+	5802983,3055892	2
1001310	8000582	chr6	35211179	35211532	n297201,n412383,n295964,n414155,n274515,n412197	+	1166905,3832495,6111199,752722,4064861,1235317,5780932,1664163,3066183	9
1001311	8000582	chr6	35211663	35211911	n297201,n412383,n295964,n414155,n274515,n412197	+	1192330,1301579,5062676,2998381	4
1001312	8000582	chr6	35212281	35213161	n297201,n412383,n295964,n414155,n274515,n412197	+	6412495,3017827,5767766,3176288	4
1001313	8000582	chr6	35202883	35202940	n274515,n414155,n295964,n412197,n412383,n297201	+	1642685,1233793	2
1001314	8000582	chr6	35203014	35203039	n274515,n414155,n295964,n412197,n412383,n297201	+	4987717	1
1001315	8000582	chr6	35210421	35210455	n412383,n412197,n295964,n297201,n414155,n274515	+	1240996,374747,4002011,2010071	4
1001316	8000583	chr6	21982309	21984328	n267758	+	457088,1376622,4313078,3267809,5232512,4728122,2795337,4093216,3595593,4494016,1178403,4983221	12
1001317	8000584	chr2	170713935	170714574	n267821	+	4139889,748114,6334931,5582564	4
1001318	8000585	chr19	40749247	40749374	n264408	-	6192441,5863194,4744170,2744636	4
1001319	8000585	chr19	40754653	40754977	n264408	-	1722660,3554025,226909,2611926	4
1001320	8000586	chr7	149730605	149731176	n285393	-	4752450,6264113,4019770,2811814	4
1001321	8000586	chr7	149739735	149740827	n284675,n285393	-	3997803,6094164,345219,5052309,1010263,2432897,3847009,4030757,1669797,4008121,3984305	11
1001322	8000586	chr7	149740972	149741836	n284675,n285393	-	2542848,2474847,4918874,106919	4
1001323	8000586	chr7	149744323	149744491	n285393,n284675	-	1185541,1683985,6469419,1852471	4
1001324	8000587	chr13	115487938	115488009	n292172	+	1857673,5774504,1339900,2451538	4
1001325	8000587	chr13	115401574	115401599	n292172,n418003	+	2461210	1
1001326	8000587	chr13	115473239	115473267	n292172	+	2417747,2027938,6503176,829651	4
1001327	8000587	chr13	115480013	115480107	n292172	+	1804313,5379508,5314859,4309484	4
1001328	8000587	chr13	115487460	115487664	n292172	+	3753387,194914,512483,1024684	4
1001329	8000589	chr15	76650458	76650504	n288315	+	2015195,5171521	2
1001330	8000589	chr15	76652284	76652332	n288315	+	4767233,4887096,3294846,3259457	4
1001331	8000591	chr2	50152353	50152382	n416250,n270493,n412480,n277441	+	2884804,5071147,1725293,6225390	4
1001332	8000591	chr2	50289036	50289316	n277441,n416250	+	1622561,94436,3594053,3841283	4
1001333	8000591	chr2	50210544	50210661	n412480,n270493	+	3705417,4782518,5351438,6084960	4
1001334	8000591	chr2	50219660	50219685	n270493,n412480,n343834	+	2736036	1
1001335	8000591	chr2	50219760	50219894	n270493,n412480,n343834	+	6097,2570879,2212053	3
1001336	8000591	chr2	50220300	50220495	n270493,n412480,n343834	+	2838839,3589277,752700,1263907	4
1001337	8000591	chr2	50288616	50288732	n277441,n416250	+	1788307,219479,5773428,5085002	4
1001338	8000592	chr9	39095759	39097466	n415428	-	6483484,3502457,2015569,5282193,2368666,2121716,454964,5588949,5162250,3136216,1728188,1363075,1517052,6441614,5300669,4826591,3622774,2266278,3269427	19
1001339	8000592	chr9	39106913	39106982	n415428	-	4695352,1105489,5572728	3
1001340	8000593	chr18	7150422	7150533	n292981,n292662	-	6023231,6096525,6471879,5621769	4
1001341	8000593	chr18	7151089	7151428	n292981,n292662	-	3858820,1206687,1636366,635292	4
1001342	8000595	chrX	66866824	66867117	n289805	+	884969,3494150,2152050,5052417	4
1001343	8000595	chrX	66869058	66869645	n289805	+	1346406,5216237,3207834,5434183	4
1001344	8000596	chr17	35201646	35201802	n413805	+	303203,5172893,5525097,802699	4
1001345	8000597	chr6	89381157	89381528	n286052	-	1248488,5899548,5922,4041089	4
1001346	8000597	chr6	89383208	89384714	n286052	-	2263899,2289280,2235267,2902611,5173855,1266412,1882742,5228054	8
1001347	8000598	chr14	87057822	87059254	n275233	-	2795011,6289629,1819042,384046,4696211,5736595,5865576,3760147,341481,3903267,3185993,890310	12
1001348	8000599	chr9	78023159	78023209	n4722	-	539627,3483703,1013093,1923274	4
1001349	8000600	chr19	21245204	21245250	n285443	-	2441663,1757865	2
1001350	8000600	chr19	21260932	21260997	n266321	-	5395935,2504706,4190909,2089418	4
1001351	8000600	chr19	21261612	21261721	n266321	-	1901028,660531,1178332,259597	4
1001352	8000600	chr19	21279421	21279483	n266321	-	1923497,181590,2989623,2551674	4
1001353	8000600	chr19	21322836	21322861	n266321	-	4669744	1
1001354	8000600	chr19	21236641	21236666	n286916,n266321	-	1654375	1
1001355	8000600	chr19	21237021	21237466	n286916,n266321	-	6375071,1421890,3726743,5223628,1384161,119770,5585792,1387843,2150833,6263642,6503559	11
1001356	8000600	chr19	21237685	21238075	n286916,n266321	-	4130938,782306,372700,743993	4
1001357	8000600	chr19	21239763	21239825	n285443,n266321,n343645	-	965995,5290542	2
1001358	8000601	chr1	155251357	155251678	n416866,n415470,n343687,n267067,n264139,n267600	-	387553,3553,4850993,4830513,564320,124000,4312547,4701667,2410008,2412568,2538117,2776197,2944576,3046976,3434182,3431622,71317,73877,4199164,3943164,6489884,6484764,3438977,3551617	24
1001359	8000601	chr1	155261282	155261307	n415470	-	79132	1
1001360	8000601	chr1	155254828	155254907	n264139,n267067,n267600,n343687,n415470,n416866	-	3796326,3783526,2500962,6363891,3597198,3594638,4823813,4493573	8
1001361	8000603	chr8	75072333	75072358	n267493,n296362	+	3632308	1
1001362	8000603	chr8	75072433	75072849	n267493,n296362	+	5482753,5678961,1658295,797601,2170163,1108048,1439966,5939461,3478150	9
1001363	8000603	chr8	75073127	75073613	n267493,n296362	+	3175975,4738295,5932053,1762998,3692633,2173114	6
1001364	8000603	chr8	75074146	75075394	n267493,n296362	+	1481271,5060164,3585417,5568138,5541110,1240647,4337191,2131149	8
1001365	8000604	chr4	32646720	32647449	n414208	-	4284293,2684670,1449772,1923359,5232246,1042351,251356,2246090	8
1001366	8000604	chr4	32648564	32648872	n414208	-	2912191,5616177,4594070,5721612	4
1001367	8000604	chr4	32650081	32650194	n414208	-	2231248,2812307,1886231,4824245	4
1001368	8000604	chr4	32652498	32652529	n414208	-	5210706,2222850,4724141,2971626	4
1001369	8000604	chr4	32655668	32658505	n293670,n414208	-	4214683,1912695,3549118,589096,6032962,4198649,1788682,2388060	8
1001370	8000604	chr4	32658558	32658627	n293670,n414208	-	3497348,4144683,4620806,3916926	4
1001371	8000605	chr14	22010044	22011449	n267632	+	6344524,648405,2213265,2826450,5320297,4942119,5923448,4204660,3322526,59421,4647197,5684085	12
1001372	8000606	chr10	93759999	93761102	n278555,n415226	-	5113173,5584758,6185331,1142441,3240809,3968996,4980475,3347643,4918098,2289218,3637040,1602033,5856284,2372290	14
1001373	8000607	chr8	72556381	72558057	n275143	-	2929563,451172,490464,4852790,301496,132269,1391538,2751791,6070111,6292115,4746402,2939985,3834583,1350628	14
1001374	8000610	chr3	141383159	141385184	n279778	+	4695170,4447916,4582687,4780793,1834874,5392975,2000780,4005954,5242758,813737,5341450,5471760,4840223,2619512,4849292,2484792	16
1001375	8000612	chr2	112188274	112188531	n288219	-	1683064,6225739,4975478,3631704	4
1001376	8000613	chr12	106572130	106572293	n290928	-	5135906,5378186,1418635,210247	4
1001377	8000614	chr7	123087785	123088625	n269600	-	6324981,4878715,456262,3240141	4
1001378	8000615	chr9	65660473	65660893	n277882	-	165007,4260446,1162326,1387908	4
1001379	8000616	chr4	115800237	115804537	n270797	+	2688975,2641768,2941084,5183510,1475978,870718,2153593,1454385,3861624,1809684,1111503,5996687	12
1001380	8000617	chr7	85726278	85727644	n267314	-	5600188,2203165,6261062,5237503,4540272,4962538,4227607,3219695	8
1001381	8000617	chr7	85828648	85828787	n280359,n267314	-	5146554,503380,4801812,3353892	4
1001382	8000617	chr7	85854369	85854443	n267314	-	3902687,1476396,4892913,6312067	4
1001383	8000617	chr7	85855828	85855859	n267314	-	2156388,3173535,3834324,2362385	4
1001384	8000617	chr7	85857126	85857367	n267314	-	580329,4680820,4345662,3066683,4233375,2169693,6204705	7
1001385	8000617	chr7	85858991	85859162	n267314	-	1562083,4877621,4195551,5558570	4
1001386	8000617	chr7	85862968	85863086	n267314	-	2765569,1998507,508496,2975888	4
1001387	8000617	chr7	85871986	85872351	n280134	-	929517,4355031,3005101,5080783	4
1001388	8000617	chr7	85876355	85876597	n290295,n280359,n280134	-	5643130,1276770,2631372,3796640	4
1001389	8000617	chr7	85876622	85876788	n290295,n280359,n280134	-	2589217,2744840,2949346,3142236,3033927,3722044,3981587	7
1001390	8000617	chr7	85730318	85730379	n267314	-	5466028,3670332,4432553,3637993	4
1001391	8000617	chr7	85882861	85882886	n290295,n280359,n280134	-	951321	1
1001392	8000617	chr7	85732298	85732693	n280359	-	4803993,5935907,5006743,2589386	4
1001393	8000617	chr7	85736192	85736223	n344245	-	5530087,2114792,1475284,644001	4
1001394	8000617	chr7	85739327	85739429	n267314,n280359,n344245	-	4209651,1538968	2
1001395	8000617	chr7	85802551	85802619	n267314,n280359	-	863257,3281996,2029581,479944	4
1001396	8000617	chr7	85802758	85802853	n280359	-	1267816,215335,5135985,656867	4
1001397	8000617	chr7	85805509	85805544	n280359,n267314	-	1818292,4460336,3892119,5855985	4
1001398	8000619	chr1	176431747	176433281	n290632	-	1587879,2085799,3697530,6084067,51881	5
1001399	8000619	chr1	176433548	176433705	n290632	-	4890315,5017875	2
1001400	8000620	chr16	27318256	27319771	n280440	-	2415189,2972607,4225704,3192770	4
1001401	8000620	chr16	27324599	27324738	n280440	-	6371231,6356884,4211514,2307790	4
1001402	8000620	chr16	27326537	27326635	n280440	-	4870127,891453,1616645,2694838	4
1001403	8000621	chr4	126377015	126377289	n285781,n267587	+	3831431,3640888,3692147,4579587	4
1001404	8000621	chr4	126378136	126380186	n285781,n267587	+	4398418,590214,1566743,6246245,6401609,752799	6
1001405	8000621	chr4	126380328	126381087	n285781,n267587	+	1690317,2012226,3712686,2231261,5061954,4283800	6
1001406	8000622	chr5	124489175	124489251	n265407	+	2936636,3518476,3672903	3
1001407	8000623	chr9	63068326	63068351	n280726	-	925086	1
1001408	8000623	chr9	63068538	63069492	n280726	-	321197,3887091,5748608,85976,1084811,2829982,6047142	7
1001409	8000624	chr1	130271703	130272558	n272330	-	6473271,1945934,4360726	3
1001410	8000624	chr1	130275556	130276054	n272330	-	1520796,1625785,6511454,123048,174206,5430104,4148188,837824	8
1001411	8000625	chr9	99208427	99210779	n270101	+	3127127,2094805,3449728,303852,4826480,2217905,4153943,2700833	8
1001412	8000626	chr6	84363059	84363235	n421351	-	137485,2615955,3627604,4491745	4
1001413	8000626	chr6	84370402	84370474	n421351	-	468922,6236676,3546467,5216347	4
1001414	8000626	chr6	84371516	84371545	n421351	-	1107993,4461565,647333,1724726	4
1001415	8000626	chr6	84373565	84373676	n421351	-	334829,5006408,993396,142664	4
1001416	8000627	chrX	166411284	166411867	n290288	+	3451752,590704,1147600,1339600,5334921,5329801	6
1001417	8000627	chrX	166412002	166413920	n290288	+	4583764,4586324,1987720,1990280,1142099,1177939,2887701,2874901,5791330,5745250,5030574,166723,1772350,516841,6490365,2758039,4283575,6134791,3927501,1674421,4001632,3489400,4054414,4533608,3478817,5971898,5917311,1624207,154145,3149145,5122835,2486617,943942,5845814	34
1001418	8000628	chr5	69654860	69655051	n288491	-	1284802,4149046,2270536,2819744	4
1001419	8000629	chr5	77397672	77397863	n269322	+	6523544,3829892,5335904,2042203	4
1001420	8000630	chr9	56904519	56904698	n412089,n413730	-	5032489,3874914	2
1001421	8000630	chr9	56904750	56904809	n412089,n413730	-	4795809,4750951	2
1001422	8000630	chr9	56905020	56905049	n269768,n412089,n413730	-	2664245,4204855,5013744,3293581	4
1001423	8000630	chr9	56905108	56905597	n269768,n412089,n413730	-	1344752,1468732,6416792,2573786,4609562,5980219,304667,2800670,19171,1640798,2549604,4269360	12
1001424	8000630	chr9	56919466	56919577	n413730,n412089,n269768	-	6444639,1801462	2
1001425	8000630	chr9	56919626	56919703	n413730,n412089,n269768	-	4851081,252144	2
1001426	8000632	chr7	81703005	81703241	n280055	+	1686669,73108,1422068,3513885	4
1001427	8000632	chr7	81703594	81704002	n280055	+	4040800,619958,69646,5829737	4
1001428	8000632	chr7	81704588	81704721	n280055	+	4242121,2881891,6542907,1463475	4
1001429	8000633	chr4	129060028	129060053	n281765,n273806,n343932	+	2705588	1
1001430	8000633	chr4	129060131	129060209	n281765,n273806,n343932	+	1926032,4079285,5984454,3803496	4
1001431	8000633	chr4	129071236	129071273	n273806,n343932,n281765	+	4476553,5618118,4980601,2315626	4
1001432	8000633	chr4	129071274	129071346	n273806,n343932,n281765	+	1324785,5370637,4909569,500001	4
1001433	8000633	chr4	129071389	129072294	n273806,n343932,n281765	+	4932550,4446761,698584,6016895	4
1001434	8000634	chr11	75153397	75153428	n279876	-	2374289,4890750,630504	3
1001435	8000634	chr11	75153560	75153770	n279876	-	5380668,607120,6403603,5166974	4
1001436	8000635	chr9	47637350	47640057	n278009	+	4531624,187848,6077258,1415499,2489131,272089,4764610,943163,5709565,2180220,5439197,1374337,6488102,1984370,2971181,4930665	16
1001437	8000636	chr5	15730894	15733602	n284433	+	963753,3311271,6149612,4954375,5341436,1776287,645712,534124	8
1001438	8000637	chr9	64195437	64196016	n285269	-	3656521,4224597,1434378,2545762,6032559,5699851,2653171,9400	8
1001439	8000638	chr4	16169111	16169174	n280999	+	5968015,3907138,3802466,1501001,3162213,5781139,3049530	7
1001440	8000638	chr4	16179627	16179711	n280999	+	1567713,1513155,2337548,1712426	4
1001441	8000638	chr4	16181899	16181947	n280999	+	3594296,2900569,4621057,526892	4
1001442	8000638	chr4	16192233	16192757	n280999	+	3854412,2435860,5842068,850533	4
1001443	8000638	chr4	16091306	16091335	n266673,n279643,n280999,n281305	+	3936794,3842170	2
1001444	8000638	chr4	16091346	16092043	n266673,n279643,n280999,n281305	+	1251477,5838005,4869856,5083916,5929694,3151715,1418774,5850330,2774836,6548349,3982576	11
1001445	8000638	chr4	16092530	16092625	n266673,n279643,n280999,n281305	+	3076569,2180035,5091523,865591	4
1001446	8000638	chr4	16099994	16100107	n266673,n280999	+	3874968,5329437,474914,2579857,3681951,733982,2400482,4840713	8
1001447	8000638	chr4	16119332	16120295	n266673	+	4790140,149220,4823255,2103896,2757952,3495700,2886081,381096	8
1001448	8000638	chr4	16138010	16138040	n280999	+	386380,3908425,393238,1268222	4
1001449	8000639	chr4	104849631	104851688	n272322	+	6203114,5442975,1288580,1350334,79745,5924965,2257146,384635,4102514,626132,1237066	11
1001450	8000642	chr11	93994808	93994868	n277684	+	3693199,3349837,4608815,1180858	4
1001451	8000642	chr11	94011151	94011263	n277684	+	5690595,2717744,5227396,686900	4
1001452	8000642	chr11	94012652	94012682	n277684	+	1043182,3770128,5286024,1729490	4
1001453	8000642	chr11	94016769	94016811	n277684	+	507910,1573170,1811781,6292371	4
1001454	8000642	chr11	94016891	94017035	n277684	+	4135161,4335628,4373250,6509074	4
1001455	8000642	chr11	93999818	93999873	n277684	+	4545479,4430498	2
1001456	8000643	chr1	121687365	121691217	n270654	-	2603839,1499407,106401,1092312,124569,1334903,5000161,543026,5165561,948684,718041,3492688,4771979,2772754,6080981,4654113	16
1001457	8000644	chr2	60079497	60081118	n277417,n286590,n279737	+	2448351,6502770,2974299,5385630,326241,3080624,5741160,5359553	8
1001458	8000644	chr2	60081155	60081180	n277417,n286590,n279737	+	6378	1
1001459	8000644	chr2	60081225	60081578	n277417,n286590,n279737	+	4546360,1288431,4194972	3
1001460	8000644	chr2	60083768	60085807	n279737,n286590	+	5085660,2167255,5014244,799595,3783568,5593994,2627662,4956861	8
1001461	8000644	chr2	60087580	60088619	n279737,n286590	+	6059915,5915470,5422280,581684	4
1001462	8000645	chr19	10720255	10720429	n292329	-	6463718,3913666,678909,1981132	4
1001463	8000645	chr19	10721372	10721459	n292329	-	1825807,5468512,2141144,52966	4
1001464	8000645	chr19	10722428	10722511	n292329	-	2101554,567352,352598,4597596	4
1001465	8000647	chr10	52758937	52759866	n274055	+	2491128,2204349,4696406,6530436,2657426,5159672,6547155,2394690	8
1001466	8000648	chr3	95744143	95746291	n272692	+	98902,5347223,3220365,3625998,1962350,2783120,1296214,6147019	8
1001467	8000649	chr13	4356851	4357078	n265507	-	1215542,4240119,5026587	3
1001468	8000649	chr13	4357161	4358395	n265507	-	6493388,175527,316395,1763213,732876,2701095,1853727,5230126,294614,6391001,4081446,2191981,3002744,4547834	14
1001469	8000650	chr17	86000029	86000589	n413296,n416038,n413316,n419249,n343567	-	185514,157414,2854755,5459673	4
1001470	8000650	chr17	86008910	86008972	n416039,n416036,n416035,n414016,n413288,n268186,n413236,n413309,n419251,n268071,n423429,n419252,n413323,n423430,n413240,n413303,n413248,n413279	-	21419,1988443	2
1001471	8000650	chr17	86009139	86009642	n416039,n416036,n416035,n414016,n413288,n268186,n413236,n413309,n419251,n268071,n423429,n419252,n413323,n423430,n413240,n413303,n413248,n413279	-	4194966,1385971,5763786	3
1001472	8000650	chr17	86009986	86010435	n416039,n416036,n416035,n414016,n413288,n268186,n413236,n413309,n419251,n268071,n423429,n419252,n413323,n423430,n413240,n413303,n413248,n413279	-	579373,6493966,6198884,4941779	4
1001473	8000650	chr17	86010700	86010884	n416039,n416036,n416035,n414016,n413288,n268186,n413236,n413309,n419251,n268071,n423429,n419252,n413323,n423430,n413240,n413303,n413248,n413279	-	4454698,210871,2158888	3
1001474	8000650	chr17	86011216	86011241	n416039,n416036,n416035,n414016,n413288,n268186,n413236,n413309,n419251,n268071,n423429,n419252,n413323,n423430,n413240,n413303,n413248,n413279	-	1899649	1
1001475	8000650	chr17	86011432	86012209	n416039,n416036,n416035,n414016,n413288,n268186,n413236,n413309,n419251,n268071,n423429,n419252,n413323,n423430,n413240,n413303,n413248,n413279	-	3073408,3080130,1879698,5795725,4649957,2616917,6272893,4839656,5275696,4481587,3705344	11
1001476	8000650	chr17	86001330	86001355	n413296,n416038,n413316,n419249,n343567	-	3486958	1
1001477	8000650	chr17	86012297	86012322	n416039,n416036,n416035,n414016,n413288,n268186,n413236,n413309,n419251,n268071,n423429,n419252,n413323,n423430,n413240,n413303,n413248,n413279	-	6382828	1
1001478	8000650	chr17	86012349	86012987	n416039,n416036,n416035,n414016,n413288,n268186,n413236,n413309,n419251,n268071,n423429,n419252,n413323,n423430,n413240,n413303,n413248,n413279	-	3888220,1215305,3104265,1604467,2337131,2784937,6422861,5661756,2382794	9
1001479	8000650	chr17	86013101	86013217	n416039,n416036,n416035,n414016,n413288,n268186,n413236,n413309,n419251,n268071,n423429,n419252,n413323,n423430,n413240,n413303,n413248,n413279	-	6170745,5146486	2
1001480	8000650	chr17	86013987	86014028	n419253,n268071,n413279,n416039,n413288,n413248,n419251,n413309,n416036,n413296,n413240,n416038,n413316,n419249,n343568,n419252,n413303,n416035,n343036,n423430,n413323,n423429,n423428,n419250,n414018,n411798,n413236,n414016,n343569	-	4601022,2189732,4007299,6412026	4
1001481	8000650	chr17	86014032	86014059	n419253,n268071,n413279,n416039,n413288,n413248,n419251,n413309,n416036,n413296,n413240,n416038,n413316,n419249,n343568,n419252,n413303,n416035,n343036,n423430,n413323,n423429,n423428,n419250,n414018,n411798,n413236,n414016,n343569	-	5197773,5591590,5152021	3
1001482	8000650	chr17	86014081	86014134	n419253,n268071,n413279,n416039,n413288,n413248,n419251,n413309,n416036,n413296,n413240,n416038,n413316,n419249,n343568,n419252,n413303,n416035,n343036,n423430,n413323,n423429,n423428,n419250,n414018,n411798,n413236,n414016,n343569	-	3461678,3340265	2
1001483	8000650	chr17	86014767	86014812	n419253,n268071,n413279,n416039,n413288,n413248,n419251,n413309,n416036,n413296,n413240,n416038,n413316,n419249,n343568,n419252,n413303,n416035,n343036,n423430,n413323,n423429,n423428,n419250,n414018,n411798,n413236,n414016,n343569	-	2387283,5427781	2
1001484	8000650	chr17	86001363	86001388	n413296,n416038,n413316,n419249,n343567	-	3443604	1
1001485	8000650	chr17	86014938	86014993	n419253,n268071,n413279,n416039,n413288,n413248,n419251,n413309,n416036,n413296,n413240,n416038,n413316,n419249,n343568,n419252,n413303,n416035,n343036,n423430,n413323,n423429,n423428,n419250,n414018,n411798,n413236,n414016,n343569	-	1924288,3108221	2
1001486	8000650	chr17	86015053	86015078	n419253,n268071,n413279,n416039,n413288,n413248,n419251,n413309,n416036,n413296,n413240,n416038,n413316,n419249,n343568,n419252,n413303,n416035,n343036,n423430,n413323,n423429,n423428,n419250,n414018,n411798,n413236,n414016,n343569	-	1459774	1
1001487	8000650	chr17	86015083	86015173	n419253,n268071,n413279,n416039,n413288,n413248,n419251,n413309,n416036,n413296,n413240,n416038,n413316,n419249,n343568,n419252,n413303,n416035,n343036,n423430,n413323,n423429,n423428,n419250,n414018,n411798,n413236,n414016,n343569	-	3350471,531587,1258659,2364665,4047141,2675015,967448,4354297	8
1001488	8000650	chr17	86015791	86016610	n419253,n268071,n413279,n416039,n413288,n413248,n419251,n413309,n416036,n413296,n413240,n416038,n413316,n419249,n343568,n419252,n413303,n416035,n343036,n423430,n413323,n423429,n423428,n419250,n414018,n411798,n413236,n414016,n343569	-	6033394,1308619,1231092,6033495,5483106,5480000,1079626,5826260	8
1001489	8000650	chr17	86016718	86016974	n419253,n268071,n413279,n416039,n413288,n413248,n419251,n413309,n416036,n413296,n413240,n416038,n413316,n419249,n343568,n419252,n413303,n416035,n343036,n423430,n413323,n423429,n423428,n419250,n414018,n411798,n413236,n414016,n343569	-	4602407,6407105,290459,3950889,5557279,106853,2649160,5009393	8
1001490	8000650	chr17	86017465	86017561	n343036,n413248,n419253,n343569,n413303,n413279,n416038,n413240,n413296,n343567,n423428,n419250,n414018,n411798,n416035,n416036,n416039,n414016,n419252,n423430,n413323,n423429,n268071,n413288,n413236,n413309,n419251	-	4139919,3689242,1914013,1650799,759983,5966346	6
1001491	8000650	chr17	86017571	86017596	n343036,n413248,n419253,n343569,n413303,n413279,n416038,n413240,n413296,n343567,n423428,n419250,n414018,n411798,n416035,n416036,n416039,n414016,n419252,n423430,n413323,n423429,n268071,n413288,n413236,n413309,n419251	-	1488898	1
1001492	8000650	chr17	86001806	86001831	n413296,n416038,n413316,n419249,n343567	-	1149500	1
1001493	8000650	chr17	86017635	86017665	n343036,n413248,n419253,n343569,n413303,n413279,n416038,n413240,n413296,n343567,n423428,n419250,n414018,n411798,n416035,n416036,n416039,n414016,n419252,n423430,n413323,n423429,n268071,n413288,n413236,n413309,n419251	-	4313034,1181772	2
1001494	8000650	chr17	86017922	86018731	n343036,n413248,n419253,n343569,n413303,n413279,n416038,n413240,n413296,n343567,n423428,n419250,n414018,n411798,n416035,n416036,n416039,n414016,n419252,n423430,n413323,n423429,n268071,n413288,n413236,n413309,n419251	-	6069504,1973270,1881179,5966096,5292798,3948883,6305361,4374630,4950729,4164802,3647102,4948293,3808010,5333458,5046942,3920021,3858884,4890820,2803918,2410686	20
1001495	8000650	chr17	86006741	86007213	n419250,n423428,n414018,n411798	-	4344496,840129,5096719,784340,351754,2510647,4740747,120137	8
1001496	8000650	chr17	86008470	86008786	n416039,n416036,n416035,n414016,n413288,n268186,n413236,n413309,n419251,n268071,n423429,n419252,n413323,n423430,n413240,n413303,n413248,n413279	-	2150860,6308470,2066596,4859545,4341377,713953,4134029,3442877,1450706,3225704,2648324,3544924,2674898,6421091	14
1001497	8000652	chr1	37717699	37718745	n292644	+	3414521,5774583,300010,572170	4
1001498	8000652	chr1	37719360	37719441	n292644	+	5022894,939722,1206202,4958277	4
1001499	8000656	chr5	68224815	68225144	n270248	-	3538548,6069522,6201056,4384301	4
1001500	8000656	chr5	68227629	68228044	n270248	-	4677795,3580470,117933,978408	4
1001501	8000658	chr2	62805360	62805964	n278943	-	303697,2997818,2219991,3164244	4
1001502	8000658	chr2	62806674	62807081	n278943	-	6521953,2355357,467662,3143419	4
1001503	8000659	chr15	73448629	73449404	n265842	-	3943567,3132707,2514895,1557128	4
1001504	8000660	chr10	82335151	82335673	n267765,n265511	+	2130504,1852551,3206753,5564634	4
1001505	8000660	chr10	82336912	82337337	n267765,n265511	+	6161402,959523,2845024,2786466	4
1001506	8000660	chr10	82337553	82337923	n267765,n265511	+	2312880,3281701,4531585,1283759	4
1001507	8000660	chr10	82342098	82342168	n265511	+	289894,5159050,4460123,3680644	4
1001508	8000660	chr10	82344834	82345087	n265511	+	1989271,6428556,1677904,1025371	4
1001509	8000661	chr7	132210591	132211132	n265914	-	5199598,5197360,1558742,4800730	4
1001510	8000662	chr10	41900276	41900527	n282855,n416967,n275505,n295830	-	4105721,3821114,6436559,1982878	4
1001511	8000663	chr5	38212039	38212559	n424048	+	4219712,438836,6531136,4917919,4392348,4386200,3885137,851754	8
1001512	8000664	chr9	71772308	71772333	n267178,n268402	-	5415483	1
1001513	8000664	chr9	71772936	71773564	n267178,n268402	-	6418837,2108733	2
1001514	8000665	chr16	43565102	43565983	n276740	+	2852672,3963796,700258,4259635	4
1001515	8000666	chr11	77041581	77041879	n276415,n276428	+	2620691,3877121,4317857	3
1001516	8000666	chr11	77042568	77042877	n276415,n276428	+	3341625,352000,2231262,2996655	4
1001517	8000667	chr3	121749500	121749688	n270827	+	5684090,2320845,2960979,6537362,973751	5
1001518	8000667	chr3	121790694	121790788	n269234	+	3552596,5497957,1169238,3957947	4
1001519	8000667	chr3	121799210	121800631	n270827	+	182954,5299928,4942767,6182134,3976578,776066,4342905,5599830,991651,3313713,248998,5443943,3948893,5077199,4295561,3949349	16
1001520	8000667	chr3	121751457	121751561	n270827	+	4740057,4799242,56704,4738744	4
1001521	8000667	chr3	121777398	121777507	n269234	+	6355008,1117125,4843396,4430557	4
1001522	8000668	chr2	61546169	61546194	n270552	-	4000770	1
1001523	8000668	chr2	61546624	61549522	n270552	-	2853678,2649670,5837908,404279,3742142,4802387	6
1001524	8000669	chr18	35821116	35821586	n294947	-	4121873,5801563,6246856,5504358,2115121,4882431,1788812,2462050,2089741,1097817,836365	11
1001525	8000670	chr7	75460933	75461104	n293076	-	2261269,5969486,5282468,675905	4
1001526	8000671	chr8	83537806	83538541	n411772	+	1796256,3565881,2350328,5411084,4970297,3284060,2717932,3640550,6073616,4757187,477646,2656115	12
1001527	8000671	chr8	83538740	83538848	n411772	+	2130600,2061356,1963152,1002214	4
1001528	8000671	chr8	83561544	83562116	n411772	+	6190688,697370,953272,4485123,1520676,2042044,6208883,702527	8
1001529	8000672	chr2	26099140	26100275	n293697	-	220505,2375347,5161085,808049	4
1001530	8000672	chr2	26101555	26101775	n293697	-	526885,4028492	2
1001531	8000673	chr12	89672575	89672600	n263642	-	1351236	1
1001532	8000673	chr12	89672648	89673283	n263642	-	2234181,2002504,4322113,2784557,722488,2637548,4600842,457885,4506924,5057266,6544405	11
1001533	8000673	chr12	89679339	89679448	n296213,n263642	-	1456206,5378697	2
1001534	8000673	chr12	89679537	89679606	n296213,n263642	-	42930,5064791	2
1001535	8000673	chr12	89679635	89679660	n296213,n263642	-	3354940	1
1001536	8000673	chr12	89680633	89680662	n263642,n296213	-	1839694,4233968	2
1001537	8000674	chrX	72952327	72953783	n281013	-	1238831,1024146,6433572,2889362,854355,3145170	6
1001538	8000674	chrX	72973529	72973952	n290251,n291420,n268143,n284924,n281013	-	6421999,6294041,5852422,1470556,5907276,4099375,5344147,1243290	8
1001539	8000674	chrX	72954653	72956021	n281013	-	2832014,3830095,4091918,2330212,4220462,2413266,6081830,6048283,1855096	9
1001540	8000674	chrX	73008969	73009109	n283571,n267142,n290251,n268143,n281013	-	640544,771104,3853324,3855884,6436848,6459888,3156655,3154095	8
1001541	8000674	chrX	73009571	73009812	n283571,n267142,n290251,n268143,n281013	-	3436422,3438982,4054273,4279553,5652187,5508827,4937079,4934519,5307528,5072008,1695167,1618367,345079,616439,1977681,1975121,4419778,4911298,2115007,2112447	20
1001542	8000674	chrX	73009876	73009962	n283571,n267142,n290251,n268143,n281013	-	1076084,1083764,4032461,3953101,4230317,4240557,5511135,5403615,6484602,197241,2450030,2176110,5145632,5104672,25645,53805	16
1001543	8000674	chrX	72972424	72972519	n290251,n291420,n268143,n284924,n281013	-	5445864,3385957	2
1001544	8000674	chrX	72972666	72972765	n290251,n291420,n268143,n284924,n281013	-	1668191,5241373	2
1001545	8000675	chr5	30114362	30114387	n274776,n275409	+	2295070	1
1001546	8000675	chr5	30114448	30115395	n274776,n275409	+	4125115,91437,5551152,369571,5130284,4435130	6
1001547	8000675	chr5	30115564	30115589	n274776,n275409	+	609728	1
1001548	8000677	chr6	45279524	45279782	n274883	+	3118285,6283329,2003267	3
1001549	8000680	chr2	105002164	105002421	n292999	+	1416395,6275580,471137,5474472	4
1001550	8000681	chrX	158290293	158291378	n289819	-	551930,3978606,1898156,31202,1698948,6255137,4441342,4977349	8
1001551	8000682	chrX	147796880	147797000	n274583	+	4292512,2101014,5517277,4542009	4
1001552	8000682	chrX	147798265	147798715	n274583	+	1686879,1961507,1378525,3380084	4
1001553	8000683	chr16	31197865	31198177	n288597,n284885	-	3733402,1870761,5998431,2922355	4
1001554	8000683	chr16	31199115	31199301	n288597,n284885	-	4207422,5927523,6149716,5162590	4
1001555	8000683	chr16	31199512	31199537	n288597,n284885	-	457349	1
1001556	8000683	chr16	31199669	31200401	n288597,n284885	-	2462480,1238464,4670386,5570129,5748211,327387	6
1001557	8000683	chr16	31200483	31201024	n288597,n284885	-	3231936,1189515,6155223,6538716,308022,446539,3180728,608470,5716165	9
1001558	8000684	chr4	32541304	32541666	n286352	+	1264979,1229777,1771650,909913	4
1001559	8000684	chr4	32543503	32544061	n286352	+	3527939,5439574,2262630	3
1001560	8000687	chr1	87828377	87828402	n415912,n343744,n284210,n198440	+	6199278	1
1001561	8000687	chr1	87825786	87825914	n415912,n343744,n284210,n198440	+	5405671,5559753,1463859	3
1001562	8000687	chr1	87827649	87827846	n415912,n343744,n284210,n198440	+	4700251,4287003,1495767,227584	4
1001563	8000688	chr16	76428022	76429125	n278404	-	5815477,4750916,667910,6105910,3614799,640018,3799095,5678102,1697627,6318486,5851681,5615728,963439,3145403,386227,845659,710867,3850896,1874134,901290,1250943,4317339,2657598,3312915	24
1001564	8000688	chr16	76431509	76431559	n278404	-	1986931,2514551,6490049,5091247	4
1001565	8000688	chr16	76432241	76432267	n278404	-	5336723,5971767	2
1001566	8000688	chr16	76434817	76434889	n278404	-	6368801,3716630,5727875,1624395	4
1001567	8000688	chr16	76437101	76437183	n278404	-	5741844,5796992,1353332,5241114	4
1001568	8000688	chr16	76503044	76503110	n278404	-	6254899,3135164,2074682,1171309	4
1001569	8000689	chr16	15858150	15858716	n278192	+	5792221,3889913,6472995,3977728,2530268,2810007,5139385,1921838	8
1001570	8000690	chr4	151277073	151278457	n284514	+	2085472,4333184,3587272,5050493,2091261,4534958,365410,4882996	8
1001571	8000691	chr1	30877936	30880301	n288761	-	201463,5956128,4934081,2207583,3918898,3381176,2667705,5475207,3886592,1514975,1117636,4212051	12
1001572	8000692	chr1	93813003	93816037	n291639	+	5484863,3628417,2940873,188657,3333427,3181364,3314118,5127066	8
1001573	8000693	chr5	123031618	123031807	n286986	+	4840571,1370880,2971506,2143943	4
1001574	8000693	chr5	123034473	123034815	n286986	+	6508666,4566325,1138637,4783234	4
1001575	8000696	chr7	133323316	133325131	n284478	-	2733945,4840400,2211283,1831970,2066055,5163838,554141,4065493	8
1001576	8000697	chr11	54760552	54763511	n266714	-	5513307,6130810,2111821,3929313,735771,4354877,1157954,4229794,1398476,836683,5899935,5824852	12
1001577	8000698	chr8	38166887	38166912	n291455,n296879,n422192	-	1891601	1
1001578	8000698	chr8	38167279	38167304	n291455,n296879,n422192	-	5177720	1
1001579	8000698	chr8	38167876	38168399	n291455,n296879,n422192	-	2103139,1024140,5325571,3568489	4
1001580	8000699	chr11	115960370	115961167	n270389	+	4340329,780373,3006150,4713521,2186061,4179363,2044944,3696281,672536,5994248,4454707,6345341	12
1001581	8000700	chr6	148780104	148781594	n295144	+	3635213,4976289,2786226,5265389,5005670,3661340,591784,3725645	8
1001582	8000701	chr17	67432666	67433213	n275481	-	1057307,2666656,4415211,180257	4
1001583	8000703	chr2	122527835	122527894	n412640	+	6287698,199761,911033,4369251	4
1001584	8000703	chr2	122543654	122543739	n264549,n419931,n292975,n412640,n419932,n264538,n413103,n413156	+	3037740,2025442,540933,5781102	4
1001585	8000703	chr2	122543907	122543956	n264549,n419931,n292975,n412640,n419932,n264538,n413103,n413156	+	3872126,1548180,4109228	3
1001586	8000703	chr2	122545028	122545083	n264538,n264549,n413103,n419932	+	4252451,3108004,4877073,892392	4
1001587	8000703	chr2	122546251	122546303	n264549,n419932,n264538,n413103	+	4406226,5709549,5207915,251529	4
1001588	8000703	chr2	122546433	122546557	n264549,n419932,n264538,n413103	+	607056,3412234,710543,2546670	4
1001589	8000703	chr2	122528653	122528718	n419931,n419932,n264549,n292975	+	337609,5412695,2756234,3641734	4
1001590	8000703	chr2	122529980	122530059	n292975,n419931,n413103,n413156	+	2078857,2953341,3536235,892265	4
1001591	8000703	chr2	122532897	122532935	n264549,n413156,n419932,n413103,n292975,n419931,n412640	+	4817149,2311293,6427769,37522	4
1001592	8000703	chr2	122533819	122533860	n264538,n292975,n419931,n413156,n412640	+	4809969,2370106,2656894,474178	4
1001593	8000704	chr6	69000949	69001310	n266083,n421306	-	4179319,4030058,1830283,3959209	4
1001594	8000705	chr3	89210156	89210425	n416291,n416292	+	4002341,2466943,3384533,3028334	4
1001595	8000706	chr19	4595824	4596244	n266353	+	559564,4909155,641167	3
1001596	8000707	chr13	78293216	78296302	n281785	+	654660,5898031,1610033,160456,403689,1465047,2638104,2111111	8
1001597	8000708	chr8	115175941	115177373	n265333	+	628044,952785,5076725,4936641,2652659,1907417,4265796,2876289	8
1001598	8000710	chr5	115351977	115353696	n266295	+	5475149,858563,4910421,310946,2381267,4050318,3545262,6149007,2951221,6133044,2451658,5537893	12
1001599	8000711	chr19	53398227	53400157	n264020	-	5876858,5219437,83037,6490767,6283675,4840151,824009,4879677,1645399,2582109,2130851,749803	12
1001600	8000712	chr8	47918608	47919192	n274657	-	748603,2962252,2008055,3578614	4
1001601	8000713	chr7	3583817	3583995	n271759	-	3764833,701906,2210489,2647542	4
1001602	8000713	chr7	3595924	3595964	n269386,n271759,n412420,n412160	-	5472875,253163	2
1001603	8000713	chr7	3596014	3596174	n269386,n271759,n412420,n412160	-	1556061,5059517,2502236	3
1001604	8000713	chr7	3596435	3596460	n412160	-	2338860	1
1001605	8000713	chr7	3585210	3585265	n271759	-	3525501,2834637,3955785,3560173	4
1001606	8000713	chr7	3586390	3587045	n271759	-	2876059,4176286,3542027,4675097	4
1001607	8000713	chr7	3594078	3594469	n269386,n271759,n412420,n412160	-	4240404,5459441,5774237,194888,3335845,2688434,5730364,5107970	8
1001608	8000713	chr7	3594847	3594876	n269386,n271759,n412420,n412160	-	34704,2604117,2010224,4575995	4
1001609	8000713	chr7	3595415	3595686	n269386,n271759,n412420,n412160	-	579646,2783112,6548524,3374099,1596102	5
1001610	8000713	chr7	3595701	3595726	n269386,n271759,n412420,n412160	-	3154986	1
1001611	8000713	chr7	3595883	3595908	n269386,n271759,n412420,n412160	-	6498835	1
1001612	8000714	chr6	4896807	4897038	n277061	+	746711,6204831,1376738,616243,4550343,4319536,2086281,3363562	8
1001613	8000714	chr6	4897253	4897370	n277061	+	2988693,3580604,239181,1472101	4
1001614	8000716	chr14	65206954	65206979	n343037,n416578	+	106500	1
1001615	8000716	chr14	65207644	65207803	n343037,n416578	+	3334923,1857849,1596942,4714785,3169126,5685358	6
1001616	8000716	chr14	65208682	65208790	n413369,n343037,n416578	+	4310267,1872995,5443369,4594934	4
1001617	8000716	chr14	65209132	65210968	n413369,n343037,n416578,n289066	+	4707134,3066493,4260519,4501522,6285481,3900633,2401315,2338950,1806938,6483617,2423937,3701125,5052514,2180195,4652687,2797370,3893087,2460544,5852475,5291097	20
1001618	8000716	chr14	65211182	65211389	n413369,n343037,n416578,n289066	+	5215776,2257533,3412873,2929565,1455493	5
1001619	8000716	chr14	65211804	65212742	n413369,n343037,n416578,n289066	+	1916001,4534690,5112815	3
1001620	8000717	chr15	74663321	74664978	n287988	-	2766160,5532873,3359789,1734747,489021,5891656,5501159	7
1001621	8000718	chr3	59074882	59075062	n282848	+	3203966,6190895,759069,3021931	4
1001622	8000719	chr8	35029343	35029686	n273662	-	5585550,3253618,55253,4071465,3574573	5
1001623	8000720	chr11	106245648	106246167	n284340	-	1628948,4591003	2
1001624	8000720	chr11	106247022	106248739	n284340	-	4958030,1335048	2
1001625	8000722	chr5	104952744	104953163	n420885	+	1643343,5040061,4321812,5729129	4
1001626	8000722	chr5	104969766	104970181	n281708,n420887,n420885,n413675	+	6274922,2627292,1012059,4698316	4
1001627	8000722	chr5	104970184	104970252	n281708,n420887,n420885,n413675	+	833001,3031343,3766059,2918591	4
1001628	8000722	chr5	104978606	104978687	n420885,n281708,n420887	+	3503900,3897256,2643689,6187571	4
1001629	8000722	chr5	104979683	104979877	n269471,n420885,n420887,n281708,n413675,n275620	+	6436139,6144272,3384534,1989430,788099,5926197,3354708,640199	8
1001630	8000722	chr5	104979907	104979946	n269471,n420885,n420887,n281708,n413675,n275620	+	6356565,1592380,3643012,4439127	4
1001631	8000722	chr5	104979984	104980143	n269471,n420885,n420887,n281708,n413675,n275620	+	6272735,1572639,3078748,6236449	4
1001632	8000722	chr5	104953283	104953422	n420885	+	6198635,910545,454634,4287362,1514663,2928416,2742675,1743064	8
1001633	8000722	chr5	104982239	104982264	n269471,n420885,n420887,n281708,n413675,n275620	+	4582594	1
1001634	8000722	chr5	104982629	104983060	n269471,n420885,n420887,n281708,n413675,n275620	+	4045168,5609427,2899844	3
1001635	8000722	chr5	104954332	104954505	n276258,n413675,n420885	+	1770105,5242249,1087145,3259333	4
1001636	8000722	chr5	104954849	104954969	n276258,n413675,n420885	+	5217883,3516073,3303434,1674748	4
1001637	8000722	chr5	104954991	104956075	n276258,n413675,n420885	+	2915525,1646909,3164,6028935,5077531,1065784,2460273,5995935	8
1001638	8000722	chr5	104967858	104967987	n420885,n413675	+	1207434,498692,737973,3947347	4
1001639	8000723	chr17	82081671	82082292	n285605	-	1674877,368985,4775982,2207437	4
1001640	8000724	chr4	129576312	129576561	n420735,n266753	-	2039599,1728796,1086012	3
1001641	8000724	chr4	129581835	129581861	n266753,n420735	-	3548460,5954971	2
1001642	8000725	chr15	73231235	73233507	n274847	-	4527019,5489801,2043091,248917,1607306,223511,1884466,2247465,1339779,6354844,2330126,5785970	12
1001643	8000726	chr18	65799926	65800415	n270531	+	6262015,2285355,238132,2595512	4
1001644	8000727	chr12	22991030	22991061	n417536,n414066	+	315775,1887108,2757455	3
1001645	8000728	chr8	98330687	98330712	n280032,n265031,n292414,n412263	+	2474565	1
1001646	8000728	chr8	98345335	98345547	n265031,n412263	+	3528406,3321893,276672,5277623	4
1001647	8000728	chr8	98330737	98330762	n280032,n265031,n292414,n412263	+	5040524	1
1001648	8000728	chr8	98331241	98332644	n280032,n265031,n292414,n412263	+	3502938,3376318,4046724,1877838,2031732,4047051,911574,2857698,1883746,1116884,4533003,544645,1192991,4513392	14
1001649	8000728	chr8	98333093	98333335	n280032,n265031,n292414,n412263	+	252942,4609764	2
1001650	8000728	chr8	98333687	98333778	n280032,n265031,n292414,n412263	+	6541103,2954314	2
1001651	8000728	chr8	98334155	98334194	n412263,n265031	+	3774737,3707619,3695347,4695687	4
1001652	8000728	chr8	98340304	98340341	n265031	+	5610531,3841118,3483212,6528862	4
1001653	8000729	chr2	14534920	14535443	n265858	+	3322453,4845082,5888680,3346231	4
1001654	8000730	chr2	37311289	37312473	n271485	+	6280082,393604,4409939,1031509,3459061,4101682,5025738,1570504	8
1001655	8000731	chr4	49589397	49589860	n276708	-	815724,5152377,2524971,3509942	4
1001656	8000731	chr4	49592410	49592608	n276708	-	2593616,3698587,6134355,4281712	4
1001657	8000732	chr13	118063407	118063827	n272467	+	3535440,6061617,2106762,2617984	4
1001658	8000732	chr13	118064764	118067045	n272467	+	5060415,1245765,1035827,3323683,3764085,2348081,746225,5489516,465157,3242208,5923143,5479459	12
1001659	8000733	chr15	90721844	90721917	n296135	-	5897527,5833378,1172893,4309329	4
1001660	8000733	chr15	90724846	90724917	n296135	-	479737,4362659,4281521,2936594	4
1001661	8000733	chr15	90728336	90728897	n296135	-	440423,6400141,1961903,2237172,686987,2384052,6389440,4067423,6069363,5726358,2498446,925284,979837,565568,3362318,2335919,1670759,6339820,4636959	19
1001662	8000734	chr10	42554336	42556443	n275618	+	1776407,4731606,339975,2546050,2581392,3891375,5371255,687824	8
1001663	8000735	chr2	180689195	180689329	n281960	+	348882,3365980,5895336,1710149,2182301	5
1001664	8000735	chr2	180694085	180694220	n281960	+	642640,2299411,3100751,3108272	4
1001665	8000735	chr2	180701196	180701402	n281960	+	4727883,5263136,2552177,2403447,616616,5075631,2246951,4152851,3056325,836832,1635663,5737455	12
1001666	8000736	chr17	3124856	3124913	n283794	+	53998,1499152,2932794	3
1001667	8000737	chr17	63811942	63812206	n272365,n281936	-	5628012,5282273,2438579,1143334	4
1001668	8000737	chr17	63812995	63813386	n272365,n281936	-	3892692,614630,5903906,1250256	4
1001669	8000737	chr17	63815138	63815898	n272365,n281936	-	1331903,3942526,6135888,6203194,607210,5901149,3721912,3867660	8
1001670	8000737	chr17	63815989	63816470	n272365,n281936	-	1379568,409806,4384216,6140274	4
1001671	8000739	chr11	54260824	54261114	n284160	+	1235015,6414092,5806926,5338008	4
1001672	8000741	chr18	46341263	46343350	n274155	-	6056473,5341670,5252801,1590303,4491474,4563576,973302,6158011	8
1001673	8000743	chr11	108681687	108681774	n275676	+	1013938,5577494,4073693,783514	4
1001674	8000743	chr11	108684316	108687776	n275676	+	3412667,3716939,6326095	3
1001675	8000743	chr11	108688141	108688166	n275676	+	4074578	1
1001676	8000744	chr9	100603750	100603999	n278050	+	5718755,4476637,2979634	3
1001677	8000744	chr9	100604409	100604434	n278050	+	2499178	1
1001678	8000745	chr5	81532443	81533313	n267488	+	6215109,5595369,4339406,6537583,3295215,874037	6
1001679	8000746	chr9	71787488	71789073	n281721	-	4852836,3010628,4513570,1425712,4747181	5
1001680	8000749	chr8	4678505	4678558	n293198	+	874533,864359,999866,2746324	4
1001681	8000749	chr8	4688192	4688426	n293198	+	4571306,2662580,4475276,5024116	4
1001682	8000750	chr12	76550497	76550881	n293871,n293924,n295336	-	1219716,3442014	2
1001683	8000750	chr12	76551158	76551183	n293871,n293924,n295336	-	4626284	1
1001684	8000750	chr12	76551609	76551634	n293871,n293924,n295336	-	870911	1
1001685	8000751	chr12	75402455	75402810	n278727	+	5077724,5075191,4885314,6095916	4
1001686	8000752	chr18	64613748	64613776	n265716	+	1288642,411161,6158633,6222536	4
1001687	8000752	chr18	64615870	64616102	n265716	+	4405482,1691625,3176120,5234057,4033188,2955193,761137,1033480	8
1001688	8000753	chr16	41653652	41657128	n274089	+	3123208,1876697,5961892,5089417,5211133,5341688,5770808,5833550,5049488,1233003,3178679,1669398	12
1001689	8000755	chr9	55039829	55040529	n281923	+	465627,738224,3230008	3
1001690	8000756	chr5	9481967	9481992	n286718	-	4327063	1
1001691	8000756	chr5	9482122	9484080	n286718	-	2954269,5980189,2945166,5611327,5178700,523861,6272574,6524924,3741848,2428725,4639198,1075748,5436669,2416022	14
1001692	8000757	chr8	13872372	13872510	n287090	+	4670046,4797149,4912031,1158915	4
1001693	8000758	chr4	129029344	129030822	n281498	+	1219589,5617810,3029654,2588978,344708,1486723,5239057,2796709,4251047,4614101,3286154,3256645	12
1001694	8000759	chr2	124898657	124900498	n264996	+	4180644,3330188,3206596,556135,4177627,3784769,4944571,4847306,4446798,2363767,1830104,2106071,4907668,2820762,682015,6038334,4417561,2551798,2436613,6388258,6269477,6031404,1680149,2162254	24
1001695	8000760	chrX	155972439	155972654	n265900,n294428	+	3308248,5570437,2670461,2863448	4
1001696	8000760	chrX	155974916	155975363	n265900,n294428	+	6308405,2014023,5533659,3533765	4
1001697	8000760	chrX	155976021	155976156	n265900,n294428	+	1851359,6273015,2452257	3
1001698	8000761	chr12	82486464	82486503	n295207	-	5234572,5347430,6448465	3
1001699	8000761	chr12	82576476	82576770	n277873,n295969,n295207,n273989	-	2838315,6470978,5530168,193368	4
1001700	8000761	chr12	82581106	82581785	n267491,n295969	-	200782,456840,5249834,3678871	4
1001701	8000761	chr12	82585779	82585825	n295969	-	3107162,2091913,2511869,3894630	4
1001702	8000761	chr12	82574900	82575145	n277873,n295969,n295207,n273989	-	2995286,2685061	2
1001703	8000761	chr12	82575712	82576094	n277873,n295969,n295207,n273989	-	342332,2478793,1119035,2283902	4
1001704	8000763	chr17	15537988	15538297	n415395,n271881,n278120,n291511,n281950	+	1332131,3306423,2119370,5074154	4
1001705	8000763	chr17	15540114	15540747	n415395,n291511	+	3526525,2308300,6205193,3629693,2710208,4998382,3296502,6528681,3958554,1242995,1299284,656373	12
1001706	8000763	chr17	15533676	15534791	n415395,n271881,n278120,n291511,n281950	+	425165,4309668,5491681,3539907,2079516,4885751,36345,3086822	8
1001707	8000763	chr17	15535141	15535542	n415395,n271881,n278120,n291511,n281950	+	1628500,3453263,6284261,5290099	4
1001708	8000763	chr17	15536306	15536408	n415395,n271881,n278120,n291511,n281950	+	1499635,6411298,5419203	3
1001709	8000763	chr17	15536754	15536779	n415395,n271881,n278120,n291511,n281950	+	2337745	1
1001710	8000764	chr11	3352395	3352423	n412381	+	3666061,3320421,491607,2688148	4
1001711	8000764	chr11	3357402	3358043	n287350,n412746,n413133,n412381	+	1580340,5236082,247200,1333581,3568284,5355602,568351,2335186	8
1001712	8000764	chr11	3371343	3371589	n412643	+	615074,2852918,3328884,2034832,1057330,4490264,5355555,578655	8
1001713	8000764	chr11	3379325	3379501	n412643	+	4874842,4993390,4847277,4057688	4
1001714	8000764	chr11	3379669	3379786	n412643	+	4758414,1978983,2630400	3
1001715	8000764	chr11	3352482	3352563	n412746,n287350,n412643,n413133	+	5347423,4102193,4937551	3
1001716	8000764	chr11	3352579	3352646	n412746,n287350,n412643,n413133	+	4285700,6482011,3138856,3315601,4105773,1650647,5774483,5191177	8
1001717	8000764	chr11	3352654	3352743	n412746,n287350,n412643,n413133	+	5070702,6402281,3152989,6530287	4
1001718	8000764	chr11	3356872	3356929	n287350,n412746,n413133,n412381	+	1932943,5601680	2
1001719	8000764	chr11	3357030	3357075	n287350,n412746,n413133,n412381	+	4468309,4201004	2
1001720	8000766	chr5	75107859	75108037	n420860	+	1344366,1341806,384126,353406,5690376,5800456,3904618,3630698	8
1001721	8000766	chr5	75109045	75109116	n420860	+	523725,944118,542254,4499920,2578895,1521469,2985467,4439487	8
1001722	8000766	chr5	75114367	75114496	n420860	+	5430575,6530724,2298337,3776317	4
1001723	8000766	chr5	75121517	75121672	n420860	+	5508343,3073360,2364149,2438135	4
1001724	8000766	chr5	75122708	75122906	n420860	+	6342299,234558,1775729,404669	4
1001725	8000766	chr5	75124165	75124602	n420860	+	6470728,6306888,1674721,1769441,4431928,4434488,568661,658261,247363,6509124,5430038,1297795,188356,4694760,4020847,912061,4948868,2407214,1853949,2015229	20
1001726	8000767	chr10	41287848	41287886	n290607	+	2969737,842716,4672016,6164494	4
1001727	8000767	chr10	41295352	41295508	n290607	+	5251021,3374414,4219219,1987236	4
1001728	8000767	chr10	41295867	41296014	n290607	+	1035151,4864952,6337031,6366951	4
1001729	8000767	chr10	41296176	41296254	n290607	+	2351221,2715551,5471449,182763	4
1001730	8000768	chr3	95664552	95665252	n291767	+	2064692,1399358,3976523,385189,4587832,5406771,2306968,2832345,4564342,74068,2234697,5739296	12
1001731	8000769	chr19	44114807	44116258	n265429	-	1344361,1854121,3772230,2064181,3087585,1905558,117619,6332113,1989745,5846637	10
1001732	8000769	chr19	44116539	44116654	n265429	-	582020,2502745	2
1001733	8000770	chr10	24855359	24855964	n266154	+	5556683,4137044,2961714,6011983	4
1001734	8000771	chr5	110486203	110486826	n283633,n343995	-	950250,3616367,1314542,2903525	4
1001735	8000771	chr5	110486962	110487029	n283633,n343995	-	5556075,4943707,1029539	3
1001736	8000774	chr1	178764919	178766130	n287065	-	6288660,89713,2884271,2997259	4
1001737	8000776	chr1	89842429	89845073	n280102	+	6179545,2742911,3371852,2080114,5555472,666606,5722080,658670,4132982,1744114,5039409,294096	12
1001738	8000777	chr17	34770082	34770332	n283992	+	5053850,3123947,867729,2057844,118780,3919241,4576076,2966201	8
1001739	8000777	chr17	34770844	34772001	n283992	+	1799997,6112147,6395431,4680568,2947464,2934105,6077961	7
1001740	8000778	chr4	94281342	94283674	n270129	+	1990186,2966181,132604,2375090,3063178,838779,1781270,5672385,3114689,2231453,14001,5177605,4750828,5122751,5008099,3461828	16
1001741	8000778	chr4	94283745	94283922	n270129	+	2396784,3511126,3127242,5238872,5360196,632503,90416	7
1001742	8000779	chr17	3291564	3291636	n418824	+	1516287,5412153,2706485,2360640	4
1001743	8000779	chr17	3291929	3292018	n418824	+	3805791,3843081,4462625,1070820	4
1001744	8000779	chr17	3308257	3310264	n418824	+	4420784,3725658,1162914,5236999,768184,908588,3106312,3107043	8
1001745	8000779	chr17	3231246	3231312	n288446,n418824	+	2486347,5774191,2028163,3270903	4
1001746	8000780	chr12	110968020	110968072	n417753,n343024	+	4908616,2870222,4205761,3646827	4
1001747	8000780	chr12	110969996	110970122	n423210,n423209,n417753,n343024	+	2133791,6225180,4110992,780529,320637,4823562,4235974,1596775,5645812,413563	10
1001748	8000780	chr12	110972225	110972417	n423209,n417753,n423210,n343024	+	1093504,986552,6363239,5744194,2720134,4099917,6304488,3348087	8
1001749	8000780	chr12	110972776	110972913	n417753,n343024,n423210,n423209	+	5473741,2565884,2947696,35435	4
1001750	8000780	chr12	110973042	110973103	n343024,n417753,n423209,n423214,n423210,n343260,n413532	+	1015215,6260091,2191653	3
1001751	8000780	chr12	110973121	110973146	n343024,n417753,n423209,n423214,n423210,n343260,n413532	+	2588835	1
1001752	8000780	chr12	110973201	110973231	n343024,n417753,n423209,n423214,n423210,n343260,n413532	+	608075,3452653,5405389,3299222	4
1001753	8000780	chr12	110975929	110976009	n423210,n423209,n343024,n423214,n343260,n417753,n413532	+	6199170,2696906,1690731,4771241	4
1001754	8000780	chr12	110977858	110977946	n291019,n423209	+	540457,5978857,5343355,5833289	4
1001755	8000780	chr12	110977982	110979466	n291019,n423209	+	5095196,79040,1543569,4976919,2114742,6122611,1275144,979473	8
1001756	8000780	chr12	110979899	110980014	n413532,n343260,n423209,n417753,n343024,n423214,n423210	+	2631923,6185550,1030526,4729610	4
1001757	8000780	chr12	110980289	110980448	n423209,n413532,n343260,n417753,n423214,n343024,n423210	+	2637134,1506968,4693999,4608075	4
1001758	8000780	chr12	110981583	110981611	n413532,n417753,n423209,n343024,n423214	+	2588416,3714945,1272687,793682	4
1001759	8000780	chr12	110981878	110981992	n423210,n413532,n417753,n423214,n423209,n343260,n343024,n294621	+	5292233,4352934,1488161,2410511,4365857,6483085,2971319,374423	8
1001760	8000780	chr12	110982010	110982050	n423210,n413532,n417753,n423214,n423209,n343260,n343024,n294621	+	5084953,1847333,699616,6395290	4
1001761	8000780	chr12	110986180	110986313	n275679,n343024,n413532,n343260,n423209,n294621,n423214,n417753,n423210	+	1936208,5616049,3665021,1012594	4
1001762	8000780	chr12	110986358	110986428	n275679,n343024,n413532,n343260,n423209,n294621,n423214,n417753,n423210	+	4077062,3510247,1250832	3
1001763	8000780	chr12	110986456	110986481	n275679,n343024,n413532,n343260,n423209,n294621,n423214,n417753,n423210	+	4137907	1
1001764	8000780	chr12	110986612	110987303	n275679,n343024,n413532,n343260,n423209,n294621,n423214,n417753,n423210	+	424117,1158073,684656,5664369,4272437,222549,1066319,258273,6037506,5131345,4322019,1183561,1568434,5072576,1565332,3459020	16
1001765	8000780	chr12	110987330	110987545	n275679,n343024,n413532,n343260,n423209,n294621,n423214,n417753,n423210	+	2724673,3788350,5775479,624274	4
1001766	8000780	chr12	110968566	110968787	n423209,n423210,n417753,n343024	+	6105998,2315428,4547969	3
1001767	8000780	chr12	110969451	110969552	n423210,n423209,n417753,n343024	+	1877179,3697704,5960629,1414807	4
1001768	8000781	chr4	144694256	144695015	n280549	-	5825113,904652,3605566,2988600	4
1001769	8000782	chr2	59018801	59018826	n275087,n265816	+	542493,545053	2
1001770	8000782	chr2	59018920	59021525	n275087,n265816	+	4896519,4945159,476489,473929,5689953,1334346,377623,4140537,1435847,3672587,3675147,5077414,2218626,2919973,2922533,874538,884778,2488381,187225,6497626,3444825,2633012,3796060,6390831,2574549,1603038,1460053,1623893,4443469,4271949,883991,878871,4645991,4528231,236279,1090867,2299736,1649446,241953,2608209,355486,6000193	42
1001771	8000783	chr16	36003125	36003373	n278136	+	3969285,3526902,5597527,1855730	4
1001772	8000785	chr2	174997681	174997797	n420239,n343805	-	1270866,2836536,2474187	3
1001773	8000787	chr9	87615703	87616026	n270825	-	1193301,2257055,5763570,5128756	4
1001774	8000788	chr7	127299639	127299704	n292480	+	3536992,4034015,1730443,956478	4
1001775	8000788	chr7	127299838	127299964	n292480	+	4566670,2680129,5572579,5365218,3758516,3159134,5032413,1166664	8
1001776	8000788	chr7	127309198	127309351	n292480	+	2724375,4690352,748222,3207842	4
1001777	8000789	chr14	23220479	23220959	n291069	+	1353166,1234154,2670162,3293232	4
1001778	8000789	chr14	23221902	23222042	n291069	+	242144,2860816,2092245,1075551	4
1001779	8000790	chr3	107994715	107995059	n268379	-	3985498,5677790,5639506,1511927	4
1001780	8000790	chr3	107996258	107996615	n268379	-	1059394,1912500,2189184,1813028	4
1001781	8000791	chr6	21937065	21937334	n267890,n287534,n288559	+	1721878,3160370,5974101,538206	4
1001782	8000791	chr6	21959077	21959357	n287534	+	2870264,1600366,1127059,3529736	4
1001783	8000791	chr6	22016725	22017377	n267890	+	3111802,5535846,5673192,4415064	4
1001784	8000792	chr7	92020417	92020581	n265248	-	2857031,4691176,1783615,480618	4
1001785	8000792	chr7	92022476	92022716	n265248	-	2140783,1561863,1186034	3
1001786	8000794	chr7	119953270	119953295	n274293	+	4814031	1
1001787	8000794	chr7	119953464	119953785	n274293	+	2734532,4194565,1414396,1610039,6250914,4982862,1600117,4366567,5024610	9
1001788	8000794	chr7	119955952	119956228	n274293	+	473731,6171561,717350,2710221	4
1001789	8000795	chr5	97624663	97624704	n279866	+	4617907,1351539	2
1001790	8000795	chr5	97636457	97636718	n279866	+	3804351,2153244	2
1001791	8000796	chr17	63193785	63195126	n289074	-	420639,5055335,3744526,137478,3964750,3123436,6379102,5893197,6248245,3908832,2387135,3882620	12
1001792	8000796	chr17	63195432	63196582	n289074,n291024	-	4642659,5472503,66693,5040456,5744910,2335751,5695021	7
1001793	8000796	chr17	63196798	63198655	n289074,n291024	-	3288648,6242142,2754355	3
1001794	8000797	chr7	5310585	5310694	n413950	+	6356128,687517,3163872,1891561	4
1001795	8000798	chr18	11979359	11979511	n412143	-	2902303,4306287,3000653,5244087	4
1001796	8000798	chr18	11997975	11999172	n276818,n412143,n276977	-	1675134,4217186,4667436,1298732,6407275	5
1001797	8000798	chr18	11979975	11980278	n276977,n412143	-	2009650,1467469,2468862	3
1001798	8000798	chr18	11980575	11980600	n276977,n412143	-	4464996	1
1001799	8000798	chr18	11981427	11981540	n276977,n412143	-	4869988,1439063,942416,1090956	4
1001800	8000798	chr18	11983672	11983735	n412143,n276977	-	1066809,5746634,3320104,3811654,3195948,1526446,21292,3389849	8
1001801	8000798	chr18	11997068	11997535	n276818,n412143,n276977	-	3852533,4251357,6383770	3
1001802	8000798	chr18	11997691	11997820	n276818,n412143,n276977	-	5166242,3718359,6212050	3
1001803	8000799	chr12	107680887	107681241	n296155	-	6169886,2637482,6341288,4101811,468369,4981610,5372725,1087508	8
1001804	8000799	chr12	107681890	107682074	n296155	-	1524903,1463135,323198,2030633,1336758,4219403,3925041,1310572	8
1001805	8000799	chr12	107684695	107684724	n296155	-	2566414,5026703,981486,1807897	4
1001806	8000799	chr12	107685537	107685860	n296155	-	1016522,1396136,3859306,222763,2400215,3591807,307203,5462158	8
1001807	8000800	chr17	43725528	43725787	n291592,n292619	-	5489095,833331,2526765,3362364	4
1001808	8000800	chr17	43726354	43726478	n291592,n292619	-	4846567,942646,3487151,369949	4
1001809	8000800	chr17	43726721	43726818	n291592,n292619,n296420	-	5866538,41918,6498470,4381222,4659327	5
1001810	8000800	chr17	43726833	43728058	n291592,n292619,n296420	-	69694,3920615,4444195,2643625	4
1001811	8000800	chr17	43728149	43728174	n291592,n292619,n296420	-	532132	1
1001812	8000800	chr17	43728374	43728399	n291592,n292619,n296420	-	4937848	1
1001813	8000800	chr17	43728410	43728438	n291592,n292619,n296420	-	1506602,4261915,6332775,3918920	4
1001814	8000800	chr17	43729195	43729335	n296420	-	5492029,192149,5231061,848178	4
1001815	8000802	chr5	121852973	121854479	n280633	+	6011596,3423601,4569231,4440250,1656780,2857032,3474060,4576730	8
1001816	8000803	chr19	55629401	55630651	n295378	+	3487833,3278834,4504256,706449,859923,1850531,58210	7
1001817	8000804	chr16	4783836	4783874	n277542,n278024	-	4245785,624009,830239,518908	4
1001818	8000804	chr16	4785557	4785582	n277542,n278024	-	1035312	1
1001819	8000804	chr16	4785871	4786699	n277542,n278024	-	5430579,3369539,1043907,2415222,2133519,110267,1323578	7
1001820	8000805	chr7	6853157	6853549	n289336,n288256	+	3409126,2842843,771987,1984325	4
1001821	8000805	chr7	6854284	6854309	n289336,n288256	+	3918642	1
1001822	8000805	chr7	6854633	6854731	n289336,n288256	+	5779743,415809,4064155	3
1001823	8000806	chr13	15062184	15062240	n417783,n270433	-	5919398,4275338,3615659,5542047	4
1001824	8000806	chr13	15087880	15087913	n417783,n270433	-	2612304,6064026,2300841,3880115	4
1001825	8000806	chr13	15089029	15089075	n417784,n270433	-	3489589,943446,1079553,291492	4
1001826	8000806	chr13	15102689	15102804	n270433,n417784	-	4111438,2249549,1972910,464801	4
1001827	8000807	chr4	116914098	116914335	n294009	-	237859,6107235,2599458,2914101	4
1001828	8000807	chr4	116916233	116916338	n294009	-	3279199,4488273,4944261,4896688,5008474	5
1001829	8000807	chr4	116924682	116924707	n294009	-	5668500	1
1001830	8000808	chr18	57046697	57051279	n284837	-	1054941,4715757,1419121,743475,2779024,98561,1322596,3459409,109004,2182248,4921057,486456	12
1001831	8000809	chr9	88581734	88582311	n274731,n295532	-	271987,5791095,6093901,2184875,1846756,2857449,5651214	7
1001832	8000810	chr3	141343094	141345270	n285195	+	1562792,5045337,4486018,4519435,2131743,5058934,5876974	7
1001833	8000811	chr19	16029163	16029230	n283522	-	2375234,680421,5755706	3
1001834	8000812	chr1	197046338	197048917	n293268	-	3946487,1068453,5198526,4868992,4213504,6346117,237876,2505776,3245786,1891317,2766337	11
1001835	8000813	chr2	156669017	156669042	n290823,n279331	-	214285	1
1001836	8000813	chr2	156680087	156680112	n289171,n289097,n294556,n290412	-	430955	1
1001837	8000813	chr2	156680323	156680653	n289171,n289097,n294556,n290412	-	1350012,580614,505924	3
1001838	8000813	chr2	156687904	156688028	n295014,n279331,n289097,n289171,n290823	-	1530944,6337124,5718605,3202708	4
1001839	8000813	chr2	156688354	156688609	n295014,n279331,n289097,n289171,n290823	-	4514183,4677813,6274186,3662818,2390202,4011118,1217715	7
1001840	8000813	chr2	156669165	156669190	n290823,n279331	-	6249877	1
1001841	8000813	chr2	156670170	156670609	n290823,n279331	-	5439030,873506,1135260,565382,4225751	5
1001842	8000813	chr2	156679721	156679746	n289171,n289097,n294556,n290412	-	5274664	1
1001843	8000814	chr9	121619466	121619506	n273468	+	133438,5381753,4104274,307080	4
1001844	8000814	chr9	121619972	121621046	n273468,n269756	+	693507,3679406,2777472,2836991	4
1001845	8000815	chr11	96602199	96602267	n282120	+	6441191,6277427,5076764,674513	4
1001846	8000815	chr11	96603437	96603728	n282120	+	1391733,6226450,3554828,6216307	4
1001847	8000816	chr1	180254724	180255048	n287118,n289364,n273780,n273609,n288002	-	5939947,2061233	2
1001848	8000816	chr1	180255878	180255903	n287118,n289364,n273780,n273609,n288002	-	5442022	1
1001849	8000816	chr1	180257663	180257688	n287118,n289364,n273780,n273609,n288002	-	3408085	1
1001850	8000817	chr6	72106361	72106479	n288381	+	2052093,4118298	2
1001851	8000817	chr6	72106989	72107109	n288381	+	4537158,3033605	2
1001852	8000818	chr12	101903608	101905799	n283909	-	1840076,143618,934721,3334721,1374346,6033628,1751728	7
1001853	8000819	chr11	62732711	62733010	n279258	-	5436271,3603617,2618125,6282971	4
1001854	8000819	chr11	62733626	62733731	n279258	-	6377688,5973479,5871292,415003	4
1001855	8000819	chr11	62734802	62735031	n279258	-	5198317,1717031,2708062,1600123	4
1001856	8000820	chr5	107477893	107478115	n271203	+	3163153,6203798,4629601,6437460,1674990	5
1001857	8000820	chr5	107482450	107482562	n271203	+	1037084,4190844,5280995,5979501	4
1001858	8000820	chr5	107484424	107484933	n271203	+	5550573,2887450,2706014,2409760	4
1001859	8000821	chr12	91124485	91124665	n289151	+	3930117,1889804,6174969	3
1001860	8000821	chr12	91124923	91126205	n289151	+	675000,4857890,4309055,5748844,1819415,2946238,1005456,1486567,305626,738890,4020757,4715042,1755974	13
1001861	8000822	chr16	95939370	95940520	n283690,n297091	+	5609559,2834617,238270,687251,3151857,1116248,4031220,2543410,1488478,6512329,727471,237430	12
1001862	8000823	chr15	86015128	86015684	n281169	-	6064338,317905,1747999,3285582,5464924,2446573,4970527,6288455	8
1001863	8000823	chr15	86016657	86016682	n281169	-	6480925	1
1001864	8000824	chr5	104864289	104865148	n266732	+	876999,2488930,5367858,5114337,5098379,603743,3611534,588937	8
1001865	8000825	chr12	110782823	110782892	n412673,n412095,n412699,n263537,n411937,n414282,n343259,n412021	+	847602,3416960,976048	3
1001866	8000825	chr12	110782953	110783041	n412673,n412095,n412699,n263537,n411937,n414282,n343259,n412021	+	199030,6233368,3894863,3928961	4
1001867	8000825	chr12	110783179	110783250	n412673,n412095,n412699,n263537,n411937,n414282,n343259,n412021	+	453603,6387686,3872658,2860623	4
1001868	8000825	chr12	110783324	110783513	n412673,n412095,n412699,n263537,n411937,n414282,n343259,n412021	+	5570173,4410907,1576421,3440186	4
1001869	8000825	chr12	110783672	110783697	n413959,n289582,n277260,n412832,n297499,n411765,n412021,n411937,n412673,n412699,n343259,n414282,n412702	+	1947922	1
1001870	8000825	chr12	110784218	110784551	n413959,n289582,n277260,n412832,n297499,n411765,n412021,n411937,n412673,n412699,n343259,n414282,n412702	+	6429120,1775966,1053646,956391,3614132,573206	6
1001871	8000825	chr12	110784716	110784751	n413959,n289582,n277260,n412832,n297499,n411765,n412021,n411937,n412673,n412699,n343259,n414282,n412702	+	2829972,2783348	2
1001872	8000825	chr12	110787394	110787453	n412102,n417749,n412992,n412021,n412699,n343259,n412832,n414282,n413959,n289582,n411765,n412673,n411937,n412702	+	5164370,2613366,5060185	3
1001873	8000825	chr12	110787523	110787576	n412102,n417749,n412992,n412021,n412699,n343259,n412832,n414282,n413959,n289582,n411765,n412673,n411937,n412702	+	373335,5411428,4092457,5106672	4
1001874	8000825	chr12	110787598	110787688	n412102,n417749,n412992,n412021,n412699,n343259,n412832,n414282,n413959,n289582,n411765,n412673,n411937,n412702	+	2349899,5602913,139758,1309312,5007236,1231112	6
1001875	8000825	chr12	110787688	110787718	n412102,n417749,n412992,n412021,n412699,n343259,n412832,n414282,n413959,n289582,n411765,n412673,n411937,n412702	+	1480631,4096874,4347938,6016572	4
1001876	8000825	chr12	110787728	110787761	n412102,n417749,n412992,n412021,n412699,n343259,n412832,n414282,n413959,n289582,n411765,n412673,n411937,n412702	+	2442690,5379192,1920177,1561655	4
1001877	8000825	chr12	110787876	110787977	n412992,n411765,n412832,n412702,n412102,n289582,n417749,n413959,n412021,n411937,n412699,n412673,n414282,n343259	+	1199650,5749185	2
1001878	8000825	chr12	110787995	110788020	n412992,n411765,n412832,n412702,n412102,n289582,n417749,n413959,n412021,n411937,n412699,n412673,n414282,n343259	+	5006889	1
1001879	8000825	chr12	110796447	110796498	n412102,n412699,n414282,n412702,n411937,n411765,n412673,n417749,n412832,n412021,n413959,n343259,n289582	+	1523485,3288272,3186108,4379361	4
1001880	8000825	chr12	110797165	110797252	n412102,n413959,n414282,n411937,n411765,n412673,n412832,n289582,n294427,n198938,n289566,n290940,n289554,n277243,n288118,n288275,n294550,n294476,n288137,n343259,n412702,n412699,n417749	+	2365259,6172788	2
1001881	8000825	chr12	110797641	110797731	n412102,n413959,n414282,n411937,n411765,n412673,n412832,n289582,n294427,n198938,n289566,n290940,n289554,n277243,n288118,n288275,n294550,n294476,n288137,n343259,n412702,n412699,n417749	+	654544,4249887	2
1001882	8000825	chr12	110798503	110798528	n412102,n413959,n414282,n411937,n411765,n412673,n412832,n289582,n294427,n198938,n289566,n290940,n289554,n277243,n288118,n288275,n294550,n294476,n288137,n343259,n412702,n412699,n417749	+	6247518	1
1001883	8000825	chr12	110799383	110799408	n412102,n413959,n414282,n411937,n411765,n412673,n412832,n289582,n294427,n198938,n289566,n290940,n289554,n277243,n288118,n288275,n294550,n294476,n288137,n343259,n412702,n412699,n417749	+	3287926	1
1001884	8000825	chr12	110801837	110802037	n412102,n413959,n414282,n411937,n411765,n412673,n412832,n289582,n294427,n198938,n289566,n290940,n289554,n277243,n288118,n288275,n294550,n294476,n288137,n343259,n412702,n412699,n417749	+	6525223,5129948	2
1001885	8000825	chr12	110780509	110780545	n412673,n412095,n343259,n411937,n414282,n412699,n263537	+	181315,2232062,1563287,3725960	4
1001886	8000825	chr12	110803820	110804464	n412102,n413959,n414282,n411937,n411765,n412673,n412832,n289582,n294427,n198938,n289566,n290940,n289554,n277243,n288118,n288275,n294550,n294476,n288137,n343259,n412702,n412699,n417749	+	865742,1700107,6477059,402209	4
1001887	8000825	chr12	110805462	110805907	n412102,n413959,n414282,n411937,n411765,n412673,n412832,n289582,n294427,n198938,n289566,n290940,n289554,n277243,n288118,n288275,n294550,n294476,n288137,n343259,n412702,n412699,n417749	+	3754178,1010842	2
1001888	8000825	chr12	110805984	110806030	n412102,n413959,n414282,n411937,n411765,n412673,n412832,n289582,n294427,n198938,n289566,n290940,n289554,n277243,n288118,n288275,n294550,n294476,n288137,n343259,n412702,n412699,n417749	+	2201466,1020812	2
1001889	8000825	chr12	110806662	110806794	n412102,n413959,n414282,n411937,n411765,n412673,n412832,n289582,n294427,n198938,n289566,n290940,n289554,n277243,n288118,n288275,n294550,n294476,n288137,n343259,n412702,n412699,n417749	+	4775514,5641219,3187694,1270205,1848101,3878014,1546925,5991452	8
1001890	8000825	chr12	110781834	110781889	n412673,n412095,n343259,n411937,n414282,n412699,n263537	+	2622358,4345928,133996,2963921	4
1001891	8000825	chr12	110806886	110807623	n412102,n413959,n414282,n411937,n411765,n412673,n412832,n289582,n294427,n198938,n289566,n290940,n289554,n277243,n288118,n288275,n294550,n294476,n288137,n343259,n412702,n412699,n417749	+	789737,5661096	2
1001892	8000825	chr12	110807777	110809201	n412102,n413959,n414282,n411937,n411765,n412673,n412832,n289582,n294427,n198938,n289566,n290940,n289554,n277243,n288118,n288275,n294550,n294476,n288137,n343259,n412702,n412699,n417749	+	3832797,3876696	2
1001893	8000825	chr12	110809613	110809914	n412102,n413959,n414282,n411937,n411765,n412673,n412832,n289582,n294427,n198938,n289566,n290940,n289554,n277243,n288118,n288275,n294550,n294476,n288137,n343259,n412702,n412699,n417749	+	641766,3059293,2233466,4398464	4
1001894	8000826	chr5	151402597	151402678	n421213,n286635,n344059	-	4468322,363814	2
1001895	8000826	chr5	151402940	151403110	n421213,n286635,n344059	-	4646428,272898	2
1001896	8000826	chr5	151404556	151404903	n421213,n286635,n344059	-	5982834,3820079,4319350	3
1001897	8000826	chr5	151406571	151406596	n421213,n286635,n344059	-	5967523	1
1001898	8000826	chr5	151406760	151406836	n421213,n286635,n344059	-	6075327,515814,3668018,974636	4
1001899	8000826	chr5	151409338	151409555	n421213	-	1516733,3882636,233311,1628968	4
1001900	8000827	chr12	111807963	111808410	n279418,n294893	+	1404506,3187875,4137865,3436190	4
1001901	8000828	chr9	10007994	10008181	n288222	-	4303181,2685089,2408241,2764842	4
1001902	8000828	chr9	10010272	10010690	n288222	-	431278,515916,3396074,6140497,636565,2981388,4729998,2425144,4433273,2224333,5172039,6323471	12
1001903	8000829	chr18	43096705	43097610	n277147,n291793	-	4590873,5737127,2112073,6230634,4993282,292287,3347002	7
1001904	8000829	chr18	43238668	43238852	n291793	-	1331973,4397454,3892030,2104188	4
1001905	8000829	chr18	43242745	43242803	n291887,n419307	-	500934,6133117,3943321,4936316	4
1001906	8000829	chr18	43244817	43244930	n419307,n291887	-	1854009,4970208,6473384,1338378	4
1001907	8000829	chr18	43246404	43246731	n419307,n291887	-	3999151,4532343,3034242,5155,5043514,4032266,2086835,6174963	8
1001908	8000829	chr18	43247689	43247714	n419307,n291887	-	3826042	1
1001909	8000829	chr18	43248199	43248230	n419307,n291887	-	4877181,1905336,3743157,1301178	4
1001910	8000829	chr18	43330734	43330877	n291887,n419307	-	43662,6023006	2
1001911	8000829	chr18	43097732	43097865	n277147,n291793	-	738929,3909658,4470262,4049573	4
1001912	8000829	chr18	43098232	43098405	n277147,n291793	-	4602352,2640536,572988,5538395	4
1001913	8000829	chr18	43098949	43099012	n277147,n291793	-	2881330,2653257,3073304,2908641	4
1001914	8000829	chr18	43100088	43100332	n277147,n291793	-	2765057,4998918,4612811,5532520	4
1001915	8000829	chr18	43198228	43198255	n291887	-	3169976,4007859,938638	3
1001916	8000829	chr18	43228335	43228513	n291887,n419307	-	4984822,2851542,6363490,3476101	4
1001917	8000829	chr18	43234655	43234694	n291793,n291887,n419307	-	2463321,2918525,6162160,2701540	4
1001918	8000830	chr15	79375494	79376131	n273742	-	6262995,3981272	2
1001919	8000830	chr15	79376329	79376413	n273742	-	4022654,3283702	2
1001920	8000831	chr9	72291235	72291660	n272755	+	3144030,4004189,3152202,4303962	4
1001921	8000834	chr8	108929954	108930372	n278624,n278596	-	3238189,2939220,2074934,4496911	4
1001922	8000835	chr18	33599475	33600346	n269479,n275127	-	6045413,5443571,3613260,3449365,5614603,3641231,5303038,4410149,1774851,4749128,168221	11
1001923	8000835	chr18	33600760	33602393	n269479,n275127	-	3203778,3115546,4547964,5156625,2246265	5
1001924	8000835	chr18	33620937	33621327	n272582,n275127	-	755740,1865242,6018840,1667674	4
1001925	8000835	chr18	33621777	33622137	n272582,n275127	-	2028140,46470,4206113,644600	4
1001926	8000835	chr18	33622626	33623006	n272582,n275127	-	6222105,2853627,5700922,4458354	4
1001927	8000836	chr17	47698760	47701325	n280350	+	3844323,2335911,2158144,490467,1477768,6333931,5914340,973831,1296055,6496376,938709,2470149	12
1001928	8000837	chr10	13692321	13694711	n287160	+	6549788,2105751,3046977,5473891,3331651,205481,2561515,1365881,6239199,135134,1015376,1732358	12
1001929	8000838	chr7	28367370	28368163	n281517,n295411	+	2755840,2401374,4340052,2821440,936781,2034964,2234500,3932500	8
1001930	8000841	chr17	51998554	51998859	n280278,n280996	+	2084972,187828,5112809,6532389	4
1001931	8000841	chr17	51998994	51999041	n280278,n280996	+	3924645,5882650	2
1001932	8000841	chr17	51999296	52000784	n280278,n280996	+	6340640,3413382,3748327,3618024,4558663,6539386,899049,2704230,5264788	9
1001933	8000841	chr17	52001559	52002166	n280278,n280996	+	6524977,3057526,5569348,302753	4
1001934	8000842	chr18	75549626	75550037	n269199	+	6366132,1392510,1477805	3
1001935	8000842	chr18	75550276	75550301	n269199	+	2807871	1
1001936	8000842	chr18	75550698	75550723	n269199	+	2604354	1
1001937	8000842	chr18	75550882	75551836	n269199	+	3585757,5884735,1063281,4675646,1208661,564032,4467952,4306532,2980314,1991944,5900123,5778704,1518829,3357001,6010054	15
1001938	8000843	chr15	40829797	40830396	n268729	+	2060987,3339379,3153517,6276618	4
1001939	8000844	chr1	92123970	92124656	n266756	-	1353581,324708,1142751,4625216,5865691,5355838	6
1001940	8000844	chr1	92124871	92124958	n266756	-	37063,2244021	2
1001941	8000845	chr1	129828191	129828458	n279319	+	1931504,6057446,3917319,5511401	4
1001942	8000846	chr16	44804392	44804771	n280534	+	1920093,1974325,6359386,1889038	4
1001943	8000846	chr16	44805403	44805779	n280534	+	6137054,238737,5679042,812610	4
1001944	8000847	chr4	134949292	134949692	n294035	-	931474,373529,6254802,3759009	4
1001945	8000848	chr14	58450487	58451080	n275466,n273142,n294012	-	1761489,244162,2487130,4691518,2333309,4019445,369856,5438562	8
1001946	8000849	chr4	33461978	33463479	n265257	+	2517136,3176171,4417047,1348266,4635802,5818584,2330189,5278138	8
1001947	8000850	chr3	54974750	54975102	n270029	+	5531136,1440007,2045198,1284190	4
1001948	8000851	chr14	109207247	109208520	n269089,n277095	-	4493660,6387232,3508923,5222890,1651240,294808,4321363,1132065	8
1001949	8000851	chr14	109209484	109209747	n269089,n277095	-	2965555,1307771,4143855,1489111	4
1001950	8000851	chr14	109210438	109210585	n269089,n277095	-	2871070,2673049,3438763,776514	4
1001951	8000851	chr14	109211516	109211841	n277095	-	641442,1862241,213611,4702897	4
1001952	8000852	chr11	81325991	81326657	n275976	-	6394379,2540249,2525047,3349055	4
1001953	8000853	chr3	58330981	58331396	n288546	+	532682,6196087,2056131,3876705	4
1001954	8000854	chr6	47534924	47535323	n270722	-	5670967,2622697,6411774,4317514,5185177,4409971,245336	7
1001955	8000854	chr6	47535371	47535688	n270722	-	6208172,1512982,3421095,4183468,6477856,1566761	6
1001956	8000856	chr16	13464929	13465290	n282913	+	1137219,4886295,2419557,2356942	4
1001957	8000856	chr16	13466926	13467247	n282913	+	302167,6258965,1685220,2779009	4
1001958	8000857	chr2	113839535	113839617	n274027,n274565,n414555,n277166,n412595,n277480,n412103,n279507,n278365,n277171,n412708,n412318	+	95389,97949,2274421,2271861,1780966,1783526,3112133,3109573,2766697,2986857,2981079,3062999,4875732,5157332	14
1001959	8000857	chr2	113839767	113841224	n274027,n274565,n414555,n277166,n412595,n277480,n412103,n279507,n278365,n277171,n412708,n412318	+	6394724,6325604,6478734,6317454,1365667,1363107,4533597,4536157,3168200,3081160,4567584,4572704,5359186,5361746,4108494,3939534	16
1001960	8000857	chr2	113842729	113842765	n412595,n277480,n412103,n279507,n277171,n277166,n414555,n412708,n278365,n274565	+	86360,554840,5112166,5114726,231982,6447663,260178,116818	8
1001961	8000857	chr2	113842783	113842879	n412595,n277480,n412103,n279507,n277171,n277166,n414555,n412708,n278365,n274565	+	877685,880245,2735117,2768397,4480550,4490790,5737442,5612002	8
1001962	8000857	chr2	113842979	113843004	n412595,n277480,n412103,n279507,n277171,n277166,n414555,n412708,n278365,n274565	+	4882891,4885451	2
1001963	8000857	chr2	113844498	113845882	n412595,n277480,n412103,n279507,n277171,n277166,n414555,n412708,n278365,n274565	+	692776,687656,5422764,5640364,5210100,5207540,5702756,5700196,5200539,5203099,1852330,1854890,2502682,2500122	14
1001964	8000857	chr2	113846003	113846028	n412595,n277480,n412103,n279507,n277171,n277166,n414555,n412708,n278365,n274565	+	5577158,5689798	2
1001965	8000857	chr2	113846302	113846346	n278365	+	5519005,5723805,3379711,3686911	4
1001966	8000857	chr2	113848964	113848998	n277480,n277171,n279507,n277166,n414555,n274565	+	4125202,4112402,5020824,5025944,4399093,4396533,722864,720304	8
1001967	8000857	chr2	113853444	113853652	n412595	+	5468651,5432811,2451443,2454003,1672522,1675082,1239227,1241787	8
1001968	8000857	chr2	113857016	113857041	n277171,n412318,n279507,n412103,n277480,n414555	+	3007224,3009784	2
1001969	8000857	chr2	113857343	113857386	n277171,n412318,n279507,n412103,n277480,n414555	+	1600683,1436843,3635718,2980358	4
1001970	8000857	chr2	113857923	113857948	n277171,n412318,n279507,n412103,n277480,n414555	+	4829410,4819170	2
1001971	8000857	chr2	113857969	113857997	n277171,n412318,n279507,n412103,n277480,n414555	+	4768463,4978383,2723457,2728577,3801145,3655225	6
1001972	8000857	chr2	113880106	113880131	n413117,n412964,n274835,n275246,n281080,n413180	+	4060276	1
1001973	8000857	chr2	113880280	113880330	n413117,n412964,n274835,n275246,n281080,n413180	+	4840833,5830098	2
1001974	8000857	chr2	113880445	113880629	n413117,n412964,n274835,n275246,n281080,n413180	+	5815593,4045498,3907763,5674421	4
1001975	8000857	chr2	113880985	113881101	n413117,n412964,n274835,n275246,n281080,n413180	+	3490157,3449197,5641915,5639355,6477083,263962,1174474,859594	8
1001976	8000857	chr2	113882062	113882097	n412327,n269828	+	2245785,2240665,1288335,1265295,5385253,5382693,4319749,4317189	8
1001977	8000857	chr2	113882918	113883012	n413180,n412327,n281080,n269828,n275246,n413117,n274835,n274565,n412964,n277166,n343761	+	749362,746802,2347878,2102118,4011223,3714263	6
1001978	8000857	chr2	113886531	113886578	n274835,n343761,n269828,n274565,n412327,n413180,n275246,n412964,n413117,n281080,n277166	+	705005,2407446,10661,13221	4
1001979	8000857	chr2	113886589	113886614	n274835,n343761,n269828,n274565,n412327,n413180,n275246,n412964,n413117,n281080,n277166	+	4296022	1
1001980	8000857	chr2	113886646	113886671	n274835,n343761,n269828,n274565,n412327,n413180,n275246,n412964,n413117,n281080,n277166	+	1814471	1
1001981	8000857	chr2	113886692	113886733	n274835,n343761,n269828,n274565,n412327,n413180,n275246,n412964,n413117,n281080,n277166	+	6469193,4314063	2
1001982	8000857	chr2	113887042	113887146	n274835,n343761,n269828,n274565,n412327,n413180,n275246,n412964,n413117,n281080,n277166	+	3655465,3628000,1562884,4237310	4
1001983	8000857	chr2	113889662	113889754	n269828,n274565	+	4225735,2353028,3830456,3098731	4
1001984	8000857	chr2	113890209	113890440	n269828	+	2363026,4672295,2341427,1268593	4
1001985	8000857	chr2	113893582	113893706	n274565	+	1529872,4415157,2863336,5928119	4
1001986	8000857	chr2	113839366	113839411	n274027,n274565,n414555,n277166,n412595,n277480,n412103,n279507,n278365,n277171,n412708,n412318	+	3010294,3005174,1218343,1144103,2034260,1972820	6
1001987	8000858	chr6	71688769	71688855	n265246	+	1849421,2696195,4762670,6024833,4184198,3936449,109428,4049078	8
1001988	8000858	chr6	71692900	71693133	n265246	+	4674887,2596046,3748744,3336011	4
1001989	8000858	chr6	71689772	71689835	n265246	+	6081272,4867842,2604777,5238356	4
1001990	8000859	chr14	122410492	122410549	n272198	+	513558,2255081	2
1001991	8000859	chr14	122410801	122412388	n272198	+	1312872,2677917,1673953,1288889,5355755,1209806,2754922,3297646,2368160,5124912,2323104,219291,2284531,6274011	14
1001992	8000860	chr14	47732369	47732432	n418276	-	1516719,1579613	2
1001993	8000860	chr14	47734944	47735010	n418276	-	4987640,335701,4190809,4702014	4
1001994	8000860	chr14	47735789	47735815	n418276	-	3816629,2362597	2
1001995	8000861	chr19	26807224	26807796	n283757	+	5608006,4487791,5267425,2310662	4
1001996	8000862	chr4	44799719	44801155	n283898	+	5592402,4725083,2580316,6522063,322837,4102280,5990579,2915557	8
1001997	8000863	chr9	110446860	110447651	n267350	+	6446927,3159953,3586863,2963480	4
1001998	8000864	chr17	80963434	80965434	n267071	+	1476126,5069824,3207348,3892937,3305064	5
[truncated: 47,217 more rows]
