# Supplementary material for: Noncoder: a web interface for exon array-based detection of long non-coding RNAs
Source: Nucleic Acids Res. 2012 Sep 24;41(1):e20. doi: 10.1093/nar/gks877 (PMC3592461; doi:10.1093/nar/gks877)
Supplement: Supplementary Data [file supp_gks877_Gellert_Supplementary_Dataset_S2.zip › MoEx-ncRNA_transcriptscluster.xls]

## Sheet: Sheet1
Transcript Cluster ID	Chromosome	Start	Stop	Strand	NONCODE3 ID	GenBank	GenBank description	type	# of probe sets	Region
8024540	chr11	116141411	116145674	-	n284151	AK137830	Mus musculus 16 days neonate thymus cDNA, RIKEN full-length enriched library, clone:A130022K07 product:unclassifiable, full insert sequence.	mRNAlike lncRNA	1	intergenic
8014661	chr17	78973267	78976911	+	n296220,n296526	AK018949,AK006765	Mus musculus adult male testis cDNA, RIKEN full-length enriched library, clone:1700110E08 product:unclassifiable, full insert sequence.,Mus musculus adult male testis cDNA, RIKEN full-length enriched library, clone:1700052E02 product:unclassifiable, full insert sequence.	mRNAlike lncRNA	2	sense
8000212	chr7	68217637	68456607	-	n283319,n421715,n421716,n277657	AK045521,AK038418	Mus musculus adult male corpora quadrigemina cDNA, RIKEN full-length enriched library, clone:B230208H21 product:unclassifiable, full insert sequence.,Mus musculus adult male hypothalamus cDNA, RIKEN full-length enriched library, clone:A230006K03 product:unclassifiable, full insert sequence.,	mRNAlike lncRNA,lncRNA	8	sense, intergenic
8014424	chr19	40668037	40671942	-	n284712	AK036642	Mus musculus adult male bone cDNA, RIKEN full-length enriched library, clone:9830144P05 product:unclassifiable, full insert sequence.	mRNAlike lncRNA	1	sense
8024708	chr17	70871416	70945085	+	n284892	AK036307	Mus musculus 16 days neonate cerebellum cDNA, RIKEN full-length enriched library, clone:9630055E22 product:expressed sequence BB075781, full insert sequence.	mRNAlike lncRNA	1	sense
8024035	chr11	117535151	117536115	+	n269179	AK086553	Mus musculus 15 days embryo head cDNA, RIKEN full-length enriched library, clone:D930036K11 product:unclassifiable, full insert sequence.	mRNAlike lncRNA	1	intronic
8029534	chr19	29810269	29812581	-	n269190	AK142874	Mus musculus 15 days embryo head cDNA, RIKEN full-length enriched library, clone:D930036E12 product:unclassifiable, full insert sequence.	mRNAlike lncRNA	2	intergenic
8016435	chr4	18050134	18052524	+	n271969	AK051693	Mus musculus 12 days embryo spinal ganglion cDNA, RIKEN full-length enriched library, clone:D130065P14 product:unclassifiable, full insert sequence.	mRNAlike lncRNA	2	intergenic
8013295	chr5	112635825	112639018	+	n296700	AK006451	Mus musculus adult male testis cDNA, RIKEN full-length enriched library, clone:1700028D13 product:unclassifiable, full insert sequence.	mRNAlike lncRNA	4	intergenic
8022654	chr15	8614965	8617235	-	n268335,n293369	AK053405,AK029413	Mus musculus 0 day neonate eyeball cDNA, RIKEN full-length enriched library, clone:E130014H10 product:unclassifiable, full insert sequence.,Mus musculus 0 day neonate head cDNA, RIKEN full-length enriched library, clone:4833431O04 product:unclassifiable, full insert sequence.	mRNAlike lncRNA	3	intronic
8005370	chr6	122760008	122761115	-	n289046	AK078256	Mus musculus adult male olfactory brain cDNA, RIKEN full-length enriched library, clone:6430544H11 product:unclassifiable, full insert sequence.	mRNAlike lncRNA	1	intergenic
8023141	chr2	163108362	163111815	+	n283160	AK038591	Mus musculus adult male hypothalamus cDNA, RIKEN full-length enriched library, clone:A230048H23 product:unclassifiable, full insert sequence.	mRNAlike lncRNA	2	intronic
8008496	chr5	99310681	99313063	+	n270410,n269098	AK086635,AK052608	Mus musculus 15 days embryo head cDNA, RIKEN full-length enriched library, clone:D930043D14 product:unclassifiable, full insert sequence.,Mus musculus 0 day neonate kidney cDNA, RIKEN full-length enriched library, clone:D630004D15 product:unclassifiable, full insert sequence.	mRNAlike lncRNA	2	extension, intergenic
8020673	chr12	32502740	32505757	+	n280494	AK041796	Mus musculus 3 days neonate thymus cDNA, RIKEN full-length enriched library, clone:A630038L12 product:unclassifiable, full insert sequence.	mRNAlike lncRNA	1	intronic
8027886	chr2	31062151	31065582	+	n273601	AK049614	Mus musculus 12 days embryo spinal cord cDNA, RIKEN full-length enriched library, clone:C530004H17 product:unclassifiable, full insert sequence.	mRNAlike lncRNA	2	sense
8026486	chr16	38635553	38636750	-	n288744	AK032749	Mus musculus 12 days embryo male wolffian duct includes surrounding region cDNA, RIKEN full-length enriched library, clone:6720427M09 product:unclassifiable, full insert sequence.	mRNAlike lncRNA	2	intronic
8025410	chr3	153520328	153528045	-	n292548	AK076820	Mus musculus adult male testis cDNA, RIKEN full-length enriched library, clone:4930485C04 product:mutS homolog 4 (E. coli), full insert sequence.	mRNAlike lncRNA	1	sense
8022495	chr6	85172312	85174807	-	n264765	AK090214	Mus musculus 16 days neonate male diencephalon cDNA, RIKEN full-length enriched library, clone:G630019D08 product:unclassifiable, full insert sequence.	mRNAlike lncRNA	2	intronic
8000733	chr15	90721826	90728907	-	n296135	AK007258	Mus musculus adult male testis cDNA, RIKEN full-length enriched library, clone:1700123M18 product:sialophorin, pseudogene, full insert sequence.	mRNAlike lncRNA	3	intergenic
8016273	chr3	64928718	64932277	+	n265212	AK157654	Mus musculus activated spleen cDNA, RIKEN full-length enriched library, clone:F830229O20 product:unclassifiable, full insert sequence.	mRNAlike lncRNA	2	intronic
8011289	chr15	84670928	84676123	-	n289883	AK134350	Mus musculus 13 days embryo male testis cDNA, RIKEN full-length enriched library, clone:6030437N09 product:unclassifiable, full insert sequence.	mRNAlike lncRNA	1	intronic
8007244	chr3	95019157	95021616	-	n296049	AK007509	Mus musculus 10 day old male pancreas cDNA, RIKEN full-length enriched library, clone:1810015F01 product:unclassifiable, full insert sequence.	mRNAlike lncRNA	1	sense
8019430	chr4	65763090	65765509	-	n288330	AK148582	Mus musculus 2 days neonate sympathetic ganglion cDNA, RIKEN full-length enriched library, clone:7120411G16 product:unclassifiable, full insert sequence.	mRNAlike lncRNA	2	intronic
8026532	chr10	72408310	72411029	+	n265506	AK157163	Mus musculus activated spleen cDNA, RIKEN full-length enriched library, clone:F830205L19 product:unclassifiable, full insert sequence.	mRNAlike lncRNA	2	intergenic
8021081	chr8	26147523	26152231	+	n280673	AK041498	Mus musculus 3 days neonate thymus cDNA, RIKEN full-length enriched library, clone:A630016N24 product:unclassifiable, full insert sequence.	mRNAlike lncRNA	3	antisense(exonic)
8028950	chr19	25500378	25502083	-	n269611	AK086112	Mus musculus 15 days embryo head cDNA, RIKEN full-length enriched library, clone:D930006M15 product:unclassifiable, full insert sequence.	mRNAlike lncRNA	2	antisense(intronic)
8024002	chr11	4490458	4493823	-	n271326	AK052072	Mus musculus 12 days embryo eyeball cDNA, RIKEN full-length enriched library, clone:D230043A12 product:unclassifiable, full insert sequence.	mRNAlike lncRNA	1	intronic
8014344	chr15	93079589	93081743	-	n283460	AK038245	Mus musculus 16 days neonate thymus cDNA, RIKEN full-length enriched library, clone:A130089K24 product:unclassifiable, full insert sequence.	mRNAlike lncRNA	1	intronic
8023126	chr8	24318983	24319834	+	n277754	AK020967	Mus musculus adult male corpora quadrigemina cDNA, RIKEN full-length enriched library, clone:B230112G18 product:unclassifiable, full insert sequence.	mRNAlike lncRNA	1	close
8009199	chr2	65064928	65069104	-	n273636	AK141373	Mus musculus 7 days embryo whole body cDNA, RIKEN full-length enriched library, clone:C430041J10 product:unclassifiable, full insert sequence.	mRNAlike lncRNA	2	intronic
8024387	chr11	3133988	3134724	-	n278498	AK020879	Mus musculus adult retina cDNA, RIKEN full-length enriched library, clone:A930019J01 product:unclassifiable, full insert sequence.	mRNAlike lncRNA	1	intronic
8002066	chr9	97903838	97912594	+	n292089,n293187,n291209	AK017061,AK133012,AK014999	Mus musculus adult male testis cDNA, RIKEN full-length enriched library, clone:4933434O20 product:RIKEN cDNA 4921534H16 gene, full insert sequence.,Mus musculus adult male testis cDNA, RIKEN full-length enriched library, clone:4930553J08 product:unclassifiable, full insert sequence.,Mus musculus adult male testis cDNA, RIKEN full-length enriched library, clone:4921534H16 product:unclassifiable, f…	mRNAlike lncRNA	4	antisense(intronic)
8005401	chr5	114327071	114358654	-	n283854	AK037801	Mus musculus 16 days neonate thymus cDNA, RIKEN full-length enriched library, clone:A130050K20 product:coronin, actin binding protein 1C, full insert sequence.	mRNAlike lncRNA	2	sense
8018511	chr13	98635795	98646617	-	n267470	AK054506	Mus musculus 2 days pregnant adult female ovary cDNA, RIKEN full-length enriched library, clone:E330033O05 product:unclassifiable, full insert sequence.	mRNAlike lncRNA	3	intergenic
8013716	chr10	26466512	26468087	+	n270519	AK142442	Mus musculus 13 days embryo stomach cDNA, RIKEN full-length enriched library, clone:D530012L19 product:unclassifiable, full insert sequence.	mRNAlike lncRNA	2	intergenic
8005605	chr19	44653017	44654777	+	n285845	AK079159	Mus musculus 12 days embryo embryonic body between diaphragm region and neck cDNA, RIKEN full-length enriched library, clone:9430091L18 product:unclassifiable, full insert sequence.	mRNAlike lncRNA	1	intergenic
8004907	chr16	51980488	51987400	-	n265294,n270923	AK157531,AK084744	Mus musculus activated spleen cDNA, RIKEN full-length enriched library, clone:F830221E13 product:unclassifiable, full insert sequence.,Mus musculus 13 days embryo heart cDNA, RIKEN full-length enriched library, clone:D330037I11 product:unclassifiable, full insert sequence.	mRNAlike lncRNA	6	intergenic
8021103	chr2	149951279	149955606	-	n281104	AK040980	Mus musculus adult male aorta and vein cDNA, RIKEN full-length enriched library, clone:A530055B18 product:unclassifiable, full insert sequence.	mRNAlike lncRNA	1	intronic
8025701	chr11	82765382	82768832	+	n268878	AK142935	Mus musculus 0 day neonate lung cDNA, RIKEN full-length enriched library, clone:E030010B12 product:unclassifiable, full insert sequence.	mRNAlike lncRNA	2	intronic
8025582	chr10	57229993	57232671	+	n275561	AK047879	Mus musculus 16 days embryo head cDNA, RIKEN full-length enriched library, clone:C130018O11 product:heat shock factor 2, full insert sequence.	mRNAlike lncRNA	1	sense
8028619	chr7	91022871	91026430	-	n285142	AK035917	Mus musculus 16 days neonate cerebellum cDNA, RIKEN full-length enriched library, clone:9630017P13 product:unclassifiable, full insert sequence.	mRNAlike lncRNA	2	intergenic
8018715	chr5	131605890	131610581	-	n278602	AK080708	Mus musculus adult retina cDNA, RIKEN full-length enriched library, clone:A930007L14 product:unclassifiable, full insert sequence.	mRNAlike lncRNA	2	intronic
8011569	chr5	100858744	100860580	+	n283612,n272857	AK164221,AK138045	Mus musculus 9 days embryo whole body cDNA, RIKEN full-length enriched library, clone:D030017A09 product:unclassifiable, full insert sequence.,Mus musculus 16 days neonate thymus cDNA, RIKEN full-length enriched library, clone:A130077B02 product:unclassifiable, full insert sequence.	mRNAlike lncRNA	2	intergenic
8002096	chr16	31618218	31639065	+	n293375	AK029404	Mus musculus 0 day neonate head cDNA, RIKEN full-length enriched library, clone:4833431A22 product:unclassifiable, full insert sequence.	mRNAlike lncRNA	2	intergenic
8005084	chr17	75643756	75645635	+	n284629	AK036790	Mus musculus adult female vagina cDNA, RIKEN full-length enriched library, clone:9930010H14 product:unclassifiable, full insert sequence.	mRNAlike lncRNA	2	intronic
8012157	chr2	13071165	13071589	+	n286447	AK020386	Mus musculus adult male diencephalon cDNA, RIKEN full-length enriched library, clone:9330179A15 product:unclassifiable, full insert sequence.	mRNAlike lncRNA	1	antisense(intronic)
8002286	chr14	124728357	124730213	-	n291667	AK016500	Mus musculus adult male testis cDNA, RIKEN full-length enriched library, clone:4931432E15 product:unclassifiable, full insert sequence.	mRNAlike lncRNA	1	intronic
8019647	chr14	30292622	30309926	+	n296226	AK131784	Mus musculus adult male testis cDNA, RIKEN full-length enriched library, clone:1700109F06 product:unclassifiable, full insert sequence.	mRNAlike lncRNA	4	antisense(intronic)
8022024	chr6	34676702	34678426	+	n290057	AK031195	Mus musculus 13 days embryo forelimb cDNA, RIKEN full-length enriched library, clone:5930427H12 product:neoplastic progression 2, full insert sequence.	mRNAlike lncRNA	1	intronic
8007890	chr13	41582498	41639936	+	n281127	AK080039	Mus musculus adult male aorta and vein cDNA, RIKEN full-length enriched library, clone:A530051N09 product:unclassifiable, full insert sequence.	mRNAlike lncRNA	3	antisense(exonic)
8018178	chr19	56730768	56739101	-	n296147	AK131795	Mus musculus adult male testis cDNA, RIKEN full-length enriched library, clone:1700122K24 product:unclassifiable, full insert sequence.	mRNAlike lncRNA	2	intergenic
8017718	chr19	21179199	21180026	+	n292075	AK016120	Mus musculus adult male testis cDNA, RIKEN full-length enriched library, clone:4930554I06 product:unclassifiable, full insert sequence.	mRNAlike lncRNA	1	intergenic
8029482	chr18	75994673	75998080	+	n272101	AK051516	Mus musculus 12 days embryo spinal ganglion cDNA, RIKEN full-length enriched library, clone:D130054F01 product:unclassifiable, full insert sequence.	mRNAlike lncRNA	2	intronic
8007019	chr13	112370443	112435119	+	n343324	-		lincRNA	1	intergenic
8021577	chr11	90374697	90377675	-	n279138	AK043497	Mus musculus 10 days neonate cortex cDNA, RIKEN full-length enriched library, clone:A830001K22 product:unclassifiable, full insert sequence.	mRNAlike lncRNA	2	intronic
8028941	chr11	77048959	77052509	+	n290274	AK134152	Mus musculus adult male thymus cDNA, RIKEN full-length enriched library, clone:5830458B03 product:unclassifiable, full insert sequence.	mRNAlike lncRNA	1	intronic
8021731	chr8	48309812	48312520	-	n289724	AK077975	Mus musculus 13 days embryo male testis cDNA, RIKEN full-length enriched library, clone:6030490O22 product:unclassifiable, full insert sequence.	mRNAlike lncRNA	2	intronic
8003813	chr1	94717534	94734473	-	n290186	AK077805	Mus musculus adult male thymus cDNA, RIKEN full-length enriched library, clone:5830487H14 product:unclassifiable, full insert sequence.	mRNAlike lncRNA	2	antisense(intronic)
8020912	chr13	107798203	107801672	-	n269255	AK086465	Mus musculus 15 days embryo head cDNA, RIKEN full-length enriched library, clone:D930030L23 product:unclassifiable, full insert sequence.	mRNAlike lncRNA	3	intronic
8003064	chr10	8778617	8781324	-	n268916	AK086858	Mus musculus 0 day neonate lung cDNA, RIKEN full-length enriched library, clone:E030006D10 product:unclassifiable, full insert sequence.	mRNAlike lncRNA	2	intergenic
8018648	chr9	35367070	35368441	+	n290649	AK017552	Mus musculus 8 days embryo whole body cDNA, RIKEN full-length enriched library, clone:5730412F04 product:unclassifiable, full insert sequence.	mRNAlike lncRNA	1	sense
8000265	chr14	21506457	21522321	-	n413067,n280668,n265936,n414680,n287698	AK156493,AK041509,AK078695,NR_029446.1	Mus musculus activated spleen cDNA, RIKEN full-length enriched library, clone:F830027D11 product:unclassifiable, full insert sequence.,Mus musculus 3 days neonate thymus cDNA, RIKEN full-length enriched library, clone:A630018B14 product:unclassifiable, full insert sequence.,Mus musculus adult male eyeball cDNA, RIKEN full-length enriched library, clone:7530415A19 product:unclassifiable, full inse…	mRNAlike lncRNA,lncRNA	6	antisense(exonic), bidirectional
8025735	chr14	41263212	41270431	+	n264370	AK145422	Mus musculus 1 cell embryo 1 cell cDNA, RIKEN full-length enriched library, clone:I0C0041P17 product:unclassifiable, full insert sequence.	mRNAlike lncRNA	2	intergenic
8005408	chr6	124654102	124658431	+	n267469	AK054507	Mus musculus 2 days pregnant adult female ovary cDNA, RIKEN full-length enriched library, clone:E330033P12 product:unclassifiable, full insert sequence.	mRNAlike lncRNA	1	sense
8021113	chrX	113585167	113587556	-	n265537	AK157112	Mus musculus activated spleen cDNA, RIKEN full-length enriched library, clone:F830201O09 product:unclassifiable, full insert sequence.	mRNAlike lncRNA	1	antisense(intronic)
8026056	chr1	38441793	38450819	+	n275400,n281372	AK048050,AK040668	Mus musculus 16 days embryo head cDNA, RIKEN full-length enriched library, clone:C130031P11 product:unclassifiable, full insert sequence.,Mus musculus adult male aorta and vein cDNA, RIKEN full-length enriched library, clone:A530010N14 product:unclassifiable, full insert sequence.	mRNAlike lncRNA	7	antisense(intronic)
8007565	chr7	118175005	118176307	+	n273258	AK049984	Mus musculus adult male hippocampus cDNA, RIKEN full-length enriched library, clone:C630035M20 product:unclassifiable, full insert sequence.	mRNAlike lncRNA	1	intronic
8024334	chr18	56578038	56578767	-	n292434	AK015767	Mus musculus adult male testis cDNA, RIKEN full-length enriched library, clone:4930511P09 product:unclassifiable, full insert sequence.	mRNAlike lncRNA	1	antisense(intronic)
8005443	chr8	48221004	48249058	+	n267616,n272614	AK087768,AK141748	Mus musculus 2 days pregnant adult female ovary cDNA, RIKEN full-length enriched library, clone:E330018M18 product:unclassifiable, full insert sequence.,Mus musculus 9 days embryo whole body cDNA, RIKEN full-length enriched library, clone:D030051M21 product:unclassifiable, full insert sequence.	mRNAlike lncRNA	3	intergenic
8023090	chr9	31051209	31052013	+	n282371	AK138612	Mus musculus adult male spinal cord cDNA, RIKEN full-length enriched library, clone:A330075D17 product:unclassifiable, full insert sequence.	mRNAlike lncRNA	1	intergenic
8001894	chr15	66959001	67008444	-	n266290,n269432	AK171719,AK086286	Mus musculus activated spleen cDNA, RIKEN full-length enriched library, clone:F830006G18 product:unclassifiable, full insert sequence.,Mus musculus 15 days embryo head cDNA, RIKEN full-length enriched library, clone:D930018H14 product:unclassifiable, full insert sequence.	mRNAlike lncRNA	1	intergenic
8001601	chr5	100639719	100647068	+	n295480	AK009622	Mus musculus adult male tongue cDNA, RIKEN full-length enriched library, clone:2310034O05 product:unclassifiable, full insert sequence.	mRNAlike lncRNA	4	intergenic
8028637	chr18	15054170	15057880	-	n292189	AK016027	Mus musculus adult male testis cDNA, RIKEN full-length enriched library, clone:4930543D07 product:unclassifiable, full insert sequence.	mRNAlike lncRNA	2	antisense(exonic)
8018911	chr1	21835038	21837355	-	n283728	AK037950	Mus musculus 16 days neonate thymus cDNA, RIKEN full-length enriched library, clone:A130066K21 product:unclassifiable, full insert sequence.	mRNAlike lncRNA	1	intronic
8019185	chr7	130275702	130279206	+	n269584	AK086144	Mus musculus 15 days embryo head cDNA, RIKEN full-length enriched library, clone:D930008A02 product:unclassifiable, full insert sequence.	mRNAlike lncRNA	2	intronic
8017917	chr19	45824113	45826797	+	n281800	AK040197	Mus musculus 0 day neonate thymus cDNA, RIKEN full-length enriched library, clone:A430076A20 product:unclassifiable, full insert sequence.	mRNAlike lncRNA	2	antisense(exonic)
8013176	chr9	90923793	90926489	-	n264721	AK165735	Mus musculus 15 days embryo brain cDNA, RIKEN full-length enriched library, clone:G630034B20 product:unclassifiable, full insert sequence.	mRNAlike lncRNA	2	intergenic
8008153	chr11	53113060	53113980	-	n283138	AK038627	Mus musculus adult male hypothalamus cDNA, RIKEN full-length enriched library, clone:A230051H13 product:heat shock 70 kDa protein 4, full insert sequence.	mRNAlike lncRNA	1	intronic
8019797	chr15	37386798	37388790	-	n273239	AK050007	Mus musculus adult male hippocampus cDNA, RIKEN full-length enriched library, clone:C630050J18 product:unclassifiable, full insert sequence.	mRNAlike lncRNA	1	intronic
8019856	chr8	87498382	87500436	-	n296545	AK006748	Mus musculus adult male testis cDNA, RIKEN full-length enriched library, clone:1700049M03 product:inferred: peroxiredoxin 2, full insert sequence.	mRNAlike lncRNA	1	antisense(exonic)
8026987	chr5	31753591	31754704	-	n292588	AK015588	Mus musculus adult male testis cDNA, RIKEN full-length enriched library, clone:4930478M09 product:unclassifiable, full insert sequence.	mRNAlike lncRNA	1	close
8020919	chr18	61713890	61715627	-	n278795	AK139431	Mus musculus 10 days neonate cortex cDNA, RIKEN full-length enriched library, clone:A830080J22 product:unclassifiable, full insert sequence.	mRNAlike lncRNA	2	antisense(intronic)
8000712	chr8	47918389	47919266	-	n274657	AK082031	Mus musculus 16 days embryo head cDNA, RIKEN full-length enriched library, clone:C130096N24 product:unclassifiable, full insert sequence.	mRNAlike lncRNA	1	antisense(intronic)
8029405	chr5	116320152	116322443	+	n284701	AK137591	Mus musculus adult male bone cDNA, RIKEN full-length enriched library, clone:9830160P07 product:unclassifiable, full insert sequence.	mRNAlike lncRNA	1	intronic
8007367	chr5	55198572	55201253	+	n265815	AK089874	Mus musculus activated spleen cDNA, RIKEN full-length enriched library, clone:F830035L01 product:unclassifiable, full insert sequence.	mRNAlike lncRNA	1	intergenic
8010221	chr5	50053556	50103530	-	n344075	-		Non-protein coding transcript	1	intergenic
8014373	chr4	57205843	57208261	-	n285708	AK035295	Mus musculus adult male urinary bladder cDNA, RIKEN full-length enriched library, clone:9530011I20 product:unclassifiable, full insert sequence.	mRNAlike lncRNA	1	sense
8019107	chr18	38542832	38544720	-	n268089	AK053705	Mus musculus 0 day neonate eyeball cDNA, RIKEN full-length enriched library, clone:E130212I04 product:unclassifiable, full insert sequence.	mRNAlike lncRNA	1	intergenic
8009947	chr14	30791590	30793318	+	n277409	AK045862	Mus musculus adult male corpora quadrigemina cDNA, RIKEN full-length enriched library, clone:B230315F05 product:actin-related protein 8 homolog (S. cerevisiae), full insert sequence.	mRNAlike lncRNA	2	sense
8018848	chr3	141135300	141137653	+	n280837	AK041239	Mus musculus adult male aorta and vein cDNA, RIKEN full-length enriched library, clone:A530094A10 product:unclassifiable, full insert sequence.	mRNAlike lncRNA	1	intronic
8019087	chr17	80022627	80025215	+	n270742	AK084970	Mus musculus 13 days embryo lung cDNA, RIKEN full-length enriched library, clone:D430020B06 product:unclassifiable, full insert sequence.	mRNAlike lncRNA	2	intronic
8006648	chr16	92684467	92687485	-	n285507,n294528	AK035467,AK013577	Mus musculus adult male urinary bladder cDNA, RIKEN full-length enriched library, clone:9530052G04 product:unclassifiable, full insert sequence.,Mus musculus adult male hippocampus cDNA, RIKEN full-length enriched library, clone:2900022M12 product:unclassifiable, full insert sequence.	mRNAlike lncRNA	2	intronic
8006348	chr7	140308216	140311954	-	n276125,n270792	AK052411,AK047547	Mus musculus 13 days embryo lung cDNA, RIKEN full-length enriched library, clone:D430007I04 product:weakly similar to HYPOTHETICAL 7.7 KDA PROTEIN (FRAGMENT) [Mus musculus], full insert sequence.,Mus musculus 10 days neonate cerebellum cDNA, RIKEN full-length enriched library, clone:B930086L07 product:unclassifiable, full insert sequence.	mRNAlike lncRNA	3	intronic
8024984	chr16	12629176	12946028	-	n293009	AK019576	Mus musculus adult male testis cDNA, RIKEN full-length enriched library, clone:4930414F18 product:unclassifiable, full insert sequence.	mRNAlike lncRNA	12	intergenic
8014908	chr1	63106708	63110135	-	n269283	AK086434	Mus musculus 15 days embryo head cDNA, RIKEN full-length enriched library, clone:D930028I16 product:unclassifiable, full insert sequence.	mRNAlike lncRNA	2	sense
8024363	chr1	68161768	68163121	-	n285255	AK035756	Mus musculus 16 days neonate cerebellum cDNA, RIKEN full-length enriched library, clone:9630001L03 product:unclassifiable, full insert sequence.	mRNAlike lncRNA	1	intronic
8024267	chr7	29161587	29165303	+	n265095	AK158286	Mus musculus adult inner ear cDNA, RIKEN full-length enriched library, clone:F930050L08 product:unclassifiable, full insert sequence.	mRNAlike lncRNA	3	intergenic
8028627	chr9	98394386	98395543	+	n284485	AK137707	Mus musculus adult female vagina cDNA, RIKEN full-length enriched library, clone:9930104D11 product:unclassifiable, full insert sequence.	mRNAlike lncRNA	1	intronic
8022263	chr14	79119406	79121937	-	n288729	AK032764	Mus musculus 12 days embryo male wolffian duct includes surrounding region cDNA, RIKEN full-length enriched library, clone:6720430M22 product:unclassifiable, full insert sequence.	mRNAlike lncRNA	2	intronic
8013379	chr17	90540586	90543557	-	n286416	AK034381	Mus musculus adult male diencephalon cDNA, RIKEN full-length enriched library, clone:9330185B14 product:unclassifiable, full insert sequence.	mRNAlike lncRNA	1	intronic
8027678	chr5	132032655	132035810	-	n274599	AK048679	Mus musculus 0 day neonate cerebellum cDNA, RIKEN full-length enriched library, clone:C230003A04 product:unclassifiable, full insert sequence.	mRNAlike lncRNA	1	intronic
8019301	chr4	59789681	59792997	-	n284066	AK137856	Mus musculus 16 days neonate thymus cDNA, RIKEN full-length enriched library, clone:A130028P05 product:unclassifiable, full insert sequence.	mRNAlike lncRNA	1	intronic
8003748	chr3	95160052	95161494	+	n280869	AK080246	Mus musculus adult male aorta and vein cDNA, RIKEN full-length enriched library, clone:A530089E07 product:unclassifiable, full insert sequence.	mRNAlike lncRNA	2	antisense(exonic)
8011276	chr7	73292370	73294801	+	n284274	AK137798	Mus musculus 16 days neonate thymus cDNA, RIKEN full-length enriched library, clone:A130010K04 product:unclassifiable, full insert sequence.	mRNAlike lncRNA	1	intronic
8023649	chr12	85807083	85811709	+	n284700	AK036681	Mus musculus adult male bone cDNA, RIKEN full-length enriched library, clone:9830162E06 product:unclassifiable, full insert sequence.	mRNAlike lncRNA	2	intronic
8027505	chr4	144494620	144521129	-	n264087	AK147071	Mus musculus 17 days embryo kidney cDNA, RIKEN full-length enriched library, clone:I920096N20 product:unclassifiable, full insert sequence.	mRNAlike lncRNA	3	antisense(intronic)
8027460	chr7	70489575	70589415	-	n292076	AK019764	Mus musculus adult male testis cDNA, RIKEN full-length enriched library, clone:4930554H23 product:unclassifiable, full insert sequence.	mRNAlike lncRNA	11	close
8025791	chr2	13335758	13337900	+	n266805	AK154824	Mus musculus NOD-derived CD11c +ve dendritic cells cDNA, RIKEN full-length enriched library, clone:F630107N01 product:unclassifiable, full insert sequence.	mRNAlike lncRNA	2	antisense(intronic)
8016351	chr5	134734026	134735355	-	n289864	AK077919	Mus musculus 13 days embryo male testis cDNA, RIKEN full-length enriched library, clone:6030441I21 product:neutrophil cytosolic factor 1, full insert sequence.	mRNAlike lncRNA	2	sense
8006198	chr4	154460697	154461932	+	n294429	AK013714	Mus musculus adult male hippocampus cDNA, RIKEN full-length enriched library, clone:2900057D20 product:unclassifiable, full insert sequence.	mRNAlike lncRNA	1	sense
8010883	chr16	91679311	91679970	+	n297391	AK003921	Mus musculus 18-day embryo whole body cDNA, RIKEN full-length enriched library, clone:1110025J21 product:unclassifiable, full insert sequence.	mRNAlike lncRNA	1	sense
8001401	chr3	97624904	97672120	-	n272263,n290132	AK083867,AK031066	Mus musculus 12 days embryo spinal ganglion cDNA, RIKEN full-length enriched library, clone:D130028A11 product:MRNA, SIMILAR TO RAT MYOMEGALIN, COMPLETE CDS homolog [Homo sapiens], full insert sequence.,Mus musculus 13 days embryo forelimb cDNA, RIKEN full-length enriched library, clone:5930401O09 product:unclassifiable, full insert sequence.	mRNAlike lncRNA	1	sense
8027909	chr16	31173759	31174971	-	n294634	AK013351	Mus musculus 10, 11 days embryo whole body cDNA, RIKEN full-length enriched library, clone:2810455B08 product:unclassifiable, full insert sequence.	mRNAlike lncRNA	1	intronic
8019948	chr2	105555977	105560842	-	n279187	AK139296	Mus musculus 7 days neonate cerebellum cDNA, RIKEN full-length enriched library, clone:A730096H19 product:unclassifiable, full insert sequence.	mRNAlike lncRNA	1	intronic
8025333	chr2	90910220	90911779	+	n278973	AK080622	Mus musculus 10 days neonate cortex cDNA, RIKEN full-length enriched library, clone:A830028J12 product:unclassifiable, full insert sequence.	mRNAlike lncRNA	1	antisense(intronic)
8000230	chr14	9436679	9498821	-	n272830,n276272	AK050783,AK047451	Mus musculus 9 days embryo whole body cDNA, RIKEN full-length enriched library, clone:D030019F13 product:RIKEN cDNA 4933406L09 gene, full insert sequence.,Mus musculus 10 days neonate cerebellum cDNA, RIKEN full-length enriched library, clone:B930064K01 product:RIKEN cDNA 4933406L09 gene, full insert sequence.	mRNAlike lncRNA	2	sense
8025663	chr14	122394732	122397264	+	n283777	AK037884	Mus musculus 16 days neonate thymus cDNA, RIKEN full-length enriched library, clone:A130059D24 product:unclassifiable, full insert sequence.	mRNAlike lncRNA	1	intronic
8023279	chr7	109060330	109062266	+	n280674	AK080275	Mus musculus 3 days neonate thymus cDNA, RIKEN full-length enriched library, clone:A630016M22 product:unclassifiable, full insert sequence.	mRNAlike lncRNA	1	sense
8018348	chrX	148634753	148635275	+	n281744	AK040252	Mus musculus 0 day neonate thymus cDNA, RIKEN full-length enriched library, clone:A430080K10 product:unclassifiable, full insert sequence.	mRNAlike lncRNA	1	intronic
8005554	chr2	105498018	105500849	-	n288881	AK032637	Mus musculus 10 days neonate cerebellum cDNA, RIKEN full-length enriched library, clone:6530401H16 product:unclassifiable, full insert sequence.	mRNAlike lncRNA	1	intergenic
8016691	chr6	84043765	84057001	-	n279575	AK043045	Mus musculus 7 days neonate cerebellum cDNA, RIKEN full-length enriched library, clone:A730050E21 product:unclassifiable, full insert sequence.	mRNAlike lncRNA	4	antisense(exonic)
8001909	chr11	78104393	78112163	+	n423096,n423097	-		lncRNA	3	sense
8027184	chr4	5353973	5752263	-	n266100	AK156275	Mus musculus activated spleen cDNA, RIKEN full-length enriched library, clone:F830014I07 product:unclassifiable, full insert sequence.	mRNAlike lncRNA	1	antisense(intronic)
8017019	chr17	88695407	88704676	-	n296182	AK007204	Mus musculus adult male testis cDNA, RIKEN full-length enriched library, clone:1700116H05 product:unclassifiable, full insert sequence.	mRNAlike lncRNA	2	intergenic
8016815	chr14	64471552	64474322	+	n279029	AK080602	Mus musculus 10 days neonate cortex cDNA, RIKEN full-length enriched library, clone:A830018D22 product:unclassifiable, full insert sequence.	mRNAlike lncRNA	1	intergenic
8015649	chr7	143045364	143047395	+	n422127,n278865,n289498	AK043891,AK031861,XR_105173.1	Mus musculus 10 days neonate cortex cDNA, RIKEN full-length enriched library, clone:A830046P18 product:unclassifiable, full insert sequence.,Mus musculus adult male medulla oblongata cDNA, RIKEN full-length enriched library, clone:6330420H09 product:unclassifiable, full insert sequence.,	mRNAlike lncRNA,lncRNA	2	intergenic
8009343	chr1	59002745	59030274	-	n275243	AK048261	Mus musculus 16 days embryo head cDNA, RIKEN full-length enriched library, clone:C130044A20 product:RIKEN cDNA 4733401O11 gene, full insert sequence.	mRNAlike lncRNA	1	sense
8023236	chr6	117370594	117373635	-	n294820	AK012749	Mus musculus 10, 11 days embryo whole body cDNA, RIKEN full-length enriched library, clone:2810016G10 product:unclassifiable, full insert sequence.	mRNAlike lncRNA	3	intergenic
8023134	chr6	98994115	98996510	-	n283861	AK037790	Mus musculus 16 days neonate thymus cDNA, RIKEN full-length enriched library, clone:A130050A02 product:unclassifiable, full insert sequence.	mRNAlike lncRNA	2	intronic
8006742	chr2	130222193	130250046	-	n290490,n280403,n283328,n297329	AK041939,AK079521,AK077745,AK027964	Mus musculus 3 days neonate thymus cDNA, RIKEN full-length enriched library, clone:A630048B15 product:unclassifiable, full insert sequence.,Mus musculus adult male hypothalamus cDNA, RIKEN full-length enriched library, clone:A230004J18 product:weakly similar to BA12M19.1.3 (NOVEL PROTEIN) (CDNA FLJ31791 FIS, CLONE NT2RI2008749, WEAKLY SIMILAR TO SPLICEOSOME ASSOCIATED PROTEIN 49) [Homo sapiens], …	mRNAlike lncRNA	3	sense
8028205	chr13	19764250	19765803	-	n265341	AK157450	Mus musculus activated spleen cDNA, RIKEN full-length enriched library, clone:F830216O07 product:unclassifiable, full insert sequence.	mRNAlike lncRNA	1	intronic
8008646	chr15	55467944	55468747	-	n297271	AK004311	Mus musculus 18-day embryo whole body cDNA, RIKEN full-length enriched library, clone:1110059G02 product:unclassifiable, full insert sequence.	mRNAlike lncRNA	1	intergenic
8025156	chr3	83577774	83593878	-	n286079	AK137033	Mus musculus 12 days embryo embryonic body between diaphragm region and neck cDNA, RIKEN full-length enriched library, clone:9430045E21 product:unclassifiable, full insert sequence.	mRNAlike lncRNA	2	antisense(exonic)
8004202	chr2	93292975	93310031	+	n416415,n266971	AK165443,NR_040532.1	Mus musculus adult male kidney cDNA, RIKEN full-length enriched library, clone:F530003F21 product:unclassifiable, full insert sequence.,	mRNAlike lncRNA,lncRNA	6	antisense(intronic)
8022977	chr11	105224565	105251956	+	n282801	AK039104	Mus musculus adult male hypothalamus cDNA, RIKEN full-length enriched library, clone:A230096M02 product:unclassifiable, full insert sequence.	mRNAlike lncRNA	4	antisense(exonic)
8016099	chr1	44617729	44622292	+	n273559	AK141444	Mus musculus 12 days embryo spinal cord cDNA, RIKEN full-length enriched library, clone:C530021A09 product:unclassifiable, full insert sequence.	mRNAlike lncRNA	1	intronic
8004217	chr16	49906392	49907957	+	n274025	AK048914	Mus musculus 0 day neonate cerebellum cDNA, RIKEN full-length enriched library, clone:C230081D05 product:unclassifiable, full insert sequence.	mRNAlike lncRNA	1	intronic
8008210	chr1	74103714	74107461	-	n285336	AK137266	Mus musculus adult male urinary bladder cDNA, RIKEN full-length enriched library, clone:9530083L17 product:unclassifiable, full insert sequence.	mRNAlike lncRNA	2	intronic
8025898	chr7	66492198	66493345	-	n277123	AK046311	Mus musculus adult male corpora quadrigemina cDNA, RIKEN full-length enriched library, clone:B230368F23 product:unclassifiable, full insert sequence.	mRNAlike lncRNA	2	antisense(intronic)
8000867	chr14	56262440	56265189	+	n278676	AK149247	Mus musculus adult retina cDNA, RIKEN full-length enriched library, clone:A930001G07 product:unclassifiable, full insert sequence.	mRNAlike lncRNA	2	antisense(exonic)
8000674	chrX	72952270	73010038	-	n281013,n290251,n291420,n268143,n284924,n283571,n267142	AK089098,AK053637,AK163097,AK038127,AK036260,AK030939,AK016728	Mus musculus 2 days neonate thymus thymic cells cDNA, RIKEN full-length enriched library, clone:E430039H05 product:unclassifiable, full insert sequence.,Mus musculus 0 day neonate eyeball cDNA, RIKEN full-length enriched library, clone:E130116J03 product:RIKEN cDNA 4933407K13 gene, full insert sequence.,Mus musculus adult male aorta and vein cDNA, RIKEN full-length enriched library, clone:A530069…	mRNAlike lncRNA	8	intergenic
8013953	chr11	47744849	47747149	-	n283000	AK138321	Mus musculus adult male hypothalamus cDNA, RIKEN full-length enriched library, clone:A230066M21 product:unclassifiable, full insert sequence.	mRNAlike lncRNA	2	intronic
8000137	chr2	91895145	91899528	-	n294389	AK013769	Mus musculus adult male hippocampus cDNA, RIKEN full-length enriched library, clone:2900072N19 product:unclassifiable, full insert sequence.	mRNAlike lncRNA	2	intergenic
8019711	chr6	34551448	34552617	+	n265413	AK157330	Mus musculus activated spleen cDNA, RIKEN full-length enriched library, clone:F830211G10 product:unclassifiable, full insert sequence.	mRNAlike lncRNA	1	intronic
8010385	chr10	29056684	29059048	-	n264355	AK145473	Mus musculus blastocyst blastocyst cDNA, RIKEN full-length enriched library, clone:I1C0002L05 product:unclassifiable, full insert sequence.	mRNAlike lncRNA	1	antisense(intronic)
8007899	chr16	77634120	77639447	+	n287446,n274714,n290078	AK081968,AK033346,AK031166	Mus musculus 16 days embryo head cDNA, RIKEN full-length enriched library, clone:C130090F24 product:inferred: putative {Mus musculus}, full insert sequence.,Mus musculus 15 days embryo male testis cDNA, RIKEN full-length enriched library, clone:8030498J20 product:retinol dehydrogenase 1 (11-cis), full insert sequence.,Mus musculus 13 days embryo forelimb cDNA, RIKEN full-length enriched library, …	mRNAlike lncRNA	3	intergenic
8006107	chr19	24413571	24416916	-	n290158	AK031024	Mus musculus adult male thymus cDNA, RIKEN full-length enriched library, clone:5830498P19 product:unclassifiable, full insert sequence.	mRNAlike lncRNA	2	intronic
8013528	chr12	71641536	71642810	+	n343303	-		Non-protein coding transcript	1	intergenic
8011217	chr1	39049522	39051161	+	n271270	AK052113	Mus musculus 12 days embryo eyeball cDNA, RIKEN full-length enriched library, clone:D230046O17 product:unclassifiable, full insert sequence.	mRNAlike lncRNA	1	intronic
8015884	chr5	4784752	4799094	-	n268324	AK053423	Mus musculus 0 day neonate eyeball cDNA, RIKEN full-length enriched library, clone:E130016J19 product:unclassifiable, full insert sequence.	mRNAlike lncRNA	2	intergenic
8007059	chr4	62021734	62024584	+	n265903,n265111	AK158206,AK172012	Mus musculus adult inner ear cDNA, RIKEN full-length enriched library, clone:F930041H01 product:unclassifiable, full insert sequence.,Mus musculus activated spleen cDNA, RIKEN full-length enriched library, clone:F830029D08 product:unclassifiable, full insert sequence.	mRNAlike lncRNA	3	intronic, sense
8012060	chr16	84686720	84695951	+	n292104	AK016094	Mus musculus adult male testis cDNA, RIKEN full-length enriched library, clone:4930551I23 product:unclassifiable, full insert sequence.	mRNAlike lncRNA	2	intergenic
8028053	chr9	50040627	50041287	-	n295598	AK009126	Mus musculus adult male tongue cDNA, RIKEN full-length enriched library, clone:2310003N18 product:unclassifiable, full insert sequence.	mRNAlike lncRNA	2	intergenic
8023686	chr1	93848569	93850207	-	n268403	AK143069	Mus musculus 0 day neonate eyeball cDNA, RIKEN full-length enriched library, clone:E130008F23 product:unclassifiable, full insert sequence.	mRNAlike lncRNA	1	intronic
8013672	chr2	34657172	34658321	-	n294880	AK012512	Mus musculus 11 days embryo whole body cDNA, RIKEN full-length enriched library, clone:2700071L08 product:unclassifiable, full insert sequence.	mRNAlike lncRNA	1	intergenic
8006434	chr18	33954513	33955784	+	n343589,n416065,n416064,n343591,n295325	AK010403,NR_038152.1	Mus musculus ES cells cDNA, RIKEN full-length enriched library, clone:2410004N09 product:unclassifiable, full insert sequence.,	mRNAlike lncRNA,lincRNA,lncRNA	4	close
8006234	chr2	93932008	93935390	-	n286047	AK034886	Mus musculus 12 days embryo embryonic body between diaphragm region and neck cDNA, RIKEN full-length enriched library, clone:9430057C17 product:unclassifiable, full insert sequence.	mRNAlike lncRNA	1	intronic
8010349	chr2	173084654	173088473	-	n290372	AK030853	Mus musculus adult male thymus cDNA, RIKEN full-length enriched library, clone:5830428M17 product:unclassifiable, full insert sequence.	mRNAlike lncRNA	1	intronic
8027082	chr17	51227269	51228915	-	n280503	AK041779	Mus musculus 3 days neonate thymus cDNA, RIKEN full-length enriched library, clone:A630036L09 product:unclassifiable, full insert sequence.	mRNAlike lncRNA	1	intronic
8028580	chr1	133303461	133305790	-	n274635	AK082049	Mus musculus 16 days embryo head cDNA, RIKEN full-length enriched library, clone:C130098I20 product:unclassifiable, full insert sequence.	mRNAlike lncRNA	1	intronic
8010695	chr11	96604972	96605286	+	n264454	AK145067	Mus musculus mammary gland RCB-0526 Jyg-MC(A) cDNA, RIKEN full-length enriched library, clone:G830035C24 product:unclassifiable, full insert sequence.	mRNAlike lncRNA	2	intronic
8000730	chr2	37311219	37312539	+	n271485	AK084337	Mus musculus 12 days embryo eyeball cDNA, RIKEN full-length enriched library, clone:D230025K22 product:unclassifiable, full insert sequence.	mRNAlike lncRNA	1	intronic
8015868	chr10	81673144	81676348	-	n269839	AK085877	Mus musculus 16 days neonate heart cDNA, RIKEN full-length enriched library, clone:D830021O17 product:unclassifiable, full insert sequence.	mRNAlike lncRNA	2	intergenic
8013914	chr16	93606370	93606853	+	n287013	AK136609	Mus musculus adult male epididymis cDNA, RIKEN full-length enriched library, clone:9230005O13 product:unclassifiable, full insert sequence.	mRNAlike lncRNA	1	intergenic
8010838	chr10	67248491	67249441	+	n292186	AK016030	Mus musculus adult male testis cDNA, RIKEN full-length enriched library, clone:4930543I11 product:unclassifiable, full insert sequence.	mRNAlike lncRNA	1	intergenic
8001531	chr18	34602005	34666467	-	n292230,n267433,n267564	AK165146,AK054416,AK029766	Mus musculus 2 days pregnant adult female ovary cDNA, RIKEN full-length enriched library, clone:E330039B18 product:unclassifiable, full insert sequence.,Mus musculus 2 days pregnant adult female ovary cDNA, RIKEN full-length enriched library, clone:E330023G15 product:unclassifiable, full insert sequence.,Mus musculus adult male testis cDNA, RIKEN full-length enriched library, clone:4930539C08 pro…	mRNAlike lncRNA	9	sense, intronic
8022662	chr10	100784372	100787000	-	n266515	AK089527	Mus musculus B6-derived CD11 +ve dendritic cells cDNA, RIKEN full-length enriched library, clone:F730046H05 product:unclassifiable, full insert sequence.	mRNAlike lncRNA	2	intergenic
8006896	chr7	138976816	138978256	-	n266210	AK089697	Mus musculus activated spleen cDNA, RIKEN full-length enriched library, clone:F830009D22 product:unclassifiable, full insert sequence.	mRNAlike lncRNA	2	intronic
8025376	chr18	70633833	70637425	-	n274141	AK141147	Mus musculus 0 day neonate cerebellum cDNA, RIKEN full-length enriched library, clone:C230070L11 product:unclassifiable, full insert sequence.	mRNAlike lncRNA	1	antisense(intronic)
8023428	chr17	72274571	72276370	+	n265380	AK157400	Mus musculus activated spleen cDNA, RIKEN full-length enriched library, clone:F830213K20 product:unclassifiable, full insert sequence.	mRNAlike lncRNA	1	antisense(intronic)
8001620	chr7	116895839	116897361	+	n273003	AK050574	Mus musculus 2 days neonate thymus thymic cells cDNA, RIKEN full-length enriched library, clone:C920003E02 product:unclassifiable, full insert sequence.	mRNAlike lncRNA	2	antisense(intronic)
8001735	chr11	3024023	3060342	+	n264914,n413931,n274766,n272816,n417290,n280642,n297114	AK144226,AK050795,AK081907,AK041555,AK005333	Mus musculus RCB-1283 B16 melanoma cDNA, RIKEN full-length enriched library, clone:G430132E13 product:unclassifiable, full insert sequence.,Mus musculus 9 days embryo whole body cDNA, RIKEN full-length enriched library, clone:D030020F22 product:similar to PROBABLE PHOSPHATIDYLSERINE DECARBOXYLASE (EC 4.1.1.65) (FRAGMENT) [Homo sapiens], full insert sequence.,Mus musculus 16 days embryo head cDNA,…	mRNAlike lncRNA,lncRNA	15	antisense(exonic), antisense(intronic)
8004264	chr2	177632382	177635904	-	n273901	AK049072	Mus musculus 0 day neonate cerebellum cDNA, RIKEN full-length enriched library, clone:C230096N10 product:unclassifiable, full insert sequence.	mRNAlike lncRNA	1	antisense(intronic)
8015716	chr17	26283705	26287122	+	n273691,n281042	AK082919,AK080113	Mus musculus 7 days embryo whole body cDNA, RIKEN full-length enriched library, clone:C430019F06 product:unclassifiable, full insert sequence.,Mus musculus adult male aorta and vein cDNA, RIKEN full-length enriched library, clone:A530063E16 product:unclassifiable, full insert sequence.	mRNAlike lncRNA	2	intronic
8014485	chr18	54021766	54056808	+	n273766	AK049379	Mus musculus ES cells cDNA, RIKEN full-length enriched library, clone:C330049O21 product:unclassifiable, full insert sequence.	mRNAlike lncRNA	1	sense
8011399	chr4	34802745	34804100	-	n294786	AK012892	Mus musculus 10, 11 days embryo whole body cDNA, RIKEN full-length enriched library, clone:2810040C05 product:unclassifiable, full insert sequence.	mRNAlike lncRNA	1	intronic
8006487	chr14	73782950	73784797	-	n266254	AK089663	Mus musculus activated spleen cDNA, RIKEN full-length enriched library, clone:F830007N15 product:unclassifiable, full insert sequence.	mRNAlike lncRNA	2	intronic
8008327	chr16	36894479	36895769	-	n292896	AK015226	Mus musculus adult male testis cDNA, RIKEN full-length enriched library, clone:4930428L02 product:unclassifiable, full insert sequence.	mRNAlike lncRNA	1	antisense(intronic)
8019013	chr18	11887562	11889202	+	n284598	AK036851	Mus musculus adult female vagina cDNA, RIKEN full-length enriched library, clone:9930018G23 product:unclassifiable, full insert sequence.	mRNAlike lncRNA	2	intronic
8019439	chr6	67236825	67239989	+	n286743,n286626	AK034036,AK033870	Mus musculus adult male diencephalon cDNA, RIKEN full-length enriched library, clone:9330147J08 product:unclassifiable, full insert sequence.,Mus musculus adult male diencephalon cDNA, RIKEN full-length enriched library, clone:9330105B09 product:unclassifiable, full insert sequence.	mRNAlike lncRNA	1	sense
8027795	chr1	69560505	69594283	+	n281606	AK040429	Mus musculus 0 day neonate thymus cDNA, RIKEN full-length enriched library, clone:A430093N22 product:zinc finger protein, subfamily 1A, 2 (Helios), full insert sequence.	mRNAlike lncRNA	3	antisense(intronic)
8016169	chr2	79163062	79164246	-	n279783	AK042774	Mus musculus 7 days neonate cerebellum cDNA, RIKEN full-length enriched library, clone:A730023J24 product:unclassifiable, full insert sequence.	mRNAlike lncRNA	3	antisense(intronic)
8010663	chr7	127040206	127041886	+	n292693	AK015477	Mus musculus adult male testis cDNA, RIKEN full-length enriched library, clone:4930456J16 product:unclassifiable, full insert sequence.	mRNAlike lncRNA	2	intronic
8007443	chr17	31669235	31672402	-	n264926	AK090063	Mus musculus bladder RCB-0544 MBT-2 cDNA, RIKEN full-length enriched library, clone:G430087H15 product:unclassifiable, full insert sequence.	mRNAlike lncRNA	1	bidirectional
8026825	chr1	129797488	129802511	+	n275656	AK081362	Mus musculus 16 days embryo head cDNA, RIKEN full-length enriched library, clone:C130011B20 product:unclassifiable, full insert sequence.	mRNAlike lncRNA	2	sense
8018684	chr19	31685231	31688617	-	n269925	AK142694	Mus musculus 16 days neonate heart cDNA, RIKEN full-length enriched library, clone:D830007L01 product:unclassifiable, full insert sequence.	mRNAlike lncRNA	2	intronic
8028035	chr11	119794323	119794849	-	n294554	AK013539	Mus musculus adult male hippocampus cDNA, RIKEN full-length enriched library, clone:2900016I12 product:unclassifiable, full insert sequence.	mRNAlike lncRNA	1	intergenic
8015806	chr2	130490135	130492845	+	n296957,n265457	AK157255,AK131690	Mus musculus activated spleen cDNA, RIKEN full-length enriched library, clone:F830208G03 product:unclassifiable, full insert sequence.,Mus musculus adult male testis cDNA, RIKEN full-length enriched library, clone:1700010E08 product:unclassifiable, full insert sequence.	mRNAlike lncRNA	3	antisense(intronic), extension
8013605	chr13	42173035	42177512	-	n265726	AK156783	Mus musculus activated spleen cDNA, RIKEN full-length enriched library, clone:F830049M05 product:unclassifiable, full insert sequence.	mRNAlike lncRNA	1	antisense(intronic)
8014302	chr9	107913306	107918939	+	n268756	AK087042	Mus musculus 0 day neonate lung cDNA, RIKEN full-length enriched library, clone:E030022G20 product:unclassifiable, full insert sequence.	mRNAlike lncRNA	2	intronic
8021030	chr1	148651730	148654470	+	n283068	AK038748	Mus musculus adult male hypothalamus cDNA, RIKEN full-length enriched library, clone:A230059L01 product:unclassifiable, full insert sequence.	mRNAlike lncRNA	1	intronic
8020521	chr2	73749833	73750511	-	n280850	AK080254	Mus musculus adult male aorta and vein cDNA, RIKEN full-length enriched library, clone:A530092K21 product:unclassifiable, full insert sequence.	mRNAlike lncRNA	1	extension
8016930	chr4	100597533	100600189	+	n275640	AK081377	Mus musculus 16 days embryo head cDNA, RIKEN full-length enriched library, clone:C130012F03 product:unclassifiable, full insert sequence.	mRNAlike lncRNA	2	intronic
8005209	chr7	31278676	31293779	+	n295225	AK011039	Mus musculus 13 days embryo liver cDNA, RIKEN full-length enriched library, clone:2510038B11 product:proline dehydrogenase (oxidase) 2, full insert sequence.	mRNAlike lncRNA	1	sense
8019113	chr13	65403713	65405528	+	n276510,n276072	AK047574,AK047162	Mus musculus 10 days neonate cerebellum cDNA, RIKEN full-length enriched library, clone:B930092F14 product:unclassifiable, full insert sequence.,Mus musculus 10 days neonate cerebellum cDNA, RIKEN full-length enriched library, clone:B930030B22 product:unclassifiable, full insert sequence.	mRNAlike lncRNA	2	sense
8009878	chrX	103241210	103243530	+	n288658	AK032816	Mus musculus 12 days embryo male wolffian duct includes surrounding region cDNA, RIKEN full-length enriched library, clone:6720457F21 product:unclassifiable, full insert sequence.	mRNAlike lncRNA	2	intronic
8024729	chr8	10288187	10290397	+	n271441	AK051990	Mus musculus 12 days embryo eyeball cDNA, RIKEN full-length enriched library, clone:D230032H14 product:unclassifiable, full insert sequence.	mRNAlike lncRNA	1	intronic
8019467	chr10	74946173	74947707	-	n266458	AK155783	Mus musculus B6-derived CD11 +ve dendritic cells cDNA, RIKEN full-length enriched library, clone:F730220J07 product:unclassifiable, full insert sequence.	mRNAlike lncRNA	1	intronic
8007961	chr17	36155405	36157646	-	n280523	AK153655	Mus musculus 3 days neonate thymus cDNA, RIKEN full-length enriched library, clone:A630034D23 product:unclassifiable, full insert sequence.	mRNAlike lncRNA	1	intronic
8007577	chr1	41583775	41586388	-	n273058	AK149593	Mus musculus adult male liver tumor cDNA, RIKEN full-length enriched library, clone:C730048L02 product:unclassifiable, full insert sequence.	mRNAlike lncRNA	2	intergenic
8027243	chr15	77670866	77672593	-	n269956	AK052845	Mus musculus 10 days lactation, adult female mammary gland cDNA, RIKEN full-length enriched library, clone:D730049K18 product:unclassifiable, full insert sequence.	mRNAlike lncRNA	1	sense
8022341	chr12	49730795	49733058	+	n288780	AK032715	Mus musculus 12 days embryo male wolffian duct includes surrounding region cDNA, RIKEN full-length enriched library, clone:6720413F21 product:unclassifiable, full insert sequence.	mRNAlike lncRNA	2	intergenic
8024651	chr11	5316793	5318012	-	n284359	AK079470	Mus musculus 16 days neonate thymus cDNA, RIKEN full-length enriched library, clone:A130002O09 product:unclassifiable, full insert sequence.	mRNAlike lncRNA	1	intronic
8012179	chr2	60284822	60288305	-	n267768	AK087643	Mus musculus 2 days pregnant adult female oviduct cDNA, RIKEN full-length enriched library, clone:E230031M10 product:novel transcript associated with phospholipase A2, group IB, pancreas, receptor, full insert sequence.	mRNAlike lncRNA	2	intronic
8003023	chr13	104615599	104620048	-	n276755	AK046880	Mus musculus 10 days neonate medulla oblongata cDNA, RIKEN full-length enriched library, clone:B830047G01 product:Erbb2 interacting protein, full insert sequence.	mRNAlike lncRNA	2	intronic
8027597	chr14	47735970	47740114	+	n284689	AK036696	Mus musculus adult male bone cDNA, RIKEN full-length enriched library, clone:9830164F11 product:unclassifiable, full insert sequence.	mRNAlike lncRNA	2	intergenic
8026885	chr14	98398200	98399522	-	n280626	AK041577	Mus musculus 3 days neonate thymus cDNA, RIKEN full-length enriched library, clone:A630022C18 product:unclassifiable, full insert sequence.	mRNAlike lncRNA	1	intronic
8016713	chr5	25265860	25283158	+	n264497	AK144936	Mus musculus mammary gland RCB-0526 Jyg-MC(A) cDNA, RIKEN full-length enriched library, clone:G830009G06 product:unclassifiable, full insert sequence.	mRNAlike lncRNA	1	sense
8016178	chr11	97967025	97968468	-	n282724	AK039209	Mus musculus adult male hypothalamus cDNA, RIKEN full-length enriched library, clone:A230108A07 product:unclassifiable, full insert sequence.	mRNAlike lncRNA	2	intronic
8011819	chr10	9491059	9493657	-	n285842	AK035126	Mus musculus 12 days embryo embryonic body between diaphragm region and neck cDNA, RIKEN full-length enriched library, clone:9430091M01 product:unclassifiable, full insert sequence.	mRNAlike lncRNA	2	intronic
8008304	chr15	102966311	102971100	+	n270995	AK084656	Mus musculus 13 days embryo heart cDNA, RIKEN full-length enriched library, clone:D330025O06 product:unclassifiable, full insert sequence.	mRNAlike lncRNA	2	intergenic
8012682	chr7	95231322	95233315	+	n276569	AK140525	Mus musculus 10 days neonate cerebellum cDNA, RIKEN full-length enriched library, clone:B930020I05 product:unclassifiable, full insert sequence.	mRNAlike lncRNA	1	intronic
8011641	chr13	35890618	35894005	+	n284027	AK037637	Mus musculus 16 days neonate thymus cDNA, RIKEN full-length enriched library, clone:A130032E19 product:unclassifiable, full insert sequence.	mRNAlike lncRNA	2	intronic
8000495	chr9	14119679	14123857	+	n271571	AK084287	Mus musculus 12 days embryo eyeball cDNA, RIKEN full-length enriched library, clone:D230018D13 product:unclassifiable, full insert sequence.	mRNAlike lncRNA	2	intronic
8024352	chr2	16349243	16351084	+	n279563	AK080488	Mus musculus 7 days neonate cerebellum cDNA, RIKEN full-length enriched library, clone:A730051I19 product:unclassifiable, full insert sequence.	mRNAlike lncRNA	1	intronic
8023837	chr8	126291450	126292395	-	n279114	AK043533	Mus musculus 10 days neonate cortex cDNA, RIKEN full-length enriched library, clone:A830006H14 product:unclassifiable, full insert sequence.	mRNAlike lncRNA	1	antisense(intronic)
8028618	chr2	55320188	55322970	+	n277474	AK045772	Mus musculus adult male corpora quadrigemina cDNA, RIKEN full-length enriched library, clone:B230310I03 product:unclassifiable, full insert sequence.	mRNAlike lncRNA	2	intronic
8004282	chr18	57533108	57712051	-	n264603,n419321,n292202,n412279,n296434,n292402,n292512,n292439,n414056,n264550,n264598,n412192	AK144776,AK144587,AK165835,AK016016,AK015800,AK015760,AK015660,AK006909,NR_015494.1	Mus musculus lung RCB-0558 LLC cDNA, RIKEN full-length enriched library, clone:G730032K02 product:unclassifiable, full insert sequence.,Mus musculus lung RCB-0558 LLC cDNA, RIKEN full-length enriched library, clone:G730006A01 product:unclassifiable, full insert sequence.,Mus musculus lung RCB-0558 LLC cDNA, RIKEN full-length enriched library, clone:G730003I23 product:unclassifiable, full insert s…	mRNAlike lncRNA,lncRNA	20	antisense(intronic), close
8009269	chr8	18731650	18735176	+	n273657	AK141344	Mus musculus 7 days embryo whole body cDNA, RIKEN full-length enriched library, clone:C430035L20 product:unclassifiable, full insert sequence.	mRNAlike lncRNA	2	intronic
8009029	chr9	96619800	96620719	+	n276182	AK081067	Mus musculus 10 days neonate cerebellum cDNA, RIKEN full-length enriched library, clone:B930080A19 product:unclassifiable, full insert sequence.	mRNAlike lncRNA	1	antisense(exonic)
8020411	chr17	47278695	47426818	+	n266847	AK170333	Mus musculus NOD-derived CD11c +ve dendritic cells cDNA, RIKEN full-length enriched library, clone:F630048B19 product:unclassifiable, full insert sequence.	mRNAlike lncRNA	3	sense
8001920	chr1	112854407	112857403	-	n281146	AK040946	Mus musculus adult male aorta and vein cDNA, RIKEN full-length enriched library, clone:A530049F16 product:unclassifiable, full insert sequence.	mRNAlike lncRNA	2	intronic
8024841	chr19	6990697	6996257	-	n276966	AK046588	Mus musculus 4 days neonate male adipose cDNA, RIKEN full-length enriched library, clone:B430111H01 product:estrogen related receptor, alpha, full insert sequence.	mRNAlike lncRNA	3	sense
8026161	chr9	79616058	79617719	-	n289328	AK078136	Mus musculus adult male medulla oblongata cDNA, RIKEN full-length enriched library, clone:6330562O12 product:DNA segment, Chr 9, Wayne State University 20, expressed, full insert sequence.	mRNAlike lncRNA	1	sense
8029647	chr10	66565166	66567366	+	n285645	AK079202	Mus musculus adult male urinary bladder cDNA, RIKEN full-length enriched library, clone:9530026E24 product:unclassifiable, full insert sequence.	mRNAlike lncRNA	2	intronic
8026594	chr9	66711223	66715083	-	n294010	AK160964	Mus musculus 15 days embryo head cDNA, RIKEN full-length enriched library, clone:4022416O14 product:unclassifiable, full insert sequence.	mRNAlike lncRNA	1	intronic
8020122	chr9	21079512	21082208	+	n291004	AK030447	Mus musculus adult male pituitary gland cDNA, RIKEN full-length enriched library, clone:5330413J09 product:unclassifiable, full insert sequence.	mRNAlike lncRNA	1	antisense(intronic)
8006120	chr3	152043919	152046013	+	n284659	AK036742	Mus musculus adult male bone cDNA, RIKEN full-length enriched library, clone:9830169D19 product:unclassifiable, full insert sequence.	mRNAlike lncRNA	1	intronic
8013208	chr18	86581088	86582702	+	n278987	AK043740	Mus musculus 10 days neonate cortex cDNA, RIKEN full-length enriched library, clone:A830027C02 product:unclassifiable, full insert sequence.	mRNAlike lncRNA	1	intronic
8014508	chr3	89475608	89479054	+	n284461	AK037085	Mus musculus adult female vagina cDNA, RIKEN full-length enriched library, clone:9930111E19 product:unclassifiable, full insert sequence.	mRNAlike lncRNA	1	intergenic
8003778	chr2	43922093	43969766	+	n266296,n269937	AK156052,AK164803	Mus musculus activated spleen cDNA, RIKEN full-length enriched library, clone:F830006A19 product:unclassifiable, full insert sequence.,Mus musculus 16 days neonate heart cDNA, RIKEN full-length enriched library, clone:D830006C14 product:unclassifiable, full insert sequence.	mRNAlike lncRNA	6	intronic
8025953	chr6	99425949	99426934	-	n288462	AK135446	Mus musculus 12 days embryo female mullerian duct includes surrounding region cDNA, RIKEN full-length enriched library, clone:6820422C14 product:unclassifiable, full insert sequence.	mRNAlike lncRNA	1	intronic
8007968	chr4	148800012	148802985	+	n286713	AK033898	Mus musculus adult male diencephalon cDNA, RIKEN full-length enriched library, clone:9330112G02 product:ubiquitination factor E4B, UFD2 homolog (S. cerevisiae), full insert sequence.	mRNAlike lncRNA	1	antisense(exonic)
8019073	chr12	79499121	79501527	+	n274696	AK081989	Mus musculus 16 days embryo head cDNA, RIKEN full-length enriched library, clone:C130092D13 product:unclassifiable, full insert sequence.	mRNAlike lncRNA	1	intronic
8029576	chr10	99101364	99104554	-	n282604	AK039365	Mus musculus adult male spinal cord cDNA, RIKEN full-length enriched library, clone:A330032K01 product:unclassifiable, full insert sequence.	mRNAlike lncRNA	3	intergenic
8002832	chr3	7427257	7428266	+	n270787	AK084908	Mus musculus 13 days embryo lung cDNA, RIKEN full-length enriched library, clone:D430009L07 product:unclassifiable, full insert sequence.	mRNAlike lncRNA	1	intronic
8000054	chr5	141814180	141817400	+	n290657,n271941	AK083952,AK161628	Mus musculus 12 days embryo spinal ganglion cDNA, RIKEN full-length enriched library, clone:D130069E17 product:unclassifiable, full insert sequence.,Mus musculus 8 days embryo whole body cDNA, RIKEN full-length enriched library, clone:5730410C11 product:unclassifiable, full insert sequence.	mRNAlike lncRNA	2	intronic
8007728	chr15	39994152	39999619	+	n418429,n343438	-		lincRNA,lncRNA	4	intergenic
8005922	chr13	99706717	99715871	-	n267868	AK054100	Mus musculus 2 days pregnant adult female oviduct cDNA, RIKEN full-length enriched library, clone:E230017P09 product:unclassifiable, full insert sequence.	mRNAlike lncRNA	2	intergenic
8019415	chr17	80211054	80213032	+	n296252	AK007131	Mus musculus adult male testis cDNA, RIKEN full-length enriched library, clone:1700106O07 product:unclassifiable, full insert sequence.	mRNAlike lncRNA	2	intergenic
8004414	chr6	8205940	8207687	-	n267243	AK088697	Mus musculus 2 days neonate thymus thymic cells cDNA, RIKEN full-length enriched library, clone:E430023O07 product:similar to REPLICATION PROTEIN A 14 KDA SUBUNIT (RP-A) (RF-A) (REPLICATION FACTOR-A PROTEIN 3) [Homo sapiens], full insert sequence.	mRNAlike lncRNA	2	sense
8026938	chr13	74703635	74705162	+	n292080	AK133015	Mus musculus adult male testis cDNA, RIKEN full-length enriched library, clone:4930554E20 product:unclassifiable, full insert sequence.	mRNAlike lncRNA	2	intergenic
8010360	chr6	85897180	85911637	-	n281199,n275100	AK081629,AK079991	Mus musculus 16 days embryo head cDNA, RIKEN full-length enriched library, clone:C130055M21 product:weakly similar to DUAL SPECIFICITY PROTEIN PHOSPHATASE 11 (EC 3.1.3.48) (RNA/RNP COMPLEX-INTERERACTING PHOSPHATASE) (PHOSPHATASE THAT INTERACTS WITH RNA/RNP COMPLEX 1) [Homo sapiens], full insert sequence.,Mus musculus adult male aorta and vein cDNA, RIKEN full-length enriched library, clone:A53004…	mRNAlike lncRNA	2	sense
8018624	chr1	97363785	97366510	+	n265985	AK156421	Mus musculus activated spleen cDNA, RIKEN full-length enriched library, clone:F830021E10 product:unclassifiable, full insert sequence.	mRNAlike lncRNA	1	intergenic
8008541	chr7	90790656	90793402	-	n283675	AK038014	Mus musculus 16 days neonate thymus cDNA, RIKEN full-length enriched library, clone:A130071K09 product:unclassifiable, full insert sequence.	mRNAlike lncRNA	2	sense
8014775	chr2	91798752	91802082	-	n283895	AK137956	Mus musculus 16 days neonate thymus cDNA, RIKEN full-length enriched library, clone:A130046J11 product:unclassifiable, full insert sequence.	mRNAlike lncRNA	2	intronic
8021749	chr10	127524355	127525274	+	n281781	AK079828	Mus musculus 0 day neonate thymus cDNA, RIKEN full-length enriched library, clone:A430078A13 product:unclassifiable, full insert sequence.	mRNAlike lncRNA	1	sense
8011022	chr6	117445252	117450095	+	n288452	AK135471	Mus musculus 12 days embryo female mullerian duct includes surrounding region cDNA, RIKEN full-length enriched library, clone:6820426E19 product:unclassifiable, full insert sequence.	mRNAlike lncRNA	3	intergenic
8006815	chr2	166272451	166274307	-	n266724	AK155255	Mus musculus NOD-derived CD11c +ve dendritic cells cDNA, RIKEN full-length enriched library, clone:F630212F11 product:unclassifiable, full insert sequence.	mRNAlike lncRNA	2	intergenic
8025500	chr14	101850509	101853828	-	n279618	AK042979	Mus musculus 7 days neonate cerebellum cDNA, RIKEN full-length enriched library, clone:A730045A14 product:unclassifiable, full insert sequence.	mRNAlike lncRNA	2	intronic
8000098	chr18	69727246	69731422	+	n293815,n288895,n288990	AK135121,AK078281,AK028644	Mus musculus adult male olfactory brain cDNA, RIKEN full-length enriched library, clone:6430701E07 product:unclassifiable, full insert sequence.,Mus musculus adult male olfactory brain cDNA, RIKEN full-length enriched library, clone:6430566E03 product:unclassifiable, full insert sequence.,Mus musculus 10 days neonate skin cDNA, RIKEN full-length enriched library, clone:4732423E21 product:unclassi…	mRNAlike lncRNA	4	intronic
8007299	chr18	44713029	44714397	-	n286920	AK033767	Mus musculus adult male epididymis cDNA, RIKEN full-length enriched library, clone:9230105G02 product:unclassifiable, full insert sequence.	mRNAlike lncRNA	1	intronic
8002148	chr11	61764416	61766236	+	n270341	AK052659	Mus musculus 0 day neonate kidney cDNA, RIKEN full-length enriched library, clone:D630015H07 product:unclassifiable, full insert sequence.	mRNAlike lncRNA	3	intergenic
8000998	chr18	38072778	38074986	-	n285711	AK137150	Mus musculus adult male urinary bladder cDNA, RIKEN full-length enriched library, clone:9530010K20 product:unclassifiable, full insert sequence.	mRNAlike lncRNA	1	intronic
8027831	chr10	29650406	29652324	+	n343100	-		lincRNA	1	intergenic
8013659	chr3	152054125	152057204	-	n280052	AK042458	Mus musculus 3 days neonate thymus cDNA, RIKEN full-length enriched library, clone:A630093H23 product:inferred: Mus musculus, Similar to ubiquitin specific protease 20, clone IMAGE:3491447, mRNA, partial cds, full insert sequence.	mRNAlike lncRNA	1	antisense(intronic)
8024303	chr12	110103695	110107637	+	n297182	AK004581	Mus musculus adult male lung cDNA, RIKEN full-length enriched library, clone:1200003L24 product:unclassifiable, full insert sequence.	mRNAlike lncRNA	1	antisense(intronic)
8001808	chr4	36273603	36275181	-	n278944	AK043797	Mus musculus 10 days neonate cortex cDNA, RIKEN full-length enriched library, clone:A830034C17 product:unclassifiable, full insert sequence.	mRNAlike lncRNA	2	intronic
8013495	chr9	15121632	15126855	-	n279255,n285808	AK163204,AK035174	Mus musculus 7 days neonate cerebellum cDNA, RIKEN full-length enriched library, clone:A730089E24 product:unclassifiable, full insert sequence.,Mus musculus 12 days embryo embryonic body between diaphragm region and neck cDNA, RIKEN full-length enriched library, clone:9430096F12 product:unclassifiable, full insert sequence.	mRNAlike lncRNA	2	sense, intronic
8006195	chr17	85316521	85357050	-	n297415,n419248,n412379,n295188	AK011222,AK003841,NR_027930.1	Mus musculus 10 days embryo whole body cDNA, RIKEN full-length enriched library, clone:2600015P10 product:unclassifiable, full insert sequence.,Mus musculus 18-day embryo whole body cDNA, RIKEN full-length enriched library, clone:1110020A21 product:unclassifiable, full insert sequence.,	mRNAlike lncRNA,lncRNA	6	antisense(intronic)
8021687	chr7	126996309	126998227	+	n281225	AK040871	Mus musculus adult male aorta and vein cDNA, RIKEN full-length enriched library, clone:A530032D04 product:unclassifiable, full insert sequence.	mRNAlike lncRNA	1	antisense(exonic)
8004763	chr8	49435679	49440370	-	n275641	AK081376	Mus musculus 16 days embryo head cDNA, RIKEN full-length enriched library, clone:C130012D05 product:unclassifiable, full insert sequence.	mRNAlike lncRNA	2	intronic
8029337	chr7	134708992	134710356	-	n281005	AK080153	Mus musculus adult male aorta and vein cDNA, RIKEN full-length enriched library, clone:A530071H05 product:unclassifiable, full insert sequence.	mRNAlike lncRNA	1	bidirectional
8003559	chr2	44930957	44933413	-	n290426	AK020005	Mus musculus adult male thymus cDNA, RIKEN full-length enriched library, clone:5830411K21 product:unclassifiable, full insert sequence.	mRNAlike lncRNA	1	intronic
8029442	chr15	80599134	80600628	+	n264316	AK145610	Mus musculus blastocyst blastocyst cDNA, RIKEN full-length enriched library, clone:I1C0021N14 product:unclassifiable, full insert sequence.	mRNAlike lncRNA	1	intronic
8024087	chr9	97627911	97629083	-	n274348	AK082368	Mus musculus 0 day neonate cerebellum cDNA, RIKEN full-length enriched library, clone:C230040P05 product:unclassifiable, full insert sequence.	mRNAlike lncRNA	1	intronic
8022366	chr17	68326316	68329661	-	n272678	AK141722	Mus musculus 9 days embryo whole body cDNA, RIKEN full-length enriched library, clone:D030042F20 product:unclassifiable, full insert sequence.	mRNAlike lncRNA	1	intronic
8020585	chr17	86469812	86472321	-	n271371	AK052031	Mus musculus 12 days embryo eyeball cDNA, RIKEN full-length enriched library, clone:D230038C21 product:unclassifiable, full insert sequence.	mRNAlike lncRNA	1	intronic
8029691	chr6	23535496	23537884	+	n290865	AK030617	Mus musculus adult male pituitary gland cDNA, RIKEN full-length enriched library, clone:5330438M21 product:unclassifiable, full insert sequence.	mRNAlike lncRNA	2	antisense(intronic)
8014450	chr1	91846794	91848334	-	n275978	AK081208	Mus musculus adult male corpus striatum cDNA, RIKEN full-length enriched library, clone:C030004I15 product:unclassifiable, full insert sequence.	mRNAlike lncRNA	1	extension
8014801	chr14	59702972	59705955	-	n267584	AK054384	Mus musculus 2 days pregnant adult female ovary cDNA, RIKEN full-length enriched library, clone:E330021G18 product:unclassifiable, full insert sequence.	mRNAlike lncRNA	1	intergenic
8009418	chr13	6591442	6594406	-	n279025	AK043676	Mus musculus 10 days neonate cortex cDNA, RIKEN full-length enriched library, clone:A830019C02 product:unclassifiable, full insert sequence.	mRNAlike lncRNA	1	sense
8017395	chr13	99777053	99791650	+	n278545,n278561	AK020854,AK044419	Mus musculus adult retina cDNA, RIKEN full-length enriched library, clone:A930014D07 product:unclassifiable, full insert sequence.,Mus musculus adult retina cDNA, RIKEN full-length enriched library, clone:A930011L21 product:unclassifiable, full insert sequence.	mRNAlike lncRNA	4	intergenic
8024687	chr1	92754536	92758317	+	n343750	-		lincRNA	1	intergenic
8006473	chr5	20193346	20196681	+	n265800	AK156679	Mus musculus activated spleen cDNA, RIKEN full-length enriched library, clone:F830037B22 product:unclassifiable, full insert sequence.	mRNAlike lncRNA	1	intronic
8006061	chr8	75020971	75024118	+	n276560	AK140532	Mus musculus 10 days neonate cerebellum cDNA, RIKEN full-length enriched library, clone:B930021M06 product:unclassifiable, full insert sequence.	mRNAlike lncRNA	2	antisense(exonic)
8001134	chr2	66995688	67032791	-	n293037	AK076676	Mus musculus adult male testis cDNA, RIKEN full-length enriched library, clone:4930412C07 product:unclassifiable, full insert sequence.	mRNAlike lncRNA	3	intergenic
8013097	chr9	66337335	66338255	+	n283955	AK137913	Mus musculus 16 days neonate thymus cDNA, RIKEN full-length enriched library, clone:A130038H11 product:unclassifiable, full insert sequence.	mRNAlike lncRNA	1	intronic
8005739	chr17	86684506	86686520	-	n295853	AK008318	Mus musculus adult male small intestine cDNA, RIKEN full-length enriched library, clone:2010106C02 product:unclassifiable, full insert sequence.	mRNAlike lncRNA	3	antisense(intronic)
8004895	chr3	132505165	132541560	-	n287849	AK135894	Mus musculus in vitro fertilized eggs cDNA, RIKEN full-length enriched library, clone:7420434E04 product:unclassifiable, full insert sequence.	mRNAlike lncRNA	4	intergenic
8022468	chr4	110367259	110370739	+	n283279	AK038474	Mus musculus adult male hypothalamus cDNA, RIKEN full-length enriched library, clone:A230018B16 product:unclassifiable, full insert sequence.	mRNAlike lncRNA	1	intronic
8010576	chr12	112665084	112669157	-	n411858	-		lncRNA	2	antisense(exonic)
8020858	chr10	79863389	79864420	+	n294077	AK014377	Mus musculus 17 days embryo head cDNA, RIKEN full-length enriched library, clone:3300002P09 product:unclassifiable, full insert sequence.	mRNAlike lncRNA	1	intergenic
8029365	chr4	70091924	70095432	+	n266417	AK155926	Mus musculus activated spleen cDNA, RIKEN full-length enriched library, clone:F830001B04 product:unclassifiable, full insert sequence.	mRNAlike lncRNA	1	antisense(exonic)
8008558	chr6	30759277	30761274	+	n268894	AK086882	Mus musculus 0 day neonate lung cDNA, RIKEN full-length enriched library, clone:E030007N13 product:coatomer protein complex, subunit gamma 2, full insert sequence.	mRNAlike lncRNA	1	antisense(exonic)
8001928	chr2	32134335	32143556	-	n282157,n289459,n297117	AK039840,AK031907,AK018775	Mus musculus 0 day neonate thymus cDNA, RIKEN full-length enriched library, clone:A430017P04 product:unclassifiable, full insert sequence.,Mus musculus adult male medulla oblongata cDNA, RIKEN full-length enriched library, clone:6330442M01 product:RIKEN cDNA 2900010J23 gene, full insert sequence.,Mus musculus adult male cerebellum cDNA, RIKEN full-length enriched library, clone:1500019F05 product…	mRNAlike lncRNA	1	sense
8017749	chr11	82811377	82812503	-	n290325	AK134114	Mus musculus adult male thymus cDNA, RIKEN full-length enriched library, clone:5830442L21 product:unclassifiable, full insert sequence.	mRNAlike lncRNA	1	intergenic
8015013	chr2	128581390	128585132	+	n283915	AK037726	Mus musculus 16 days neonate thymus cDNA, RIKEN full-length enriched library, clone:A130042B18 product:c-mer proto-oncogene, full insert sequence.	mRNAlike lncRNA	2	intronic
8026025	chr3	96672513	96696846	-	n286014	AK034931	Mus musculus 12 days embryo embryonic body between diaphragm region and neck cDNA, RIKEN full-length enriched library, clone:9430063K12 product:HSPC201 homolog [Homo sapiens], full insert sequence.	mRNAlike lncRNA	1	sense
8017144	chr16	96257694	96260350	+	n291480	AK133374	Mus musculus adult male testis cDNA, RIKEN full-length enriched library, clone:4933401A13 product:unclassifiable, full insert sequence.	mRNAlike lncRNA	2	antisense(intronic)
8005120	chr11	98139672	98142199	+	n284042,n279448	AK080510,AK137865	Mus musculus 7 days neonate cerebellum cDNA, RIKEN full-length enriched library, clone:A730064M02 product:unclassifiable, full insert sequence.,Mus musculus 16 days neonate thymus cDNA, RIKEN full-length enriched library, clone:A130029P18 product:unclassifiable, full insert sequence.	mRNAlike lncRNA	3	sense, extension
8011600	chr5	139060515	139061985	+	n264955	AK089955	Mus musculus brain CRL-1443 BC3H1 cDNA, RIKEN full-length enriched library, clone:G430026K10 product:unclassifiable, full insert sequence.	mRNAlike lncRNA	2	antisense(intronic)
8009831	chr15	96225215	96226457	+	n275034	AK081658	Mus musculus 16 days embryo head cDNA, RIKEN full-length enriched library, clone:C130061N01 product:unclassifiable, full insert sequence.	mRNAlike lncRNA	1	intronic
8000809	chr9	88581073	88614411	-	n274731,n295532	AK081946,AK009422	Mus musculus 16 days embryo head cDNA, RIKEN full-length enriched library, clone:C130088P10 product:5, 10-methenyltetrahydrofolate synthetase, full insert sequence.,Mus musculus adult male tongue cDNA, RIKEN full-length enriched library, clone:2310020H23 product:5, 10-methenyltetrahydrofolate synthetase, full insert sequence.	mRNAlike lncRNA	1	sense
8013822	chr2	16840305	16935353	-	n292404	AK015798	Mus musculus adult male testis cDNA, RIKEN full-length enriched library, clone:4930515L03 product:unclassifiable, full insert sequence.	mRNAlike lncRNA	3	intergenic
8008900	chr16	74778885	74781182	-	n268337	AK053400	Mus musculus 0 day neonate eyeball cDNA, RIKEN full-length enriched library, clone:E130014D08 product:unclassifiable, full insert sequence.	mRNAlike lncRNA	1	intergenic
8013372	chr14	122197178	122200251	+	n273903	AK049069	Mus musculus 0 day neonate cerebellum cDNA, RIKEN full-length enriched library, clone:C230096K06 product:unclassifiable, full insert sequence.	mRNAlike lncRNA	2	close
8020164	chr17	52608098	52609290	+	n280756	AK041375	Mus musculus 3 days neonate thymus cDNA, RIKEN full-length enriched library, clone:A630006A21 product:unclassifiable, full insert sequence.	mRNAlike lncRNA	1	intergenic
8004220	chr13	115743307	115745940	-	n287281,n287040,n289612	AK078961,AK020242,AK018095	Mus musculus adult male cecum cDNA, RIKEN full-length enriched library, clone:9130410H17 product:unclassifiable, full insert sequence.,Mus musculus adult male colon cDNA, RIKEN full-length enriched library, clone:9030203G09 product:unclassifiable, full insert sequence.,Mus musculus 11 days embryo head cDNA, RIKEN full-length enriched library, clone:6230424C14 product:unclassifiable, full insert s…	mRNAlike lncRNA	5	intergenic
8021885	chr3	79477288	79480798	-	n267971	AK053945	Mus musculus 2 days pregnant adult female oviduct cDNA, RIKEN full-length enriched library, clone:E230005G07 product:unclassifiable, full insert sequence.	mRNAlike lncRNA	1	intronic
8014757	chrX	90239683	90242253	-	n266306	AK156046	Mus musculus activated spleen cDNA, RIKEN full-length enriched library, clone:F830005G20 product:unclassifiable, full insert sequence.	mRNAlike lncRNA	2	intergenic
8022345	chr7	84091390	84093968	+	n269650	AK086079	Mus musculus 15 days embryo head cDNA, RIKEN full-length enriched library, clone:D930002N08 product:unclassifiable, full insert sequence.	mRNAlike lncRNA	3	intergenic
8007935	chr3	33699096	33709138	+	n268743,n286439	AK087051,AK034346	Mus musculus 0 day neonate lung cDNA, RIKEN full-length enriched library, clone:E030022K02 product:RIKEN cDNA 2700016E08 gene, full insert sequence.,Mus musculus adult male diencephalon cDNA, RIKEN full-length enriched library, clone:9330180L23 product:hypothetical TPR repeat containing protein, full insert sequence.	mRNAlike lncRNA	1	sense
8009761	chr11	57479228	57480672	+	n290341	AK017970	Mus musculus adult male thymus cDNA, RIKEN full-length enriched library, clone:5830435N06 product:unclassifiable, full insert sequence.	mRNAlike lncRNA	1	intronic
8013747	chr11	108120313	108122516	-	n276590	AK047080	Mus musculus 10 days neonate cerebellum cDNA, RIKEN full-length enriched library, clone:B930017O20 product:unclassifiable, full insert sequence.	mRNAlike lncRNA	2	intronic
8022918	chr4	126803283	126806888	+	n286453	AK034325	Mus musculus adult male diencephalon cDNA, RIKEN full-length enriched library, clone:9330177P20 product:unclassifiable, full insert sequence.	mRNAlike lncRNA	1	sense
8009066	chr7	46829917	46830909	+	n287949	AK135634	Mus musculus adult male adrenal gland cDNA, RIKEN full-length enriched library, clone:7330429M12 product:unclassifiable, full insert sequence.	mRNAlike lncRNA	1	intergenic
8005963	chr2	6803633	6805974	-	n271286,n279798	AK052102,AK042749	Mus musculus 12 days embryo eyeball cDNA, RIKEN full-length enriched library, clone:D230046B21 product:unclassifiable, full insert sequence.,Mus musculus 7 days neonate cerebellum cDNA, RIKEN full-length enriched library, clone:A730020N04 product:unclassifiable, full insert sequence.	mRNAlike lncRNA	2	sense
8020567	chr10	116529718	116532094	-	n268936,n272275	AK086835,AK051267	Mus musculus 0 day neonate lung cDNA, RIKEN full-length enriched library, clone:E030003N13 product:unclassifiable, full insert sequence.,Mus musculus 12 days embryo spinal ganglion cDNA, RIKEN full-length enriched library, clone:D130026P19 product:unclassifiable, full insert sequence.	mRNAlike lncRNA	4	intronic
8024065	chrX	22215453	22263973	-	n292072	AK016122	Mus musculus adult male testis cDNA, RIKEN full-length enriched library, clone:4930554N03 product:unclassifiable, full insert sequence.	mRNAlike lncRNA	2	intergenic
8010254	chr1	66843893	66847654	-	n297386,n266759,n274582	AK155090,AK082097,AK003941	Mus musculus NOD-derived CD11c +ve dendritic cells cDNA, RIKEN full-length enriched library, clone:F630201D06 product:unclassifiable, full insert sequence.,Mus musculus 0 day neonate cerebellum cDNA, RIKEN full-length enriched library, clone:C230006H15 product:unclassifiable, full insert sequence.,Mus musculus 18-day embryo whole body cDNA, RIKEN full-length enriched library, clone:1110028C15 pro…	mRNAlike lncRNA	2	intronic, sense
8022562	chr1	107605149	107609504	+	n290152	AK031031	Mus musculus adult male thymus cDNA, RIKEN full-length enriched library, clone:5832414P18 product:unclassifiable, full insert sequence.	mRNAlike lncRNA	1	intronic
8028127	chr18	58250723	58252139	-	n290055	AK020038	Mus musculus 13 days embryo forelimb cDNA, RIKEN full-length enriched library, clone:5930427J20 product:unclassifiable, full insert sequence.	mRNAlike lncRNA	2	intronic
8015726	chr1	136676297	136700298	-	n271503,n293952,n285758	AK051953,AK035234,AK161046	Mus musculus 12 days embryo eyeball cDNA, RIKEN full-length enriched library, clone:D230023H18 product:unclassifiable, full insert sequence.,Mus musculus adult male urinary bladder cDNA, RIKEN full-length enriched library, clone:9530003N14 product:unclassifiable, full insert sequence.,Mus musculus 0 day neonate skin cDNA, RIKEN full-length enriched library, clone:4631422D01 product:unclassifiable…	mRNAlike lncRNA	5	sense
8005036	chr4	24887936	24894596	-	n278425,n412164,n411871,n412541	AK044654	Mus musculus adult retina cDNA, RIKEN full-length enriched library, clone:A930029O14 product:unclassifiable, full insert sequence.,	mRNAlike lncRNA,lncRNA	7	antisense(exonic), antisense(intronic)
8020813	chr5	148354783	148356429	+	n265648	AK156913	Mus musculus activated spleen cDNA, RIKEN full-length enriched library, clone:F830107E14 product:unclassifiable, full insert sequence.	mRNAlike lncRNA	2	sense
8003538	chr2	35618384	35621399	-	n288204	AK148822	Mus musculus 2 days neonate sympathetic ganglion cDNA, RIKEN full-length enriched library, clone:7120451N10 product:unclassifiable, full insert sequence.	mRNAlike lncRNA	2	intronic
8029327	chr16	81313969	81316343	+	n288321	AK148597	Mus musculus 2 days neonate sympathetic ganglion cDNA, RIKEN full-length enriched library, clone:7120414F08 product:unclassifiable, full insert sequence.	mRNAlike lncRNA	1	intronic
8029076	chr1	66812199	66815305	-	n282555	AK039429	Mus musculus adult male spinal cord cDNA, RIKEN full-length enriched library, clone:A330042G13 product:unclassifiable, full insert sequence.	mRNAlike lncRNA	1	intronic
8025358	chr7	138564197	138565080	+	n282214	AK039798	Mus musculus 0 day neonate thymus cDNA, RIKEN full-length enriched library, clone:A430002A09 product:unclassifiable, full insert sequence.	mRNAlike lncRNA	1	intronic
8018064	chrX	80139040	80140348	+	n285971	AK034993	Mus musculus 12 days embryo embryonic body between diaphragm region and neck cDNA, RIKEN full-length enriched library, clone:9430071F11 product:unclassifiable, full insert sequence.	mRNAlike lncRNA	1	intergenic
8012062	chr13	24997461	25006141	+	n291498,n296565	AK016580,AK006712	Mus musculus adult male testis cDNA, RIKEN full-length enriched library, clone:4932702P03 product:aldehyde dehydrogenase family 5, subfamily A1, full insert sequence.,Mus musculus adult male testis cDNA, RIKEN full-length enriched library, clone:1700047I16 product:aldehyde dehydrogenase family 5, subfamily A1, full insert sequence.	mRNAlike lncRNA	4	antisense(exonic), close
8009535	chr11	101396980	101400176	-	n272499,n279659	AK141782,AK042924	Mus musculus 9 days embryo whole body cDNA, RIKEN full-length enriched library, clone:D030067C11 product:unclassifiable, full insert sequence.,Mus musculus 7 days neonate cerebellum cDNA, RIKEN full-length enriched library, clone:A730040D01 product:unclassifiable, full insert sequence.	mRNAlike lncRNA	3	intronic
8009654	chr3	54496779	54500242	+	n277959	AK045110	Mus musculus 9.5 days embryo parthenogenote cDNA, RIKEN full-length enriched library, clone:B130033J21 product:transcription factor (p38 interacting protein), full insert sequence.	mRNAlike lncRNA	1	sense
8003222	chr6	117790598	117791727	-	n278922	AK043818	Mus musculus 10 days neonate cortex cDNA, RIKEN full-length enriched library, clone:A830036E20 product:unclassifiable, full insert sequence.	mRNAlike lncRNA	1	antisense(intronic)
8014584	chr7	87941600	87944397	-	n275118	AK081624	Mus musculus 16 days embryo head cDNA, RIKEN full-length enriched library, clone:C130053I15 product:unclassifiable, full insert sequence.	mRNAlike lncRNA	1	intronic
8024369	chr17	51266035	51268485	-	n287296	AK136422	Mus musculus adult male colon cDNA, RIKEN full-length enriched library, clone:9030018E13 product:unclassifiable, full insert sequence.	mRNAlike lncRNA	2	intronic
8014149	chr16	22511552	22517754	+	n286814	AK020351	Mus musculus adult male epididymis cDNA, RIKEN full-length enriched library, clone:9230117E06 product:unclassifiable, full insert sequence.	mRNAlike lncRNA	2	antisense(intronic)
8012025	chr9	7321272	7326905	+	n264864	AK149840	Mus musculus bone marrow macrophage cDNA, RIKEN full-length enriched library, clone:G530022M02 product:unclassifiable, full insert sequence.	mRNAlike lncRNA	2	intergenic
8004477	chr18	47920742	47949187	-	n279369	AK043255	Mus musculus 7 days neonate cerebellum cDNA, RIKEN full-length enriched library, clone:A730076J09 product:unclassifiable, full insert sequence.	mRNAlike lncRNA	3	intergenic
8020204	chr2	27308515	27331173	-	n275549	AK081471	Mus musculus 16 days embryo head cDNA, RIKEN full-length enriched library, clone:C130019M01 product:bromodomain-containing 3, full insert sequence.	mRNAlike lncRNA	1	sense
8010866	chr8	37556131	37557290	+	n291487	AK133368	Mus musculus adult male testis cDNA, RIKEN full-length enriched library, clone:4933400D12 product:unclassifiable, full insert sequence.	mRNAlike lncRNA	1	intronic
8009522	chr10	57198186	57206159	-	n292652	AK015522	Mus musculus adult male testis cDNA, RIKEN full-length enriched library, clone:4930467K11 product:unclassifiable, full insert sequence.	mRNAlike lncRNA	4	close
8000759	chr2	124898551	124900531	+	n264996	AK148264	Mus musculus B16 F10Y cells cDNA, RIKEN full-length enriched library, clone:G370069I07 product:unclassifiable, full insert sequence.	mRNAlike lncRNA	1	intronic
8019166	chr2	153478769	153484633	+	n281188	AK040905	Mus musculus adult male aorta and vein cDNA, RIKEN full-length enriched library, clone:A530043E24 product:unclassifiable, full insert sequence.	mRNAlike lncRNA	1	intronic
8004096	chr11	100482187	100484643	-	n270320	AK085378	Mus musculus 0 day neonate kidney cDNA, RIKEN full-length enriched library, clone:D630018G21 product:unclassifiable, full insert sequence.	mRNAlike lncRNA	1	antisense(intronic)
8014213	chr4	87662390	87664833	-	n275197	AK048304	Mus musculus 16 days embryo head cDNA, RIKEN full-length enriched library, clone:C130048A18 product:unclassifiable, full insert sequence.	mRNAlike lncRNA	1	intronic
8010275	chr8	84340824	84343601	+	n267359	AK088225	Mus musculus 2 days neonate thymus thymic cells cDNA, RIKEN full-length enriched library, clone:E430007K07 product:unclassifiable, full insert sequence.	mRNAlike lncRNA	2	intronic
8001765	chrX	58369560	58392635	+	n277523	AK163488	Mus musculus adult male corpora quadrigemina cDNA, RIKEN full-length enriched library, clone:B230304J02 product:unclassifiable, full insert sequence.	mRNAlike lncRNA	5	intergenic
8026917	chr18	37812406	37813826	-	n419302	-		lncRNA	1	intergenic
8004423	chr7	144840771	144842018	-	n291911	AK016262	Mus musculus adult male testis cDNA, RIKEN full-length enriched library, clone:4930570E01 product:unclassifiable, full insert sequence.	mRNAlike lncRNA	2	intergenic
8027812	chr19	31574437	31576540	-	n271541	AK051926	Mus musculus 12 days embryo eyeball cDNA, RIKEN full-length enriched library, clone:D230019N18 product:unclassifiable, full insert sequence.	mRNAlike lncRNA	1	intronic
8004287	chr11	99080942	99091788	-	n294712,n279628	AK042961,AK013099	Mus musculus 7 days neonate cerebellum cDNA, RIKEN full-length enriched library, clone:A730043M03 product:unclassifiable, full insert sequence.,Mus musculus 10, 11 days embryo whole body cDNA, RIKEN full-length enriched library, clone:2810417B20 product:SWI/SNF related, matrix associated, actin dependent regulator of chromatin, subfamily e, member 1, full insert sequence.	mRNAlike lncRNA	2	sense
8005106	chr8	122083619	122085806	-	n290163	AK134233	Mus musculus adult male thymus cDNA, RIKEN full-length enriched library, clone:5830496F12 product:unclassifiable, full insert sequence.	mRNAlike lncRNA	2	extension
8004872	chr18	9310421	9314886	-	n264461,n293973	AK166295,AK014507	Mus musculus mammary gland RCB-0526 Jyg-MC(A) cDNA, RIKEN full-length enriched library, clone:G830032I10 product:unclassifiable, full insert sequence.,Mus musculus 0 day neonate skin cDNA, RIKEN full-length enriched library, clone:4631402G10 product:unclassifiable, full insert sequence.	mRNAlike lncRNA	2	extension, sense
8018369	chr17	74651967	74694181	-	n269015,n287538	AK053089,AK033228	Mus musculus 15 days embryo head cDNA, RIKEN full-length enriched library, clone:D930048L02 product:unclassifiable, full insert sequence.,Mus musculus 15 days embryo male testis cDNA, RIKEN full-length enriched library, clone:8030469G02 product:similar to NITRIC OXIDE SYNTHASE [Rattus norvegicus], full insert sequence.	mRNAlike lncRNA	2	sense, intronic
8017166	chr4	57225926	57227376	-	n289744	AK134422	Mus musculus 13 days embryo male testis cDNA, RIKEN full-length enriched library, clone:6030479E06 product:unclassifiable, full insert sequence.	mRNAlike lncRNA	1	intronic
8013151	chr15	12074982	12078281	+	n284086	AK037578	Mus musculus 16 days neonate thymus cDNA, RIKEN full-length enriched library, clone:A130027F16 product:unclassifiable, full insert sequence.	mRNAlike lncRNA	2	intronic
8028283	chr4	56815216	56817497	+	n279086	AK043588	Mus musculus 10 days neonate cortex cDNA, RIKEN full-length enriched library, clone:A830010O17 product:unclassifiable, full insert sequence.	mRNAlike lncRNA	2	sense
8006759	chr4	57184942	57189426	+	n270073	AK052790	Mus musculus 10 days lactation, adult female mammary gland cDNA, RIKEN full-length enriched library, clone:D730003B17 product:unclassifiable, full insert sequence.	mRNAlike lncRNA	5	intergenic
8001293	chr17	28466222	28467972	+	n297653	AK002613	Mus musculus adult male kidney cDNA, RIKEN full-length enriched library, clone:0610012K10 product:ribosomal protein L10A, full insert sequence.	mRNAlike lncRNA	1	sense
8022238	chr16	15592116	15593945	-	n275887	AK047717	Mus musculus adult male corpus striatum cDNA, RIKEN full-length enriched library, clone:C030017B10 product:unclassifiable, full insert sequence.	mRNAlike lncRNA	1	intronic
8011774	chr12	90861211	90862375	+	n282884	AK038978	Mus musculus adult male hypothalamus cDNA, RIKEN full-length enriched library, clone:A230081B03 product:unclassifiable, full insert sequence.	mRNAlike lncRNA	2	intronic
8003777	chr5	113011955	113019016	-	n296640,n296752	AK006593,AK006334	Mus musculus adult male testis cDNA, RIKEN full-length enriched library, clone:1700034G24 product:unclassifiable, full insert sequence.,Mus musculus adult male testis cDNA, RIKEN full-length enriched library, clone:1700025F05 product:RIKEN cDNA 1700034G24 gene, full insert sequence.	mRNAlike lncRNA	6	intergenic
8019614	chr15	8602105	8605073	-	n276945	AK080909	Mus musculus 4 days neonate male adipose cDNA, RIKEN full-length enriched library, clone:B430204K11 product:unclassifiable, full insert sequence.	mRNAlike lncRNA	1	intronic
8024662	chr7	70778494	70780337	+	n274024	AK048915	Mus musculus 0 day neonate cerebellum cDNA, RIKEN full-length enriched library, clone:C230081F04 product:unclassifiable, full insert sequence.	mRNAlike lncRNA	1	intronic
8026719	chr3	30367361	30368755	-	n271178	AK084487	Mus musculus 13 days embryo heart cDNA, RIKEN full-length enriched library, clone:D330006H16 product:unclassifiable, full insert sequence.	mRNAlike lncRNA	1	intronic
8003246	chr2	151930418	151930945	-	n286802	AK020357	Mus musculus adult male epididymis cDNA, RIKEN full-length enriched library, clone:9230118N01 product:unclassifiable, full insert sequence.	mRNAlike lncRNA	1	close
8024420	chr3	106285542	106286355	+	n295862	AK008281	Mus musculus adult male small intestine cDNA, RIKEN full-length enriched library, clone:2010016I18 product:unclassifiable, full insert sequence.	mRNAlike lncRNA	1	sense
8006771	chr10	50313102	50314461	+	n283751	AK037919	Mus musculus 16 days neonate thymus cDNA, RIKEN full-length enriched library, clone:A130062M14 product:unclassifiable, full insert sequence.	mRNAlike lncRNA	1	intronic
8006583	chr9	115475156	115476656	+	n278671	AK080693	Mus musculus adult retina cDNA, RIKEN full-length enriched library, clone:A930001G13 product:unclassifiable, full insert sequence.	mRNAlike lncRNA	3	intergenic
8025250	chr1	37356196	37356542	-	n296402	AK006946	Mus musculus adult male testis cDNA, RIKEN full-length enriched library, clone:1700074A21 product:unclassifiable, full insert sequence.	mRNAlike lncRNA	1	close
8012465	chr14	23507250	23508645	+	n271307	AK084429	Mus musculus 12 days embryo eyeball cDNA, RIKEN full-length enriched library, clone:D230044O10 product:unclassifiable, full insert sequence.	mRNAlike lncRNA	2	intronic
8020771	chr13	81096925	81102991	-	n286717	AK033894	Mus musculus adult male diencephalon cDNA, RIKEN full-length enriched library, clone:9330111N05 product:unclassifiable, full insert sequence.	mRNAlike lncRNA	2	intergenic
8019470	chr8	42178289	42181849	-	n281688	AK040319	Mus musculus 0 day neonate thymus cDNA, RIKEN full-length enriched library, clone:A430086I06 product:unclassifiable, full insert sequence.	mRNAlike lncRNA	2	intronic
8012560	chr10	79869622	79872399	+	n265152	AK158001	Mus musculus adult inner ear cDNA, RIKEN full-length enriched library, clone:F930015I05 product:unclassifiable, full insert sequence.	mRNAlike lncRNA	1	antisense(exonic)
8017807	chr14	13116814	13117729	+	n270348	AK085345	Mus musculus 0 day neonate kidney cDNA, RIKEN full-length enriched library, clone:D630014D10 product:unclassifiable, full insert sequence.	mRNAlike lncRNA	1	sense
8022532	chr1	167802183	167805411	+	n281511	AK040512	Mus musculus 0 day neonate thymus cDNA, RIKEN full-length enriched library, clone:A430104F18 product:unclassifiable, full insert sequence.	mRNAlike lncRNA	2	intronic
8000513	chr7	57111531	57112970	-	n287813	AK135984	Mus musculus in vitro fertilized eggs cDNA, RIKEN full-length enriched library, clone:7420444D15 product:unclassifiable, full insert sequence.	mRNAlike lncRNA	2	antisense(exonic)
8015479	chr1	64840382	64883336	-	n280821	AK041265	Mus musculus adult male aorta and vein cDNA, RIKEN full-length enriched library, clone:A530095I05 product:unclassifiable, full insert sequence.	mRNAlike lncRNA	1	sense
8014443	chr3	137719840	137738468	-	n415941	-		lncRNA	1	intronic
8000581	chr3	40540751	40545157	-	n265042,n270281	AK147733,AK085415	Mus musculus melanocyte cDNA, RIKEN full-length enriched library, clone:G270012F21 product:unclassifiable, full insert sequence.,Mus musculus 0 day neonate kidney cDNA, RIKEN full-length enriched library, clone:D630023E05 product:unclassifiable, full insert sequence.	mRNAlike lncRNA	2	intergenic
8029642	chr9	95927519	95941092	-	n288517	AK135342	Mus musculus 12 days embryo female mullerian duct includes surrounding region cDNA, RIKEN full-length enriched library, clone:6820401K21 product:unclassifiable, full insert sequence.	mRNAlike lncRNA	2	antisense(intronic)
8027101	chr2	129336908	129340643	+	n265838	AK156635	Mus musculus activated spleen cDNA, RIKEN full-length enriched library, clone:F830034E24 product:unclassifiable, full insert sequence.	mRNAlike lncRNA	1	antisense(intronic)
8020560	chr17	25193877	25195772	+	n283462	AK038244	Mus musculus 16 days neonate thymus cDNA, RIKEN full-length enriched library, clone:A130089K10 product:unclassifiable, full insert sequence.	mRNAlike lncRNA	1	intronic
8007763	chr17	81904512	81909327	-	n289141,n271091	AK084561,AK032296	Mus musculus 13 days embryo heart cDNA, RIKEN full-length enriched library, clone:D330015C18 product:unclassifiable, full insert sequence.,Mus musculus adult male olfactory brain cDNA, RIKEN full-length enriched library, clone:6430517C21 product:unclassifiable, full insert sequence.	mRNAlike lncRNA	4	intronic
8005815	chr11	113280920	113283064	-	n270272	AK142535	Mus musculus 0 day neonate kidney cDNA, RIKEN full-length enriched library, clone:D630024G03 product:unclassifiable, full insert sequence.	mRNAlike lncRNA	1	intronic
8026288	chr6	85596723	85601541	+	n273501	AK083026	Mus musculus 12 days embryo spinal cord cDNA, RIKEN full-length enriched library, clone:C530034M17 product:unclassifiable, full insert sequence.	mRNAlike lncRNA	2	intronic
8015325	chr4	102849062	102851022	-	n273183	AK050103	Mus musculus adult male liver tumor cDNA, RIKEN full-length enriched library, clone:C730015K18 product:unclassifiable, full insert sequence.	mRNAlike lncRNA	1	intronic
8008409	chr5	109272346	109274467	+	n270053	AK085682	Mus musculus 10 days lactation, adult female mammary gland cDNA, RIKEN full-length enriched library, clone:D730010J06 product:unclassifiable, full insert sequence.	mRNAlike lncRNA	1	antisense(exonic)
8006709	chr11	96668514	96669461	+	n280877	AK080243	Mus musculus adult male aorta and vein cDNA, RIKEN full-length enriched library, clone:A530088H03 product:unclassifiable, full insert sequence.	mRNAlike lncRNA	2	sense
8000333	chr12	76731276	76738756	+	n278531,n278514	AK044500,AK044480	Mus musculus adult retina cDNA, RIKEN full-length enriched library, clone:A930017E01 product:unclassifiable, full insert sequence.,Mus musculus adult retina cDNA, RIKEN full-length enriched library, clone:A930015D24 product:unclassifiable, full insert sequence.	mRNAlike lncRNA	6	antisense(exonic)
8018920	chr16	45390929	45394386	-	n281064	AK163094	Mus musculus adult male aorta and vein cDNA, RIKEN full-length enriched library, clone:A530060B03 product:unclassifiable, full insert sequence.	mRNAlike lncRNA	1	intronic
8012005	chr17	51313146	51314872	-	n272078	AK051547	Mus musculus 12 days embryo spinal ganglion cDNA, RIKEN full-length enriched library, clone:D130055O05 product:unclassifiable, full insert sequence.	mRNAlike lncRNA	1	intronic
8002160	chr4	148614936	148616058	-	n272220	AK051341	Mus musculus 12 days embryo spinal ganglion cDNA, RIKEN full-length enriched library, clone:D130036N23 product:unclassifiable, full insert sequence.	mRNAlike lncRNA	1	intronic
8001006	chr11	34693840	34697447	+	n265570	AK157062	Mus musculus activated spleen cDNA, RIKEN full-length enriched library, clone:F830116M01 product:unclassifiable, full insert sequence.	mRNAlike lncRNA	2	intergenic
8017338	chr4	130265586	130266405	+	n294813	AK012752	Mus musculus 10, 11 days embryo whole body cDNA, RIKEN full-length enriched library, clone:2810017D21 product:unclassifiable, full insert sequence.	mRNAlike lncRNA	1	intronic
8003488	chr18	11897008	11898744	+	n276289	AK047433	Mus musculus 10 days neonate cerebellum cDNA, RIKEN full-length enriched library, clone:B930062B16 product:unclassifiable, full insert sequence.	mRNAlike lncRNA	1	intronic
8010133	chr18	74375777	74377340	+	n290398	AK017941	Mus musculus adult male thymus cDNA, RIKEN full-length enriched library, clone:5830420C16 product:CpG binding protein, full insert sequence.	mRNAlike lncRNA	2	sense
8009354	chr5	73305656	73309724	+	n287596	AK033137	Mus musculus 15 days embryo male testis cDNA, RIKEN full-length enriched library, clone:8030444K12 product:predicted gene Vo59c07, full insert sequence.	mRNAlike lncRNA	2	sense
8005164	chr14	104376844	104426359	-	n270330,n418377,n292850	AK052661,AK015289	Mus musculus 0 day neonate kidney cDNA, RIKEN full-length enriched library, clone:D630016F10 product:unclassifiable, full insert sequence.,Mus musculus adult male testis cDNA, RIKEN full-length enriched library, clone:4930432J09 product:unclassifiable, full insert sequence.,	mRNAlike lncRNA,lncRNA	5	intergenic
8002770	chr3	151873477	151882679	+	n285629	AK079204	Mus musculus adult male urinary bladder cDNA, RIKEN full-length enriched library, clone:9530027K12 product:similar to KH TYPE SPLICING REGULATORY PROTEIN KSRP (FRAGMENT) [Mus musculus], full insert sequence.	mRNAlike lncRNA	2	sense
8022382	chr2	145568965	145571656	+	n272088	AK051533	Mus musculus 12 days embryo spinal ganglion cDNA, RIKEN full-length enriched library, clone:D130055A07 product:unclassifiable, full insert sequence.	mRNAlike lncRNA	2	intergenic
8022248	chr2	154966800	154969025	+	n274322	AK082400	Mus musculus 0 day neonate cerebellum cDNA, RIKEN full-length enriched library, clone:C230047C07 product:unclassifiable, full insert sequence.	mRNAlike lncRNA	2	intronic
8005671	chr5	148329077	148332826	+	n276890	AK046685	Mus musculus 4 days neonate male adipose cDNA, RIKEN full-length enriched library, clone:B430311O07 product:unclassifiable, full insert sequence.	mRNAlike lncRNA	2	intronic
8014382	chrX	96083118	96085966	-	n288983	AK032500	Mus musculus adult male olfactory brain cDNA, RIKEN full-length enriched library, clone:6430571J07 product:oligophrenin 1, full insert sequence.	mRNAlike lncRNA	1	sense
8009857	chr6	39102909	39105410	-	n264504	AK166173	Mus musculus mammary gland RCB-0526 Jyg-MC(A) cDNA, RIKEN full-length enriched library, clone:G830004A11 product:unclassifiable, full insert sequence.	mRNAlike lncRNA	2	intronic
8001408	chr9	25119671	25122368	+	n293739	AK028835	Mus musculus 10 days neonate skin cDNA, RIKEN full-length enriched library, clone:4732460G23 product:unclassifiable, full insert sequence.	mRNAlike lncRNA	2	intergenic
8003393	chr15	85486095	85489433	+	n284272	AK037366	Mus musculus 16 days neonate thymus cDNA, RIKEN full-length enriched library, clone:A130010L06 product:unclassifiable, full insert sequence.	mRNAlike lncRNA	2	intergenic
8019444	chr17	53752390	53754557	+	n284190	AK037464	Mus musculus 16 days neonate thymus cDNA, RIKEN full-length enriched library, clone:A130020E22 product:unclassifiable, full insert sequence.	mRNAlike lncRNA	2	intronic
8008360	chr6	33008782	33010541	-	n273203	AK050063	Mus musculus adult male liver tumor cDNA, RIKEN full-length enriched library, clone:C730009F21 product:CDNA FLJ20420 FIS, CLONE KAT02462 (HYPOTHETICAL 26.2 KDA PROTEIN) (SIMILAR TO HYPOTHETICAL PROTEIN FLJ20420) homolog [Homo sapiens], full insert sequence.	mRNAlike lncRNA	1	sense
8003448	chr11	96574295	96608750	-	n264476,n295800,n264430	AK166375,AK145005,AK008491	Mus musculus mammary gland RCB-0527 Jyg-MC(B) cDNA, RIKEN full-length enriched library, clone:G930003N06 product:unclassifiable, full insert sequence.,Mus musculus mammary gland RCB-0526 Jyg-MC(A) cDNA, RIKEN full-length enriched library, clone:G830024A10 product:unclassifiable, full insert sequence.,Mus musculus adult male small intestine cDNA, RIKEN full-length enriched library, clone:2010300F1…	mRNAlike lncRNA	6	antisense(intronic)
8002958	chr7	30710212	30711315	+	n287806	AK136003	Mus musculus in vitro fertilized eggs cDNA, RIKEN full-length enriched library, clone:7420445H13 product:unclassifiable, full insert sequence.	mRNAlike lncRNA	1	intergenic
8004203	chr12	71328829	71335154	+	n266818	AK154735	Mus musculus NOD-derived CD11c +ve dendritic cells cDNA, RIKEN full-length enriched library, clone:F630105A06 product:unclassifiable, full insert sequence.	mRNAlike lncRNA	4	antisense(intronic)
8004183	chrX	106029816	106082575	+	n269264,n296030,n422866,n266708,n344383,n294759,n344384,n282620,n344385,n293919	AK155344,AK086455,AK039349,AK019485,AK012972,AK007586	Mus musculus NOD-derived CD11c +ve dendritic cells cDNA, RIKEN full-length enriched library, clone:F630221F15 product:unclassifiable, full insert sequence.,Mus musculus 15 days embryo head cDNA, RIKEN full-length enriched library, clone:D930030D24 product:unclassifiable, full insert sequence.,Mus musculus adult male spinal cord cDNA, RIKEN full-length enriched library, clone:A330029L16 product:un…	mRNAlike lncRNA,lincRNA,lncRNA	15	close, intergenic
8024090	chr2	109161757	109164069	+	n273642	AK141366	Mus musculus 7 days embryo whole body cDNA, RIKEN full-length enriched library, clone:C430040N15 product:unclassifiable, full insert sequence.	mRNAlike lncRNA	1	intronic
8003189	chr1	177961209	177962854	-	n277228	AK046159	Mus musculus adult male corpora quadrigemina cDNA, RIKEN full-length enriched library, clone:B230345M08 product:unclassifiable, full insert sequence.	mRNAlike lncRNA	1	intronic
8002128	chr14	119381240	119383883	-	n279145,n418389,n294198	AK043487,AK014089	Mus musculus 7 days neonate cerebellum cDNA, RIKEN full-length enriched library, clone:A730099H05 product:unclassifiable, full insert sequence.,Mus musculus 13 days embryo head cDNA, RIKEN full-length enriched library, clone:3110027P15 product:unclassifiable, full insert sequence.,	mRNAlike lncRNA,lncRNA	5	bidirectional, extension
8011867	chr12	73187091	73188319	+	n295425	AK009884	Mus musculus adult male tongue cDNA, RIKEN full-length enriched library, clone:2310047L11 product:unclassifiable, full insert sequence.	mRNAlike lncRNA	1	sense
8004394	chr18	43011136	43015778	-	n275097	AK140882	Mus musculus 16 days embryo head cDNA, RIKEN full-length enriched library, clone:C130057E15 product:unclassifiable, full insert sequence.	mRNAlike lncRNA	1	intronic
8007062	chr9	45224708	45239315	-	n293391	AK014786	Mus musculus 0 day neonate head cDNA, RIKEN full-length enriched library, clone:4833428L15 product:unclassifiable, full insert sequence.	mRNAlike lncRNA	5	antisense(intronic)
8003157	chr2	16954196	16956770	-	n282646	AK039315	Mus musculus adult male spinal cord cDNA, RIKEN full-length enriched library, clone:A330021F21 product:unclassifiable, full insert sequence.	mRNAlike lncRNA	2	intergenic
8001822	chr18	37815560	37818793	+	n269375,n294090	AK086343,AK028276	Mus musculus 15 days embryo head cDNA, RIKEN full-length enriched library, clone:D930022P05 product:unclassifiable, full insert sequence.,Mus musculus 14, 17 days embryo head cDNA, RIKEN full-length enriched library, clone:3222401L13 product:unclassifiable, full insert sequence.	mRNAlike lncRNA	1	sense
8018435	chr7	59112336	59115419	-	n279849	AK042688	Mus musculus 7 days neonate cerebellum cDNA, RIKEN full-length enriched library, clone:A730016A17 product:unclassifiable, full insert sequence.	mRNAlike lncRNA	2	extension
8016643	chr2	112864512	112868276	-	n265479	AK157220	Mus musculus activated spleen cDNA, RIKEN full-length enriched library, clone:F830207A08 product:unclassifiable, full insert sequence.	mRNAlike lncRNA	2	intronic
8028131	chr2	158393107	158394524	-	n289014	AK032464	Mus musculus adult male olfactory brain cDNA, RIKEN full-length enriched library, clone:6430553M21 product:unclassifiable, full insert sequence.	mRNAlike lncRNA	1	intergenic
8014817	chr10	13271113	13272926	-	n273015	AK050562	Mus musculus adult pancreas islet cells cDNA, RIKEN full-length enriched library, clone:C820018L10 product:peroxisomal biogenesis factor 3, full insert sequence.	mRNAlike lncRNA	1	sense
8000636	chr5	15730832	15733638	+	n284433	AK037132	Mus musculus adult female vagina cDNA, RIKEN full-length enriched library, clone:9930123N10 product:unclassifiable, full insert sequence.	mRNAlike lncRNA	1	intronic
8026577	chr2	173290814	173292689	+	n265661	AK156894	Mus musculus activated spleen cDNA, RIKEN full-length enriched library, clone:F830105O06 product:unclassifiable, full insert sequence.	mRNAlike lncRNA	2	intergenic
8007329	chr17	91406169	91407474	-	n276378	AK047329	Mus musculus 10 days neonate cerebellum cDNA, RIKEN full-length enriched library, clone:B930049N02 product:unclassifiable, full insert sequence.	mRNAlike lncRNA	1	intronic
8021245	chr1	84803732	84805765	-	n284088	AK037577	Mus musculus 16 days neonate thymus cDNA, RIKEN full-length enriched library, clone:A130027F14 product:unclassifiable, full insert sequence.	mRNAlike lncRNA	2	intronic
8008367	chrX	149472171	149507458	+	n416162,n285513,n289354	AK035460,AK032014,NR_040272.1	Mus musculus adult male urinary bladder cDNA, RIKEN full-length enriched library, clone:9530051G07 product:unclassifiable, full insert sequence.,Mus musculus adult male medulla oblongata cDNA, RIKEN full-length enriched library, clone:6330545F01 product:unclassifiable, full insert sequence.,	mRNAlike lncRNA,lncRNA	3	close, intergenic
8004077	chrX	102359716	102360844	-	n413817	NR_002167.2		lncRNA	1	intergenic
8000717	chr15	74663200	74665180	-	n287988	AK078619	Mus musculus adult male adrenal gland cDNA, RIKEN full-length enriched library, clone:7330404I05 product:unclassifiable, full insert sequence.	mRNAlike lncRNA	1	sense
8006210	chr16	45984032	45986606	-	n283661	AK038031	Mus musculus 16 days neonate thymus cDNA, RIKEN full-length enriched library, clone:A130072N09 product:unclassifiable, full insert sequence.	mRNAlike lncRNA	1	intronic
8028489	chr2	71058637	71062114	+	n289350	AK134750	Mus musculus adult male medulla oblongata cDNA, RIKEN full-length enriched library, clone:6330548H15 product:unclassifiable, full insert sequence.	mRNAlike lncRNA	2	intronic
8023583	chr3	135119272	135121127	+	n266106,n267443	AK171839,AK087898	Mus musculus activated spleen cDNA, RIKEN full-length enriched library, clone:F830013P07 product:unclassifiable, full insert sequence.,Mus musculus 2 days pregnant adult female ovary cDNA, RIKEN full-length enriched library, clone:E330038F12 product:unclassifiable, full insert sequence.	mRNAlike lncRNA	3	intronic
8013480	chr18	50090610	50093325	+	n270327	AK085369	Mus musculus 0 day neonate kidney cDNA, RIKEN full-length enriched library, clone:D630017D02 product:unclassifiable, full insert sequence.	mRNAlike lncRNA	2	intronic
8011553	chr8	67218474	67221535	-	n284880,n287320	AK079387,AK020239	Mus musculus 16 days neonate cerebellum cDNA, RIKEN full-length enriched library, clone:9630056N23 product:kelch-like 2, Mayven (Drosophila), full insert sequence.,Mus musculus 11 days embryo embryonic body between diaphragm region and neck cDNA, RIKEN full-length enriched library, clone:8530402H02 product:unclassifiable, full insert sequence.	mRNAlike lncRNA	1	intronic
8008799	chr8	89251404	89252935	-	n271797	AK084094	Mus musculus 12 days embryo spinal ganglion cDNA, RIKEN full-length enriched library, clone:D130090A21 product:unclassifiable, full insert sequence.	mRNAlike lncRNA	1	intronic
8025375	chr4	136133282	136135912	-	n282049	AK138733	Mus musculus 0 day neonate thymus cDNA, RIKEN full-length enriched library, clone:A430035C12 product:unclassifiable, full insert sequence.	mRNAlike lncRNA	3	intronic
8015892	chr9	34551443	34554270	+	n282329	AK079629	Mus musculus adult male spinal cord cDNA, RIKEN full-length enriched library, clone:A330083H15 product:unclassifiable, full insert sequence.	mRNAlike lncRNA	1	intronic
8017426	chr16	12724831	12729439	-	n291539	AK030078	Mus musculus adult male testis cDNA, RIKEN full-length enriched library, clone:4932434K14 product:unclassifiable, full insert sequence.	mRNAlike lncRNA	1	intergenic
8015448	chr9	104183385	104185550	-	n281556	AK040466	Mus musculus 0 day neonate thymus cDNA, RIKEN full-length enriched library, clone:A430101C05 product:unclassifiable, full insert sequence.	mRNAlike lncRNA	1	intergenic
8008011	chr10	86148241	86157551	+	n290602,n296064,n294979,n296051,n264941,n343167,n417227,n273693	AK090016,AK049515,AK017634,AK012122,AK019015,AK007490	Mus musculus brain CRL-1443 BC3H1 cDNA, RIKEN full-length enriched library, clone:G430060N02 product:unclassifiable, full insert sequence.,Mus musculus 7 days embryo whole body cDNA, RIKEN full-length enriched library, clone:C430018K20 product:unclassifiable, full insert sequence.,Mus musculus 8 days embryo whole body cDNA, RIKEN full-length enriched library, clone:5730442A01 product:tumor reject…	mRNAlike lncRNA,lincRNA,lncRNA	8	intergenic, close, antisense(exonic)
8011914	chr14	32742780	32744902	+	n289731	AK077973	Mus musculus 13 days embryo male testis cDNA, RIKEN full-length enriched library, clone:6030488O21 product:unclassifiable, full insert sequence.	mRNAlike lncRNA	1	intergenic
8011241	chr7	114518345	114519183	+	n269473	AK086244	Mus musculus 15 days embryo head cDNA, RIKEN full-length enriched library, clone:D930016B19 product:unclassifiable, full insert sequence.	mRNAlike lncRNA	1	intronic
8008108	chr10	92659233	92662354	+	n265707,n285710	AK172177,AK079185	Mus musculus activated spleen cDNA, RIKEN full-length enriched library, clone:F830101O15 product:unclassifiable, full insert sequence.,Mus musculus adult male urinary bladder cDNA, RIKEN full-length enriched library, clone:9530011F07 product:unclassifiable, full insert sequence.	mRNAlike lncRNA	2	intronic
8003428	chr14	64448999	64453332	+	n274118,n275747	AK048817,AK081286	Mus musculus 0 day neonate cerebellum cDNA, RIKEN full-length enriched library, clone:C230072K23 product:unclassifiable, full insert sequence.,Mus musculus adult male corpus striatum cDNA, RIKEN full-length enriched library, clone:C030045F07 product:unclassifiable, full insert sequence.	mRNAlike lncRNA	3	intergenic
8005359	chr10	57973323	57975106	+	n287499	AK033275	Mus musculus 15 days embryo male testis cDNA, RIKEN full-length enriched library, clone:8030482B03 product:cytosolic 5' nucleotidase, type 1A, full insert sequence.	mRNAlike lncRNA	2	intronic
8008651	chr12	56916176	56917514	-	n263944	AK158858	Mus musculus visual cortex cDNA, RIKEN full-length enriched library, clone:K430346H17 product:unclassifiable, full insert sequence.	mRNAlike lncRNA	1	intronic
8029114	chr1	189673650	189676581	+	n290897	AK030579	Mus musculus adult male pituitary gland cDNA, RIKEN full-length enriched library, clone:5330434L22 product:unclassifiable, full insert sequence.	mRNAlike lncRNA	2	intronic
8023949	chr11	118151777	118152371	+	n278698	AK044170	Mus musculus 10 days neonate cortex cDNA, RIKEN full-length enriched library, clone:A830097C10 product:unclassifiable, full insert sequence.	mRNAlike lncRNA	1	close
8024048	chr5	115729703	115730766	+	n282921	AK038930	Mus musculus adult male hypothalamus cDNA, RIKEN full-length enriched library, clone:A230076K12 product:unclassifiable, full insert sequence.	mRNAlike lncRNA	1	sense
8010160	chr14	101983134	101983975	+	n265365	AK157420	Mus musculus activated spleen cDNA, RIKEN full-length enriched library, clone:F830215H07 product:unclassifiable, full insert sequence.	mRNAlike lncRNA	1	antisense(intronic)
8027270	chr1	190796397	190797618	+	n292819	AK015332	Mus musculus adult male testis cDNA, RIKEN full-length enriched library, clone:4930438A20 product:unclassifiable, full insert sequence.	mRNAlike lncRNA	1	antisense(exonic)
8013251	chrX	102543620	102587115	-	n290900,n289219,n289445,n277117,n276483	AK047193,AK163556,AK032201,AK134610,AK019931	Mus musculus 10 days neonate cerebellum cDNA, RIKEN full-length enriched library, clone:B930033H20 product:unclassifiable, full insert sequence.,Mus musculus adult male corpora quadrigemina cDNA, RIKEN full-length enriched library, clone:B230370A09 product:unclassifiable, full insert sequence.,Mus musculus adult male olfactory brain cDNA, RIKEN full-length enriched library, clone:6430500B09 produ…	mRNAlike lncRNA	10	intergenic
8021522	chr15	4488392	4784818	-	n286418	AK136915	Mus musculus adult male diencephalon cDNA, RIKEN full-length enriched library, clone:9330184M05 product:unclassifiable, full insert sequence.	mRNAlike lncRNA	3	antisense(intronic)
8025626	chr2	72059680	72062371	-	n285282	AK079303	Mus musculus adult male urinary bladder cDNA, RIKEN full-length enriched library, clone:9530096N13 product:cAMP-regulated guanine nucleotide exchange factor II, full insert sequence.	mRNAlike lncRNA	2	antisense(intronic)
8016832	chr9	94886278	94886865	+	n282515	AK039476	Mus musculus adult male spinal cord cDNA, RIKEN full-length enriched library, clone:A330048J18 product:unclassifiable, full insert sequence.	mRNAlike lncRNA	1	intronic
8027870	chr1	122765572	122768670	+	n279429	AK139208	Mus musculus 7 days neonate cerebellum cDNA, RIKEN full-length enriched library, clone:A730068O14 product:unclassifiable, full insert sequence.	mRNAlike lncRNA	1	intergenic
8007985	chr8	9603822	9605882	-	n277797	AK140025	Mus musculus adult male corpora quadrigemina cDNA, RIKEN full-length enriched library, clone:B230040O03 product:unclassifiable, full insert sequence.	mRNAlike lncRNA	1	intronic
8001518	chr18	83072196	83073528	+	n266536	AK089480	Mus musculus B6-derived CD11 +ve dendritic cells cDNA, RIKEN full-length enriched library, clone:F730037L15 product:unclassifiable, full insert sequence.	mRNAlike lncRNA	2	intergenic
8005513	chr11	103670708	103671312	-	n293083	AK015090	Mus musculus adult male testis cDNA, RIKEN full-length enriched library, clone:4930405A07 product:unclassifiable, full insert sequence.	mRNAlike lncRNA	1	antisense(intronic)
8007944	chr4	86629351	86629897	+	n273397	AK049875	Mus musculus adult male hippocampus cDNA, RIKEN full-length enriched library, clone:C630005J10 product:unclassifiable, full insert sequence.	mRNAlike lncRNA	1	antisense(exonic)
8023640	chr14	44557377	44565131	-	n281941	AK079750	Mus musculus 0 day neonate thymus cDNA, RIKEN full-length enriched library, clone:A430056H03 product:unclassifiable, full insert sequence.	mRNAlike lncRNA	3	intergenic
8002761	chr1	177173507	177175087	-	n286039	AK034898	Mus musculus 12 days embryo embryonic body between diaphragm region and neck cDNA, RIKEN full-length enriched library, clone:9430058P08 product:unclassifiable, full insert sequence.	mRNAlike lncRNA	1	intronic
8027690	chr8	87943709	87945598	-	n284074	AK037589	Mus musculus 16 days neonate thymus cDNA, RIKEN full-length enriched library, clone:A130028H19 product:unclassifiable, full insert sequence.	mRNAlike lncRNA	1	intronic
8028651	chr1	52388667	52395009	+	n267510	AK054464	Mus musculus 2 days pregnant adult female ovary cDNA, RIKEN full-length enriched library, clone:E330028E05 product:unclassifiable, full insert sequence.	mRNAlike lncRNA	2	intergenic
8012421	chr15	82729509	82736246	+	n280635	AK080278	Mus musculus 3 days neonate thymus cDNA, RIKEN full-length enriched library, clone:A630021E21 product:unclassifiable, full insert sequence.	mRNAlike lncRNA	4	antisense(intronic)
8006809	chr13	64293852	64299232	-	n294683,n285066,n274135	AK048801,AK036045,AK013228	Mus musculus 0 day neonate cerebellum cDNA, RIKEN full-length enriched library, clone:C230071D10 product:unclassifiable, full insert sequence.,Mus musculus 16 days neonate cerebellum cDNA, RIKEN full-length enriched library, clone:9630030B08 product:unclassifiable, full insert sequence.,Mus musculus 10, 11 days embryo whole body cDNA, RIKEN full-length enriched library, clone:2810432N10 product:u…	mRNAlike lncRNA	1	sense
8001156	chr2	40637799	40640332	-	n282335	AK138632	Mus musculus adult male spinal cord cDNA, RIKEN full-length enriched library, clone:A330081K18 product:unclassifiable, full insert sequence.	mRNAlike lncRNA	1	intronic
8020018	chr3	98739566	98745179	-	n290606	AK017623	Mus musculus 8 days embryo whole body cDNA, RIKEN full-length enriched library, clone:5730437C11 product:unclassifiable, full insert sequence.	mRNAlike lncRNA	3	intergenic
8014511	chr9	60899206	60903627	-	n280552	AK041708	Mus musculus 3 days neonate thymus cDNA, RIKEN full-length enriched library, clone:A630031E01 product:unclassifiable, full insert sequence.	mRNAlike lncRNA	3	intergenic
8025807	chr10	41445368	41448754	-	n267759	AK087648	Mus musculus 2 days pregnant adult female oviduct cDNA, RIKEN full-length enriched library, clone:E230033N24 product:weakly similar to H-2 class I histocompatibility antigen T7 (fragment) [Mus musculus], full insert sequence.	mRNAlike lncRNA	1	intronic
8023521	chr13	104820608	104823566	-	n284412	AK137742	Mus musculus 6 days neonate skin cDNA, RIKEN full-length enriched library, clone:A030006E17 product:unclassifiable, full insert sequence.	mRNAlike lncRNA	1	intronic
8019786	chr11	80282898	80283797	-	n265238	AK157616	Mus musculus activated spleen cDNA, RIKEN full-length enriched library, clone:F830226O03 product:unclassifiable, full insert sequence.	mRNAlike lncRNA	1	antisense(exonic)
8028426	chr11	29129608	29132356	+	n284203	AK037446	Mus musculus 16 days neonate thymus cDNA, RIKEN full-length enriched library, clone:A130019J20 product:unclassifiable, full insert sequence.	mRNAlike lncRNA	1	antisense(intronic)
8009220	chr3	126883193	126886865	-	n269804,n274420	AK085914,AK082272	Mus musculus 16 days neonate heart cDNA, RIKEN full-length enriched library, clone:D830027N09 product:unclassifiable, full insert sequence.,Mus musculus 0 day neonate cerebellum cDNA, RIKEN full-length enriched library, clone:C230031I18 product:unclassifiable, full insert sequence.	mRNAlike lncRNA	4	intronic
8024770	chr2	72826300	72831790	-	n295261	AK010824	Mus musculus ES cells cDNA, RIKEN full-length enriched library, clone:2410164B09 product:unclassifiable, full insert sequence.	mRNAlike lncRNA	2	intergenic
8027031	chr2	180322369	180324419	-	n291704	AK133172	Mus musculus adult male testis cDNA, RIKEN full-length enriched library, clone:4931412C13 product:unclassifiable, full insert sequence.	mRNAlike lncRNA	1	antisense(intronic)
8022760	chr11	80118092	80132448	+	n273580	AK141423	Mus musculus 12 days embryo spinal cord cDNA, RIKEN full-length enriched library, clone:C530013G14 product:unclassifiable, full insert sequence.	mRNAlike lncRNA	2	intronic
8020557	chr3	129056921	129058023	+	n265176	AK157697	Mus musculus activated spleen cDNA, RIKEN full-length enriched library, clone:F830305G05 product:unclassifiable, full insert sequence.	mRNAlike lncRNA	1	intergenic
8016780	chr4	83100365	83101749	-	n268272	AK143096	Mus musculus 0 day neonate eyeball cDNA, RIKEN full-length enriched library, clone:E130020P22 product:unclassifiable, full insert sequence.	mRNAlike lncRNA	1	sense
8023607	chr14	57194762	57198359	+	n290460	AK030801	Mus musculus adult male thymus cDNA, RIKEN full-length enriched library, clone:5830407B06 product:unclassifiable, full insert sequence.	mRNAlike lncRNA	2	intronic
8023579	chr12	117294662	117296890	+	n273190	AK050088	Mus musculus adult male liver tumor cDNA, RIKEN full-length enriched library, clone:C730014F15 product:unclassifiable, full insert sequence.	mRNAlike lncRNA	1	intronic
8011359	chr14	27227458	27228567	-	n275099	AK081630	Mus musculus 16 days embryo head cDNA, RIKEN full-length enriched library, clone:C130057D09 product:unclassifiable, full insert sequence.	mRNAlike lncRNA	1	intergenic
8002731	chr19	29441949	29445063	+	n281175,n266632	AK089307,AK080003	Mus musculus B6-derived CD11 +ve dendritic cells cDNA, RIKEN full-length enriched library, clone:F730003M16 product:unclassifiable, full insert sequence.,Mus musculus adult male aorta and vein cDNA, RIKEN full-length enriched library, clone:A530045L16 product:unclassifiable, full insert sequence.	mRNAlike lncRNA	2	sense
8003229	chr8	111704654	111709534	+	n279216	AK043413	Mus musculus 7 days neonate cerebellum cDNA, RIKEN full-length enriched library, clone:A730093L10 product:unclassifiable, full insert sequence.	mRNAlike lncRNA	2	intergenic
8010472	chr1	69487629	69490658	+	n285564	AK035421	Mus musculus adult male urinary bladder cDNA, RIKEN full-length enriched library, clone:9530039D17 product:unclassifiable, full insert sequence.	mRNAlike lncRNA	1	intergenic
8022935	chrX	72777299	72778744	-	n264262	AK145836	Mus musculus cDNA, RIKEN full-length enriched library, clone:I530004H24 product:unclassifiable, full insert sequence.	mRNAlike lncRNA	1	antisense(intronic)
8022389	chr10	127832280	127833025	+	n282643	AK138466	Mus musculus adult male spinal cord cDNA, RIKEN full-length enriched library, clone:A330022I22 product:unclassifiable, full insert sequence.	mRNAlike lncRNA	1	intronic
8001023	chr3	96067707	96069311	+	n266455	AK155790	Mus musculus B6-derived CD11 +ve dendritic cells cDNA, RIKEN full-length enriched library, clone:F730221L13 product:unclassifiable, full insert sequence.	mRNAlike lncRNA	1	close
8021647	chr5	122586131	122590832	-	n264990	AK148315	Mus musculus B16 F10Y cells cDNA, RIKEN full-length enriched library, clone:G370087G20 product:unclassifiable, full insert sequence.	mRNAlike lncRNA	3	sense
8023729	chr4	123575875	123582085	-	n293936	AK132422	Mus musculus 0 day neonate skin cDNA, RIKEN full-length enriched library, clone:4632401I21 product:unclassifiable, full insert sequence.	mRNAlike lncRNA	3	antisense(exonic)
8018957	chr14	26271950	26274687	-	n271368	AK084404	Mus musculus 12 days embryo eyeball cDNA, RIKEN full-length enriched library, clone:D230038H01 product:unclassifiable, full insert sequence.	mRNAlike lncRNA	2	intergenic
8020825	chrX	71038911	71042955	+	n272514	AK083681	Mus musculus 9 days embryo whole body cDNA, RIKEN full-length enriched library, clone:D030065H24 product:unclassifiable, full insert sequence.	mRNAlike lncRNA	2	antisense(exonic)
8020361	chr3	33030487	33041998	-	n280206	AK042235	Mus musculus 3 days neonate thymus cDNA, RIKEN full-length enriched library, clone:A630073M21 product:unclassifiable, full insert sequence.	mRNAlike lncRNA	1	sense
8028418	chr2	5475038	5478157	-	n274708	AK048633	Mus musculus 16 days embryo head cDNA, RIKEN full-length enriched library, clone:C130090J04 product:unclassifiable, full insert sequence.	mRNAlike lncRNA	1	intronic
8008466	chr14	28244529	28246374	-	n276842	AK140385	Mus musculus 4 days neonate thymus cDNA, RIKEN full-length enriched library, clone:B630008D24 product:unclassifiable, full insert sequence.	mRNAlike lncRNA	1	antisense(intronic)
8000066	chr13	70098710	70102315	+	n292469,n296479,n291355	AK016836,AK015718,AK006848	Mus musculus adult male testis cDNA, RIKEN full-length enriched library, clone:4933416O17 product:unclassifiable, full insert sequence.,Mus musculus adult male testis cDNA, RIKEN full-length enriched library, clone:4930506H19 product:unclassifiable, full insert sequence.,Mus musculus adult male testis cDNA, RIKEN full-length enriched library, clone:1700061B19 product:unclassifiable, full insert s…	mRNAlike lncRNA	4	intergenic
8022829	chr2	6945316	6947562	-	n278601	AK149269	Mus musculus adult retina cDNA, RIKEN full-length enriched library, clone:A930008B09 product:unclassifiable, full insert sequence.	mRNAlike lncRNA	1	intronic
8015470	chrX	54307074	54310381	+	n278169	AK139853	Mus musculus 2 cells egg cDNA, RIKEN full-length enriched library, clone:B020029J04 product:unclassifiable, full insert sequence.	mRNAlike lncRNA	1	sense
8012802	chr3	122277441	122279990	-	n269571	AK086154	Mus musculus 15 days embryo head cDNA, RIKEN full-length enriched library, clone:D930008I24 product:unclassifiable, full insert sequence.	mRNAlike lncRNA	3	intronic
8018194	chr4	129530127	129530483	-	n296243	AK007136	Mus musculus adult male testis cDNA, RIKEN full-length enriched library, clone:1700108I11 product:unclassifiable, full insert sequence.	mRNAlike lncRNA	1	intergenic
8013446	chr11	99278556	99286811	+	n278924,n264026	AK158612,AK043817	Mus musculus visual cortex cDNA, RIKEN full-length enriched library, clone:K230027O12 product:unclassifiable, full insert sequence.,Mus musculus 10 days neonate cortex cDNA, RIKEN full-length enriched library, clone:A830036E02 product:unclassifiable, full insert sequence.	mRNAlike lncRNA	8	antisense(exonic)
8017010	chr2	32741137	32743378	+	n272151	AK051447	Mus musculus 12 days embryo spinal ganglion cDNA, RIKEN full-length enriched library, clone:D130049H08 product:unclassifiable, full insert sequence.	mRNAlike lncRNA	1	intronic
8007787	chr7	140012897	140014750	-	n268117	AK087441	Mus musculus 0 day neonate eyeball cDNA, RIKEN full-length enriched library, clone:E130119J10 product:unclassifiable, full insert sequence.	mRNAlike lncRNA	1	intronic
8007319	chr9	66109961	66111564	+	n286996	AK136641	Mus musculus adult male epididymis cDNA, RIKEN full-length enriched library, clone:9230016F16 product:unclassifiable, full insert sequence.	mRNAlike lncRNA	1	intronic
8016945	chr18	34524035	34527148	-	n293677	AK076381	Mus musculus 10 days neonate skin cDNA, RIKEN full-length enriched library, clone:4732477J22 product:unclassifiable, full insert sequence.	mRNAlike lncRNA	2	intronic
8014977	chr4	150235944	150237053	+	n281087	AK040997	Mus musculus adult male aorta and vein cDNA, RIKEN full-length enriched library, clone:A530057M12 product:unclassifiable, full insert sequence.	mRNAlike lncRNA	1	intronic
8028829	chrX	12723519	12726142	+	n272961	AK083356	Mus musculus 2 days neonate thymus thymic cells cDNA, RIKEN full-length enriched library, clone:C920018C12 product:unclassifiable, full insert sequence.	mRNAlike lncRNA	1	intronic
8025160	chr3	27933577	27936218	+	n288949	AK032539	Mus musculus adult male olfactory brain cDNA, RIKEN full-length enriched library, clone:6430586E08 product:unclassifiable, full insert sequence.	mRNAlike lncRNA	1	intronic
8023489	chr5	130005938	130006876	-	n280232	AK042192	Mus musculus 3 days neonate thymus cDNA, RIKEN full-length enriched library, clone:A630068G18 product:unclassifiable, full insert sequence.	mRNAlike lncRNA	1	close
8011112	chr18	54581948	54612948	+	n284811,n416226,n285941	AK036466,AK020489,NR_040338.1	Mus musculus adult male bone cDNA, RIKEN full-length enriched library, clone:9830113G23 product:unclassifiable, full insert sequence.,Mus musculus 12 days embryo embryonic body between diaphragm region and neck cDNA, RIKEN full-length enriched library, clone:9430076G02 product:RIKEN cDNA 9430076G02 gene, full insert sequence.,	mRNAlike lncRNA,lncRNA	6	intergenic
8008631	chr1	121592985	121596482	-	n283427	AK138098	Mus musculus 16 days neonate thymus cDNA, RIKEN full-length enriched library, clone:A130092B14 product:unclassifiable, full insert sequence.	mRNAlike lncRNA	1	intronic
8005100	chr15	102983723	102997759	-	n278618	AK020817	Mus musculus adult retina cDNA, RIKEN full-length enriched library, clone:A930006H09 product:single-strand selective monofunctional uracil DNA glycosylase, full insert sequence.	mRNAlike lncRNA	1	intergenic
8022527	chr5	105917270	105919082	+	n204087	-		ncRNA	2	intergenic
8011098	chr11	75437077	75440223	-	n264883	AK149710	Mus musculus bone marrow macrophage cDNA, RIKEN full-length enriched library, clone:G530012B12 product:unclassifiable, full insert sequence.	mRNAlike lncRNA	1	antisense(exonic)
8007780	chr9	103333109	103335317	+	n280157	AK042302	Mus musculus 3 days neonate thymus cDNA, RIKEN full-length enriched library, clone:A630080F24 product:unclassifiable, full insert sequence.	mRNAlike lncRNA	1	antisense(intronic)
8028974	chr6	146711102	146712336	+	n268800	AK086979	Mus musculus 0 day neonate lung cDNA, RIKEN full-length enriched library, clone:E030017H21 product:unclassifiable, full insert sequence.	mRNAlike lncRNA	1	intronic
8024832	chr11	20361261	20364667	-	n265461	AK157250	Mus musculus activated spleen cDNA, RIKEN full-length enriched library, clone:F830208D04 product:unclassifiable, full insert sequence.	mRNAlike lncRNA	1	intergenic
8023588	chr4	150931465	150932630	+	n292883	AK015242	Mus musculus adult male testis cDNA, RIKEN full-length enriched library, clone:4930429L21 product:unclassifiable, full insert sequence.	mRNAlike lncRNA	1	antisense(intronic)
8010094	chr6	125034884	125035869	+	n287129	AK020271	Mus musculus adult male cecum cDNA, RIKEN full-length enriched library, clone:9130201A16 product:unclassifiable, full insert sequence.	mRNAlike lncRNA	1	intergenic
8009673	chr5	77138135	77140629	+	n276834	AK140394	Mus musculus 6 days neonate medulla oblongata cDNA, RIKEN full-length enriched library, clone:B730007H14 product:unclassifiable, full insert sequence.	mRNAlike lncRNA	2	intronic
8006666	chr2	155668310	155688771	+	n293711	AK028903	Mus musculus 10 days neonate skin cDNA, RIKEN full-length enriched library, clone:4732468N22 product:unclassifiable, full insert sequence.	mRNAlike lncRNA	2	antisense(intronic)
8018536	chr5	139235022	139237894	+	n271287	AK084434	Mus musculus 12 days embryo eyeball cDNA, RIKEN full-length enriched library, clone:D230046D04 product:unclassifiable, full insert sequence.	mRNAlike lncRNA	2	intronic
8010818	chr13	49403117	49404520	-	n266808	AK154795	Mus musculus NOD-derived CD11c +ve dendritic cells cDNA, RIKEN full-length enriched library, clone:F630107A12 product:unclassifiable, full insert sequence.	mRNAlike lncRNA	1	intronic
8023480	chr1	188944747	188948244	-	n292000	AK133047	Mus musculus adult male testis cDNA, RIKEN full-length enriched library, clone:4930560O09 product:unclassifiable, full insert sequence.	mRNAlike lncRNA	3	intronic
8023252	chr3	136426522	136429446	+	n286792	AK136758	Mus musculus adult male diencephalon cDNA, RIKEN full-length enriched library, clone:9330001A04 product:unclassifiable, full insert sequence.	mRNAlike lncRNA	1	intronic
8024122	chr15	79871692	79873847	-	n265219	AK157644	Mus musculus activated spleen cDNA, RIKEN full-length enriched library, clone:F830229H14 product:unclassifiable, full insert sequence.	mRNAlike lncRNA	1	intergenic
8009395	chr11	93980299	93981543	+	n271565	AK051913	Mus musculus 12 days embryo eyeball cDNA, RIKEN full-length enriched library, clone:D230018G02 product:unclassifiable, full insert sequence.	mRNAlike lncRNA	1	intronic
8025522	chr11	107342016	107344405	+	n291162	AK133464	Mus musculus 11 days pregnant adult female ovary and uterus cDNA, RIKEN full-length enriched library, clone:5031400C06 product:unclassifiable, full insert sequence.	mRNAlike lncRNA	1	intronic
8005127	chr11	86318025	86321197	-	n293726,n267983	AK053930,AK028860	Mus musculus 2 days pregnant adult female oviduct cDNA, RIKEN full-length enriched library, clone:E230002J16 product:unclassifiable, full insert sequence.,Mus musculus 10 days neonate skin cDNA, RIKEN full-length enriched library, clone:4732464A07 product:unclassifiable, full insert sequence.	mRNAlike lncRNA	3	intronic
8020325	chr15	23364863	23368601	+	n277070	AK046389	Mus musculus adult male corpora quadrigemina cDNA, RIKEN full-length enriched library, clone:B230379A06 product:unclassifiable, full insert sequence.	mRNAlike lncRNA	2	intronic
8022327	chr16	45763783	45765934	-	n290828	AK017264	Mus musculus 6 days neonate head cDNA, RIKEN full-length enriched library, clone:5430404G13 product:unclassifiable, full insert sequence.	mRNAlike lncRNA	1	intronic
8009872	chr1	189830452	189832869	-	n286544,n271098	AK084554,AK034187	Mus musculus 13 days embryo heart cDNA, RIKEN full-length enriched library, clone:D330014I17 product:unclassifiable, full insert sequence.,Mus musculus adult male diencephalon cDNA, RIKEN full-length enriched library, clone:9330162B11 product:unclassifiable, full insert sequence.	mRNAlike lncRNA	5	antisense(intronic)
8005538	chr19	6996675	6997479	+	n281463	AK020779	Mus musculus 0 day neonate thymus cDNA, RIKEN full-length enriched library, clone:A430107B04 product:unclassifiable, full insert sequence.	mRNAlike lncRNA	1	antisense(intronic)
8013829	chr2	14642268	14644249	+	n414581	NR_028497.1		lncRNA	1	intronic
8026078	chr11	51569990	51570376	+	n285850	AK020516	Mus musculus 12 days embryo embryonic body between diaphragm region and neck cDNA, RIKEN full-length enriched library, clone:9430090N21 product:unclassifiable, full insert sequence.	mRNAlike lncRNA	1	antisense(exonic)
8017754	chr14	121683409	121686334	-	n271856,n296062	AK164377,AK007478	Mus musculus 12 days embryo spinal ganglion cDNA, RIKEN full-length enriched library, clone:D130078O07 product:unclassifiable, full insert sequence.,Mus musculus 10 day old male pancreas cDNA, RIKEN full-length enriched library, clone:1810013H02 product:unclassifiable, full insert sequence.	mRNAlike lncRNA	2	sense
8016406	chr5	101339019	101342726	-	n292141	AK076906	Mus musculus adult male testis cDNA, RIKEN full-length enriched library, clone:4930547H19 product:unclassifiable, full insert sequence.	mRNAlike lncRNA	3	intergenic
8022129	chr13	58382543	58400505	+	n293010,n292391	AK015814,AK029615	Mus musculus adult male testis cDNA, RIKEN full-length enriched library, clone:4930517I18 product:unclassifiable, full insert sequence.,Mus musculus adult male testis cDNA, RIKEN full-length enriched library, clone:4930414F17 product:unclassifiable, full insert sequence.	mRNAlike lncRNA	10	antisense(exonic)
8001093	chrX	160364729	160368228	+	n275383	AK048085	Mus musculus 16 days embryo head cDNA, RIKEN full-length enriched library, clone:C130033N23 product:unclassifiable, full insert sequence.	mRNAlike lncRNA	1	intronic
8013871	chr11	31700687	31724547	-	n270278,n265102,n265117	AK158233,AK158188,AK085420	Mus musculus adult inner ear cDNA, RIKEN full-length enriched library, clone:F930044K21 product:unclassifiable, full insert sequence.,Mus musculus adult inner ear cDNA, RIKEN full-length enriched library, clone:F930039G01 product:unclassifiable, full insert sequence.,Mus musculus 0 day neonate kidney cDNA, RIKEN full-length enriched library, clone:D630024D03 product:unclassifiable, full insert se…	mRNAlike lncRNA	9	intergenic
8012739	chr19	4256954	4257679	-	n297115	AK018780	Mus musculus adult male cerebellum cDNA, RIKEN full-length enriched library, clone:1500032F14 product:unclassifiable, full insert sequence.	mRNAlike lncRNA	2	intergenic
8028719	chr3	51791552	51793769	-	n294312	AK132057	Mus musculus 12 days embryo head cDNA, RIKEN full-length enriched library, clone:3010019E17 product:unclassifiable, full insert sequence.	mRNAlike lncRNA	2	intronic
8000362	chrX	148613551	148629146	+	n266680	AK155453	Mus musculus NOD-derived CD11c +ve dendritic cells cDNA, RIKEN full-length enriched library, clone:F630229A11 product:unclassifiable, full insert sequence.	mRNAlike lncRNA	1	sense
8026929	chr16	46045318	46049374	-	n283367	AK079519	Mus musculus 16 days neonate thymus cDNA, RIKEN full-length enriched library, clone:A130098B16 product:unclassifiable, full insert sequence.	mRNAlike lncRNA	1	intronic
8027900	chr12	112157591	112160430	+	n285953	AK035013	Mus musculus 12 days embryo embryonic body between diaphragm region and neck cDNA, RIKEN full-length enriched library, clone:9430073L23 product:unclassifiable, full insert sequence.	mRNAlike lncRNA	2	intronic
8025446	chr3	5593622	5596713	+	n264797	AK144286	Mus musculus 1 month neonate cerebellum cDNA, RIKEN full-length enriched library, clone:G630008D15 product:unclassifiable, full insert sequence.	mRNAlike lncRNA	1	intergenic
8011793	chrX	46666495	46801149	-	n282500,n282568	AK039500,AK039412	Mus musculus adult male spinal cord cDNA, RIKEN full-length enriched library, clone:A330051A21 product:unclassifiable, full insert sequence.,Mus musculus adult male spinal cord cDNA, RIKEN full-length enriched library, clone:A330041A08 product:unclassifiable, full insert sequence.	mRNAlike lncRNA	8	intergenic
8006526	chr13	67365460	67370075	-	n285086,n289901,n290792	AK036015,AK134343,AK161600	Mus musculus 16 days neonate cerebellum cDNA, RIKEN full-length enriched library, clone:9630027E13 product:unclassifiable, full insert sequence.,Mus musculus 13 days embryo male testis cDNA, RIKEN full-length enriched library, clone:6030433K21 product:unclassifiable, full insert sequence.,Mus musculus 6 days neonate head cDNA, RIKEN full-length enriched library, clone:5430419F19 product:unclassif…	mRNAlike lncRNA	3	intronic
8012726	chr15	101417747	101419003	-	n413863	NR_002868.1		lncRNA	2	intergenic
8022680	chr11	63512807	63513786	-	n273228	AK149386	Mus musculus adult male liver tumor cDNA, RIKEN full-length enriched library, clone:C730003P13 product:unclassifiable, full insert sequence.	mRNAlike lncRNA	1	intergenic
8017226	chr12	67673694	67674976	-	n278340	AK044779	Mus musculus adult retina cDNA, RIKEN full-length enriched library, clone:A930104C18 product:unclassifiable, full insert sequence.	mRNAlike lncRNA	2	intronic
8004188	chr6	31616177	31693318	+	n278950	AK080631	Mus musculus 10 days neonate cortex cDNA, RIKEN full-length enriched library, clone:A830033E09 product:unclassifiable, full insert sequence.	mRNAlike lncRNA	3	intergenic
8021538	chr9	29135496	29137300	-	n276283	AK047442	Mus musculus 10 days neonate cerebellum cDNA, RIKEN full-length enriched library, clone:B930063I10 product:unclassifiable, full insert sequence.	mRNAlike lncRNA	1	intronic
8025605	chr14	75591944	75593010	+	n270511	AK142448	Mus musculus 13 days embryo stomach cDNA, RIKEN full-length enriched library, clone:D530016K15 product:unclassifiable, full insert sequence.	mRNAlike lncRNA	1	intronic
8008237	chr10	24850260	24919936	-	n269047	AK086696	Mus musculus 15 days embryo head cDNA, RIKEN full-length enriched library, clone:D930046B16 product:unclassifiable, full insert sequence.	mRNAlike lncRNA	2	sense
8014356	chr3	135273554	135275261	-	n274975	AK048506	Mus musculus 16 days embryo head cDNA, RIKEN full-length enriched library, clone:C130067K17 product:inferred: nuclear factor of kappa light chain gene enhancer in B-cells 1, p105, full insert sequence.	mRNAlike lncRNA	2	sense
8023564	chr8	32925031	32928815	-	n290003,n270789	AK052414,AK031289	Mus musculus 13 days embryo lung cDNA, RIKEN full-length enriched library, clone:D430009A16 product:unclassifiable, full insert sequence.,Mus musculus 13 days embryo male testis cDNA, RIKEN full-length enriched library, clone:6030402G23 product:unclassifiable, full insert sequence.	mRNAlike lncRNA	2	sense, extension
8026757	chr17	56614777	56615702	-	n264466	AK145036	Mus musculus mammary gland RCB-0526 Jyg-MC(A) cDNA, RIKEN full-length enriched library, clone:G830029A16 product:unclassifiable, full insert sequence.	mRNAlike lncRNA	3	intronic
8018151	chrX	141369965	141371625	+	n289342	AK032035	Mus musculus adult male medulla oblongata cDNA, RIKEN full-length enriched library, clone:6330554G04 product:unclassifiable, full insert sequence.	mRNAlike lncRNA	2	intronic
8029115	chr1	62436477	62438762	+	n272844	AK141671	Mus musculus 9 days embryo whole body cDNA, RIKEN full-length enriched library, clone:D030018A09 product:unclassifiable, full insert sequence.	mRNAlike lncRNA	2	intronic
8021148	chr16	87125285	87128684	-	n292029	AK016163	Mus musculus adult male testis cDNA, RIKEN full-length enriched library, clone:4930557I16 product:unclassifiable, full insert sequence.	mRNAlike lncRNA	2	intergenic
8021498	chr2	168756483	168758087	-	n277389	AK045888	Mus musculus adult male corpora quadrigemina cDNA, RIKEN full-length enriched library, clone:B230317P14 product:unclassifiable, full insert sequence.	mRNAlike lncRNA	1	intronic
8017783	chr2	16987779	16989377	-	n277717	AK140067	Mus musculus adult male corpora quadrigemina cDNA, RIKEN full-length enriched library, clone:B230120A03 product:unclassifiable, full insert sequence.	mRNAlike lncRNA	1	intergenic
8008837	chrX	19382269	19388471	+	n267005	AK143795	Mus musculus 6 days neonate spleen cDNA, RIKEN full-length enriched library, clone:F430109O10 product:unclassifiable, full insert sequence.	mRNAlike lncRNA	2	intergenic
8026630	chr7	97191206	97192426	+	n281259	AK138951	Mus musculus adult male aorta and vein cDNA, RIKEN full-length enriched library, clone:A530028A18 product:unclassifiable, full insert sequence.	mRNAlike lncRNA	1	intergenic
8002920	chrX	13959093	13961409	+	n265918	AK156520	Mus musculus activated spleen cDNA, RIKEN full-length enriched library, clone:F830028E08 product:unclassifiable, full insert sequence.	mRNAlike lncRNA	2	intergenic
8029330	chr16	35018738	35022185	-	n343481	-		Non-protein coding transcript	1	close
8002397	chr17	3064317	3084183	-	n343528,n418822,n343529,n413933,n293436	AK132606,NR_003519.3	Mus musculus 0 day neonate head cDNA, RIKEN full-length enriched library, clone:4833419B01 product:unclassifiable, full insert sequence.,	mRNAlike lncRNA,lincRNA,lncRNA	6	intergenic
8020946	chr9	23124402	23125944	+	n271735	AK084158	Mus musculus 12 days embryo eyeball cDNA, RIKEN full-length enriched library, clone:D230004H06 product:unclassifiable, full insert sequence.	mRNAlike lncRNA	1	intronic
8023997	chr10	126530698	126531518	-	n264948	AK089990	Mus musculus RCB-0559 K-1 . F1 cDNA, RIKEN full-length enriched library, clone:G430046J05 product:unclassifiable, full insert sequence.	mRNAlike lncRNA	1	sense
8022905	chr3	29128276	29130225	+	n289067	AK134998	Mus musculus adult male olfactory brain cDNA, RIKEN full-length enriched library, clone:6430539D20 product:unclassifiable, full insert sequence.	mRNAlike lncRNA	2	intronic
8001622	chr13	112210279	112212150	-	n283888	AK037756	Mus musculus 16 days neonate thymus cDNA, RIKEN full-length enriched library, clone:A130047D19 product:unclassifiable, full insert sequence.	mRNAlike lncRNA	2	intergenic
8005939	chr11	78057104	78059473	-	n291078	AK017210	Mus musculus 10 days neonate intestine cDNA, RIKEN full-length enriched library, clone:5131400N11 product:unclassifiable, full insert sequence.	mRNAlike lncRNA	1	sense
8015550	chr15	57229202	57231657	-	n265820	AK089872	Mus musculus activated spleen cDNA, RIKEN full-length enriched library, clone:F830035H18 product:unclassifiable, full insert sequence.	mRNAlike lncRNA	1	intronic
8003602	chr6	99214288	99216529	-	n265676	AK172199	Mus musculus activated spleen cDNA, RIKEN full-length enriched library, clone:F830104B12 product:unclassifiable, full insert sequence.	mRNAlike lncRNA	1	intronic
8003452	chr13	99568565	99571365	-	n272003	AK051660	Mus musculus 12 days embryo spinal ganglion cDNA, RIKEN full-length enriched library, clone:D130062J10 product:unclassifiable, full insert sequence.	mRNAlike lncRNA	2	intronic
8027063	chr9	81222403	81224908	-	n285177	AK035861	Mus musculus 16 days neonate cerebellum cDNA, RIKEN full-length enriched library, clone:9630011P09 product:unclassifiable, full insert sequence.	mRNAlike lncRNA	1	intergenic
8026502	chr8	70620110	70621592	-	n270856	AK084824	Mus musculus 13 days embryo heart cDNA, RIKEN full-length enriched library, clone:D330048L08 product:unclassifiable, full insert sequence.	mRNAlike lncRNA	1	intergenic
8014691	chrX	126507068	126577066	+	n281148	AK040942	Mus musculus adult male aorta and vein cDNA, RIKEN full-length enriched library, clone:A530048N20 product:unclassifiable, full insert sequence.	mRNAlike lncRNA	1	sense
8002293	chr18	82505641	82530992	-	n278245	AK139683	Mus musculus 2 cells egg cDNA, RIKEN full-length enriched library, clone:B020010K11 product:unclassifiable, full insert sequence.	mRNAlike lncRNA	4	intergenic
8023572	chr6	71929850	71932469	+	n294318	AK028255	Mus musculus 12 days embryo head cDNA, RIKEN full-length enriched library, clone:3010014K16 product:unclassifiable, full insert sequence.	mRNAlike lncRNA	2	extension
8027532	chr8	66887440	66895897	-	n264417	AK145215	Mus musculus mammary gland RCB-0527 Jyg-MC(B) cDNA, RIKEN full-length enriched library, clone:G930021K18 product:unclassifiable, full insert sequence.	mRNAlike lncRNA	3	intergenic
8025919	chr2	113412210	113413299	+	n290800	AK017313	Mus musculus 6 days neonate head cDNA, RIKEN full-length enriched library, clone:5430416B10 product:unclassifiable, full insert sequence.	mRNAlike lncRNA	1	intronic
8020844	chr5	117583649	117637459	+	n283837	AK037817	Mus musculus 16 days neonate thymus cDNA, RIKEN full-length enriched library, clone:A130052D22 product:unclassifiable, full insert sequence.	mRNAlike lncRNA	1	sense
8019847	chr8	59784801	59787501	-	n288175	AK148879	Mus musculus 2 days neonate sympathetic ganglion cDNA, RIKEN full-length enriched library, clone:7120458G20 product:unclassifiable, full insert sequence.	mRNAlike lncRNA	1	intergenic
8009162	chr13	62265065	62268788	+	n266654	AK155533	Mus musculus NOD-derived CD11c +ve dendritic cells cDNA, RIKEN full-length enriched library, clone:F630314F24 product:unclassifiable, full insert sequence.	mRNAlike lncRNA	1	intronic
8018696	chr13	113926290	113934220	+	n296370	AK006989	Mus musculus adult male testis cDNA, RIKEN full-length enriched library, clone:1700084D21 product:unclassifiable, full insert sequence.	mRNAlike lncRNA	3	intergenic
8022145	chr3	94340532	94341410	-	n282615	AK039353	Mus musculus adult male spinal cord cDNA, RIKEN full-length enriched library, clone:A330030I21 product:unclassifiable, full insert sequence.	mRNAlike lncRNA	1	intronic
8018164	chr13	107578149	107586876	+	n287917	AK135695	Mus musculus in vitro fertilized eggs cDNA, RIKEN full-length enriched library, clone:7420404H13 product:unclassifiable, full insert sequence.	mRNAlike lncRNA	3	antisense(exonic)
8004748	chr5	108402258	108404347	-	n269272	AK142851	Mus musculus 15 days embryo head cDNA, RIKEN full-length enriched library, clone:D930029J15 product:unclassifiable, full insert sequence.	mRNAlike lncRNA	2	intronic
8012988	chr6	86664137	86666887	-	n294768	AK012934	Mus musculus 10, 11 days embryo whole body cDNA, RIKEN full-length enriched library, clone:2810049L19 product:unclassifiable, full insert sequence.	mRNAlike lncRNA	1	intronic
8011258	chr4	126756811	126759820	+	n289786	AK031614	Mus musculus 13 days embryo male testis cDNA, RIKEN full-length enriched library, clone:6030461J24 product:unclassifiable, full insert sequence.	mRNAlike lncRNA	1	intronic
8023803	chr14	62302346	62304493	+	n266511	AK089529	Mus musculus B6-derived CD11 +ve dendritic cells cDNA, RIKEN full-length enriched library, clone:F730046I03 product:unclassifiable, full insert sequence.	mRNAlike lncRNA	2	intergenic
8026183	chr10	119468472	119471336	+	n270920	AK142297	Mus musculus 13 days embryo heart cDNA, RIKEN full-length enriched library, clone:D330038N20 product:unclassifiable, full insert sequence.	mRNAlike lncRNA	2	intronic
8013342	chr14	73042024	73045268	-	n269796	AK085918	Mus musculus 16 days neonate heart cDNA, RIKEN full-length enriched library, clone:D830028N22 product:unclassifiable, full insert sequence.	mRNAlike lncRNA	2	intronic
8004035	chr17	27372019	27385011	-	n285072,n418875,n282995	AK038843,AK036033	Mus musculus adult male hypothalamus cDNA, RIKEN full-length enriched library, clone:A230067N12 product:unclassifiable, full insert sequence.,Mus musculus 16 days neonate cerebellum cDNA, RIKEN full-length enriched library, clone:9630028I04 product:unclassifiable, full insert sequence.,	mRNAlike lncRNA,lncRNA	5	intergenic
8018842	chr14	77794069	77795864	+	n275395	AK081527	Mus musculus 16 days embryo head cDNA, RIKEN full-length enriched library, clone:C130033A05 product:unclassifiable, full insert sequence.	mRNAlike lncRNA	2	intronic
8005531	chr15	58731691	58738612	+	n292058	AK016137	Mus musculus adult male testis cDNA, RIKEN full-length enriched library, clone:4930555P18 product:RIKEN cDNA 4930555P18 gene, full insert sequence.	mRNAlike lncRNA	1	sense
8015295	chr1	37947410	37947951	+	n270238	AK085466	Mus musculus 0 day neonate kidney cDNA, RIKEN full-length enriched library, clone:D630030H22 product:unclassifiable, full insert sequence.	mRNAlike lncRNA	2	sense
8014708	chr6	91380453	91390906	-	n292623,n292913	AK015554,AK015209	Mus musculus adult male testis cDNA, RIKEN full-length enriched library, clone:4930471M09 product:unclassifiable, full insert sequence.,Mus musculus adult male testis cDNA, RIKEN full-length enriched library, clone:4930427C17 product:unclassifiable, full insert sequence.	mRNAlike lncRNA	4	intergenic
8000001	chr16	18482148	18486638	+	n285214	AK137317	Mus musculus 16 days neonate cerebellum cDNA, RIKEN full-length enriched library, clone:9630005P08 product:unclassifiable, full insert sequence.	mRNAlike lncRNA	1	intergenic
8003699	chr18	43095123	43098541	+	n291418	AK016724	Mus musculus adult male testis cDNA, RIKEN full-length enriched library, clone:4933407I08 product:unclassifiable, full insert sequence.	mRNAlike lncRNA	2	antisense(intronic)
8027212	chr17	15198032	15211957	+	n281032	AK080121	Mus musculus adult male aorta and vein cDNA, RIKEN full-length enriched library, clone:A530065A10 product:unclassifiable, full insert sequence.	mRNAlike lncRNA	2	sense
8016286	chr16	14402452	14420836	+	n284707	AK162656	Mus musculus adult male bone cDNA, RIKEN full-length enriched library, clone:9830146I01 product:unclassifiable, full insert sequence.	mRNAlike lncRNA	2	sense
8008852	chr1	135146428	135166385	-	n415950,n264360,n416848,n285730	AK145464,AK035267,NR_037984.1	Mus musculus 1 cell embryo 1 cell cDNA, RIKEN full-length enriched library, clone:I0C0049K08 product:unclassifiable, full insert sequence.,Mus musculus adult male urinary bladder cDNA, RIKEN full-length enriched library, clone:9530007G09 product:unclassifiable, full insert sequence.,	mRNAlike lncRNA,lncRNA	6	antisense(intronic)
8009380	chr3	21977052	21979381	+	n267244	AK088695	Mus musculus 2 days neonate thymus thymic cells cDNA, RIKEN full-length enriched library, clone:E430023N08 product:unclassifiable, full insert sequence.	mRNAlike lncRNA	1	intronic
8025821	chr4	103339389	103341549	+	n274021	AK048920	Mus musculus 0 day neonate cerebellum cDNA, RIKEN full-length enriched library, clone:C230081K16 product:unclassifiable, full insert sequence.	mRNAlike lncRNA	2	intronic
8027713	chr17	6087712	6090259	+	n290195	AK134219	Mus musculus adult male thymus cDNA, RIKEN full-length enriched library, clone:5830484K20 product:unclassifiable, full insert sequence.	mRNAlike lncRNA	2	intergenic
8021713	chr11	61770311	61858986	+	n288858	AK032662	Mus musculus 10 days neonate cerebellum cDNA, RIKEN full-length enriched library, clone:6530404P05 product:SPERM ANTIGEN homolog [Homo sapiens], full insert sequence.	mRNAlike lncRNA	1	sense
8023503	chr4	30591745	30782894	+	n292050	AK016143	Mus musculus adult male testis cDNA, RIKEN full-length enriched library, clone:4930556G01 product:unclassifiable, full insert sequence.	mRNAlike lncRNA	7	intergenic
8028302	chr2	62431345	62435271	-	n269568	AK052986	Mus musculus 15 days embryo head cDNA, RIKEN full-length enriched library, clone:D930008J04 product:unclassifiable, full insert sequence.	mRNAlike lncRNA	1	sense
8024608	chr3	51633306	51634303	-	n294111	AK014267	Mus musculus 13 days embryo head cDNA, RIKEN full-length enriched library, clone:3110080O07 product:unclassifiable, full insert sequence.	mRNAlike lncRNA	1	intronic
8011262	chr8	111077152	111108595	-	n281090,n201250	AK080070	,Mus musculus adult male aorta and vein cDNA, RIKEN full-length enriched library, clone:A530056P13 product:unclassifiable, full insert sequence.	ncRNA,mRNAlike lncRNA	2	intergenic
8004784	chr7	122092163	122127481	+	n416205,n416207,n287795,n422096,n279317	AK043303,AK136021,NR_040317.1,NR_040319.1	Mus musculus 7 days neonate cerebellum cDNA, RIKEN full-length enriched library, clone:A730082K24 product:unclassifiable, full insert sequence.,Mus musculus in vitro fertilized eggs cDNA, RIKEN full-length enriched library, clone:7420448B07 product:unclassifiable, full insert sequence.,	mRNAlike lncRNA,lncRNA	7	intergenic
8020387	chr13	102625445	102626306	+	n279171	AK043460	Mus musculus 7 days neonate cerebellum cDNA, RIKEN full-length enriched library, clone:A730097F20 product:unclassifiable, full insert sequence.	mRNAlike lncRNA	2	intergenic
8006387	chr18	76218693	76220270	-	n293431	AK014727	Mus musculus 0 day neonate head cDNA, RIKEN full-length enriched library, clone:4833419G08 product:unclassifiable, full insert sequence.	mRNAlike lncRNA	1	antisense(intronic)
8004099	chrX	160982843	160985504	-	n274790	AK081876	Mus musculus 16 days embryo head cDNA, RIKEN full-length enriched library, clone:C130083O09 product:unclassifiable, full insert sequence.	mRNAlike lncRNA	2	intergenic
8017070	chr13	40968866	40969558	-	n267760	AK087646	Mus musculus 2 days pregnant adult female oviduct cDNA, RIKEN full-length enriched library, clone:E230032M12 product:unclassifiable, full insert sequence.	mRNAlike lncRNA	1	antisense(intronic)
8024491	chr14	121775762	121778423	-	n271910	AK051751	Mus musculus 12 days embryo spinal ganglion cDNA, RIKEN full-length enriched library, clone:D130072D13 product:unclassifiable, full insert sequence.	mRNAlike lncRNA	1	sense
8020734	chr5	74982154	74984443	+	n293955	AK028471	Mus musculus 0 day neonate skin cDNA, RIKEN full-length enriched library, clone:4631416O09 product:unclassifiable, full insert sequence.	mRNAlike lncRNA	1	intronic
8005183	chr15	64086727	64088631	-	n266832	AK089241	Mus musculus NOD-derived CD11c +ve dendritic cells cDNA, RIKEN full-length enriched library, clone:F630102I17 product:unclassifiable, full insert sequence.	mRNAlike lncRNA	2	intronic
8025825	chr2	14624779	14626344	+	n294395	AK013766	Mus musculus adult male hippocampus cDNA, RIKEN full-length enriched library, clone:2900072G11 product:unclassifiable, full insert sequence.	mRNAlike lncRNA	2	intronic
8025992	chr7	35019395	35025226	+	n267501	AK087850	Mus musculus 2 days pregnant adult female ovary cDNA, RIKEN full-length enriched library, clone:E330029N23 product:unclassifiable, full insert sequence.	mRNAlike lncRNA	2	antisense(intronic)
8025186	chr5	105264738	105288812	-	n274246	AK082486	Mus musculus 0 day neonate cerebellum cDNA, RIKEN full-length enriched library, clone:C230055K05 product:unclassifiable, full insert sequence.	mRNAlike lncRNA	2	intergenic
8022133	chr4	3605263	3616695	+	n265430	AK172492	Mus musculus activated spleen cDNA, RIKEN full-length enriched library, clone:F830210G10 product:unclassifiable, full insert sequence.	mRNAlike lncRNA	2	sense
8017386	chr1	182732698	182739614	+	n413492	-		lncRNA	2	antisense(exonic)
8007087	chr3	53256540	53261721	+	n285583	AK035416	Mus musculus adult male urinary bladder cDNA, RIKEN full-length enriched library, clone:9530036I23 product:unclassifiable, full insert sequence.	mRNAlike lncRNA	2	antisense(exonic)
8003449	chr14	99518689	99520391	+	n279669	AK042912	Mus musculus 7 days neonate cerebellum cDNA, RIKEN full-length enriched library, clone:A730038L15 product:unclassifiable, full insert sequence.	mRNAlike lncRNA	1	intronic
8026785	chr13	114612632	114615933	+	n275290	AK048212	Mus musculus 16 days embryo head cDNA, RIKEN full-length enriched library, clone:C130040J23 product:unclassifiable, full insert sequence.	mRNAlike lncRNA	1	intronic
8020220	chr5	144945280	144946957	-	n266885	AK154351	Mus musculus NOD-derived CD11c +ve dendritic cells cDNA, RIKEN full-length enriched library, clone:F630022M21 product:unclassifiable, full insert sequence.	mRNAlike lncRNA	1	antisense(exonic)
8016330	chr1	24107463	24110263	+	n292647	AK029687	Mus musculus adult male testis cDNA, RIKEN full-length enriched library, clone:4930469K11 product:unclassifiable, full insert sequence.	mRNAlike lncRNA	2	close
8013699	chr13	75270069	75272305	+	n288993	AK135066	Mus musculus adult male olfactory brain cDNA, RIKEN full-length enriched library, clone:6430565J07 product:unclassifiable, full insert sequence.	mRNAlike lncRNA	2	extension
8014041	chr4	98730443	98733802	-	n272056	AK051581	Mus musculus 12 days embryo spinal ganglion cDNA, RIKEN full-length enriched library, clone:D130058H07 product:unclassifiable, full insert sequence.	mRNAlike lncRNA	1	intronic
8026459	chr19	40376117	40380075	-	n285017	AK036121	Mus musculus 16 days neonate cerebellum cDNA, RIKEN full-length enriched library, clone:9630037G24 product:unclassifiable, full insert sequence.	mRNAlike lncRNA	1	intronic
8016323	chr17	67276164	67279539	-	n277407	AK045866	Mus musculus adult male corpora quadrigemina cDNA, RIKEN full-length enriched library, clone:B230315G06 product:unclassifiable, full insert sequence.	mRNAlike lncRNA	1	intronic
8014721	chr1	165837016	165839824	+	n267793	AK054198	Mus musculus 2 days pregnant adult female oviduct cDNA, RIKEN full-length enriched library, clone:E230027M13 product:unclassifiable, full insert sequence.	mRNAlike lncRNA	2	intronic
8018373	chr4	116357574	116358627	-	n296053	AK131819	Mus musculus 10 day old male pancreas cDNA, RIKEN full-length enriched library, clone:1810016N03 product:unclassifiable, full insert sequence.	mRNAlike lncRNA	2	antisense(exonic)
8015454	chr10	87289123	87326126	-	n417230,n272155	AK051435	Mus musculus 12 days embryo spinal ganglion cDNA, RIKEN full-length enriched library, clone:D130048N15 product:unclassifiable, full insert sequence.,	mRNAlike lncRNA,lncRNA	5	intergenic, antisense(intronic)
8013398	chr3	124276924	124292125	-	n414025	-		lncRNA	1	intronic
8027600	chr8	106898660	106901405	-	n289908	AK031438	Mus musculus 13 days embryo male testis cDNA, RIKEN full-length enriched library, clone:6030431M15 product:unclassifiable, full insert sequence.	mRNAlike lncRNA	1	intronic
8009693	chr7	4104361	4105753	-	n285355	AK035643	Mus musculus adult male urinary bladder cDNA, RIKEN full-length enriched library, clone:9530080J07 product:unclassifiable, full insert sequence.	mRNAlike lncRNA	1	intronic
8015771	chr18	70763205	70767816	+	n274080,n283993,n289978,n269944	AK085760,AK082645,AK162768,AK031327	Mus musculus 16 days neonate heart cDNA, RIKEN full-length enriched library, clone:D830002G01 product:unclassifiable, full insert sequence.,Mus musculus 0 day neonate cerebellum cDNA, RIKEN full-length enriched library, clone:C230075M21 product:unclassifiable, full insert sequence.,Mus musculus 16 days neonate thymus cDNA, RIKEN full-length enriched library, clone:A130035F02 product:unclassifiabl…	mRNAlike lncRNA	5	intronic
8023940	chr7	119636725	119639760	+	n270527	AK085197	Mus musculus 13 days embryo stomach cDNA, RIKEN full-length enriched library, clone:D530007F04 product:unclassifiable, full insert sequence.	mRNAlike lncRNA	1	intronic
8005684	chr4	108016448	108017449	+	n264618	AK144540	Mus musculus 13 days embryo brain cDNA, RIKEN full-length enriched library, clone:G630092O16 product:unclassifiable, full insert sequence.	mRNAlike lncRNA	1	intergenic
8023708	chr2	29766882	29767590	+	n269485	AK086231	Mus musculus 15 days embryo head cDNA, RIKEN full-length enriched library, clone:D930015D06 product:unclassifiable, full insert sequence.	mRNAlike lncRNA	1	intronic
8021858	chr5	45071432	45074842	-	n270275	AK142534	Mus musculus 0 day neonate kidney cDNA, RIKEN full-length enriched library, clone:D630024E18 product:unclassifiable, full insert sequence.	mRNAlike lncRNA	1	intronic
8021514	chr15	93361412	93364378	-	n284070	AK137855	Mus musculus 16 days neonate thymus cDNA, RIKEN full-length enriched library, clone:A130028M06 product:unclassifiable, full insert sequence.	mRNAlike lncRNA	1	intronic
8017465	chrX	91629313	91633294	+	n293561	AK029224	Mus musculus 0 day neonate head cDNA, RIKEN full-length enriched library, clone:4831430B14 product:unclassifiable, full insert sequence.	mRNAlike lncRNA	1	intronic
8004741	chr8	118958841	118961272	-	n278284	AK139606	Mus musculus 2 cells egg cDNA, RIKEN full-length enriched library, clone:B020006D14 product:unclassifiable, full insert sequence.	mRNAlike lncRNA	2	intergenic
8011745	chrX	97720176	97741232	+	n284581	AK079438	Mus musculus adult female vagina cDNA, RIKEN full-length enriched library, clone:9930021F22 product:unclassifiable, full insert sequence.	mRNAlike lncRNA	1	sense
8025452	chr15	102027776	102030602	-	n268632	AK087183	Mus musculus 0 day neonate lung cDNA, RIKEN full-length enriched library, clone:E030032L18 product:unclassifiable, full insert sequence.	mRNAlike lncRNA	1	intergenic
8018668	chr19	18755712	18759113	+	n279189	AK043448	Mus musculus 7 days neonate cerebellum cDNA, RIKEN full-length enriched library, clone:A730096G18 product:unclassifiable, full insert sequence.	mRNAlike lncRNA	1	intronic
8013291	chrX	48235721	48237249	+	n273315	AK083194	Mus musculus adult male hippocampus cDNA, RIKEN full-length enriched library, clone:C630025C17 product:unclassifiable, full insert sequence.	mRNAlike lncRNA	2	intronic
8019297	chr18	68405941	68408422	-	n276389	AK047314	Mus musculus 10 days neonate cerebellum cDNA, RIKEN full-length enriched library, clone:B930048N13 product:unclassifiable, full insert sequence.	mRNAlike lncRNA	1	antisense(intronic)
8015008	chr1	131729724	131733565	+	n267434	AK054537	Mus musculus 2 days pregnant adult female ovary cDNA, RIKEN full-length enriched library, clone:E330038M22 product:unclassifiable, full insert sequence.	mRNAlike lncRNA	2	intronic
8003717	chr8	104794408	104836487	-	n283077	AK038730	Mus musculus adult male hypothalamus cDNA, RIKEN full-length enriched library, clone:A230057L03 product:unclassifiable, full insert sequence.	mRNAlike lncRNA	3	intergenic
8026259	chr18	37574568	37576376	+	n288035	AK149192	Mus musculus 2 days neonate sympathetic ganglion cDNA, RIKEN full-length enriched library, clone:7120492F01 product:unclassifiable, full insert sequence.	mRNAlike lncRNA	2	extension
8004937	chr3	133863049	133876202	+	n273050	AK050464	Mus musculus adult pancreas islet cells cDNA, RIKEN full-length enriched library, clone:C820001A03 product:unclassifiable, full insert sequence.	mRNAlike lncRNA	4	intergenic
8002304	chr9	78039851	78041457	+	n284552	AK036934	Mus musculus adult female vagina cDNA, RIKEN full-length enriched library, clone:9930027L19 product:unclassifiable, full insert sequence.	mRNAlike lncRNA	1	sense
8012460	chr19	8872392	8873015	-	n282716	AK020719	Mus musculus adult male hypothalamus cDNA, RIKEN full-length enriched library, clone:A230108L04 product:polymerase (RNA) II (DNA directed) polypeptide G, full insert sequence.	mRNAlike lncRNA	1	sense
8022103	chr8	24005795	24010961	+	n273531	AK141465	Mus musculus 12 days embryo spinal cord cDNA, RIKEN full-length enriched library, clone:C530028E23 product:unclassifiable, full insert sequence.	mRNAlike lncRNA	1	intronic
8013233	chr12	102281686	102286879	-	n284055,n284277,n270051,n285444	AK085685,AK037609,AK037362,AK035554	Mus musculus 10 days lactation, adult female mammary gland cDNA, RIKEN full-length enriched library, clone:D730011O05 product:unclassifiable, full insert sequence.,Mus musculus 16 days neonate thymus cDNA, RIKEN full-length enriched library, clone:A130029H22 product:unclassifiable, full insert sequence.,Mus musculus 16 days neonate thymus cDNA, RIKEN full-length enriched library, clone:A130010G07…	mRNAlike lncRNA	4	sense, intronic
8014295	chr10	94880008	94891274	+	n290634	AK017586	Mus musculus 8 days embryo whole body cDNA, RIKEN full-length enriched library, clone:5730420D15 product:hypothetical Microbodies C-terminal targeting signal containing protein, full insert sequence.	mRNAlike lncRNA	5	close
8021197	chr6	30388667	30390157	+	n297205	AK075687	Mus musculus 18-day embryo whole body cDNA, RIKEN full-length enriched library, clone:1190006G23 product:inferred: putative {Mus musculus}, full insert sequence.	mRNAlike lncRNA	2	intronic
8027275	chr1	137128585	137129846	+	n343679,n343680	-		lincRNA	2	intergenic
8011091	chr4	149844723	149847333	+	n274960	AK081700	Mus musculus 16 days embryo head cDNA, RIKEN full-length enriched library, clone:C130069G04 product:unclassifiable, full insert sequence.	mRNAlike lncRNA	2	intronic
8023668	chr1	151268111	151297080	-	n279813	AK042726	Mus musculus 7 days neonate cerebellum cDNA, RIKEN full-length enriched library, clone:A730019G07 product:unclassifiable, full insert sequence.	mRNAlike lncRNA	5	intergenic
8008384	chr7	82913925	82916932	-	n273746,n280480	AK049415,AK080297	Mus musculus 7 days embryo whole body cDNA, RIKEN full-length enriched library, clone:C430005K08 product:unclassifiable, full insert sequence.,Mus musculus 3 days neonate thymus cDNA, RIKEN full-length enriched library, clone:A630040D01 product:unclassifiable, full insert sequence.	mRNAlike lncRNA	2	intergenic
8014208	chr14	40154160	40158487	-	n275001	AK048481	Mus musculus 16 days embryo head cDNA, RIKEN full-length enriched library, clone:C130064J04 product:unclassifiable, full insert sequence.	mRNAlike lncRNA	1	intronic
8013470	chr1	74027213	74033637	-	n283940	AK137923	Mus musculus 16 days neonate thymus cDNA, RIKEN full-length enriched library, clone:A130039L21 product:unclassifiable, full insert sequence.	mRNAlike lncRNA	1	sense
8012945	chr11	95887972	95889965	+	n265489	AK172404	Mus musculus activated spleen cDNA, RIKEN full-length enriched library, clone:F830206E18 product:unclassifiable, full insert sequence.	mRNAlike lncRNA	1	sense
8010916	chr2	92868112	92884889	+	n419890,n411880,n411843,n412641,n343860,n412790	-		lincRNA,lncRNA	10	antisense(intronic)
8024366	chr18	49915447	49916843	+	n281298	AK079957	Mus musculus adult male aorta and vein cDNA, RIKEN full-length enriched library, clone:A530024J10 product:unclassifiable, full insert sequence.	mRNAlike lncRNA	2	close
8012663	chr18	64788932	64789710	-	n295796	AK131872	Mus musculus adult male small intestine cDNA, RIKEN full-length enriched library, clone:2010303N21 product:unclassifiable, full insert sequence.	mRNAlike lncRNA	1	intronic
8014611	chr13	55211155	55213701	+	n293981,n287455	AK033334,AK014495	Mus musculus 15 days embryo male testis cDNA, RIKEN full-length enriched library, clone:8030496F16 product:unclassifiable, full insert sequence.,Mus musculus 14 days embryo liver cDNA, RIKEN full-length enriched library, clone:4432414F05 product:RIKEN cDNA 4432414F05 gene, full insert sequence.	mRNAlike lncRNA	2	intronic
8025924	chr2	3388717	3390698	-	n271362	AK052042	Mus musculus 12 days embryo eyeball cDNA, RIKEN full-length enriched library, clone:D230039E19 product:suppressor of variegation 3-9 homolog 2 (Drosophila), full insert sequence.	mRNAlike lncRNA	2	intronic
8021990	chr6	127435810	127438140	+	n281988	AK138754	Mus musculus 0 day neonate thymus cDNA, RIKEN full-length enriched library, clone:A430046N05 product:unclassifiable, full insert sequence.	mRNAlike lncRNA	1	intronic
8014834	chr10	91351573	91416325	+	n286548	AK034176	Mus musculus adult male diencephalon cDNA, RIKEN full-length enriched library, clone:9330161H03 product:unclassifiable, full insert sequence.	mRNAlike lncRNA	6	intergenic
8027998	chr5	137430035	137432847	+	n275223	AK048281	Mus musculus 16 days embryo head cDNA, RIKEN full-length enriched library, clone:C130046D02 product:unclassifiable, full insert sequence.	mRNAlike lncRNA	1	intronic
8029317	chr2	121808950	121810176	+	n277601	AK045593	Mus musculus adult male corpora quadrigemina cDNA, RIKEN full-length enriched library, clone:B230214B21 product:unclassifiable, full insert sequence.	mRNAlike lncRNA	1	intronic
8025776	chr2	37469638	37472375	-	n276206	AK081057	Mus musculus 10 days neonate cerebellum cDNA, RIKEN full-length enriched library, clone:B930076E20 product:unclassifiable, full insert sequence.	mRNAlike lncRNA	1	intronic
8017408	chr8	116191825	116200358	-	n287904	AK135717	Mus musculus in vitro fertilized eggs cDNA, RIKEN full-length enriched library, clone:7420405O22 product:unclassifiable, full insert sequence.	mRNAlike lncRNA	1	intergenic
8008245	chr1	196819453	196822389	+	n273017	AK148519	Mus musculus adult pancreas islet cells cDNA, RIKEN full-length enriched library, clone:C820017D21 product:unclassifiable, full insert sequence.	mRNAlike lncRNA	1	intergenic
8006637	chr7	120470546	120474823	-	n267594	AK054369	Mus musculus 2 days pregnant adult female ovary cDNA, RIKEN full-length enriched library, clone:E330020J10 product:unclassifiable, full insert sequence.	mRNAlike lncRNA	2	sense
8028384	chr10	61246044	61247568	+	n273895	AK082723	Mus musculus 0 day neonate cerebellum cDNA, RIKEN full-length enriched library, clone:C230097F24 product:unclassifiable, full insert sequence.	mRNAlike lncRNA	2	antisense(intronic)
8005884	chr7	119756073	119823595	-	n277018,n412802,n295546	AK046490,AK009335	Mus musculus adult male corpora quadrigemina cDNA, RIKEN full-length enriched library, clone:B230398F15 product:unclassifiable, full insert sequence.,Mus musculus adult male tongue cDNA, RIKEN full-length enriched library, clone:2310014F06 product:unclassifiable, full insert sequence.,	mRNAlike lncRNA,lncRNA	8	antisense(intronic)
8026612	chr14	65733574	65736082	-	n275189	AK081592	Mus musculus 16 days embryo head cDNA, RIKEN full-length enriched library, clone:C130048F23 product:unclassifiable, full insert sequence.	mRNAlike lncRNA	1	intergenic
8007381	chr17	32942967	32943211	-	n278580	AK020840	Mus musculus adult retina cDNA, RIKEN full-length enriched library, clone:A930009K04 product:unclassifiable, full insert sequence.	mRNAlike lncRNA	1	intergenic
8004008	chr3	104446916	104449780	+	n280029	AK153795	Mus musculus 3 days neonate thymus cDNA, RIKEN full-length enriched library, clone:A630095N21 product:unclassifiable, full insert sequence.	mRNAlike lncRNA	1	intronic
8011462	chr10	108390415	108393544	+	n265492	AK157185	Mus musculus activated spleen cDNA, RIKEN full-length enriched library, clone:F830206D18 product:unclassifiable, full insert sequence.	mRNAlike lncRNA	1	antisense(intronic)
8023118	chr1	92171493	92172103	+	n294961	AK012205	Mus musculus 11 days embryo whole body cDNA, RIKEN full-length enriched library, clone:2700003A03 product:unclassifiable, full insert sequence.	mRNAlike lncRNA	1	intergenic
8022231	chr5	108592748	108597797	+	n283692	AK138014	Mus musculus 16 days neonate thymus cDNA, RIKEN full-length enriched library, clone:A130070I07 product:unclassifiable, full insert sequence.	mRNAlike lncRNA	1	sense
8000776	chr1	89842052	89845245	+	n280102	AK153777	Mus musculus 3 days neonate thymus cDNA, RIKEN full-length enriched library, clone:A630088H15 product:unclassifiable, full insert sequence.	mRNAlike lncRNA	1	antisense(exonic)
8023885	chr1	13417527	13419396	+	n271936	AK083958	Mus musculus 12 days embryo spinal ganglion cDNA, RIKEN full-length enriched library, clone:D130069N23 product:unclassifiable, full insert sequence.	mRNAlike lncRNA	1	intergenic
8023871	chr2	92270639	92274229	-	n272095	AK051524	Mus musculus 12 days embryo spinal ganglion cDNA, RIKEN full-length enriched library, clone:D130054K12 product:cryptochrome 2 (photolyase-like), full insert sequence.	mRNAlike lncRNA	2	intronic
8015171	chr19	10160988	10176105	-	n288883,n285705,n289971	AK035301,AK032633,AK031337	Mus musculus adult male urinary bladder cDNA, RIKEN full-length enriched library, clone:9530013B12 product:fatty acid desaturase 2, full insert sequence.,Mus musculus 10 days neonate cerebellum cDNA, RIKEN full-length enriched library, clone:6530401E15 product:fatty acid desaturase 2, full insert sequence.,Mus musculus 13 days embryo male testis cDNA, RIKEN full-length enriched library, clone:603…	mRNAlike lncRNA	3	sense, intronic
8001075	chr15	11286800	11288659	+	n287273	AK033442	Mus musculus adult male colon cDNA, RIKEN full-length enriched library, clone:9030205K23 product:unclassifiable, full insert sequence.	mRNAlike lncRNA	1	intergenic
8012177	chr1	127966716	127968038	-	n282268	AK039731	Mus musculus adult male spinal cord cDNA, RIKEN full-length enriched library, clone:A330097O19 product:unclassifiable, full insert sequence.	mRNAlike lncRNA	1	intronic
8021493	chr3	135313633	135317530	-	n283134,n288622	AK038642,AK032879	Mus musculus adult male hypothalamus cDNA, RIKEN full-length enriched library, clone:A230052C16 product:unclassifiable, full insert sequence.,Mus musculus 12 days embryo male wolffian duct includes surrounding region cDNA, RIKEN full-length enriched library, clone:6720466E18 product:unclassifiable, full insert sequence.	mRNAlike lncRNA	3	intronic
8026639	chr13	56103625	56186210	+	n279116	AK043531	Mus musculus 10 days neonate cortex cDNA, RIKEN full-length enriched library, clone:A830006E17 product:unclassifiable, full insert sequence.	mRNAlike lncRNA	3	intronic
8015559	chr7	139653694	139658344	-	n285283	AK035726	Mus musculus adult male urinary bladder cDNA, RIKEN full-length enriched library, clone:9530096I15 product:unclassifiable, full insert sequence.	mRNAlike lncRNA	5	intronic
8005053	chr9	122756136	122757536	-	n277646	AK045536	Mus musculus adult male corpora quadrigemina cDNA, RIKEN full-length enriched library, clone:B230209G02 product:unclassifiable, full insert sequence.	mRNAlike lncRNA	1	intergenic
8027840	chr3	127619088	127658138	+	n284764	AK036551	Mus musculus adult male bone cDNA, RIKEN full-length enriched library, clone:9830132P13 product:unclassifiable, full insert sequence.	mRNAlike lncRNA	5	intergenic
8028675	chr3	153513337	153515366	-	n295245	AK010897	Mus musculus 13 days embryo liver cDNA, RIKEN full-length enriched library, clone:2510003D18 product:unclassifiable, full insert sequence.	mRNAlike lncRNA	2	antisense(exonic)
8026817	chr2	67506293	67507164	+	n290029	AK077872	Mus musculus 13 days embryo forelimb cDNA, RIKEN full-length enriched library, clone:5930436N04 product:unclassifiable, full insert sequence.	mRNAlike lncRNA	1	intergenic
8021820	chr2	180321875	180323398	+	n276187	AK047502	Mus musculus 10 days neonate cerebellum cDNA, RIKEN full-length enriched library, clone:B930079J03 product:unclassifiable, full insert sequence.	mRNAlike lncRNA	1	extension
8004319	chr4	63987188	63990472	+	n265499	AK157176	Mus musculus activated spleen cDNA, RIKEN full-length enriched library, clone:F830206B21 product:unclassifiable, full insert sequence.	mRNAlike lncRNA	2	intergenic
8005490	chr4	77857418	77861126	+	n277663,n279048	AK045513,AK043640	Mus musculus adult male corpora quadrigemina cDNA, RIKEN full-length enriched library, clone:B230208B08 product:unclassifiable, full insert sequence.,Mus musculus 10 days neonate cortex cDNA, RIKEN full-length enriched library, clone:A830014L16 product:unclassifiable, full insert sequence.	mRNAlike lncRNA	3	antisense(exonic), close
8008910	chr12	77545483	77552323	+	n417571,n414589	NR_028520.1		lncRNA	2	sense
8008582	chr7	77696608	77699274	+	n270677	AK052474	Mus musculus 13 days embryo lung cDNA, RIKEN full-length enriched library, clone:D430031M04 product:unclassifiable, full insert sequence.	mRNAlike lncRNA	2	intergenic
8022449	chr12	111839678	111842596	+	n269751,n277485	AK052908,AK045747	Mus musculus 16 days neonate heart cDNA, RIKEN full-length enriched library, clone:D830036B08 product:dynein, cytoplasmic, heavy chain 1, full insert sequence.,Mus musculus adult male corpora quadrigemina cDNA, RIKEN full-length enriched library, clone:B230309E16 product:dynein, cytoplasmic, heavy chain 1, full insert sequence.	mRNAlike lncRNA	2	sense
8016498	chr4	109435562	109438719	+	n279577	AK043042	Mus musculus 7 days neonate cerebellum cDNA, RIKEN full-length enriched library, clone:A730050A11 product:unclassifiable, full insert sequence.	mRNAlike lncRNA	2	intronic
8026778	chr8	109983327	109986002	+	n284751	AK036580	Mus musculus adult male bone cDNA, RIKEN full-length enriched library, clone:9830137N02 product:unclassifiable, full insert sequence.	mRNAlike lncRNA	2	intronic
8024779	chr16	40651649	40653314	+	n288166	AK148909	Mus musculus 2 days neonate sympathetic ganglion cDNA, RIKEN full-length enriched library, clone:7120462A04 product:unclassifiable, full insert sequence.	mRNAlike lncRNA	1	intergenic
8029617	chr15	80818694	80821293	+	n275846	AK140729	Mus musculus adult male corpus striatum cDNA, RIKEN full-length enriched library, clone:C030024M07 product:unclassifiable, full insert sequence.	mRNAlike lncRNA	1	intronic
8023358	chr12	91528367	91531243	+	n283155	AK038599	Mus musculus adult male hypothalamus cDNA, RIKEN full-length enriched library, clone:A230049G24 product:unclassifiable, full insert sequence.	mRNAlike lncRNA	2	intronic
8027438	chr13	117426020	117430057	+	n266087	AK156291	Mus musculus activated spleen cDNA, RIKEN full-length enriched library, clone:F830014P22 product:unclassifiable, full insert sequence.	mRNAlike lncRNA	2	intergenic
8005094	chr4	131975745	131976732	-	n280920	AK041124	Mus musculus adult male aorta and vein cDNA, RIKEN full-length enriched library, clone:A530084B03 product:unclassifiable, full insert sequence.	mRNAlike lncRNA	1	intronic
8000318	chr3	103984534	103986964	-	n273069	AK050434	Mus musculus adult male liver tumor cDNA, RIKEN full-length enriched library, clone:C730047L19 product:unclassifiable, full insert sequence.	mRNAlike lncRNA	1	intronic
8006555	chr19	39127120	39129472	+	n343652	-		lincRNA	2	intergenic
8009425	chr5	30259151	30261117	-	n280044	AK153790	Mus musculus 3 days neonate thymus cDNA, RIKEN full-length enriched library, clone:A630093P05 product:unclassifiable, full insert sequence.	mRNAlike lncRNA	1	intergenic
8016202	chr10	90060377	90061906	+	n294543	AK013549	Mus musculus adult male hippocampus cDNA, RIKEN full-length enriched library, clone:2900018E21 product:unclassifiable, full insert sequence.	mRNAlike lncRNA	1	intronic
8029769	chr6	29742631	29746001	+	n283474	AK138084	Mus musculus 16 days neonate thymus cDNA, RIKEN full-length enriched library, clone:A130088G01 product:unclassifiable, full insert sequence.	mRNAlike lncRNA	2	intronic
8021368	chr17	28634287	28644351	-	n289906	AK077905	Mus musculus 13 days embryo male testis cDNA, RIKEN full-length enriched library, clone:6030432O06 product:unclassifiable, full insert sequence.	mRNAlike lncRNA	1	sense
8011851	chr1	180518781	180519015	-	n292301	AK019705	Mus musculus adult male testis cDNA, RIKEN full-length enriched library, clone:4930527L19 product:unclassifiable, full insert sequence.	mRNAlike lncRNA	1	antisense(intronic)
8004491	chrX	72640661	72644149	+	n293935	AK076262	Mus musculus 0 day neonate skin cDNA, RIKEN full-length enriched library, clone:4632402I07 product:unclassifiable, full insert sequence.	mRNAlike lncRNA	1	sense
8012713	chr1	91757020	91757763	+	n202040	-		ncRNA	1	intronic
8003086	chr15	88953732	88959130	-	n281759,n414572,n277997	AK045028,AK040235	Mus musculus 9.5 days embryo parthenogenote cDNA, RIKEN full-length enriched library, clone:B130020K10 product:signal transducer and activator of transcription 6, full insert sequence.,Mus musculus 0 day neonate thymus cDNA, RIKEN full-length enriched library, clone:A430080A07 product:signal transducer and activator of transcription 6, full insert sequence.,	mRNAlike lncRNA,lncRNA	2	sense
8003846	chr14	61004820	61007030	+	n294791	AK012876	Mus musculus 10, 11 days embryo whole body cDNA, RIKEN full-length enriched library, clone:2810037O22 product:unclassifiable, full insert sequence.	mRNAlike lncRNA	2	intergenic
8008325	chr1	175643010	175645447	-	n343707	-		Non-protein coding transcript	1	intergenic
8006807	chr7	148795964	148799646	-	n412180	NR_040337.1		lncRNA	4	antisense(exonic)
8018778	chr9	84668004	84677958	+	n292083	AK016115	Mus musculus adult male testis cDNA, RIKEN full-length enriched library, clone:4930554C24 product:unclassifiable, full insert sequence.	mRNAlike lncRNA	5	intergenic
8017403	chr1	10049325	10051852	+	n274690	AK081995	Mus musculus 16 days embryo head cDNA, RIKEN full-length enriched library, clone:C130092H01 product:unclassifiable, full insert sequence.	mRNAlike lncRNA	1	sense
8023405	chr4	128854060	128854940	-	n289085	AK161939	Mus musculus adult male olfactory brain cDNA, RIKEN full-length enriched library, clone:6430531P05 product:unclassifiable, full insert sequence.	mRNAlike lncRNA	1	sense
8014645	chr7	28434444	28436078	-	n264219	AK146287	Mus musculus CRL-1722 L5178Y-R cDNA, RIKEN full-length enriched library, clone:I730047H03 product:unclassifiable, full insert sequence.	mRNAlike lncRNA	2	intergenic
8023298	chr7	135787948	135790467	+	n272200	AK083879	Mus musculus 12 days embryo spinal ganglion cDNA, RIKEN full-length enriched library, clone:D130040H12 product:unclassifiable, full insert sequence.	mRNAlike lncRNA	1	intronic
8023061	chr13	90042211	90045317	-	n281893,n283829	AK040113,AK037832	Mus musculus 0 day neonate thymus cDNA, RIKEN full-length enriched library, clone:A430063P04 product:unclassifiable, full insert sequence.,Mus musculus 16 days neonate thymus cDNA, RIKEN full-length enriched library, clone:A130053F13 product:unclassifiable, full insert sequence.	mRNAlike lncRNA	1	intronic
8017844	chr11	96484019	96485471	+	n280025	AK042487	Mus musculus 3 days neonate thymus cDNA, RIKEN full-length enriched library, clone:A630096B13 product:unclassifiable, full insert sequence.	mRNAlike lncRNA	1	intronic
8012037	chr4	10435177	10724949	-	n296137	AK007260	Mus musculus adult male testis cDNA, RIKEN full-length enriched library, clone:1700123O12 product:unclassifiable, full insert sequence.	mRNAlike lncRNA	5	intergenic
8010732	chr13	102519674	102521843	-	n283521	AK138076	Mus musculus 16 days neonate thymus cDNA, RIKEN full-length enriched library, clone:A130084B22 product:unclassifiable, full insert sequence.	mRNAlike lncRNA	2	intronic
8014030	chr13	53499318	53510199	-	n296491	AK006834	Mus musculus adult male testis cDNA, RIKEN full-length enriched library, clone:1700058M13 product:unclassifiable, full insert sequence.	mRNAlike lncRNA	2	intergenic
8016389	chr9	121846392	121856134	+	n422764,n415364,n296539	AK006734	Mus musculus adult male testis cDNA, RIKEN full-length enriched library, clone:1700048O20 product:unclassifiable, full insert sequence.,	mRNAlike lncRNA,lncRNA	2	intergenic, sense
8002504	chr2	6707313	6708561	-	n289049,n279502	AK043128,AK032427	Mus musculus 7 days neonate cerebellum cDNA, RIKEN full-length enriched library, clone:A730058K20 product:unclassifiable, full insert sequence.,Mus musculus adult male olfactory brain cDNA, RIKEN full-length enriched library, clone:6430543K15 product:unclassifiable, full insert sequence.	mRNAlike lncRNA	1	intronic
8024959	chr16	20146020	20149333	+	n277984	AK045049	Mus musculus 9.5 days embryo parthenogenote cDNA, RIKEN full-length enriched library, clone:B130021N22 product:unclassifiable, full insert sequence.	mRNAlike lncRNA	1	intronic
8003439	chr6	116343149	116345401	+	n293814	AK028647	Mus musculus 10 days neonate skin cDNA, RIKEN full-length enriched library, clone:4732425M02 product:unclassifiable, full insert sequence.	mRNAlike lncRNA	1	intronic
8006059	chr11	4780136	4782733	+	n286688	AK033931	Mus musculus adult male diencephalon cDNA, RIKEN full-length enriched library, clone:9330118E14 product:unclassifiable, full insert sequence.	mRNAlike lncRNA	1	intronic
8005092	chr7	73223792	73224356	-	n278932	AK080637	Mus musculus 10 days neonate cortex cDNA, RIKEN full-length enriched library, clone:A830035F19 product:unclassifiable, full insert sequence.	mRNAlike lncRNA	1	close
8002668	chr13	41961283	42008461	+	n415356,n286863	AK079020,NR_033545.1	Mus musculus adult male epididymis cDNA, RIKEN full-length enriched library, clone:9230111O20 product:unclassifiable, full insert sequence.,	mRNAlike lncRNA,lncRNA	8	intergenic
8005007	chr10	20279842	20281966	-	n289728	AK077974	Mus musculus 13 days embryo male testis cDNA, RIKEN full-length enriched library, clone:6030490E18 product:unclassifiable, full insert sequence.	mRNAlike lncRNA	1	intronic
8001770	chr3	62142923	62183108	+	n268736	AK087060	Mus musculus 0 day neonate lung cDNA, RIKEN full-length enriched library, clone:E030024E19 product:weakly similar to PUTATIVE SH3 DOMAIN-CONTAINING GUANINE EXCHANGE FACTOR SGEF [Homo sapiens], full insert sequence.	mRNAlike lncRNA	1	sense
8012624	chr9	109342646	109345692	+	n265782	AK156703	Mus musculus activated spleen cDNA, RIKEN full-length enriched library, clone:F830038O09 product:unclassifiable, full insert sequence.	mRNAlike lncRNA	1	antisense(intronic)
8017084	chr1	52176413	52194698	+	n267209	AK088874	Mus musculus 2 days neonate thymus thymic cells cDNA, RIKEN full-length enriched library, clone:E430029I03 product:signal transducer and activator of transcription 1, full insert sequence.	mRNAlike lncRNA	1	sense
8014649	chr7	143084497	143086152	-	n264889	AK149670	Mus musculus bone marrow macrophage cDNA, RIKEN full-length enriched library, clone:G530008P12 product:unclassifiable, full insert sequence.	mRNAlike lncRNA	1	intergenic
8008712	chr10	79763591	79766100	+	n276271,n269020	AK086733,AK140637	Mus musculus 15 days embryo head cDNA, RIKEN full-length enriched library, clone:D930048F10 product:unclassifiable, full insert sequence.,Mus musculus 10 days neonate cerebellum cDNA, RIKEN full-length enriched library, clone:B930065I19 product:unclassifiable, full insert sequence.	mRNAlike lncRNA	2	sense
8017055	chr10	39980739	39981139	+	n278398	AK020925	Mus musculus adult retina cDNA, RIKEN full-length enriched library, clone:A930033M14 product:unclassifiable, full insert sequence.	mRNAlike lncRNA	1	intergenic
8004223	chr7	31102267	31104059	+	n297654	AK002612	Mus musculus adult male kidney cDNA, RIKEN full-length enriched library, clone:0610012K07 product:unclassifiable, full insert sequence.	mRNAlike lncRNA	2	sense
8018880	chr15	95781467	95782801	+	n294161	AK014176	Mus musculus 13 days embryo head cDNA, RIKEN full-length enriched library, clone:3110045A19 product:unclassifiable, full insert sequence.	mRNAlike lncRNA	1	intronic
8029002	chr18	46450424	46452190	-	n278827	AK043959	Mus musculus 10 days neonate cortex cDNA, RIKEN full-length enriched library, clone:A830060C21 product:unclassifiable, full insert sequence.	mRNAlike lncRNA	1	sense
8019233	chr6	118796062	118802997	+	n296393	AK006954	Mus musculus adult male testis cDNA, RIKEN full-length enriched library, clone:1700080F18 product:unclassifiable, full insert sequence.	mRNAlike lncRNA	2	antisense(intronic)
8021047	chr4	33409195	33413013	+	n280280	AK042132	Mus musculus 3 days neonate thymus cDNA, RIKEN full-length enriched library, clone:A630061O15 product:RNA guanylyltransferase and 5'-phosphatase, full insert sequence.	mRNAlike lncRNA	2	sense
8021314	chr5	117807313	117816787	+	n276846	AK080976	Mus musculus 4 days neonate thymus cDNA, RIKEN full-length enriched library, clone:B630006D22 product:WSB-2 protein, full insert sequence.	mRNAlike lncRNA	1	sense
8020030	chrX	104597233	104598677	-	n280103	AK042395	Mus musculus 3 days neonate thymus cDNA, RIKEN full-length enriched library, clone:A630088B15 product:integral membrane protein 2A, full insert sequence.	mRNAlike lncRNA	1	sense
8023721	chr14	76113276	76115843	-	n269455	AK086265	Mus musculus 15 days embryo head cDNA, RIKEN full-length enriched library, clone:D930017D21 product:unclassifiable, full insert sequence.	mRNAlike lncRNA	1	intronic
8005169	chr19	35098033	35100114	+	n283862	AK037788	Mus musculus 16 days neonate thymus cDNA, RIKEN full-length enriched library, clone:A130049N17 product:unclassifiable, full insert sequence.	mRNAlike lncRNA	2	intergenic
8021611	chr9	74924849	74926985	+	n277446	AK045817	Mus musculus adult male corpora quadrigemina cDNA, RIKEN full-length enriched library, clone:B230312F19 product:unclassifiable, full insert sequence.	mRNAlike lncRNA	1	intronic
8018267	chr17	13109278	13110333	+	n278254	AK163282	Mus musculus 2 cells egg cDNA, RIKEN full-length enriched library, clone:B020009D19 product:unclassifiable, full insert sequence.	mRNAlike lncRNA	1	sense
8016997	chr7	61251311	61253925	-	n266117	AK156247	Mus musculus activated spleen cDNA, RIKEN full-length enriched library, clone:F830013H14 product:unclassifiable, full insert sequence.	mRNAlike lncRNA	1	intergenic
8001785	chr9	83007714	83010471	+	n265785	AK156696	Mus musculus activated spleen cDNA, RIKEN full-length enriched library, clone:F830038D22 product:unclassifiable, full insert sequence.	mRNAlike lncRNA	2	antisense(intronic)
8018224	chr5	74971971	74973301	+	n285359	AK035635	Mus musculus adult male urinary bladder cDNA, RIKEN full-length enriched library, clone:9530079L15 product:unclassifiable, full insert sequence.	mRNAlike lncRNA	1	intronic
8015060	chr18	63097325	63098821	+	n272349	AK051192	Mus musculus 12 days embryo spinal ganglion cDNA, RIKEN full-length enriched library, clone:D130013L19 product:unclassifiable, full insert sequence.	mRNAlike lncRNA	1	intronic
8007502	chrX	148254494	148260781	+	n265846	AK156628	Mus musculus activated spleen cDNA, RIKEN full-length enriched library, clone:F830033N09 product:unclassifiable, full insert sequence.	mRNAlike lncRNA	2	intronic
8017479	chr7	86731534	86737501	-	n269376,n344246	AK086341	Mus musculus 15 days embryo head cDNA, RIKEN full-length enriched library, clone:D930022J01 product:unclassifiable, full insert sequence.,	mRNAlike lncRNA,Non-protein coding transcript	3	extension
8021967	chr18	51345634	51347469	+	n288187	AK148859	Mus musculus 2 days neonate sympathetic ganglion cDNA, RIKEN full-length enriched library, clone:7120455P22 product:unclassifiable, full insert sequence.	mRNAlike lncRNA	1	intronic
8024195	chrX	12554998	12573034	+	n292511	AK015661	Mus musculus adult male testis cDNA, RIKEN full-length enriched library, clone:4930500G05 product:unclassifiable, full insert sequence.	mRNAlike lncRNA	2	intergenic
8018397	chr4	88942455	89185312	+	n264987,n264483,n412526,n412157	AK166205,AK148321	Mus musculus mammary gland RCB-0526 Jyg-MC(A) cDNA, RIKEN full-length enriched library, clone:G830015H16 product:unclassifiable, full insert sequence.,Mus musculus B16 F10Y cells cDNA, RIKEN full-length enriched library, clone:G370089A13 product:unclassifiable, full insert sequence.,	mRNAlike lncRNA,lncRNA	15	intergenic
8003923	chr14	94215560	94219013	-	n274362	AK082343	Mus musculus 0 day neonate cerebellum cDNA, RIKEN full-length enriched library, clone:C230039J04 product:unclassifiable, full insert sequence.	mRNAlike lncRNA	2	intronic
8024884	chr13	36253463	36258287	+	n285508	AK035468	Mus musculus adult male urinary bladder cDNA, RIKEN full-length enriched library, clone:9530052G10 product:unclassifiable, full insert sequence.	mRNAlike lncRNA	2	intronic
8011034	chr9	103240861	103244120	+	n285305	AK035694	Mus musculus adult male urinary bladder cDNA, RIKEN full-length enriched library, clone:9530091M12 product:unclassifiable, full insert sequence.	mRNAlike lncRNA	2	intronic
8008414	chr12	113072331	113073039	+	n264438	AK145120	Mus musculus mammary gland RCB-0526 Jyg-MC(A) cDNA, RIKEN full-length enriched library, clone:G830047P04 product:unclassifiable, full insert sequence.	mRNAlike lncRNA	1	antisense(exonic)
8017413	chr6	147658116	147667973	-	n344120,n292481	AK076842	Mus musculus adult male testis cDNA, RIKEN full-length enriched library, clone:4930505I11 product:unclassifiable, full insert sequence.,	mRNAlike lncRNA,lincRNA	2	intergenic
8012216	chr5	91188385	91190650	+	n278567	AK044397	Mus musculus adult retina cDNA, RIKEN full-length enriched library, clone:A930010L22 product:small inducible cytokine B subfamily, member 5, full insert sequence.	mRNAlike lncRNA	1	sense
8012668	chr5	117580331	117583257	+	n276641	AK140496	Mus musculus 10 days neonate cerebellum cDNA, RIKEN full-length enriched library, clone:B930012F22 product:unclassifiable, full insert sequence.	mRNAlike lncRNA	1	intronic
8003318	chr3	96359710	96370724	-	n267009	AK143784	Mus musculus 6 days neonate spleen cDNA, RIKEN full-length enriched library, clone:F430107P11 product:unclassifiable, full insert sequence.	mRNAlike lncRNA	4	intergenic
8002024	chr18	21809948	21814606	+	n412729,n412269,n411776,n412073,n412676,n412551	-		lncRNA	11	antisense(exonic), antisense(intronic)
8027605	chr5	3629776	3631722	-	n293459	AK014689	Mus musculus 0 day neonate head cDNA, RIKEN full-length enriched library, clone:4833413G10 product:unclassifiable, full insert sequence.	mRNAlike lncRNA	1	antisense(exonic)
8009983	chr15	36536221	36536570	-	n282025	AK079727	Mus musculus 0 day neonate thymus cDNA, RIKEN full-length enriched library, clone:A430039M01 product:unclassifiable, full insert sequence.	mRNAlike lncRNA	1	intronic
8025080	chr7	87067457	87069753	-	n285827	AK035146	Mus musculus 12 days embryo embryonic body between diaphragm region and neck cDNA, RIKEN full-length enriched library, clone:9430093D17 product:unclassifiable, full insert sequence.	mRNAlike lncRNA	3	extension
8007625	chr5	4059249	4060925	+	n285678	AK035338	Mus musculus adult male urinary bladder cDNA, RIKEN full-length enriched library, clone:9530019F09 product:unclassifiable, full insert sequence.	mRNAlike lncRNA	1	intronic
8013397	chr5	150444184	150450415	+	n264238,n344058	AK146146	Mus musculus TIB-55 BB88 cDNA, RIKEN full-length enriched library, clone:I730022N02 product:unclassifiable, full insert sequence.,	mRNAlike lncRNA,lincRNA	2	intergenic
8028464	chr9	54459187	54462539	-	n291634	AK133197	Mus musculus adult male testis cDNA, RIKEN full-length enriched library, clone:4932411O03 product:unclassifiable, full insert sequence.	mRNAlike lncRNA	1	intronic
8020183	chr4	34524418	34527953	+	n274684,n293422,n264174	AK152111,AK140993,AK161219	Mus musculus bone marrow macrophage cDNA, RIKEN full-length enriched library, clone:I830047M10 product:unclassifiable, full insert sequence.,Mus musculus 16 days embryo head cDNA, RIKEN full-length enriched library, clone:C130093G02 product:unclassifiable, full insert sequence.,Mus musculus 0 day neonate head cDNA, RIKEN full-length enriched library, clone:4833420N05 product:unclassifiable, full …	mRNAlike lncRNA	3	antisense(intronic)
8025884	chr4	86393432	86395362	-	n282302	AK039704	Mus musculus adult male spinal cord cDNA, RIKEN full-length enriched library, clone:A330091H04 product:unclassifiable, full insert sequence.	mRNAlike lncRNA	2	antisense(intronic)
8013180	chr5	151455283	151458236	-	n288547,n272503	AK051085,AK135333	Mus musculus 9 days embryo whole body cDNA, RIKEN full-length enriched library, clone:D030066P17 product:unclassifiable, full insert sequence.,Mus musculus 12 days embryo male wolffian duct includes surrounding region cDNA, RIKEN full-length enriched library, clone:6720482I08 product:unclassifiable, full insert sequence.	mRNAlike lncRNA	3	intronic
8016378	chr6	28518071	28520986	+	n285763	AK035220	Mus musculus adult male urinary bladder cDNA, RIKEN full-length enriched library, clone:9530002N09 product:unclassifiable, full insert sequence.	mRNAlike lncRNA	2	intronic
8028453	chr18	5588040	5589864	-	n271543	AK142067	Mus musculus 12 days embryo eyeball cDNA, RIKEN full-length enriched library, clone:D230019L22 product:unclassifiable, full insert sequence.	mRNAlike lncRNA	1	intronic
8019523	chr7	49932258	49933846	-	n287213	AK136469	Mus musculus adult male colon cDNA, RIKEN full-length enriched library, clone:9030607D17 product:unclassifiable, full insert sequence.	mRNAlike lncRNA	1	intronic
8014903	chr13	118620117	118621799	+	n274070	AK048861	Mus musculus 0 day neonate cerebellum cDNA, RIKEN full-length enriched library, clone:C230076N21 product:unclassifiable, full insert sequence.	mRNAlike lncRNA	2	intronic
8006548	chr1	189168851	189171587	-	n416905	-		lncRNA	1	antisense(intronic)
8000433	chr3	94647510	94650201	+	n283375	AK138111	Mus musculus 16 days neonate thymus cDNA, RIKEN full-length enriched library, clone:A130096M22 product:unclassifiable, full insert sequence.	mRNAlike lncRNA	2	intronic
8005302	chr7	90327079	90350096	-	n290030,n265269	AK157566,AK020043	Mus musculus activated spleen cDNA, RIKEN full-length enriched library, clone:F830223N19 product:unclassifiable, full insert sequence.,Mus musculus 13 days embryo forelimb cDNA, RIKEN full-length enriched library, clone:5930435M05 product:unclassifiable, full insert sequence.	mRNAlike lncRNA	4	intergenic
8025747	chr5	123847248	123849396	+	n272581	AK141756	Mus musculus 9 days embryo whole body cDNA, RIKEN full-length enriched library, clone:D030054O03 product:unclassifiable, full insert sequence.	mRNAlike lncRNA	1	intronic
8027959	chr1	174114557	174115864	+	n287330	AK018474	Mus musculus 16 days embryo lung cDNA, RIKEN full-length enriched library, clone:8430437O03 product:unclassifiable, full insert sequence.	mRNAlike lncRNA	1	intronic
8009642	chrX	82436393	82438140	+	n282727	AK039206	Mus musculus adult male hypothalamus cDNA, RIKEN full-length enriched library, clone:A230107M06 product:unclassifiable, full insert sequence.	mRNAlike lncRNA	1	intronic
8026263	chr6	30371219	30373943	+	n286275	AK136957	Mus musculus 12 days embryo embryonic body between diaphragm region and neck cDNA, RIKEN full-length enriched library, clone:9430011C17 product:unclassifiable, full insert sequence.	mRNAlike lncRNA	1	intronic
8024951	chr11	4667656	4671194	-	n293723	AK161134	Mus musculus 10 days neonate skin cDNA, RIKEN full-length enriched library, clone:4732464H19 product:unclassifiable, full insert sequence.	mRNAlike lncRNA	1	sense
8021592	chr17	81837845	81839196	-	n294492	AK013639	Mus musculus adult male hippocampus cDNA, RIKEN full-length enriched library, clone:2900042E19 product:unclassifiable, full insert sequence.	mRNAlike lncRNA	1	intronic
8021102	chr18	50288155	50289047	+	n282285	AK039717	Mus musculus adult male spinal cord cDNA, RIKEN full-length enriched library, clone:A330094L08 product:unclassifiable, full insert sequence.	mRNAlike lncRNA	1	sense
8019520	chr8	109859540	109860371	+	n273614	AK021264	Mus musculus 7 days embryo whole body cDNA, RIKEN full-length enriched library, clone:C430050I21 product:unclassifiable, full insert sequence.	mRNAlike lncRNA	1	intronic
8018730	chr1	129669657	129670443	-	n288385	AK033027	Mus musculus 11 days embryo gonad cDNA, RIKEN full-length enriched library, clone:7030408B07 product:unclassifiable, full insert sequence.	mRNAlike lncRNA	1	close
8024012	chr7	28697040	28700316	+	n281671	AK040345	Mus musculus 0 day neonate thymus cDNA, RIKEN full-length enriched library, clone:A430088B12 product:unclassifiable, full insert sequence.	mRNAlike lncRNA	2	antisense(exonic)
8016687	chr2	27939453	27940405	-	n267035	AK143713	Mus musculus 6 days neonate spleen cDNA, RIKEN full-length enriched library, clone:F430012C04 product:unclassifiable, full insert sequence.	mRNAlike lncRNA	1	sense
8010194	chr18	16743896	16745932	-	n276993	AK140309	Mus musculus adult male adrenal gland cDNA, RIKEN full-length enriched library, clone:B330021C08 product:unclassifiable, full insert sequence.	mRNAlike lncRNA	2	intergenic
8009929	chr12	114184573	114188723	-	n275346	AK081545	Mus musculus 16 days embryo head cDNA, RIKEN full-length enriched library, clone:C130036K02 product:unclassifiable, full insert sequence.	mRNAlike lncRNA	2	intergenic
8004239	chr17	71682540	71691144	-	n414438	NR_028023.1		lncRNA	2	intergenic
8018438	chr1	45824584	45827047	+	n276904	AK140358	Mus musculus 4 days neonate male adipose cDNA, RIKEN full-length enriched library, clone:B430304E23 product:unclassifiable, full insert sequence.	mRNAlike lncRNA	2	intergenic
8012896	chr1	55125190	55127903	+	n293846	AK076312	Mus musculus 10 days neonate skin cDNA, RIKEN full-length enriched library, clone:4732408K19 product:unclassifiable, full insert sequence.	mRNAlike lncRNA	2	intronic
8017289	chr8	73748391	73749379	+	n276348	AK047372	Mus musculus 10 days neonate cerebellum cDNA, RIKEN full-length enriched library, clone:B930053N02 product:unclassifiable, full insert sequence.	mRNAlike lncRNA	1	intergenic
8023022	chr10	3412316	3413643	+	n283508	AK038189	Mus musculus 16 days neonate thymus cDNA, RIKEN full-length enriched library, clone:A130085J18 product:unclassifiable, full insert sequence.	mRNAlike lncRNA	1	intronic
8001229	chr13	55741797	55744566	+	n267958	AK053959	Mus musculus 2 days pregnant adult female oviduct cDNA, RIKEN full-length enriched library, clone:E230007J21 product:unclassifiable, full insert sequence.	mRNAlike lncRNA	1	intronic
8006038	chr16	72611247	72613305	+	n277190	AK046212	Mus musculus adult male corpora quadrigemina cDNA, RIKEN full-length enriched library, clone:B230352O15 product:unclassifiable, full insert sequence.	mRNAlike lncRNA	2	intergenic
8000496	chr16	31773440	31774939	+	n277883,n270052	AK052800,AK045263	Mus musculus 10 days lactation, adult female mammary gland cDNA, RIKEN full-length enriched library, clone:D730011L07 product:unclassifiable, full insert sequence.,Mus musculus 9.5 days embryo parthenogenote cDNA, RIKEN full-length enriched library, clone:B130052P05 product:unclassifiable, full insert sequence.	mRNAlike lncRNA	1	sense
8020243	chr18	51338247	51339291	+	n267425	AK087911	Mus musculus 2 days pregnant adult female ovary cDNA, RIKEN full-length enriched library, clone:E330040A12 product:unclassifiable, full insert sequence.	mRNAlike lncRNA	2	intronic
8020294	chr6	51799881	51800919	+	n294104	AK132131	Mus musculus 13 days embryo head cDNA, RIKEN full-length enriched library, clone:3110088M13 product:unclassifiable, full insert sequence.	mRNAlike lncRNA	1	intergenic
8000452	chr12	86575479	86583928	-	n281685	AK163030	Mus musculus 0 day neonate thymus cDNA, RIKEN full-length enriched library, clone:A430086L04 product:unclassifiable, full insert sequence.	mRNAlike lncRNA	1	sense
8016500	chr13	84361900	84435571	+	n414662,n414663	-		lncRNA	1	sense
8020513	chr11	64958689	64961440	-	n275755,n279978	AK081283,AK080407	Mus musculus adult male corpus striatum cDNA, RIKEN full-length enriched library, clone:C030044O21 product:unclassifiable, full insert sequence.,Mus musculus 7 days neonate cerebellum cDNA, RIKEN full-length enriched library, clone:A730002N07 product:unclassifiable, full insert sequence.	mRNAlike lncRNA	2	intronic
8011498	chr5	143784595	143786417	-	n279626	AK042967	Mus musculus 7 days neonate cerebellum cDNA, RIKEN full-length enriched library, clone:A730044A02 product:unclassifiable, full insert sequence.	mRNAlike lncRNA	1	intronic
8025695	chr16	80220508	80223622	-	n273653	AK141354	Mus musculus 7 days embryo whole body cDNA, RIKEN full-length enriched library, clone:C430037J11 product:unclassifiable, full insert sequence.	mRNAlike lncRNA	2	intergenic
8015240	chr16	78341000	78343713	-	n293769	AK028729	Mus musculus 10 days neonate skin cDNA, RIKEN full-length enriched library, clone:4732447I11 product:unclassifiable, full insert sequence.	mRNAlike lncRNA	1	antisense(intronic)
8017632	chr2	73353445	73355235	-	n278072	AK044875	Mus musculus 9.5 days embryo parthenogenote cDNA, RIKEN full-length enriched library, clone:B130009K14 product:unclassifiable, full insert sequence.	mRNAlike lncRNA	1	intronic
8017282	chr19	13422525	13425494	+	n266070	AK089761	Mus musculus activated spleen cDNA, RIKEN full-length enriched library, clone:F830016B19 product:unclassifiable, full insert sequence.	mRNAlike lncRNA	1	intergenic
8016134	chr9	52994082	52997751	-	n270764	AK142351	Mus musculus 13 days embryo lung cDNA, RIKEN full-length enriched library, clone:D430017B15 product:unclassifiable, full insert sequence.	mRNAlike lncRNA	2	intronic
8016904	chr12	29604468	29605577	-	n264917	AK144220	Mus musculus B cells CRL-1669 BCL1 Clone 13.20-3B3 cDNA, RIKEN full-length enriched library, clone:G430129M11 product:unclassifiable, full insert sequence.	mRNAlike lncRNA	3	intergenic
8003694	chr5	34808777	34829101	+	n289118,n276848,n266060	AK171884,AK163625,AK134942	Mus musculus activated spleen cDNA, RIKEN full-length enriched library, clone:F830016N08 product:unclassifiable, full insert sequence.,Mus musculus 4 days neonate thymus cDNA, RIKEN full-length enriched library, clone:B630005L24 product:unclassifiable, full insert sequence.,Mus musculus adult male olfactory brain cDNA, RIKEN full-length enriched library, clone:6430523H07 product:unclassifiable, f…	mRNAlike lncRNA	2	sense, intronic
8002939	chr9	32443825	32459061	+	n269907	AK085799	Mus musculus 16 days neonate heart cDNA, RIKEN full-length enriched library, clone:D830011I19 product:unclassifiable, full insert sequence.	mRNAlike lncRNA	1	sense
8012090	chr15	24949027	24950479	-	n277583	AK045617	Mus musculus adult male corpora quadrigemina cDNA, RIKEN full-length enriched library, clone:B230216A14 product:unclassifiable, full insert sequence.	mRNAlike lncRNA	1	intergenic
8028060	chr6	28082027	28084385	-	n268022	AK053826	Mus musculus 0 day neonate eyeball cDNA, RIKEN full-length enriched library, clone:E130311L24 product:unclassifiable, full insert sequence.	mRNAlike lncRNA	1	sense
8011584	chr6	88469006	88470001	+	n279383	AK043240	Mus musculus 7 days neonate cerebellum cDNA, RIKEN full-length enriched library, clone:A730074P21 product:unclassifiable, full insert sequence.	mRNAlike lncRNA	1	close
8018552	chr16	23280233	23280758	+	n290301	AK018000	Mus musculus adult male thymus cDNA, RIKEN full-length enriched library, clone:5830449F15 product:unclassifiable, full insert sequence.	mRNAlike lncRNA	1	intronic
8023964	chr10	119091119	119093451	+	n285366	AK035630	Mus musculus adult male urinary bladder cDNA, RIKEN full-length enriched library, clone:9530078M16 product:unclassifiable, full insert sequence.	mRNAlike lncRNA	1	intronic
8014177	chr1	91407671	91409676	+	n285478	AK035506	Mus musculus adult male urinary bladder cDNA, RIKEN full-length enriched library, clone:9530057M21 product:unclassifiable, full insert sequence.	mRNAlike lncRNA	2	intronic
8023869	chr5	29778933	29784383	+	n270226,n282161	AK142555,AK079696	Mus musculus 0 day neonate kidney cDNA, RIKEN full-length enriched library, clone:D630033N19 product:unclassifiable, full insert sequence.,Mus musculus 0 day neonate thymus cDNA, RIKEN full-length enriched library, clone:A430017K17 product:unclassifiable, full insert sequence.	mRNAlike lncRNA	2	sense
8006872	chr5	98609887	98611819	+	n272774	AK050852	Mus musculus 9 days embryo whole body cDNA, RIKEN full-length enriched library, clone:D030026C19 product:unclassifiable, full insert sequence.	mRNAlike lncRNA	1	sense
8000795	chr5	97624604	97636983	+	n279866	AK080443	Mus musculus 7 days neonate cerebellum cDNA, RIKEN full-length enriched library, clone:A730014I20 product:unclassifiable, full insert sequence.	mRNAlike lncRNA	2	intergenic
8012867	chr8	110086414	110086898	-	n276149	AK081088	Mus musculus 10 days neonate cerebellum cDNA, RIKEN full-length enriched library, clone:B930083P12 product:unclassifiable, full insert sequence.	mRNAlike lncRNA	1	intergenic
8026067	chr13	119167187	119169415	-	n288100	AK149035	Mus musculus 2 days neonate sympathetic ganglion cDNA, RIKEN full-length enriched library, clone:7120477M18 product:unclassifiable, full insert sequence.	mRNAlike lncRNA	1	sense
8007739	chr2	105376236	105510487	-	n423557,n423556,n293591,n423558	AK029183	Mus musculus 0 day neonate head cDNA, RIKEN full-length enriched library, clone:4831410G09 product:unclassifiable, full insert sequence.,	mRNAlike lncRNA,lncRNA	6	antisense(intronic)
8018320	chr2	32185109	32188133	-	n293756	AK028782	Mus musculus 10 days neonate skin cDNA, RIKEN full-length enriched library, clone:4732456F06 product:unclassifiable, full insert sequence.	mRNAlike lncRNA	1	intronic
8022845	chr1	69641609	69645096	+	n265627	AK156962	Mus musculus activated spleen cDNA, RIKEN full-length enriched library, clone:F830110B16 product:unclassifiable, full insert sequence.	mRNAlike lncRNA	2	antisense(intronic)
8022725	chr1	78788197	79221086	-	n282470	AK039521	Mus musculus adult male spinal cord cDNA, RIKEN full-length enriched library, clone:A330054H10 product:unclassifiable, full insert sequence.	mRNAlike lncRNA	4	intergenic
8015220	chr1	128421615	128634767	-	n272370	AK083792	Mus musculus 12 days embryo spinal ganglion cDNA, RIKEN full-length enriched library, clone:D130011D22 product:unclassifiable, full insert sequence.	mRNAlike lncRNA	2	sense
8018927	chr1	140725740	140727134	-	n294232	AK014037	Mus musculus 13 days embryo head cDNA, RIKEN full-length enriched library, clone:3110009O07 product:unclassifiable, full insert sequence.	mRNAlike lncRNA	1	intronic
8015673	chr14	19559962	19563319	-	n278114	AK044813	Mus musculus 9.5 days embryo parthenogenote cDNA, RIKEN full-length enriched library, clone:B130004A22 product:L1 repeat, Tf subfamily containing cDNA, full insert sequence.	mRNAlike lncRNA	1	intronic
8006015	chr15	98364950	98373480	-	n343460	-		lincRNA	1	sense
8021152	chr8	87203920	87206273	-	n275236	AK081573	Mus musculus 16 days embryo head cDNA, RIKEN full-length enriched library, clone:C130044L18 product:unclassifiable, full insert sequence.	mRNAlike lncRNA	2	intronic
8009810	chr18	73975205	73978834	+	n278420,n296796	AK044663,AK131714	Mus musculus adult retina cDNA, RIKEN full-length enriched library, clone:A930030P22 product:unclassifiable, full insert sequence.,Mus musculus adult male testis cDNA, RIKEN full-length enriched library, clone:1700021J01 product:unclassifiable, full insert sequence.	mRNAlike lncRNA	6	close
8024404	chr6	45728035	45730321	+	n275256	AK048245	Mus musculus 16 days embryo head cDNA, RIKEN full-length enriched library, clone:C130043B14 product:unclassifiable, full insert sequence.	mRNAlike lncRNA	2	intronic
8023291	chr12	114714169	114714473	-	n269270	AK142850	Mus musculus 15 days embryo head cDNA, RIKEN full-length enriched library, clone:D930029F16 product:unclassifiable, full insert sequence.	mRNAlike lncRNA	1	intergenic
8007799	chr13	62618182	62659989	-	n290988,n288662	AK020133,AK030471	Mus musculus 12 days embryo male wolffian duct includes surrounding region cDNA, RIKEN full-length enriched library, clone:6720457D02 product:weakly similar to KRUPPEL-RELATED ZINC FINGER PROTEIN F80-S [Mus musculus], full insert sequence.,Mus musculus adult male pituitary gland cDNA, RIKEN full-length enriched library, clone:5330416H03 product:unclassifiable, full insert sequence.	mRNAlike lncRNA	1	intergenic
8006027	chr16	67443323	67447224	-	n283100	AK038707	Mus musculus adult male hypothalamus cDNA, RIKEN full-length enriched library, clone:A230056F15 product:unclassifiable, full insert sequence.	mRNAlike lncRNA	2	intronic
8029761	chr16	43321450	43328022	+	n291055	AK133563	Mus musculus adult male pituitary gland cDNA, RIKEN full-length enriched library, clone:5330404B03 product:unclassifiable, full insert sequence.	mRNAlike lncRNA	1	intronic
8014454	chr10	45297293	45297924	-	n296582	AK006687	Mus musculus adult male testis cDNA, RIKEN full-length enriched library, clone:1700042J16 product:unclassifiable, full insert sequence.	mRNAlike lncRNA	1	antisense(exonic)
8020072	chr15	67885237	67887389	+	n265344	AK157448	Mus musculus activated spleen cDNA, RIKEN full-length enriched library, clone:F830216N23 product:unclassifiable, full insert sequence.	mRNAlike lncRNA	1	intergenic
8013989	chr3	45203784	45205921	+	n269653,n267112	AK089154,AK052951	Mus musculus 10 days neonate olfactory brain cDNA, RIKEN full-length enriched library, clone:E530017H10 product:unclassifiable, full insert sequence.,Mus musculus 15 days embryo head cDNA, RIKEN full-length enriched library, clone:D930002L09 product:unclassifiable, full insert sequence.	mRNAlike lncRNA	3	intronic
8027742	chr5	130062021	130064249	+	n286072	AK137038	Mus musculus 12 days embryo embryonic body between diaphragm region and neck cDNA, RIKEN full-length enriched library, clone:9430047D16 product:unclassifiable, full insert sequence.	mRNAlike lncRNA	2	intronic
8003473	chr10	94343944	94346426	-	n268762	AK053161	Mus musculus 0 day neonate lung cDNA, RIKEN full-length enriched library, clone:E030022B20 product:unclassifiable, full insert sequence.	mRNAlike lncRNA	2	intronic
8015537	chr11	98412705	98413790	+	n295129	AK011513	Mus musculus 10 days embryo whole body cDNA, RIKEN full-length enriched library, clone:2610022C02 product:unclassifiable, full insert sequence.	mRNAlike lncRNA	1	sense
8028788	chr1	187169301	187170137	+	n282303	AK039706	Mus musculus adult male spinal cord cDNA, RIKEN full-length enriched library, clone:A330091J09 product:unclassifiable, full insert sequence.	mRNAlike lncRNA	1	sense
8012863	chr10	21978349	22022641	-	n281100,n263584,n416952	AK041973,AK080063	Mus musculus 3 days neonate thymus cDNA, RIKEN full-length enriched library, clone:A630050A01 product:unclassifiable, full insert sequence.,Mus musculus adult male aorta and vein cDNA, RIKEN full-length enriched library, clone:A530055J02 product:unclassifiable, full insert sequence.,	mRNAlike lncRNA,lncRNA	1	antisense(intronic)
8004815	chr13	117799667	117801787	-	n288805	AK135169	Mus musculus 12 days embryo female ovary cDNA, RIKEN full-length enriched library, clone:6620402B06 product:unclassifiable, full insert sequence.	mRNAlike lncRNA	1	intronic
8027328	chr7	144315486	144317390	-	n291401,n296709	AK016760,AK006424	Mus musculus adult male testis cDNA, RIKEN full-length enriched library, clone:4933409L14 product:unclassifiable, full insert sequence.,Mus musculus adult male testis cDNA, RIKEN full-length enriched library, clone:1700027I12 product:unclassifiable, full insert sequence.	mRNAlike lncRNA	3	antisense(intronic)
8005251	chr1	153274153	153275585	-	n272025	AK051622	Mus musculus 12 days embryo spinal ganglion cDNA, RIKEN full-length enriched library, clone:D130060K15 product:unclassifiable, full insert sequence.	mRNAlike lncRNA	1	sense
8016108	chr16	47998386	48001874	-	n265666	AK156886	Mus musculus activated spleen cDNA, RIKEN full-length enriched library, clone:F830105F05 product:unclassifiable, full insert sequence.	mRNAlike lncRNA	1	intergenic
8000555	chr19	45649953	45652534	+	n284096	AK037566	Mus musculus 16 days neonate thymus cDNA, RIKEN full-length enriched library, clone:A130026N14 product:unclassifiable, full insert sequence.	mRNAlike lncRNA	1	sense
8007339	chr16	11688261	11691950	-	n282955	AK038889	Mus musculus adult male hypothalamus cDNA, RIKEN full-length enriched library, clone:A230072K13 product:unclassifiable, full insert sequence.	mRNAlike lncRNA	2	antisense(intronic)
8021137	chr3	8461386	8463098	-	n415326	NR_033512.1		lncRNA	1	intergenic
8005983	chr1	54225644	54226763	-	n269351	AK086369	Mus musculus 15 days embryo head cDNA, RIKEN full-length enriched library, clone:D930024F12 product:unclassifiable, full insert sequence.	mRNAlike lncRNA	1	intronic
8015787	chr14	35126607	35127675	+	n266830	AK154670	Mus musculus NOD-derived CD11c +ve dendritic cells cDNA, RIKEN full-length enriched library, clone:F630102O21 product:unclassifiable, full insert sequence.	mRNAlike lncRNA	1	intronic
8002559	chr1	97887235	97918335	-	n296470	AK006865	Mus musculus adult male testis cDNA, RIKEN full-length enriched library, clone:1700063A18 product:unclassifiable, full insert sequence.	mRNAlike lncRNA	2	intergenic
8022806	chr10	83626679	83630245	-	n343164	-		Non-protein coding transcript	1	intergenic
8000680	chr2	105001980	105002756	+	n292999	AK029619	Mus musculus adult male testis cDNA, RIKEN full-length enriched library, clone:4930415A22 product:unclassifiable, full insert sequence.	mRNAlike lncRNA	1	intronic
8026198	chr14	64477572	64479385	-	n293191	AK014993	Mus musculus adult male testis cDNA, RIKEN full-length enriched library, clone:4921532D01 product:unclassifiable, full insert sequence.	mRNAlike lncRNA	1	antisense(intronic)
8022957	chr10	116480801	116482157	+	n417272	XR_105386.1		lncRNA	2	extension
8022881	chr17	71100016	71103004	+	n275308,n291139	AK081553,AK017142	Mus musculus 16 days embryo head cDNA, RIKEN full-length enriched library, clone:C130039N10 product:unclassifiable, full insert sequence.,Mus musculus 11 days pregnant adult female ovary and uterus cDNA, RIKEN full-length enriched library, clone:5031415H12 product:unclassifiable, full insert sequence.	mRNAlike lncRNA	4	intronic
8016666	chr12	80251922	80252919	-	n290441	AK134023	Mus musculus adult male thymus cDNA, RIKEN full-length enriched library, clone:5830408N04 product:unclassifiable, full insert sequence.	mRNAlike lncRNA	1	antisense(exonic)
8008016	chr7	82845749	82847810	+	n293445	AK014710	Mus musculus 0 day neonate head cDNA, RIKEN full-length enriched library, clone:4833416J08 product:unclassifiable, full insert sequence.	mRNAlike lncRNA	2	intronic
8006535	chr5	14027893	14029765	+	n273652	AK141356	Mus musculus 7 days embryo whole body cDNA, RIKEN full-length enriched library, clone:C430037O03 product:unclassifiable, full insert sequence.	mRNAlike lncRNA	1	intronic
8013061	chr14	53048304	53048551	+	n418282	-		lncRNA	1	intergenic
8024979	chr17	11442209	11447209	+	n278415	AK149339	Mus musculus adult retina cDNA, RIKEN full-length enriched library, clone:A930031C19 product:unclassifiable, full insert sequence.	mRNAlike lncRNA	2	intronic
8008031	chr19	4298746	4300522	-	n264760	AK090222	Mus musculus 0 day neonate cortex cDNA, RIKEN full-length enriched library, clone:G630020K20 product:unclassifiable, full insert sequence.	mRNAlike lncRNA	2	intronic
8006214	chr7	98783748	98786658	+	n282936	AK038914	Mus musculus adult male hypothalamus cDNA, RIKEN full-length enriched library, clone:A230074L16 product:unclassifiable, full insert sequence.	mRNAlike lncRNA	1	intronic
8017518	chr15	85323165	85333657	-	n287694	AK078701	Mus musculus adult male eyeball cDNA, RIKEN full-length enriched library, clone:7530416G11 product:unclassifiable, full insert sequence.	mRNAlike lncRNA	5	intergenic
8004459	chr8	26551241	26559234	+	n264462	AK145052	Mus musculus mammary gland RCB-0526 Jyg-MC(A) cDNA, RIKEN full-length enriched library, clone:G830032A11 product:unclassifiable, full insert sequence.	mRNAlike lncRNA	4	intergenic
8022602	chr16	85819373	85827014	+	n292052	AK016142	Mus musculus adult male testis cDNA, RIKEN full-length enriched library, clone:4930556C24 product:unclassifiable, full insert sequence.	mRNAlike lncRNA	4	intergenic
8012589	chr11	62212407	62213264	-	n275534	AK081483	Mus musculus 16 days embryo head cDNA, RIKEN full-length enriched library, clone:C130020F04 product:unclassifiable, full insert sequence.	mRNAlike lncRNA	1	intronic
8005397	chr14	121646111	121653192	+	n278919,n268459,n418391,n276044,n274800	AK087375,AK048595,AK047587,AK080641	Mus musculus 0 day neonate eyeball cDNA, RIKEN full-length enriched library, clone:E130002B13 product:unclassifiable, full insert sequence.,Mus musculus 16 days embryo head cDNA, RIKEN full-length enriched library, clone:C130083F08 product:unclassifiable, full insert sequence.,Mus musculus 10 days neonate cerebellum cDNA, RIKEN full-length enriched library, clone:B930095G15 product:unclassifiable…	mRNAlike lncRNA,lncRNA	6	intronic
8005947	chr11	106384578	106386129	-	n290943	AK030525	Mus musculus adult male pituitary gland cDNA, RIKEN full-length enriched library, clone:5330427A16 product:unclassifiable, full insert sequence.	mRNAlike lncRNA	1	intronic
8028486	chr1	64140403	64144042	-	n269581	AK142773	Mus musculus 15 days embryo head cDNA, RIKEN full-length enriched library, clone:D930008B13 product:unclassifiable, full insert sequence.	mRNAlike lncRNA	4	intronic
8015028	chr6	99414224	99416073	-	n290117	AK077827	Mus musculus 13 days embryo forelimb cDNA, RIKEN full-length enriched library, clone:5930404F15 product:unclassifiable, full insert sequence.	mRNAlike lncRNA	2	intronic
8003144	chr14	33035437	33037816	-	n264680	AK090345	Mus musculus 10 days pregnant adult female ovary and uterus cDNA, RIKEN full-length enriched library, clone:G630057C13 product:unclassifiable, full insert sequence.	mRNAlike lncRNA	2	antisense(intronic)
8027382	chr7	125696792	125698648	-	n269762	AK085960	Mus musculus 16 days neonate heart cDNA, RIKEN full-length enriched library, clone:D830033J19 product:unclassifiable, full insert sequence.	mRNAlike lncRNA	2	intronic
8012999	chr9	116127919	116158871	+	n293933	AK076263	Mus musculus 0 day neonate skin cDNA, RIKEN full-length enriched library, clone:4632404B05 product:unclassifiable, full insert sequence.	mRNAlike lncRNA	4	intergenic
8012374	chr17	31989191	31991352	-	n275140	AK048349	Mus musculus 16 days embryo head cDNA, RIKEN full-length enriched library, clone:C130051M16 product:SNF1-like kinase, full insert sequence.	mRNAlike lncRNA	1	intronic
8003019	chr4	100964862	100966775	+	n270007	AK085734	Mus musculus 10 days lactation, adult female mammary gland cDNA, RIKEN full-length enriched library, clone:D730032F24 product:unclassifiable, full insert sequence.	mRNAlike lncRNA	1	intergenic
8021009	chr6	50153197	50156104	+	n287056	AK033721	Mus musculus adult male cecum cDNA, RIKEN full-length enriched library, clone:9130232E19 product:unclassifiable, full insert sequence.	mRNAlike lncRNA	2	antisense(exonic)
8023537	chr14	70874064	70920067	-	n271894,n415243,n278002	AK083997,AK045017	Mus musculus 12 days embryo spinal ganglion cDNA, RIKEN full-length enriched library, clone:D130074G12 product:bone morphogenetic protein 1, full insert sequence.,Mus musculus 9.5 days embryo parthenogenote cDNA, RIKEN full-length enriched library, clone:B130019I07 product:unclassifiable, full insert sequence.,	mRNAlike lncRNA,lncRNA	4	sense, intronic
8007679	chr9	57757898	57758709	-	n264514	AK144889	Mus musculus lung RCB-0558 LLC cDNA, RIKEN full-length enriched library, clone:G730048F15 product:unclassifiable, full insert sequence.	mRNAlike lncRNA	1	close
8010151	chr1	180864555	180867152	+	n272465	AK083726	Mus musculus 9 days embryo whole body cDNA, RIKEN full-length enriched library, clone:D030072J05 product:unclassifiable, full insert sequence.	mRNAlike lncRNA	1	intergenic
8006957	chr5	132000820	132001533	-	n294251	AK013968	Mus musculus 13 days embryo head cDNA, RIKEN full-length enriched library, clone:3110001N23 product:unclassifiable, full insert sequence.	mRNAlike lncRNA	1	intronic
8008456	chr4	44222347	44223843	-	n278808	AK043992	Mus musculus 10 days neonate cortex cDNA, RIKEN full-length enriched library, clone:A830072O15 product:unclassifiable, full insert sequence.	mRNAlike lncRNA	1	intronic
8021190	chr11	115425766	115428306	+	n282738	AK039186	Mus musculus adult male hypothalamus cDNA, RIKEN full-length enriched library, clone:A230106F15 product:unclassifiable, full insert sequence.	mRNAlike lncRNA	1	sense
8017854	chr8	114010751	114014653	-	n273497	AK083031	Mus musculus 12 days embryo spinal cord cDNA, RIKEN full-length enriched library, clone:C530035E08 product:unclassifiable, full insert sequence.	mRNAlike lncRNA	2	intronic
8002202	chr1	28626762	28628276	-	n289322	AK018240	Mus musculus adult male medulla oblongata cDNA, RIKEN full-length enriched library, clone:6330565B04 product:unclassifiable, full insert sequence.	mRNAlike lncRNA	2	intergenic
8021600	chr13	12706332	12742662	-	n266785,n413945	AK170650	Mus musculus NOD-derived CD11c +ve dendritic cells cDNA, RIKEN full-length enriched library, clone:F630112J03 product:unclassifiable, full insert sequence.,	mRNAlike lncRNA,lncRNA	2	intergenic
8009011	chr5	23610448	23611713	+	n266926	AK154111	Mus musculus NOD-derived CD11c +ve dendritic cells cDNA, RIKEN full-length enriched library, clone:F630002G20 product:unclassifiable, full insert sequence.	mRNAlike lncRNA	2	intronic
8008264	chr7	53968320	53970379	-	n264160	AK153016	Mus musculus bone marrow macrophage cDNA, RIKEN full-length enriched library, clone:I830114O03 product:unclassifiable, full insert sequence.	mRNAlike lncRNA	2	sense
8000691	chr1	30877902	30880688	-	n288761	AK032729	Mus musculus 12 days embryo male wolffian duct includes surrounding region cDNA, RIKEN full-length enriched library, clone:6720420J10 product:unclassifiable, full insert sequence.	mRNAlike lncRNA	1	intronic
8028434	chr1	36979641	36983195	-	n266399	AK089564	Mus musculus activated spleen cDNA, RIKEN full-length enriched library, clone:F830002C21 product:unclassifiable, full insert sequence.	mRNAlike lncRNA	3	intronic
8027730	chr15	81548219	81560310	-	n285429	AK035571	Mus musculus adult male urinary bladder cDNA, RIKEN full-length enriched library, clone:9530068D10 product:RAN GTPase activating protein 1, full insert sequence.	mRNAlike lncRNA	1	sense
8016044	chr10	53657687	53660897	-	n280968	AK080194	Mus musculus adult male aorta and vein cDNA, RIKEN full-length enriched library, clone:A530079F22 product:unclassifiable, full insert sequence.	mRNAlike lncRNA	2	intronic
8010951	chr11	22738094	22739573	-	n266233	AK089676	Mus musculus activated spleen cDNA, RIKEN full-length enriched library, clone:F830008H05 product:unclassifiable, full insert sequence.	mRNAlike lncRNA	1	intronic
8016593	chr13	91779217	91782218	+	n283727	AK138006	Mus musculus 16 days neonate thymus cDNA, RIKEN full-length enriched library, clone:A130066O08 product:unclassifiable, full insert sequence.	mRNAlike lncRNA	2	intronic
8001204	chr6	95575271	95578188	-	n284391	AK037219	Mus musculus 6 days neonate skin cDNA, RIKEN full-length enriched library, clone:A030011D01 product:unclassifiable, full insert sequence.	mRNAlike lncRNA	1	intronic
8003128	chr10	95688840	95711342	+	n292682	AK015487	Mus musculus adult male testis cDNA, RIKEN full-length enriched library, clone:4930459C07 product:unclassifiable, full insert sequence.	mRNAlike lncRNA	3	intergenic
8015811	chr5	106345071	106346761	+	n280870	AK041188	Mus musculus adult male aorta and vein cDNA, RIKEN full-length enriched library, clone:A530088N18 product:unclassifiable, full insert sequence.	mRNAlike lncRNA	2	extension
8007790	chr6	86444642	86447798	-	n273116	AK149536	Mus musculus adult male liver tumor cDNA, RIKEN full-length enriched library, clone:C730034A01 product:unclassifiable, full insert sequence.	mRNAlike lncRNA	1	intergenic
8018034	chr11	55273640	55274651	-	n265886	AK089832	Mus musculus activated spleen cDNA, RIKEN full-length enriched library, clone:F830031A08 product:unclassifiable, full insert sequence.	mRNAlike lncRNA	1	sense
8003897	chr3	51352604	51355242	-	n283764	AK037895	Mus musculus 16 days neonate thymus cDNA, RIKEN full-length enriched library, clone:A130060I07 product:SET domain-containing protein 7, full insert sequence.	mRNAlike lncRNA	2	intronic
8014993	chr6	68527094	68528098	-	n265173	AK157699	Mus musculus activated spleen cDNA, RIKEN full-length enriched library, clone:F830305I20 product:unclassifiable, full insert sequence.	mRNAlike lncRNA	2	intergenic
8021618	chr9	60371461	60393689	-	n286853,n283127	AK038653,AK020339	Mus musculus adult male hypothalamus cDNA, RIKEN full-length enriched library, clone:A230052I24 product:unclassifiable, full insert sequence.,Mus musculus adult male epididymis cDNA, RIKEN full-length enriched library, clone:9230112J17 product:unclassifiable, full insert sequence.	mRNAlike lncRNA	4	intergenic
8005838	chr13	35635771	35637353	+	n293440	AK132605	Mus musculus 0 day neonate head cDNA, RIKEN full-length enriched library, clone:4833418G05 product:unclassifiable, full insert sequence.	mRNAlike lncRNA	1	intergenic
8024022	chr13	61872943	61888644	+	n264277	AK167253	Mus musculus blastocyst blastocyst cDNA, RIKEN full-length enriched library, clone:I1C0046E08 product:unclassifiable, full insert sequence.	mRNAlike lncRNA	2	intergenic
8003876	chr17	71736722	71738509	-	n283642	AK038053	Mus musculus 16 days neonate thymus cDNA, RIKEN full-length enriched library, clone:A130074I10 product:unclassifiable, full insert sequence.	mRNAlike lncRNA	1	intronic
8000841	chr17	51998491	52002542	+	n280278,n280996	AK042134,AK080162	Mus musculus 3 days neonate thymus cDNA, RIKEN full-length enriched library, clone:A630062C24 product:unclassifiable, full insert sequence.,Mus musculus adult male aorta and vein cDNA, RIKEN full-length enriched library, clone:A530073B15 product:unclassifiable, full insert sequence.	mRNAlike lncRNA	4	intergenic
8012304	chr18	36587007	36589129	-	n295693	AK131890	Mus musculus adult male stomach cDNA, RIKEN full-length enriched library, clone:2210405L11 product:unclassifiable, full insert sequence.	mRNAlike lncRNA	1	intronic
8006537	chr2	132777038	132778288	-	n294534	AK013567	Mus musculus adult male hippocampus cDNA, RIKEN full-length enriched library, clone:2900022B07 product:unclassifiable, full insert sequence.	mRNAlike lncRNA	1	intergenic
8025534	chr8	111144854	111147208	+	n286197	AK034684	Mus musculus 12 days embryo embryonic body between diaphragm region and neck cDNA, RIKEN full-length enriched library, clone:9430024D23 product:unclassifiable, full insert sequence.	mRNAlike lncRNA	1	intergenic
8004523	chr11	77603473	77604753	-	n286522	AK136884	Mus musculus adult male diencephalon cDNA, RIKEN full-length enriched library, clone:9330164K14 product:unclassifiable, full insert sequence.	mRNAlike lncRNA	1	antisense(intronic)
8021764	chr18	68097405	68100056	+	n277330	AK045980	Mus musculus adult male corpora quadrigemina cDNA, RIKEN full-length enriched library, clone:B230330H02 product:unclassifiable, full insert sequence.	mRNAlike lncRNA	1	intronic
8006856	chr11	95679876	95681982	-	n281572	AK040450	Mus musculus 0 day neonate thymus cDNA, RIKEN full-length enriched library, clone:A430098F09 product:unclassifiable, full insert sequence.	mRNAlike lncRNA	1	antisense(intronic)
8027756	chr4	20270852	20274965	+	n293564	AK029221	Mus musculus 0 day neonate head cDNA, RIKEN full-length enriched library, clone:4831429C22 product:unclassifiable, full insert sequence.	mRNAlike lncRNA	3	antisense(intronic)
8024800	chr7	73759983	73764034	-	n264819	AK144264	Mus musculus 14 days embryo lung cDNA, RIKEN full-length enriched library, clone:G630002P22 product:unclassifiable, full insert sequence.	mRNAlike lncRNA	2	intergenic
8028364	chr10	21776089	21778436	-	n289853	AK134360	Mus musculus 13 days embryo male testis cDNA, RIKEN full-length enriched library, clone:6030443N23 product:unclassifiable, full insert sequence.	mRNAlike lncRNA	1	intergenic
8016791	chr7	19617526	19620459	+	n284161	AK162748	Mus musculus 16 days neonate thymus cDNA, RIKEN full-length enriched library, clone:A130022B20 product:unclassifiable, full insert sequence.	mRNAlike lncRNA	1	sense
8013583	chr4	102559205	102563673	+	n268255	AK053499	Mus musculus 0 day neonate eyeball cDNA, RIKEN full-length enriched library, clone:E130103F02 product:unclassifiable, full insert sequence.	mRNAlike lncRNA	1	intronic
8008828	chr7	147142903	147143938	-	n264705	AK144366	Mus musculus 8 days neonate male testis cDNA, RIKEN full-length enriched library, clone:G630041I22 product:unclassifiable, full insert sequence.	mRNAlike lncRNA	2	intergenic
8008604	chr1	161974510	162010339	+	n292337,n414462,n296721,n286557,n293805,n267828,n293194	AK054156,AK034159,AK015875,AK132698,AK028660,AK006391,NR_028111.1	Mus musculus 2 days pregnant adult female oviduct cDNA, RIKEN full-length enriched library, clone:E230024D07 product:unclassifiable, full insert sequence.,Mus musculus adult male diencephalon cDNA, RIKEN full-length enriched library, clone:9330160J08 product:unclassifiable, full insert sequence.,Mus musculus adult male testis cDNA, RIKEN full-length enriched library, clone:4930523C07 product:uncl…	mRNAlike lncRNA,lncRNA	7	sense, intronic
8007514	chr10	13685579	13685781	+	n294359	AK013816	Mus musculus adult male hippocampus cDNA, RIKEN full-length enriched library, clone:2900084C01 product:unclassifiable, full insert sequence.	mRNAlike lncRNA	1	extension
8004162	chr5	150604564	150614326	-	n291925	AK076945	Mus musculus adult male testis cDNA, RIKEN full-length enriched library, clone:4930568I19 product:unclassifiable, full insert sequence.	mRNAlike lncRNA	5	intergenic
8026098	chr3	118229068	118231188	+	n273358	AK049947	Mus musculus adult male hippocampus cDNA, RIKEN full-length enriched library, clone:C630013O05 product:unclassifiable, full insert sequence.	mRNAlike lncRNA	1	intergenic
8007693	chr2	92324082	92381136	+	n284838,n412635	AK036400	Mus musculus adult male bone cDNA, RIKEN full-length enriched library, clone:9830005I08 product:unclassifiable, full insert sequence.,	mRNAlike lncRNA,lncRNA	3	intergenic
8026950	chr1	10153720	10158193	-	n274458	AK082234	Mus musculus 0 day neonate cerebellum cDNA, RIKEN full-length enriched library, clone:C230027C14 product:unclassifiable, full insert sequence.	mRNAlike lncRNA	1	intronic
8011259	chr6	108421197	108422217	+	n270345	AK085346	Mus musculus 0 day neonate kidney cDNA, RIKEN full-length enriched library, clone:D630014D21 product:unclassifiable, full insert sequence.	mRNAlike lncRNA	1	sense
8014027	chr15	13052300	13055031	-	n277648	AK080801	Mus musculus adult male corpora quadrigemina cDNA, RIKEN full-length enriched library, clone:B230209D03 product:unclassifiable, full insert sequence.	mRNAlike lncRNA	1	intronic
8019365	chr13	37928800	37931508	+	n277937	AK045156	Mus musculus 9.5 days embryo parthenogenote cDNA, RIKEN full-length enriched library, clone:B130041K03 product:unclassifiable, full insert sequence.	mRNAlike lncRNA	2	intronic
8021210	chr11	17995988	18003390	+	n291617	AK077028	Mus musculus adult male testis cDNA, RIKEN full-length enriched library, clone:4932416E17 product:unclassifiable, full insert sequence.	mRNAlike lncRNA	3	intergenic
8029716	chr8	107850324	107851251	+	n295095	AK011635	Mus musculus 10 days embryo whole body cDNA, RIKEN full-length enriched library, clone:2610030K20 product:unclassifiable, full insert sequence.	mRNAlike lncRNA	1	sense
8020437	chr15	96092794	96094483	-	n281218	AK040879	Mus musculus adult male aorta and vein cDNA, RIKEN full-length enriched library, clone:A530032O20 product:unclassifiable, full insert sequence.	mRNAlike lncRNA	1	intergenic
8014763	chr1	130040190	130042925	+	n267394	AK088072	Mus musculus 2 days neonate thymus thymic cells cDNA, RIKEN full-length enriched library, clone:E430003D23 product:unclassifiable, full insert sequence.	mRNAlike lncRNA	2	intronic
8003434	chr2	144221572	144223032	+	n277635	AK045550	Mus musculus adult male corpora quadrigemina cDNA, RIKEN full-length enriched library, clone:B230209O05 product:unclassifiable, full insert sequence.	mRNAlike lncRNA	1	intronic
8000423	chr17	30425111	30427822	-	n271014	AK084634	Mus musculus 13 days embryo heart cDNA, RIKEN full-length enriched library, clone:D330024B11 product:unclassifiable, full insert sequence.	mRNAlike lncRNA	1	intronic
8023411	chr9	115089528	115095176	-	n292268	AK132957	Mus musculus adult male testis cDNA, RIKEN full-length enriched library, clone:4930533K06 product:unclassifiable, full insert sequence.	mRNAlike lncRNA	3	antisense(intronic)
8024619	chr6	38545619	38546392	+	n272698	AK083521	Mus musculus 9 days embryo whole body cDNA, RIKEN full-length enriched library, clone:D030040E21 product:unclassifiable, full insert sequence.	mRNAlike lncRNA	1	intronic
8018311	chr2	3953753	3954747	+	n278925	AK043816	Mus musculus 10 days neonate cortex cDNA, RIKEN full-length enriched library, clone:A830036D14 product:unclassifiable, full insert sequence.	mRNAlike lncRNA	1	intronic
8017318	chr19	57348449	57351542	+	n292730	AK019620	Mus musculus adult male testis cDNA, RIKEN full-length enriched library, clone:4930449E18 product:unclassifiable, full insert sequence.	mRNAlike lncRNA	3	antisense(intronic)
8022014	chr8	109553574	109555088	-	n296314	AK028089	Mus musculus adult male testis cDNA, RIKEN full-length enriched library, clone:1700093N23 product:ring finger protein 39, full insert sequence.	mRNAlike lncRNA	2	close
8004990	chr11	47164655	47450971	-	n275002	AK048480	Mus musculus 16 days embryo head cDNA, RIKEN full-length enriched library, clone:C130064I07 product:sarcoglycan, delta (35kD dystrophin-associated glycoprotein), full insert sequence.	mRNAlike lncRNA	2	sense
8020967	chr2	50191120	50192973	+	n268915	AK086860	Mus musculus 0 day neonate lung cDNA, RIKEN full-length enriched library, clone:E030006F24 product:unclassifiable, full insert sequence.	mRNAlike lncRNA	1	intergenic
8010156	chr19	7399460	7401866	-	n269863	AK085850	Mus musculus 16 days neonate heart cDNA, RIKEN full-length enriched library, clone:D830016O14 product:unclassifiable, full insert sequence.	mRNAlike lncRNA	1	intronic
8011507	chr16	13463728	13468020	-	n296340	AK131759	Mus musculus adult male testis cDNA, RIKEN full-length enriched library, clone:1700090I15 product:unclassifiable, full insert sequence.	mRNAlike lncRNA	2	intergenic
8028446	chr16	63667936	63673147	-	n274064	AK141159	Mus musculus 0 day neonate cerebellum cDNA, RIKEN full-length enriched library, clone:C230077I18 product:unclassifiable, full insert sequence.	mRNAlike lncRNA	2	intronic
8006207	chr1	93134760	93137931	-	n295933	AK019041	Mus musculus 10 day old male pancreas cDNA, RIKEN full-length enriched library, clone:1810073J14 product:unclassifiable, full insert sequence.	mRNAlike lncRNA	2	intergenic
8020650	chr7	6674643	6683130	-	n268239	AK053523	Mus musculus 0 day neonate eyeball cDNA, RIKEN full-length enriched library, clone:E130105D15 product:unclassifiable, full insert sequence.	mRNAlike lncRNA	2	sense
8013969	chr6	120346875	120348007	+	n269960	AK021354	Mus musculus 10 days lactation, adult female mammary gland cDNA, RIKEN full-length enriched library, clone:D730048M19 product:retinoblastoma binding protein 2, full insert sequence.	mRNAlike lncRNA	1	intronic
8026527	chr9	72179324	72182391	+	n284001	AK137886	Mus musculus 16 days neonate thymus cDNA, RIKEN full-length enriched library, clone:A130034M21 product:unclassifiable, full insert sequence.	mRNAlike lncRNA	2	intronic
8028323	chr2	75520476	75522078	-	n288085	AK149068	Mus musculus 2 days neonate sympathetic ganglion cDNA, RIKEN full-length enriched library, clone:7120480N03 product:unclassifiable, full insert sequence.	mRNAlike lncRNA	2	intronic
8000208	chr6	125891941	125970539	-	n287858	AK135870	Mus musculus in vitro fertilized eggs cDNA, RIKEN full-length enriched library, clone:7420431D20 product:unclassifiable, full insert sequence.	mRNAlike lncRNA	1	antisense(intronic)
8006019	chr11	41724779	41727477	-	n289028	AK078261	Mus musculus adult male olfactory brain cDNA, RIKEN full-length enriched library, clone:6430548C12 product:gamma-aminobutyric acid (GABA-A) receptor, subunit gamma 2, full insert sequence.	mRNAlike lncRNA	1	sense
8028067	chr14	29321259	29324038	-	n276933	AK080926	Mus musculus 4 days neonate male adipose cDNA, RIKEN full-length enriched library, clone:B430211I10 product:unclassifiable, full insert sequence.	mRNAlike lncRNA	1	antisense(exonic)
8018447	chr5	9648274	9649945	-	n281489	AK040542	Mus musculus 0 day neonate thymus cDNA, RIKEN full-length enriched library, clone:A430105O12 product:unclassifiable, full insert sequence.	mRNAlike lncRNA	1	intronic
8000871	chr7	120844403	120851954	-	n422092	-		lncRNA	4	intergenic
8029735	chr5	54309682	54311452	+	n271988	AK141923	Mus musculus 12 days embryo spinal ganglion cDNA, RIKEN full-length enriched library, clone:D130064D05 product:unclassifiable, full insert sequence.	mRNAlike lncRNA	2	intergenic
8022818	chr16	78316879	78321694	+	n286610	AK034071	Mus musculus adult male diencephalon cDNA, RIKEN full-length enriched library, clone:9330154C14 product:unclassifiable, full insert sequence.	mRNAlike lncRNA	2	intronic
8012448	chr17	10449858	10452305	-	n276743	AK046896	Mus musculus 10 days neonate cerebellum cDNA, RIKEN full-length enriched library, clone:B930001I23 product:unclassifiable, full insert sequence.	mRNAlike lncRNA	1	intronic
8005992	chr11	96325937	96329282	+	n283783	AK037877	Mus musculus 16 days neonate thymus cDNA, RIKEN full-length enriched library, clone:A130058I09 product:unclassifiable, full insert sequence.	mRNAlike lncRNA	1	sense
8009454	chr12	41384695	41388438	+	n277938	AK157785	Mus musculus 9.5 days embryo parthenogenote cDNA, RIKEN full-length enriched library, clone:B130041K07 product:unclassifiable, full insert sequence.	mRNAlike lncRNA	1	intronic
8028228	chr3	106284917	106286752	-	n281261	AK079963	Mus musculus adult male aorta and vein cDNA, RIKEN full-length enriched library, clone:A530028A13 product:unclassifiable, full insert sequence.	mRNAlike lncRNA	1	antisense(exonic)
8002913	chr12	62624136	62705995	+	n288936	AK078312	Mus musculus adult male olfactory brain cDNA, RIKEN full-length enriched library, clone:6430591H23 product:unclassifiable, full insert sequence.	mRNAlike lncRNA	2	sense
8008691	chrX	91688070	91693066	+	n285877	AK137118	Mus musculus 12 days embryo embryonic body between diaphragm region and neck cDNA, RIKEN full-length enriched library, clone:9430087I06 product:unclassifiable, full insert sequence.	mRNAlike lncRNA	4	intergenic
8012258	chr1	140989733	141032894	+	n293929	AK014551	Mus musculus 0 day neonate skin cDNA, RIKEN full-length enriched library, clone:4632404N19 product:unclassifiable, full insert sequence.	mRNAlike lncRNA	1	sense
8016147	chrX	133271858	133274266	-	n274904	AK140931	Mus musculus 16 days embryo head cDNA, RIKEN full-length enriched library, clone:C130074G15 product:unclassifiable, full insert sequence.	mRNAlike lncRNA	2	intronic
8011248	chr6	45991949	45993904	+	n275742	AK047803	Mus musculus adult male corpus striatum cDNA, RIKEN full-length enriched library, clone:C030046L04 product:unclassifiable, full insert sequence.	mRNAlike lncRNA	1	intronic
8000334	chr15	96209242	96235421	+	n291629,n278886,n284895	AK043864,AK036304,AK077022	Mus musculus 10 days neonate cortex cDNA, RIKEN full-length enriched library, clone:A830043E05 product:unclassifiable, full insert sequence.,Mus musculus 16 days neonate cerebellum cDNA, RIKEN full-length enriched library, clone:9630055B17 product:unclassifiable, full insert sequence.,Mus musculus adult male testis cDNA, RIKEN full-length enriched library, clone:4932412F22 product:hypothetical pr…	mRNAlike lncRNA	2	sense
8007020	chr2	178062207	178062898	+	n293001	AK015141	Mus musculus adult male testis cDNA, RIKEN full-length enriched library, clone:4930415A02 product:unclassifiable, full insert sequence.	mRNAlike lncRNA	1	sense
8003872	chr2	93820190	93823732	+	n411768	-		lncRNA	4	antisense(exonic)
8002218	chr3	52845470	53065597	+	n288721,n263677	AK135224	,Mus musculus 12 days embryo male wolffian duct includes surrounding region cDNA, RIKEN full-length enriched library, clone:6720435L14 product:unclassifiable, full insert sequence.	mRNAlike lncRNA	1	sense, intronic
8022134	chr17	24665193	24665688	+	n295139	AK011460	Mus musculus 10 days embryo whole body cDNA, RIKEN full-length enriched library, clone:2610019E17 product:unclassifiable, full insert sequence.	mRNAlike lncRNA	2	antisense(intronic)
8020831	chr2	150659846	150662804	+	n289816	AK031569	Mus musculus 13 days embryo male testis cDNA, RIKEN full-length enriched library, clone:6030454F15 product:unclassifiable, full insert sequence.	mRNAlike lncRNA	2	antisense(intronic)
8008163	chr5	23293528	23295846	+	n297116,n294650,n286066,n284696	AK162664,AK034857,AK013321,AK005284	Mus musculus adult male bone cDNA, RIKEN full-length enriched library, clone:9830162N21 product:unclassifiable, full insert sequence.,Mus musculus 12 days embryo embryonic body between diaphragm region and neck cDNA, RIKEN full-length enriched library, clone:9430048O15 product:unclassifiable, full insert sequence.,Mus musculus 10, 11 days embryo whole body cDNA, RIKEN full-length enriched library…	mRNAlike lncRNA	1	sense
8023097	chr5	106243795	106248007	-	n292320	AK015895	Mus musculus adult male testis cDNA, RIKEN full-length enriched library, clone:4930525N13 product:unclassifiable, full insert sequence.	mRNAlike lncRNA	2	antisense(exonic)
8012368	chr4	28418153	28420746	+	n265390	AK157388	Mus musculus activated spleen cDNA, RIKEN full-length enriched library, clone:F830213A10 product:unclassifiable, full insert sequence.	mRNAlike lncRNA	1	intergenic
8006140	chr7	28067202	28068150	+	n285561	AK020593	Mus musculus adult male urinary bladder cDNA, RIKEN full-length enriched library, clone:9530041E20 product:unclassifiable, full insert sequence.	mRNAlike lncRNA	1	extension
8027545	chr4	135477091	135478504	+	n275436	AK048003	Mus musculus 16 days embryo head cDNA, RIKEN full-length enriched library, clone:C130029E22 product:unclassifiable, full insert sequence.	mRNAlike lncRNA	2	intronic
8019631	chr7	139553057	139555089	-	n281109	AK080057	Mus musculus adult male aorta and vein cDNA, RIKEN full-length enriched library, clone:A530054D11 product:unclassifiable, full insert sequence.	mRNAlike lncRNA	2	intronic
8022712	chr3	142906018	142922848	+	n279024,n269226	AK086499,AK043679	Mus musculus 15 days embryo head cDNA, RIKEN full-length enriched library, clone:D930032K15 product:unclassifiable, full insert sequence.,Mus musculus 10 days neonate cortex cDNA, RIKEN full-length enriched library, clone:A830019L24 product:unclassifiable, full insert sequence.	mRNAlike lncRNA	5	intergenic
8006840	chr3	68870730	68873168	-	n285097,n272880	AK050730,AK079329	Mus musculus 9 days embryo whole body cDNA, RIKEN full-length enriched library, clone:D030012B17 product:unclassifiable, full insert sequence.,Mus musculus 16 days neonate cerebellum cDNA, RIKEN full-length enriched library, clone:9630025H16 product:unclassifiable, full insert sequence.	mRNAlike lncRNA	1	sense
8012512	chr5	103483321	103485086	-	n276552	AK047117	Mus musculus 10 days neonate cerebellum cDNA, RIKEN full-length enriched library, clone:B930022N15 product:unclassifiable, full insert sequence.	mRNAlike lncRNA	2	intronic
8025916	chr4	9843111	9844544	-	n414003,n296967	AK005798,NR_004448.2	Mus musculus adult male testis cDNA, RIKEN full-length enriched library, clone:1700009K09 product:similar to GLYCERALDEHYDE-3-PHOSPHATE DEHYDROGENASE (FRAGMENT) [Canis familiaris], full insert sequence.,	mRNAlike lncRNA,lncRNA	3	intergenic
8002252	chr2	115159683	115160274	-	n292154	AK016050	Mus musculus adult male testis cDNA, RIKEN full-length enriched library, clone:4930546E12 product:unclassifiable, full insert sequence.	mRNAlike lncRNA	1	intergenic
8007685	chr2	169459175	169714003	-	n413092	-		lncRNA	1	antisense(exonic)
8015664	chr11	31770096	31770745	-	n296921	AK005927	Mus musculus adult male testis cDNA, RIKEN full-length enriched library, clone:1700012M20 product:unclassifiable, full insert sequence.	mRNAlike lncRNA	1	intergenic
8029428	chr9	95929042	95931269	+	n276224	AK081047	Mus musculus 10 days neonate cerebellum cDNA, RIKEN full-length enriched library, clone:B930074J20 product:unclassifiable, full insert sequence.	mRNAlike lncRNA	1	intronic
8012521	chr11	75947478	75948252	+	n296238	AK131779	Mus musculus adult male testis cDNA, RIKEN full-length enriched library, clone:1700108J20 product:unclassifiable, full insert sequence.	mRNAlike lncRNA	1	antisense(intronic)
8029595	chr1	128259142	128263862	-	n287636	AK033083	Mus musculus 15 days embryo male testis cDNA, RIKEN full-length enriched library, clone:8030403A17 product:ring finger protein 39, full insert sequence.	mRNAlike lncRNA	2	intronic
8026800	chr19	17103004	17106375	+	n273719	AK049457	Mus musculus 7 days embryo whole body cDNA, RIKEN full-length enriched library, clone:C430014L08 product:unclassifiable, full insert sequence.	mRNAlike lncRNA	2	intronic
8029542	chr17	56602148	56603196	+	n292087	AK016111	Mus musculus adult male testis cDNA, RIKEN full-length enriched library, clone:4930553P13 product:unclassifiable, full insert sequence.	mRNAlike lncRNA	1	antisense(intronic)
8023163	chr10	61089681	61091313	+	n281068	AK080091	Mus musculus adult male aorta and vein cDNA, RIKEN full-length enriched library, clone:A530059K13 product:unclassifiable, full insert sequence.	mRNAlike lncRNA	2	extension
8017421	chr14	65539676	65542507	-	n286233	AK136964	Mus musculus 12 days embryo embryonic body between diaphragm region and neck cDNA, RIKEN full-length enriched library, clone:9430017G04 product:unclassifiable, full insert sequence.	mRNAlike lncRNA	1	intronic
8006171	chr18	60844148	60847086	-	n297176	AK004787	Mus musculus adult male lung cDNA, RIKEN full-length enriched library, clone:1200015G06 product:unclassifiable, full insert sequence.	mRNAlike lncRNA	1	sense
8020740	chr6	102479413	102481652	-	n289368	AK134729	Mus musculus adult male medulla oblongata cDNA, RIKEN full-length enriched library, clone:6330539K11 product:unclassifiable, full insert sequence.	mRNAlike lncRNA	1	intergenic
8015635	chr10	68483487	68496636	-	n287885	AK135793	Mus musculus in vitro fertilized eggs cDNA, RIKEN full-length enriched library, clone:7420417H22 product:unclassifiable, full insert sequence.	mRNAlike lncRNA	1	intergenic
8017893	chr13	23699281	23700724	-	n282741	AK039182	Mus musculus adult male hypothalamus cDNA, RIKEN full-length enriched library, clone:A230106B19 product:unclassifiable, full insert sequence.	mRNAlike lncRNA	1	intronic
8017028	chr16	93431172	93432571	-	n286270	AK034593	Mus musculus 12 days embryo embryonic body between diaphragm region and neck cDNA, RIKEN full-length enriched library, clone:9430012E14 product:unclassifiable, full insert sequence.	mRNAlike lncRNA	1	intergenic
8007133	chr18	59222034	59236614	+	n269665,n415474	AK086069	Mus musculus 15 days embryo head cDNA, RIKEN full-length enriched library, clone:D930002E18 product:unclassifiable, full insert sequence.,	mRNAlike lncRNA,lncRNA	4	sense
8023921	chr4	116480342	116492043	+	n290596	AK077546	Mus musculus 8 days embryo whole body cDNA, RIKEN full-length enriched library, clone:5730444C03 product:similar to ADENINE-DNA GLYCOSYLASE [Mus musculus], full insert sequence.	mRNAlike lncRNA	1	sense
8021029	chr12	90383994	90398234	+	n263979	AK158741	Mus musculus visual cortex cDNA, RIKEN full-length enriched library, clone:K230309K13 product:unclassifiable, full insert sequence.	mRNAlike lncRNA	1	intronic
8010000	chr7	121395317	121398208	-	n273534	AK082977	Mus musculus 12 days embryo spinal cord cDNA, RIKEN full-length enriched library, clone:C530028A18 product:coatomer protein complex, subunit beta 1, full insert sequence.	mRNAlike lncRNA	1	sense
8002335	chr19	44766846	44770173	-	n264922	AK144194	Mus musculus nullipotent stem cell CRL-2070 NE cDNA, RIKEN full-length enriched library, clone:G430090B07 product:unclassifiable, full insert sequence.	mRNAlike lncRNA	1	intergenic
8008896	chr2	113595658	113598783	-	n278045	AK080776	Mus musculus 9.5 days embryo parthenogenote cDNA, RIKEN full-length enriched library, clone:B130014J21 product:unclassifiable, full insert sequence.	mRNAlike lncRNA	1	sense
8024621	chr5	105915246	105916494	+	n267717	AK054249	Mus musculus 2 days pregnant adult female ovary cDNA, RIKEN full-length enriched library, clone:E330003H12 product:unclassifiable, full insert sequence.	mRNAlike lncRNA	1	extension
8016251	chr6	108505746	108506825	+	n281973	AK079738	Mus musculus 0 day neonate thymus cDNA, RIKEN full-length enriched library, clone:A430050D12 product:unclassifiable, full insert sequence.	mRNAlike lncRNA	2	intergenic
8026011	chr2	130001828	130002478	-	n270668	AK085072	Mus musculus 13 days embryo lung cDNA, RIKEN full-length enriched library, clone:D430033E13 product:unclassifiable, full insert sequence.	mRNAlike lncRNA	1	sense
8024912	chr3	148117904	148118775	+	n265833	AK156639	Mus musculus activated spleen cDNA, RIKEN full-length enriched library, clone:F830034H21 product:unclassifiable, full insert sequence.	mRNAlike lncRNA	2	intergenic
8012030	chr3	135873125	135910719	-	n280960	AK041071	Mus musculus adult male aorta and vein cDNA, RIKEN full-length enriched library, clone:A530080F20 product:unclassifiable, full insert sequence.	mRNAlike lncRNA	2	sense
8024234	chr4	103055104	103164793	+	n264642	AK144477	Mus musculus adult male gall bladder cDNA, RIKEN full-length enriched library, clone:G630076E19 product:unclassifiable, full insert sequence.	mRNAlike lncRNA	4	intergenic
8006352	chr3	30352459	30354933	-	n270526	AK085199	Mus musculus 13 days embryo stomach cDNA, RIKEN full-length enriched library, clone:D530008E22 product:unclassifiable, full insert sequence.	mRNAlike lncRNA	2	intronic
8014234	chr19	58773406	58775813	+	n296047,n296013,n295975	AK007818,AK007668,AK007531	Mus musculus 10 day old male pancreas cDNA, RIKEN full-length enriched library, clone:1810047O18 product:unclassifiable, full insert sequence.,Mus musculus 10 day old male pancreas cDNA, RIKEN full-length enriched library, clone:1810031L05 product:unclassifiable, full insert sequence.,Mus musculus 10 day old male pancreas cDNA, RIKEN full-length enriched library, clone:1810018F18 product:unclassi…	mRNAlike lncRNA	4	intergenic
8002376	chr5	106305586	106344837	+	n270914,n415183,n263875	AK159071,AK084756	Mus musculus visual cortex cDNA, RIKEN full-length enriched library, clone:K530050A21 product:unclassifiable, full insert sequence.,Mus musculus 13 days embryo heart cDNA, RIKEN full-length enriched library, clone:D330039E02 product:zinc finger protein 326, full insert sequence.,	mRNAlike lncRNA,lncRNA	3	sense
8016990	chr3	83756376	83758176	-	n283558	AK138061	Mus musculus 16 days neonate thymus cDNA, RIKEN full-length enriched library, clone:A130081G09 product:unclassifiable, full insert sequence.	mRNAlike lncRNA	1	intronic
8002242	chr3	103552036	103554988	-	n277173	AK046234	Mus musculus adult male corpora quadrigemina cDNA, RIKEN full-length enriched library, clone:B230358J15 product:homeodomain interacting protein kinase 1, full insert sequence.	mRNAlike lncRNA	2	intronic
8002192	chr12	3610792	3613090	+	n268792	AK086992	Mus musculus 0 day neonate lung cDNA, RIKEN full-length enriched library, clone:E030018L16 product:unclassifiable, full insert sequence.	mRNAlike lncRNA	2	intronic
8001667	chr4	134478030	134479336	-	n287480	AK033299	Mus musculus 15 days embryo male testis cDNA, RIKEN full-length enriched library, clone:8030487P14 product:unclassifiable, full insert sequence.	mRNAlike lncRNA	1	close
8013787	chr5	81601658	81604288	+	n286785	AK136774	Mus musculus adult male diencephalon cDNA, RIKEN full-length enriched library, clone:9330010A05 product:unclassifiable, full insert sequence.	mRNAlike lncRNA	1	intronic
8021806	chr8	72925240	72928236	-	n275295	AK048204	Mus musculus 16 days embryo head cDNA, RIKEN full-length enriched library, clone:C130040G12 product:unclassifiable, full insert sequence.	mRNAlike lncRNA	2	intronic
8026644	chr17	27682659	27684281	-	n264599	AK144595	Mus musculus lung RCB-0558 LLC cDNA, RIKEN full-length enriched library, clone:G730007A03 product:unclassifiable, full insert sequence.	mRNAlike lncRNA	1	intergenic
8010757	chr4	142692591	142696234	-	n290388	AK020017	Mus musculus adult male thymus cDNA, RIKEN full-length enriched library, clone:5830426C09 product:unclassifiable, full insert sequence.	mRNAlike lncRNA	2	intergenic
8029694	chr1	151257852	151259309	-	n279299	AK043318	Mus musculus 7 days neonate cerebellum cDNA, RIKEN full-length enriched library, clone:A730084L21 product:unclassifiable, full insert sequence.	mRNAlike lncRNA	2	intergenic
8005844	chr16	92309102	92312711	-	n296557	AK006730	Mus musculus adult male testis cDNA, RIKEN full-length enriched library, clone:1700048M11 product:unclassifiable, full insert sequence.	mRNAlike lncRNA	2	antisense(intronic)
8026992	chr5	123843689	123847939	-	n281477	AK040553	Mus musculus 0 day neonate thymus cDNA, RIKEN full-length enriched library, clone:A430106F14 product:unclassifiable, full insert sequence.	mRNAlike lncRNA	2	antisense(intronic)
8008564	chr10	127609690	127611259	-	n267922	AK054028	Mus musculus 2 days pregnant adult female oviduct cDNA, RIKEN full-length enriched library, clone:E230013B21 product:unclassifiable, full insert sequence.	mRNAlike lncRNA	1	intronic
8026116	chr17	84533372	84539181	-	n281850	AK040143	Mus musculus 0 day neonate thymus cDNA, RIKEN full-length enriched library, clone:A430069K07 product:unclassifiable, full insert sequence.	mRNAlike lncRNA	3	intergenic
8026657	chr17	15768751	15778068	+	n291479	AK016599	Mus musculus adult male testis cDNA, RIKEN full-length enriched library, clone:4933401D09 product:unclassifiable, full insert sequence.	mRNAlike lncRNA	4	intergenic
8027751	chr6	38482578	38483882	+	n280799	AK041305	Mus musculus adult male aorta and vein cDNA, RIKEN full-length enriched library, clone:A530098G16 product:unclassifiable, full insert sequence.	mRNAlike lncRNA	1	intronic
8023711	chr14	71087858	71090022	-	n287323	AK033408	Mus musculus 16 days embryo lung cDNA, RIKEN full-length enriched library, clone:8430440E09 product:RAN binding protein 16, full insert sequence.	mRNAlike lncRNA	2	sense
8006020	chr1	91547103	91580485	-	n291961,n414098,n292555,n296341	AK016229,AK029704,AK007030,NR_015540.1	Mus musculus adult male testis cDNA, RIKEN full-length enriched library, clone:4930565K10 product:unclassifiable, full insert sequence.,Mus musculus adult male testis cDNA, RIKEN full-length enriched library, clone:4930484E23 product:weakly similar to AT2G27390 PROTEIN [Arabidopsis thaliana], full insert sequence.,Mus musculus adult male testis cDNA, RIKEN full-length enriched library, clone:1700…	mRNAlike lncRNA,lncRNA	7	antisense(intronic)
8000103	chr14	56568645	56571208	-	n414496	NR_028284.1		lncRNA	3	antisense(intronic)
8027824	chr8	23509192	23510063	+	n296058	AK007460	Mus musculus 10 day old male pancreas cDNA, RIKEN full-length enriched library, clone:1810012K16 product:unclassifiable, full insert sequence.	mRNAlike lncRNA	3	close
8023859	chr4	116791822	116798330	-	n414172,n285538	AK020599,NR_024078.1	Mus musculus adult male urinary bladder cDNA, RIKEN full-length enriched library, clone:9530048O09 product:unclassifiable, full insert sequence.,	mRNAlike lncRNA,lncRNA	1	intergenic, sense
8003114	chr14	8856670	8857415	+	n264002	AK158672	Mus musculus visual cortex cDNA, RIKEN full-length enriched library, clone:K230049M04 product:unclassifiable, full insert sequence.	mRNAlike lncRNA	1	intronic
8022980	chr16	78489924	78493200	-	n269009	AK086743	Mus musculus 15 days embryo head cDNA, RIKEN full-length enriched library, clone:D930049D01 product:unclassifiable, full insert sequence.	mRNAlike lncRNA	2	intergenic
8025487	chr8	92883601	92885654	+	n293079	AK019563	Mus musculus adult male testis cDNA, RIKEN full-length enriched library, clone:4930405E02 product:unclassifiable, full insert sequence.	mRNAlike lncRNA	3	intergenic
8018144	chr18	62614961	62616960	+	n285531	AK035446	Mus musculus adult male urinary bladder cDNA, RIKEN full-length enriched library, clone:9530049M03 product:unclassifiable, full insert sequence.	mRNAlike lncRNA	1	intronic
8013810	chr13	46900034	46903700	-	n284877,n272361	AK051182,AK079388	Mus musculus 12 days embryo spinal ganglion cDNA, RIKEN full-length enriched library, clone:D130012G24 product:unclassifiable, full insert sequence.,Mus musculus 16 days neonate cerebellum cDNA, RIKEN full-length enriched library, clone:9630058E24 product:unclassifiable, full insert sequence.	mRNAlike lncRNA	3	intronic
8001678	chr4	45962266	45963642	+	n284691	AK137596	Mus musculus adult male bone cDNA, RIKEN full-length enriched library, clone:9830163L10 product:unclassifiable, full insert sequence.	mRNAlike lncRNA	1	intronic
8013325	chr16	56048450	56077249	+	n278151,n281692	AK139885,AK040314	Mus musculus 2 cells egg cDNA, RIKEN full-length enriched library, clone:B020031O10 product:unclassifiable, full insert sequence.,Mus musculus 0 day neonate thymus cDNA, RIKEN full-length enriched library, clone:A430085P12 product:unclassifiable, full insert sequence.	mRNAlike lncRNA	5	sense
8007779	chr15	102420751	102424035	-	n284957	AK137400	Mus musculus 16 days neonate cerebellum cDNA, RIKEN full-length enriched library, clone:9630045N16 product:unclassifiable, full insert sequence.	mRNAlike lncRNA	2	intronic
8015457	chr8	98895624	98927762	-	n289373	AK134720	Mus musculus adult male medulla oblongata cDNA, RIKEN full-length enriched library, clone:6330536B20 product:unclassifiable, full insert sequence.	mRNAlike lncRNA	3	intergenic
8011521	chr7	144112623	144115175	-	n263533	AK157434	Mus musculus activated spleen cDNA, RIKEN full-length enriched library, clone:F830216E01 product:unclassifiable, full insert sequence.	mRNAlike lncRNA	1	antisense(intronic)
8019605	chr4	133685777	133688557	-	n264249	AK167665	Mus musculus 11 days pregnant adult female placenta cDNA, RIKEN full-length enriched library, clone:I530027L22 product:unclassifiable, full insert sequence.	mRNAlike lncRNA	1	sense
8006605	chr12	5015692	5019255	+	n274361	AK141080	Mus musculus 0 day neonate cerebellum cDNA, RIKEN full-length enriched library, clone:C230039J20 product:unclassifiable, full insert sequence.	mRNAlike lncRNA	1	intronic
8000666	chr11	77041378	77043234	+	n276415,n276428	AK140603,AK047264	Mus musculus 10 days neonate cerebellum cDNA, RIKEN full-length enriched library, clone:B930045O04 product:unclassifiable, full insert sequence.,Mus musculus 10 days neonate cerebellum cDNA, RIKEN full-length enriched library, clone:B930044A18 product:unclassifiable, full insert sequence.	mRNAlike lncRNA	2	intronic
8018938	chr3	107111312	107114568	-	n278001	AK045025	Mus musculus 9.5 days embryo parthenogenote cDNA, RIKEN full-length enriched library, clone:B130020G16 product:unclassifiable, full insert sequence.	mRNAlike lncRNA	1	antisense(exonic)
8006333	chr7	108433866	108437136	-	n267910	AK087580	Mus musculus 2 days pregnant adult female oviduct cDNA, RIKEN full-length enriched library, clone:E230014A17 product:unclassifiable, full insert sequence.	mRNAlike lncRNA	2	extension
8021940	chr2	76920957	76921895	-	n271419	AK084375	Mus musculus 12 days embryo eyeball cDNA, RIKEN full-length enriched library, clone:D230034E12 product:unclassifiable, full insert sequence.	mRNAlike lncRNA	2	intronic
8002718	chr4	34969050	34972239	-	n272859	AK141664	Mus musculus 9 days embryo whole body cDNA, RIKEN full-length enriched library, clone:D030016N20 product:unclassifiable, full insert sequence.	mRNAlike lncRNA	1	intronic
8015200	chr13	49051280	49055003	-	n277066	AK140278	Mus musculus adult male corpora quadrigemina cDNA, RIKEN full-length enriched library, clone:B230379B04 product:unclassifiable, full insert sequence.	mRNAlike lncRNA	1	intronic
8014799	chr8	4612440	4612816	+	n272802	AK083463	Mus musculus 9 days embryo whole body cDNA, RIKEN full-length enriched library, clone:D030021L14 product:unclassifiable, full insert sequence.	mRNAlike lncRNA	1	intergenic
8020765	chr13	51295452	51298306	-	n291524	AK077055	Mus musculus adult male testis cDNA, RIKEN full-length enriched library, clone:4932439K17 product:histone gene complex 2, full insert sequence.	mRNAlike lncRNA	2	sense
8012220	chr5	21758718	21759782	-	n269051	AK086690	Mus musculus 15 days embryo head cDNA, RIKEN full-length enriched library, clone:D930046A01 product:unclassifiable, full insert sequence.	mRNAlike lncRNA	1	intronic
8027155	chr7	152080464	152083366	-	n272921	AK050685	Mus musculus 9 days embryo whole body cDNA, RIKEN full-length enriched library, clone:D030003J18 product:fibroblast growth factor 15, full insert sequence.	mRNAlike lncRNA	2	antisense(exonic)
8001188	chr2	20847523	20850199	-	n293617	AK029152	Mus musculus 10 days neonate skin cDNA, RIKEN full-length enriched library, clone:4732497P06 product:unclassifiable, full insert sequence.	mRNAlike lncRNA	1	intronic
8013609	chr8	111475388	111477169	+	n287920	AK162078	Mus musculus in vitro fertilized eggs cDNA, RIKEN full-length enriched library, clone:7420404A09 product:unclassifiable, full insert sequence.	mRNAlike lncRNA	1	sense
8020349	chr10	11487632	11488418	+	n267970	AK053943	Mus musculus 2 days pregnant adult female oviduct cDNA, RIKEN full-length enriched library, clone:E230004P03 product:unclassifiable, full insert sequence.	mRNAlike lncRNA	1	intergenic
8007716	chr17	32952399	32956296	-	n288336	AK148571	Mus musculus 2 days neonate sympathetic ganglion cDNA, RIKEN full-length enriched library, clone:7120409I19 product:unclassifiable, full insert sequence.	mRNAlike lncRNA	1	sense
8019907	chr4	105276685	105277331	+	n265281	AK157543	Mus musculus activated spleen cDNA, RIKEN full-length enriched library, clone:F830222B19 product:unclassifiable, full insert sequence.	mRNAlike lncRNA	1	intergenic
8008457	chr8	60788307	60789316	-	n288148	AK148932	Mus musculus 2 days neonate sympathetic ganglion cDNA, RIKEN full-length enriched library, clone:7120464J01 product:unclassifiable, full insert sequence.	mRNAlike lncRNA	1	intronic
8017525	chrX	159477820	159481648	+	n286484	AK034281	Mus musculus adult male diencephalon cDNA, RIKEN full-length enriched library, clone:9330171K22 product:unclassifiable, full insert sequence.	mRNAlike lncRNA	2	intergenic
8027163	chr3	10022310	10025539	-	n287695	AK078702	Mus musculus adult male eyeball cDNA, RIKEN full-length enriched library, clone:7530416G13 product:unclassifiable, full insert sequence.	mRNAlike lncRNA	2	intergenic
8023700	chr1	84836439	84839403	+	n285049	AK036072	Mus musculus 16 days neonate cerebellum cDNA, RIKEN full-length enriched library, clone:9630032H08 product:unclassifiable, full insert sequence.	mRNAlike lncRNA	2	sense
8023059	chr6	47251900	47252327	+	n277108	AK140256	Mus musculus adult male corpora quadrigemina cDNA, RIKEN full-length enriched library, clone:B230371O04 product:unclassifiable, full insert sequence.	mRNAlike lncRNA	2	extension
8029658	chr14	29140893	29141772	+	n276850	AK046744	Mus musculus adult male cortex cDNA, RIKEN full-length enriched library, clone:B530045P06 product:unclassifiable, full insert sequence.	mRNAlike lncRNA	1	intronic
8005221	chr8	111261492	111266700	+	n267941,n269437	AK053988,AK142804	Mus musculus 2 days pregnant adult female oviduct cDNA, RIKEN full-length enriched library, clone:E230011A12 product:unclassifiable, full insert sequence.,Mus musculus 15 days embryo head cDNA, RIKEN full-length enriched library, clone:D930018D02 product:unclassifiable, full insert sequence.	mRNAlike lncRNA	3	intronic
8015837	chr17	79977932	80011816	+	n270680	AK085058	Mus musculus 13 days embryo lung cDNA, RIKEN full-length enriched library, clone:D430031C23 product:unclassifiable, full insert sequence.	mRNAlike lncRNA	2	intergenic
8015099	chr3	40594964	40596566	-	n294100	AK132132	Mus musculus 13 days embryo head cDNA, RIKEN full-length enriched library, clone:3110089B20 product:unclassifiable, full insert sequence.	mRNAlike lncRNA	1	antisense(exonic)
8007490	chr13	113040864	113042044	-	n276222	AK081048	Mus musculus 10 days neonate cerebellum cDNA, RIKEN full-length enriched library, clone:B930074M03 product:unclassifiable, full insert sequence.	mRNAlike lncRNA	1	intergenic
8003662	chr4	115146394	115171681	+	n287927,n287775	AK136091,AK135671	Mus musculus in vitro fertilized eggs cDNA, RIKEN full-length enriched library, clone:7420455A22 product:unclassifiable, full insert sequence.,Mus musculus in vitro fertilized eggs cDNA, RIKEN full-length enriched library, clone:7420402G03 product:unclassifiable, full insert sequence.	mRNAlike lncRNA	5	intergenic
8012159	chr1	47490667	47492609	-	n272652	AK083564	Mus musculus 9 days embryo whole body cDNA, RIKEN full-length enriched library, clone:D030046C23 product:unclassifiable, full insert sequence.	mRNAlike lncRNA	2	intergenic
8020263	chr7	105360496	105362810	-	n278423	AK044661	Mus musculus adult retina cDNA, RIKEN full-length enriched library, clone:A930030L01 product:inferred: RIKEN cDNA 1110057L18 gene, full insert sequence.	mRNAlike lncRNA	1	sense
8017434	chr19	4777314	4779081	-	n281943	AK138764	Mus musculus 0 day neonate thymus cDNA, RIKEN full-length enriched library, clone:A430056F21 product:unclassifiable, full insert sequence.	mRNAlike lncRNA	2	intergenic
8005004	chr5	19458455	19460001	+	n288429	AK135512	Mus musculus 12 days embryo female mullerian duct includes surrounding region cDNA, RIKEN full-length enriched library, clone:6820440K04 product:unclassifiable, full insert sequence.	mRNAlike lncRNA	1	intronic
8002584	chr16	24706121	24707668	+	n285917	AK035062	Mus musculus 12 days embryo embryonic body between diaphragm region and neck cDNA, RIKEN full-length enriched library, clone:9430081F24 product:unclassifiable, full insert sequence.	mRNAlike lncRNA	1	intronic
8009975	chr4	138932463	138936297	-	n266416,n294944	AK155929,AK012249	Mus musculus activated spleen cDNA, RIKEN full-length enriched library, clone:F830001C17 product:unclassifiable, full insert sequence.,Mus musculus 11 days embryo whole body cDNA, RIKEN full-length enriched library, clone:2700016F22 product:unclassifiable, full insert sequence.	mRNAlike lncRNA	3	antisense(exonic), antisense(intronic)
8003468	chr17	71560669	71564936	+	n286666	AK033959	Mus musculus adult male diencephalon cDNA, RIKEN full-length enriched library, clone:9330128J06 product:lipin 2, full insert sequence.	mRNAlike lncRNA	1	intronic
8003623	chr4	102963563	102984437	+	n292691	AK015480	Mus musculus adult male testis cDNA, RIKEN full-length enriched library, clone:4930456L15 product:unclassifiable, full insert sequence.	mRNAlike lncRNA	4	close
8014848	chr7	106324965	106327638	-	n281209	AK040890	Mus musculus adult male aorta and vein cDNA, RIKEN full-length enriched library, clone:A530039D07 product:unclassifiable, full insert sequence.	mRNAlike lncRNA	2	intronic
8029056	chr15	62942019	62974660	-	n281661	AK138837	Mus musculus 0 day neonate thymus cDNA, RIKEN full-length enriched library, clone:A430088N19 product:unclassifiable, full insert sequence.	mRNAlike lncRNA	4	intergenic
8020847	chr4	117226071	117227272	+	n279316	AK043306	Mus musculus 7 days neonate cerebellum cDNA, RIKEN full-length enriched library, clone:A730082O14 product:unclassifiable, full insert sequence.	mRNAlike lncRNA	2	intronic
8009802	chr4	39345077	39397282	-	n291563	AK133305	Mus musculus adult male testis cDNA, RIKEN full-length enriched library, clone:4932431P10 product:unclassifiable, full insert sequence.	mRNAlike lncRNA	7	close
8019705	chr8	74784228	74786358	+	n282621	AK039345	Mus musculus adult male spinal cord cDNA, RIKEN full-length enriched library, clone:A330028M20 product:cytosolic 5' nucleotidase, type 1A, full insert sequence.	mRNAlike lncRNA	1	intergenic
8009951	chr18	57095913	57100172	+	n415282	NR_033455.1		lncRNA	1	intergenic
8006845	chr17	10517466	10522172	+	n296218	AK007157	Mus musculus adult male testis cDNA, RIKEN full-length enriched library, clone:1700110C19 product:unclassifiable, full insert sequence.	mRNAlike lncRNA	3	intergenic
8026238	chr5	144031744	144034188	+	n282777	AK039135	Mus musculus adult male hypothalamus cDNA, RIKEN full-length enriched library, clone:A230101I21 product:unclassifiable, full insert sequence.	mRNAlike lncRNA	1	close
8015549	chr3	144186192	144186965	-	n267713	AK087677	Mus musculus 2 days pregnant adult female ovary cDNA, RIKEN full-length enriched library, clone:E330003L20 product:unclassifiable, full insert sequence.	mRNAlike lncRNA	1	intronic
8002179	chr11	113526920	113530981	-	n276770	AK046857	Mus musculus 10 days neonate medulla oblongata cDNA, RIKEN full-length enriched library, clone:B830032D06 product:unclassifiable, full insert sequence.	mRNAlike lncRNA	1	intronic
8023453	chr13	84492983	84495462	+	n279430	AK043197	Mus musculus 7 days neonate cerebellum cDNA, RIKEN full-length enriched library, clone:A730068H22 product:unclassifiable, full insert sequence.	mRNAlike lncRNA	1	intergenic
8011324	chr13	101590504	101594504	-	n272007	AK051654	Mus musculus 12 days embryo spinal ganglion cDNA, RIKEN full-length enriched library, clone:D130062D18 product:unclassifiable, full insert sequence.	mRNAlike lncRNA	2	intronic
8002444	chr3	95824506	95827124	-	n288127	AK148982	Mus musculus 2 days neonate sympathetic ganglion cDNA, RIKEN full-length enriched library, clone:7120470P14 product:unclassifiable, full insert sequence.	mRNAlike lncRNA	2	intronic
8023333	chr19	21905940	21908246	-	n288897	AK135120	Mus musculus adult male olfactory brain cDNA, RIKEN full-length enriched library, clone:6430630K12 product:unclassifiable, full insert sequence.	mRNAlike lncRNA	2	antisense(exonic)
8011730	chr19	47890301	47910571	-	n343657	-		lincRNA	1	sense
8000175	chr10	84085036	84087723	+	n285467	AK035522	Mus musculus adult male urinary bladder cDNA, RIKEN full-length enriched library, clone:9530060O09 product:unclassifiable, full insert sequence.	mRNAlike lncRNA	1	intronic
8022291	chr7	86067139	86068772	-	n270066	AK052791	Mus musculus 10 days lactation, adult female mammary gland cDNA, RIKEN full-length enriched library, clone:D730004C16 product:unclassifiable, full insert sequence.	mRNAlike lncRNA	1	intergenic
8019540	chr2	166818145	166821739	-	n290475,n280504	AK041781,AK030788	Mus musculus 3 days neonate thymus cDNA, RIKEN full-length enriched library, clone:A630036L16 product:staufen (RNA binding protein) homolog 1 (Drosophila), full insert sequence.,Mus musculus adult male thymus cDNA, RIKEN full-length enriched library, clone:5830401L18 product:unclassifiable, full insert sequence.	mRNAlike lncRNA	3	sense
8013369	chr1	157882854	157884107	+	n279614	AK042984	Mus musculus 7 days neonate cerebellum cDNA, RIKEN full-length enriched library, clone:A730045E23 product:unclassifiable, full insert sequence.	mRNAlike lncRNA	2	sense
8002867	chr2	6843747	6849768	-	n293674,n414366,n289142,n291133	AK032294,AK019879,AK028985,NR_027890.1	Mus musculus adult male olfactory brain cDNA, RIKEN full-length enriched library, clone:6430517B19 product:unclassifiable, full insert sequence.,Mus musculus 11 days pregnant adult female ovary and uterus cDNA, RIKEN full-length enriched library, clone:5031426D15 product:unclassifiable, full insert sequence.,Mus musculus 10 days neonate skin cDNA, RIKEN full-length enriched library, clone:4732478…	mRNAlike lncRNA,lncRNA	5	intronic
8025867	chr12	74137915	74142780	-	n269110,n272184	AK142897,AK051386	Mus musculus 15 days embryo head cDNA, RIKEN full-length enriched library, clone:D930041O15 product:unclassifiable, full insert sequence.,Mus musculus 12 days embryo spinal ganglion cDNA, RIKEN full-length enriched library, clone:D130045D15 product:unclassifiable, full insert sequence.	mRNAlike lncRNA	3	extension, intergenic
8020608	chr8	93417053	93418537	+	n285454	AK035539	Mus musculus adult male urinary bladder cDNA, RIKEN full-length enriched library, clone:9530063H07 product:unclassifiable, full insert sequence.	mRNAlike lncRNA	2	intronic
8000799	chr12	107680862	107685873	-	n296155	AK007234	Mus musculus adult male testis cDNA, RIKEN full-length enriched library, clone:1700121N20 product:unclassifiable, full insert sequence.	mRNAlike lncRNA	4	intergenic
8015605	chr10	66467822	66504074	+	n286868	AK079018	Mus musculus adult male epididymis cDNA, RIKEN full-length enriched library, clone:9230111L11 product:unclassifiable, full insert sequence.	mRNAlike lncRNA	7	antisense(intronic)
8006916	chr12	16994410	16996893	+	n264157,n266591	AK153280,AK089382	Mus musculus bone marrow macrophage cDNA, RIKEN full-length enriched library, clone:I830134H11 product:unclassifiable, full insert sequence.,Mus musculus B6-derived CD11 +ve dendritic cells cDNA, RIKEN full-length enriched library, clone:F730018E15 product:unclassifiable, full insert sequence.	mRNAlike lncRNA	2	sense, antisense(exonic)
8018562	chr3	89905485	89908448	+	n267851	AK054124	Mus musculus 2 days pregnant adult female oviduct cDNA, RIKEN full-length enriched library, clone:E230021L20 product:unclassifiable, full insert sequence.	mRNAlike lncRNA	2	intronic
8029050	chr4	97535277	97536773	+	n293343	AK029447	Mus musculus 0 day neonate head cDNA, RIKEN full-length enriched library, clone:4833438L20 product:unclassifiable, full insert sequence.	mRNAlike lncRNA	2	intronic
8013883	chr7	52537858	52540633	+	n296619	AK006640	Mus musculus adult male testis cDNA, RIKEN full-length enriched library, clone:1700039E15 product:unclassifiable, full insert sequence.	mRNAlike lncRNA	2	sense
8028729	chr8	19300676	19304794	+	n413874	NR_002881.2		lncRNA	1	intergenic
8024551	chr19	22851310	22852814	+	n294558	AK013544	Mus musculus adult male hippocampus cDNA, RIKEN full-length enriched library, clone:2900017F05 product:unclassifiable, full insert sequence.	mRNAlike lncRNA	1	intronic
8015691	chr8	61081401	61083391	-	n267863	AK054109	Mus musculus 2 days pregnant adult female oviduct cDNA, RIKEN full-length enriched library, clone:E230019P22 product:unclassifiable, full insert sequence.	mRNAlike lncRNA	2	intronic
8010055	chr3	104303242	104305530	-	n281192	AK040901	Mus musculus adult male aorta and vein cDNA, RIKEN full-length enriched library, clone:A530041M06 product:unclassifiable, full insert sequence.	mRNAlike lncRNA	1	intronic
8003191	chr6	45153808	45157489	+	n289042	AK032434	Mus musculus adult male olfactory brain cDNA, RIKEN full-length enriched library, clone:6430545F13 product:unclassifiable, full insert sequence.	mRNAlike lncRNA	2	intronic
8023784	chr2	27880936	27885957	-	n411906	-		lncRNA	2	antisense(intronic)
8008808	chrX	18734106	18744367	-	n422780,n266900	AK154280	Mus musculus NOD-derived CD11c +ve dendritic cells cDNA, RIKEN full-length enriched library, clone:F630014I20 product:unclassifiable, full insert sequence.,	mRNAlike lncRNA,lncRNA	4	intergenic
8007332	chr15	82813299	82819564	+	n276481	AK140580	Mus musculus 10 days neonate cerebellum cDNA, RIKEN full-length enriched library, clone:B930033I04 product:unclassifiable, full insert sequence.	mRNAlike lncRNA	2	intergenic
8028968	chr9	70420180	70421261	+	n289501	AK031859	Mus musculus adult male medulla oblongata cDNA, RIKEN full-length enriched library, clone:6330420C13 product:unclassifiable, full insert sequence.	mRNAlike lncRNA	1	intronic
8010504	chr9	37475697	37476775	-	n293458	AK014690	Mus musculus 0 day neonate head cDNA, RIKEN full-length enriched library, clone:4833413G11 product:RIKEN cDNA 4833413G11 gene, full insert sequence.	mRNAlike lncRNA	1	sense
8018106	chr11	49495447	49495855	-	n279568	AK043052	Mus musculus 7 days neonate cerebellum cDNA, RIKEN full-length enriched library, clone:A730051E03 product:unclassifiable, full insert sequence.	mRNAlike lncRNA	1	sense
8017704	chr2	129008217	129009683	-	n281341	AK079941	Mus musculus adult male aorta and vein cDNA, RIKEN full-length enriched library, clone:A530017N12 product:unclassifiable, full insert sequence.	mRNAlike lncRNA	3	intergenic
8003200	chr1	136687203	136688947	-	n283723	AK037956	Mus musculus 16 days neonate thymus cDNA, RIKEN full-length enriched library, clone:A130067D08 product:unclassifiable, full insert sequence.	mRNAlike lncRNA	1	intronic
8028334	chr19	31536966	31539122	-	n271457	AK051982	Mus musculus 12 days embryo eyeball cDNA, RIKEN full-length enriched library, clone:D230030K07 product:unclassifiable, full insert sequence.	mRNAlike lncRNA	1	intronic
8022037	chr9	49562527	49566622	-	n275270	AK048234	Mus musculus 16 days embryo head cDNA, RIKEN full-length enriched library, clone:C130041P16 product:unclassifiable, full insert sequence.	mRNAlike lncRNA	2	intronic
8014253	chr14	52504550	52512714	+	n263540,n289110	AK172330,AK032357	Mus musculus activated spleen cDNA, RIKEN full-length enriched library, clone:F830201L11 product:unclassifiable, full insert sequence.,Mus musculus adult male olfactory brain cDNA, RIKEN full-length enriched library, clone:6430526E13 product:weakly similar to FALSE P73 TARGET PROTEIN [Homo sapiens], full insert sequence.	mRNAlike lncRNA	4	sense
8004607	chr17	6988837	6990654	+	n285947	AK035024	Mus musculus 12 days embryo embryonic body between diaphragm region and neck cDNA, RIKEN full-length enriched library, clone:9430074N12 product:unclassifiable, full insert sequence.	mRNAlike lncRNA	2	intergenic
8015621	chr1	134313030	134314575	-	n292776	AK132855	Mus musculus adult male testis cDNA, RIKEN full-length enriched library, clone:4930444A14 product:unclassifiable, full insert sequence.	mRNAlike lncRNA	2	antisense(intronic)
8013628	chr8	114063928	114066194	+	n267218,n284845	AK154039,AK036388	Mus musculus 2 days neonate thymus thymic cells cDNA, RIKEN full-length enriched library, clone:E430027A06 product:unclassifiable, full insert sequence.,Mus musculus adult male bone cDNA, RIKEN full-length enriched library, clone:9830004C11 product:unclassifiable, full insert sequence.	mRNAlike lncRNA	1	intronic
8012059	chr16	81290406	81293201	+	n288238	AK148758	Mus musculus 2 days neonate sympathetic ganglion cDNA, RIKEN full-length enriched library, clone:7120442M13 product:unclassifiable, full insert sequence.	mRNAlike lncRNA	2	intronic
8004831	chr6	8438794	8460430	-	n282391,n282050,n421227,n411921,n413292,n284374,n294602	AK039954,AK039608,AK037260,AK013449	Mus musculus 0 day neonate thymus cDNA, RIKEN full-length enriched library, clone:A430035B10 product:unclassifiable, full insert sequence.,Mus musculus adult male spinal cord cDNA, RIKEN full-length enriched library, clone:A330071G13 product:unclassifiable, full insert sequence.,Mus musculus 16 days neonate thymus cDNA, RIKEN full-length enriched library, clone:A130001I01 product:inferred: RIKEN …	mRNAlike lncRNA,lncRNA	17	antisense(exonic), antisense(intronic)
8020384	chr13	81229610	81231095	+	n281398	AK079919	Mus musculus adult male aorta and vein cDNA, RIKEN full-length enriched library, clone:A530004L12 product:unclassifiable, full insert sequence.	mRNAlike lncRNA	2	intergenic
8004639	chr14	104298700	104299857	+	n292387,n296691	AK015821,AK006476	Mus musculus adult male testis cDNA, RIKEN full-length enriched library, clone:4930518C04 product:unclassifiable, full insert sequence.,Mus musculus adult male testis cDNA, RIKEN full-length enriched library, clone:1700029A10 product:RIKEN cDNA 4930518C04 gene, full insert sequence.	mRNAlike lncRNA	2	intergenic
8011970	chr12	75373394	75375132	+	n291043	AK133571	Mus musculus adult male pituitary gland cDNA, RIKEN full-length enriched library, clone:5330406E07 product:unclassifiable, full insert sequence.	mRNAlike lncRNA	3	intergenic
8002829	chr15	26626184	26628300	-	n285844	AK035127	Mus musculus 12 days embryo embryonic body between diaphragm region and neck cDNA, RIKEN full-length enriched library, clone:9430091N11 product:unclassifiable, full insert sequence.	mRNAlike lncRNA	2	intronic
8002743	chr3	94641634	94670424	+	n269668,n280808	AK086062,AK041282	Mus musculus 15 days embryo head cDNA, RIKEN full-length enriched library, clone:D930001P15 product:KIAA0461/245 PROTEIN (FRAGMENT) homolog [Homo sapiens], full insert sequence.,Mus musculus adult male aorta and vein cDNA, RIKEN full-length enriched library, clone:A530096O15 product:unclassifiable, full insert sequence.	mRNAlike lncRNA	4	sense
8029520	chr14	52923294	52924348	-	n289758	AK134413	Mus musculus 13 days embryo male testis cDNA, RIKEN full-length enriched library, clone:6030473D20 product:unclassifiable, full insert sequence.	mRNAlike lncRNA	1	intronic
8020863	chr10	127844110	127845687	-	n281737	AK163024	Mus musculus 0 day neonate thymus cDNA, RIKEN full-length enriched library, clone:A430081G07 product:unclassifiable, full insert sequence.	mRNAlike lncRNA	2	sense
8000024	chr9	64556478	64563052	-	n269144,n288177,n288242	AK142890,AK148874,AK148746	Mus musculus 15 days embryo head cDNA, RIKEN full-length enriched library, clone:D930038P19 product:unclassifiable, full insert sequence.,Mus musculus 2 days neonate sympathetic ganglion cDNA, RIKEN full-length enriched library, clone:7120458A10 product:unclassifiable, full insert sequence.,Mus musculus 2 days neonate sympathetic ganglion cDNA, RIKEN full-length enriched library, clone:7120442D10…	mRNAlike lncRNA	4	antisense(exonic), intergenic, extension
8002104	chr16	97661769	97664542	+	n286615	AK034059	Mus musculus adult male diencephalon cDNA, RIKEN full-length enriched library, clone:9330152H20 product:unclassifiable, full insert sequence.	mRNAlike lncRNA	2	intergenic
8026232	chr2	51276569	51293420	-	n296495	AK006824	Mus musculus adult male testis cDNA, RIKEN full-length enriched library, clone:1700057H21 product:unclassifiable, full insert sequence.	mRNAlike lncRNA	2	intergenic
8000876	chr2	57088637	57090919	-	n412822,n273113,n413626	AK050290,XR_104686.1	Mus musculus adult male liver tumor cDNA, RIKEN full-length enriched library, clone:C730034K11 product:unclassifiable, full insert sequence.,	mRNAlike lncRNA,lncRNA	4	antisense(exonic)
8010545	chr6	39112370	39114128	+	n267955	AK053963	Mus musculus 2 days pregnant adult female oviduct cDNA, RIKEN full-length enriched library, clone:E230007O21 product:unclassifiable, full insert sequence.	mRNAlike lncRNA	1	antisense(intronic)
8000415	chr3	86166408	86167501	-	n287255	AK020251	Mus musculus adult male colon cDNA, RIKEN full-length enriched library, clone:9030218A15 product:unclassifiable, full insert sequence.	mRNAlike lncRNA	1	antisense(intronic)
8018466	chr8	88247803	88251609	-	n267740	AK054232	Mus musculus 2 days pregnant adult female oviduct cDNA, RIKEN full-length enriched library, clone:E230037M14 product:unclassifiable, full insert sequence.	mRNAlike lncRNA	2	sense
8009292	chr8	128675489	128678780	+	n276536	AK081009	Mus musculus 10 days neonate cerebellum cDNA, RIKEN full-length enriched library, clone:B930025I16 product:unclassifiable, full insert sequence.	mRNAlike lncRNA	2	intergenic
8015313	chr14	60259286	60260382	-	n276750	AK140466	Mus musculus 10 days neonate medulla oblongata cDNA, RIKEN full-length enriched library, clone:B830048B17 product:unclassifiable, full insert sequence.	mRNAlike lncRNA	1	intergenic
8009757	chr16	65941233	65945264	+	n264394	AK145327	Mus musculus 5 days embryo whole body cDNA, RIKEN full-length enriched library, clone:I0C0008A13 product:unclassifiable, full insert sequence.	mRNAlike lncRNA	2	intergenic
8024221	chr18	68372719	68374668	+	n281412	AK040630	Mus musculus 0 day neonate thymus cDNA, RIKEN full-length enriched library, clone:A430110L11 product:unclassifiable, full insert sequence.	mRNAlike lncRNA	1	intronic
8009832	chr3	41967786	41971560	+	n281159	AK080014	Mus musculus adult male aorta and vein cDNA, RIKEN full-length enriched library, clone:A530047B01 product:unclassifiable, full insert sequence.	mRNAlike lncRNA	2	intergenic
8005942	chr3	23970703	23972056	-	n281248	AK138957	Mus musculus adult male aorta and vein cDNA, RIKEN full-length enriched library, clone:A530029K17 product:unclassifiable, full insert sequence.	mRNAlike lncRNA	1	intergenic
8022595	chr2	3349139	3349418	+	n419611	-		lncRNA	1	intronic
8017546	chr4	15884126	15885314	-	n270589	AK085134	Mus musculus 13 days embryo lung cDNA, RIKEN full-length enriched library, clone:D430042D16 product:unclassifiable, full insert sequence.	mRNAlike lncRNA	2	antisense(intronic)
8012504	chr4	102664426	102665605	+	n281731	AK040270	Mus musculus 0 day neonate thymus cDNA, RIKEN full-length enriched library, clone:A430081P19 product:unclassifiable, full insert sequence.	mRNAlike lncRNA	1	sense
8010249	chr3	51688197	51691711	-	n271971	AK051692	Mus musculus 12 days embryo spinal ganglion cDNA, RIKEN full-length enriched library, clone:D130065O19 product:unclassifiable, full insert sequence.	mRNAlike lncRNA	2	intronic
8016291	chr12	52986843	52989141	-	n287701	AK078692	Mus musculus adult male eyeball cDNA, RIKEN full-length enriched library, clone:7530414M05 product:unclassifiable, full insert sequence.	mRNAlike lncRNA	2	sense
8011273	chr5	130371637	130374115	+	n267732	AK143307	Mus musculus 2 days pregnant adult female ovary cDNA, RIKEN full-length enriched library, clone:E330001G02 product:unclassifiable, full insert sequence.	mRNAlike lncRNA	2	sense
8017982	chr9	104264161	104287361	+	n287663	AK033064	Mus musculus adult male eyeball cDNA, RIKEN full-length enriched library, clone:7530432C23 product:unclassifiable, full insert sequence.	mRNAlike lncRNA	3	intergenic
8016685	chr19	29102396	29105919	+	n267500,n275080	AK054477,AK081639	Mus musculus 2 days pregnant adult female ovary cDNA, RIKEN full-length enriched library, clone:E330029M15 product:unclassifiable, full insert sequence.,Mus musculus 16 days embryo head cDNA, RIKEN full-length enriched library, clone:C130058D15 product:inferred: Pro-Pol-dUTPase polyprotein {Mus musculus}, full insert sequence.	mRNAlike lncRNA	3	antisense(intronic)
8029622	chr7	35171600	35174180	-	n265090	AK158305	Mus musculus adult inner ear cDNA, RIKEN full-length enriched library, clone:F930102G08 product:unclassifiable, full insert sequence.	mRNAlike lncRNA	2	intronic
8020710	chr4	102071111	102072121	+	n277169	AK140228	Mus musculus adult male corpora quadrigemina cDNA, RIKEN full-length enriched library, clone:B230358P17 product:unclassifiable, full insert sequence.	mRNAlike lncRNA	1	intronic
8012616	chr6	72699106	72701908	-	n275467	AK047967	Mus musculus 16 days embryo head cDNA, RIKEN full-length enriched library, clone:C130025C13 product:unclassifiable, full insert sequence.	mRNAlike lncRNA	2	intronic
8006604	chr16	44965366	44966967	+	n276929	AK046631	Mus musculus 4 days neonate male adipose cDNA, RIKEN full-length enriched library, clone:B430212I16 product:inferred: RIKEN cDNA 4833409J19 gene, full insert sequence.	mRNAlike lncRNA	2	sense
8000080	chr2	27738444	27742572	-	n294707,n285892	AK035079,AK019269	Mus musculus 12 days embryo embryonic body between diaphragm region and neck cDNA, RIKEN full-length enriched library, clone:9430085C21 product:procollagen, type V, alpha 1, full insert sequence.,Mus musculus 10, 11 days embryo whole body cDNA, RIKEN full-length enriched library, clone:2810430I11 product:procollagen, type V, alpha 1, full insert sequence.	mRNAlike lncRNA	3	antisense(exonic)
8019018	chr12	81969694	81972356	+	n265612	AK172259	Mus musculus activated spleen cDNA, RIKEN full-length enriched library, clone:F830111D23 product:unclassifiable, full insert sequence.	mRNAlike lncRNA	1	intronic
8002021	chr8	129501941	129503338	-	n422353	-		lncRNA	2	intergenic
8024891	chr4	82140610	82143010	-	n286094,n288734	AK034813,AK078410	Mus musculus 12 days embryo embryonic body between diaphragm region and neck cDNA, RIKEN full-length enriched library, clone:9430042D23 product:unclassifiable, full insert sequence.,Mus musculus 12 days embryo male wolffian duct includes surrounding region cDNA, RIKEN full-length enriched library, clone:6720429L07 product:unclassifiable, full insert sequence.	mRNAlike lncRNA	1	sense
8014480	chr13	20593809	20595746	+	n287512	AK033260	Mus musculus 15 days embryo male testis cDNA, RIKEN full-length enriched library, clone:8030478E01 product:unclassifiable, full insert sequence.	mRNAlike lncRNA	2	intronic
8028110	chr4	87589228	87591661	-	n283539	AK038157	Mus musculus 16 days neonate thymus cDNA, RIKEN full-length enriched library, clone:A130083C04 product:unclassifiable, full insert sequence.	mRNAlike lncRNA	2	intronic
8026273	chr18	46723467	46726113	-	n293713	AK076363	Mus musculus 10 days neonate skin cDNA, RIKEN full-length enriched library, clone:4732467M08 product:unclassifiable, full insert sequence.	mRNAlike lncRNA	1	intronic
8025578	chr8	33924431	33927822	-	n269454	AK142800	Mus musculus 15 days embryo head cDNA, RIKEN full-length enriched library, clone:D930017E21 product:unclassifiable, full insert sequence.	mRNAlike lncRNA	1	intergenic
8018604	chr2	81906492	81908743	+	n286148	AK136997	Mus musculus 12 days embryo embryonic body between diaphragm region and neck cDNA, RIKEN full-length enriched library, clone:9430030G07 product:unclassifiable, full insert sequence.	mRNAlike lncRNA	1	intronic
8000929	chr15	34595026	34595807	-	n287242	AK018491	Mus musculus adult male colon cDNA, RIKEN full-length enriched library, clone:9030408N04 product:unclassifiable, full insert sequence.	mRNAlike lncRNA	1	intronic
8012817	chr3	133212275	133215042	+	n282173	AK079687	Mus musculus 0 day neonate thymus cDNA, RIKEN full-length enriched library, clone:A430015E16 product:unclassifiable, full insert sequence.	mRNAlike lncRNA	1	intergenic
8011941	chr19	46467822	46470256	-	n284417	AK037171	Mus musculus 6 days neonate skin cDNA, RIKEN full-length enriched library, clone:A030005C05 product:actin-related protein 1 homolog A (yeast), full insert sequence.	mRNAlike lncRNA	1	intronic
8021934	chr5	43967059	43969164	+	n293380	AK076499	Mus musculus 0 day neonate head cDNA, RIKEN full-length enriched library, clone:4833430A08 product:unclassifiable, full insert sequence.	mRNAlike lncRNA	1	intronic
8015001	chr16	40307070	40308718	+	n285088	AK036009	Mus musculus 16 days neonate cerebellum cDNA, RIKEN full-length enriched library, clone:9630026N07 product:unclassifiable, full insert sequence.	mRNAlike lncRNA	2	intergenic
8019139	chr3	26118782	26123132	-	n269531	AK142784	Mus musculus 15 days embryo head cDNA, RIKEN full-length enriched library, clone:D930011E20 product:unclassifiable, full insert sequence.	mRNAlike lncRNA	2	intergenic
8008625	chr13	43398667	43401377	+	n274355	AK082351	Mus musculus 0 day neonate cerebellum cDNA, RIKEN full-length enriched library, clone:C230040D14 product:unclassifiable, full insert sequence.	mRNAlike lncRNA	2	antisense(exonic)
8022338	chr7	17374365	17374674	+	n285692	AK020559	Mus musculus adult male urinary bladder cDNA, RIKEN full-length enriched library, clone:9530015I06 product:unclassifiable, full insert sequence.	mRNAlike lncRNA	1	intronic
8029779	chr12	32441609	32443986	+	n283273	AK038482	Mus musculus adult male hypothalamus cDNA, RIKEN full-length enriched library, clone:A230019I21 product:unclassifiable, full insert sequence.	mRNAlike lncRNA	2	intronic
8006569	chr12	50483645	50483985	+	n294404	AK013745	Mus musculus adult male hippocampus cDNA, RIKEN full-length enriched library, clone:2900064B05 product:unclassifiable, full insert sequence.	mRNAlike lncRNA	1	sense
8024109	chr11	61594846	61596851	-	n287982	AK135607	Mus musculus adult male adrenal gland cDNA, RIKEN full-length enriched library, clone:7330406M14 product:unclassifiable, full insert sequence.	mRNAlike lncRNA	1	sense
8016190	chr4	40202350	40205120	-	n264490,n271000	AK166200,AK084648	Mus musculus mammary gland RCB-0526 Jyg-MC(A) cDNA, RIKEN full-length enriched library, clone:G830014K11 product:unclassifiable, full insert sequence.,Mus musculus 13 days embryo heart cDNA, RIKEN full-length enriched library, clone:D330025I05 product:unclassifiable, full insert sequence.	mRNAlike lncRNA	3	intergenic
8004441	chr9	71744519	71747260	-	n267521	AK054451	Mus musculus 2 days pregnant adult female ovary cDNA, RIKEN full-length enriched library, clone:E330027D08 product:unclassifiable, full insert sequence.	mRNAlike lncRNA	1	intronic
8026235	chr10	42574673	42576489	-	n293242	AK014924	Mus musculus adult male testis cDNA, RIKEN full-length enriched library, clone:4921519G19 product:unclassifiable, full insert sequence.	mRNAlike lncRNA	1	intergenic
8020158	chr2	66181863	66182673	-	n263882	AK159058	Mus musculus visual cortex cDNA, RIKEN full-length enriched library, clone:K530046H05 product:unclassifiable, full insert sequence.	mRNAlike lncRNA	1	intronic
8017939	chr4	124482940	124484863	+	n273891	AK049085	Mus musculus 0 day neonate cerebellum cDNA, RIKEN full-length enriched library, clone:C230097L08 product:unclassifiable, full insert sequence.	mRNAlike lncRNA	1	intronic
8002233	chr8	14942954	14945055	+	n288665	AK032808	Mus musculus 12 days embryo male wolffian duct includes surrounding region cDNA, RIKEN full-length enriched library, clone:6720456G17 product:unclassifiable, full insert sequence.	mRNAlike lncRNA	2	intronic
8000481	chr16	40096026	40097242	+	n277744	AK020976	Mus musculus adult male corpora quadrigemina cDNA, RIKEN full-length enriched library, clone:B230114A03 product:unclassifiable, full insert sequence.	mRNAlike lncRNA	2	intergenic
8004969	chr1	121586089	121589076	-	n293555	AK029234	Mus musculus 0 day neonate head cDNA, RIKEN full-length enriched library, clone:4831434A16 product:unclassifiable, full insert sequence.	mRNAlike lncRNA	1	intronic
8002461	chr16	41608005	41611757	+	n274571	AK141029	Mus musculus 0 day neonate cerebellum cDNA, RIKEN full-length enriched library, clone:C230008B04 product:unclassifiable, full insert sequence.	mRNAlike lncRNA	1	intronic
8006507	chr13	47201786	47204887	+	n296719	AK006396	Mus musculus adult male testis cDNA, RIKEN full-length enriched library, clone:1700026N04 product:unclassifiable, full insert sequence.	mRNAlike lncRNA	2	close
8010103	chrX	166412332	166416849	-	n289668,n414685	AK134468,NR_029457.1	Mus musculus 11 days embryo head cDNA, RIKEN full-length enriched library, clone:6230404L02 product:unclassifiable, full insert sequence.,	mRNAlike lncRNA,lncRNA	4	antisense(exonic)
8024146	chrX	7245083	7248498	-	n294804	AK012816	Mus musculus 10, 11 days embryo whole body cDNA, RIKEN full-length enriched library, clone:2810026C21 product:proteolipid protein 2, full insert sequence.	mRNAlike lncRNA	1	sense
8016779	chr18	59985084	60024375	-	n278747	AK044087	Mus musculus 10 days neonate cortex cDNA, RIKEN full-length enriched library, clone:A830089B03 product:unclassifiable, full insert sequence.	mRNAlike lncRNA	7	intergenic
8016317	chr15	28784758	28787527	+	n266241	AK156107	Mus musculus activated spleen cDNA, RIKEN full-length enriched library, clone:F830008D24 product:unclassifiable, full insert sequence.	mRNAlike lncRNA	2	intergenic
8007251	chr13	103658070	103661840	-	n277722,n283963	AK140066,AK037690	Mus musculus adult male corpora quadrigemina cDNA, RIKEN full-length enriched library, clone:B230119H14 product:unclassifiable, full insert sequence.,Mus musculus 16 days neonate thymus cDNA, RIKEN full-length enriched library, clone:A130038C08 product:unclassifiable, full insert sequence.	mRNAlike lncRNA	1	intronic
8019436	chr11	81674174	81708084	+	n293547,n415975	AK029248,NR_038010.1	Mus musculus 0 day neonate head cDNA, RIKEN full-length enriched library, clone:4831440L02 product:RIKEN cDNA 5530401A14 gene, full insert sequence.,	mRNAlike lncRNA,lncRNA	1	sense
8019200	chr13	120060330	120067539	-	n343326	-		lincRNA	2	intergenic
8007141	chr10	28531847	28533240	+	n290261	AK030930	Mus musculus adult male thymus cDNA, RIKEN full-length enriched library, clone:5830462L07 product:unclassifiable, full insert sequence.	mRNAlike lncRNA	2	intronic
8022334	chr8	74661287	74664719	-	n277830	AK139980	Mus musculus adult male corpora quadrigemina cDNA, RIKEN full-length enriched library, clone:B230031O10 product:unclassifiable, full insert sequence.	mRNAlike lncRNA	3	antisense(exonic)
8023754	chr10	63372770	63378428	-	n284864,n277538,n279399	AK045666,AK043226,AK036358	Mus musculus adult male corpora quadrigemina cDNA, RIKEN full-length enriched library, clone:B230219N15 product:unclassifiable, full insert sequence.,Mus musculus 7 days neonate cerebellum cDNA, RIKEN full-length enriched library, clone:A730072F23 product:unclassifiable, full insert sequence.,Mus musculus 16 days neonate cerebellum cDNA, RIKEN full-length enriched library, clone:9630060H05 produc…	mRNAlike lncRNA	5	antisense(intronic)
8009396	chr3	60344722	60345896	+	n271471	AK084349	Mus musculus 12 days embryo eyeball cDNA, RIKEN full-length enriched library, clone:D230029C14 product:unclassifiable, full insert sequence.	mRNAlike lncRNA	1	intronic
8023201	chr11	74973132	74977946	+	n270368	AK052642	Mus musculus 0 day neonate kidney cDNA, RIKEN full-length enriched library, clone:D630011B02 product:hypothetical protein, full insert sequence.	mRNAlike lncRNA	1	sense
8018802	chr17	25480189	25482507	-	n415333,n281521	AK040500,NR_033521.1	Mus musculus 0 day neonate thymus cDNA, RIKEN full-length enriched library, clone:A430103N06 product:mast cell protease 7, full insert sequence.,	mRNAlike lncRNA,lncRNA	2	sense
8027936	chr5	39833239	39834813	-	n292952	AK019580	Mus musculus adult male testis cDNA, RIKEN full-length enriched library, clone:4930421C12 product:unclassifiable, full insert sequence.	mRNAlike lncRNA	1	intergenic
8014060	chr12	4964951	4967100	+	n272129	AK051484	Mus musculus 12 days embryo spinal ganglion cDNA, RIKEN full-length enriched library, clone:D130052C04 product:unclassifiable, full insert sequence.	mRNAlike lncRNA	2	sense
8014571	chr10	127674647	127676762	+	n268764	AK087033	Mus musculus 0 day neonate lung cDNA, RIKEN full-length enriched library, clone:E030022B18 product:unclassifiable, full insert sequence.	mRNAlike lncRNA	2	sense
8008131	chr16	18517117	18520138	+	n283873	AK137963	Mus musculus 16 days neonate thymus cDNA, RIKEN full-length enriched library, clone:A130048I22 product:unclassifiable, full insert sequence.	mRNAlike lncRNA	2	intronic
8018051	chr3	146426250	146451574	+	n282669	AK039285	Mus musculus adult male spinal cord cDNA, RIKEN full-length enriched library, clone:A330015G17 product:unclassifiable, full insert sequence.	mRNAlike lncRNA	2	antisense(intronic)
8002656	chr4	153358351	153360445	-	n275721	AK047819	Mus musculus 16 days embryo head cDNA, RIKEN full-length enriched library, clone:C130001E19 product:unclassifiable, full insert sequence.	mRNAlike lncRNA	1	antisense(intronic)
8017837	chr19	53801276	53803652	+	n271043	AK084608	Mus musculus 13 days embryo heart cDNA, RIKEN full-length enriched library, clone:D330021F09 product:unclassifiable, full insert sequence.	mRNAlike lncRNA	2	intronic
8017417	chr13	45987315	45989426	-	n285759	AK035232	Mus musculus adult male urinary bladder cDNA, RIKEN full-length enriched library, clone:9530003N01 product:unclassifiable, full insert sequence.	mRNAlike lncRNA	1	intronic
8014633	chr6	83745021	83755990	+	n271005,n266840	AK089238,AK084646	Mus musculus NOD-derived CD11c +ve dendritic cells cDNA, RIKEN full-length enriched library, clone:F630101J03 product:N-acetylglucosamine kinase, full insert sequence.,Mus musculus 13 days embryo heart cDNA, RIKEN full-length enriched library, clone:D330025C09 product:N-acetylglucosamine kinase, full insert sequence.	mRNAlike lncRNA	4	sense
8022944	chr15	80714779	80715155	+	n294863	AK012593	Mus musculus 11 days embryo whole body cDNA, RIKEN full-length enriched library, clone:2700090M07 product:unclassifiable, full insert sequence.	mRNAlike lncRNA	1	sense
8026723	chr1	181476592	181477894	+	n266642	AK089290	Mus musculus B6-derived CD11 +ve dendritic cells cDNA, RIKEN full-length enriched library, clone:F730001J21 product:unclassifiable, full insert sequence.	mRNAlike lncRNA	2	sense
8013134	chr13	91508592	91527690	-	n279094,n279035	AK043659,AK043578	Mus musculus 10 days neonate cortex cDNA, RIKEN full-length enriched library, clone:A830016F12 product:unclassifiable, full insert sequence.,Mus musculus 10 days neonate cortex cDNA, RIKEN full-length enriched library, clone:A830009L08 product:unclassifiable, full insert sequence.	mRNAlike lncRNA	4	intergenic
8009183	chr12	117519724	117524327	+	n267050	AK143671	Mus musculus 6 days neonate spleen cDNA, RIKEN full-length enriched library, clone:F430008E16 product:unclassifiable, full insert sequence.	mRNAlike lncRNA	2	sense
8015971	chrX	99492353	99493742	-	n282323	AK039678	Mus musculus adult male spinal cord cDNA, RIKEN full-length enriched library, clone:A330084H10 product:unclassifiable, full insert sequence.	mRNAlike lncRNA	1	intronic
8018126	chr12	75943761	75950648	+	n292790	AK015361	Mus musculus adult male testis cDNA, RIKEN full-length enriched library, clone:4930442G10 product:unclassifiable, full insert sequence.	mRNAlike lncRNA	2	intergenic
8007252	chr7	126937664	126964370	+	n271013	AK084640	Mus musculus 13 days embryo heart cDNA, RIKEN full-length enriched library, clone:D330024K21 product:unclassifiable, full insert sequence.	mRNAlike lncRNA	1	sense
8026870	chr9	83341165	83343786	+	n265266	AK157570	Mus musculus activated spleen cDNA, RIKEN full-length enriched library, clone:F830224B06 product:unclassifiable, full insert sequence.	mRNAlike lncRNA	1	intergenic
8012734	chr8	117491890	117493542	+	n278486	AK044567	Mus musculus adult retina cDNA, RIKEN full-length enriched library, clone:A930023F12 product:unclassifiable, full insert sequence.	mRNAlike lncRNA	2	intronic
8028847	chr9	110432035	110434360	-	n277941	AK045151	Mus musculus 9.5 days embryo parthenogenote cDNA, RIKEN full-length enriched library, clone:B130041B01 product:unclassifiable, full insert sequence.	mRNAlike lncRNA	1	close
8003415	chr18	70044877	70070378	-	n269041	AK086704	Mus musculus 15 days embryo head cDNA, RIKEN full-length enriched library, clone:D930046I15 product:unclassifiable, full insert sequence.	mRNAlike lncRNA	2	intergenic
8023462	chr4	83104679	83107863	+	n279805	AK042735	Mus musculus 7 days neonate cerebellum cDNA, RIKEN full-length enriched library, clone:A730020D21 product:unclassifiable, full insert sequence.	mRNAlike lncRNA	1	intronic
8009109	chr18	69175804	69178594	+	n289360	AK032011	Mus musculus adult male medulla oblongata cDNA, RIKEN full-length enriched library, clone:6330544F17 product:unclassifiable, full insert sequence.	mRNAlike lncRNA	2	intergenic
8010551	chr6	41492087	41493270	+	n421266	-		lncRNA	2	intergenic
8002343	chr7	52763776	52766548	+	n287575	AK033166	Mus musculus 15 days embryo male testis cDNA, RIKEN full-length enriched library, clone:8030450K15 product:unclassifiable, full insert sequence.	mRNAlike lncRNA	2	intronic
8001899	chr1	24448283	24450912	+	n265901	AK089824	Mus musculus activated spleen cDNA, RIKEN full-length enriched library, clone:F830029E09 product:unclassifiable, full insert sequence.	mRNAlike lncRNA	1	antisense(intronic)
8027577	chr5	116081062	116081824	-	n297500	AK003508	Mus musculus 18-day embryo whole body cDNA, RIKEN full-length enriched library, clone:1110006O24 product:unclassifiable, full insert sequence.	mRNAlike lncRNA	1	close
8014622	chr18	80323056	80324635	-	n267338	AK088326	Mus musculus 2 days neonate thymus thymic cells cDNA, RIKEN full-length enriched library, clone:E430012N18 product:unclassifiable, full insert sequence.	mRNAlike lncRNA	1	sense
8015794	chr2	52280516	52290405	+	n265109,n285554,n282149	AK158207,AK079699,AK035433	Mus musculus adult inner ear cDNA, RIKEN full-length enriched library, clone:F930041H15 product:unclassifiable, full insert sequence.,Mus musculus 0 day neonate thymus cDNA, RIKEN full-length enriched library, clone:A430018G15 product:unclassifiable, full insert sequence.,Mus musculus adult male urinary bladder cDNA, RIKEN full-length enriched library, clone:9530044N24 product:unclassifiable, ful…	mRNAlike lncRNA	6	antisense(exonic)
8020945	chr6	8230626	8234555	+	n279649	AK139129	Mus musculus 7 days neonate cerebellum cDNA, RIKEN full-length enriched library, clone:A730041D23 product:unclassifiable, full insert sequence.	mRNAlike lncRNA	2	intronic
8002626	chr3	108051828	108059903	-	n296951	AK005839	Mus musculus adult male testis cDNA, RIKEN full-length enriched library, clone:1700010K24 product:unclassifiable, full insert sequence.	mRNAlike lncRNA	2	antisense(exonic)
8026442	chr16	6973828	6975180	+	n264022	AK158617	Mus musculus visual cortex cDNA, RIKEN full-length enriched library, clone:K230028N22 product:unclassifiable, full insert sequence.	mRNAlike lncRNA	2	intronic
8020494	chr7	70279049	70281176	-	n287987	AK078620	Mus musculus adult male adrenal gland cDNA, RIKEN full-length enriched library, clone:7330405A03 product:unclassifiable, full insert sequence.	mRNAlike lncRNA	1	intronic
8012150	chr8	88224972	88225725	+	n297157	AK005119	Mus musculus adult male cerebellum cDNA, RIKEN full-length enriched library, clone:1500002J14 product:unclassifiable, full insert sequence.	mRNAlike lncRNA	1	close
8011845	chr5	125805630	125808089	-	n290104	AK031126	Mus musculus 13 days embryo forelimb cDNA, RIKEN full-length enriched library, clone:5930409A12 product:unclassifiable, full insert sequence.	mRNAlike lncRNA	1	intronic
8018759	chr4	120480954	120483046	-	n281932	AK040087	Mus musculus 0 day neonate thymus cDNA, RIKEN full-length enriched library, clone:A430057L20 product:unclassifiable, full insert sequence.	mRNAlike lncRNA	1	intronic
8027149	chr9	51896962	51899638	+	n272783	AK050843	Mus musculus 9 days embryo whole body cDNA, RIKEN full-length enriched library, clone:D030024N11 product:unclassifiable, full insert sequence.	mRNAlike lncRNA	2	extension
8021663	chr11	44498669	44500582	+	n275501	AK047929	Mus musculus 16 days embryo head cDNA, RIKEN full-length enriched library, clone:C130022C07 product:unclassifiable, full insert sequence.	mRNAlike lncRNA	1	intronic
8000598	chr14	87057738	87059424	-	n275233	AK081574	Mus musculus 16 days embryo head cDNA, RIKEN full-length enriched library, clone:C130045C21 product:unclassifiable, full insert sequence.	mRNAlike lncRNA	1	intronic
8029134	chr4	6781118	6782623	-	n265195	AK157672	Mus musculus activated spleen cDNA, RIKEN full-length enriched library, clone:F830302B01 product:unclassifiable, full insert sequence.	mRNAlike lncRNA	1	intronic
8010822	chr6	97847474	97850237	+	n276693	AK046961	Mus musculus 10 days neonate cerebellum cDNA, RIKEN full-length enriched library, clone:B930007P12 product:unclassifiable, full insert sequence.	mRNAlike lncRNA	1	intronic
8027623	chr1	17028529	17030353	-	n275497	AK047932	Mus musculus 16 days embryo head cDNA, RIKEN full-length enriched library, clone:C130022F02 product:unclassifiable, full insert sequence.	mRNAlike lncRNA	1	intronic
8018008	chr6	86541423	86543598	+	n279950	AK042577	Mus musculus 7 days neonate cerebellum cDNA, RIKEN full-length enriched library, clone:A730007E21 product:unclassifiable, full insert sequence.	mRNAlike lncRNA	2	intergenic
8027656	chr6	112037632	112038188	-	n293123	AK029577	Mus musculus adult male testis cDNA, RIKEN full-length enriched library, clone:4930402K03 product:unclassifiable, full insert sequence.	mRNAlike lncRNA	1	intergenic
8027223	chr1	126402333	126742616	-	n278835	AK043935	Mus musculus 10 days neonate cortex cDNA, RIKEN full-length enriched library, clone:A830054G08 product:unclassifiable, full insert sequence.	mRNAlike lncRNA	3	intergenic
8009134	chr7	52028225	52030335	+	n284370,n281007	AK080150,AK037268	Mus musculus adult male aorta and vein cDNA, RIKEN full-length enriched library, clone:A530071G03 product:unclassifiable, full insert sequence.,Mus musculus 16 days neonate thymus cDNA, RIKEN full-length enriched library, clone:A130002D19 product:unclassifiable, full insert sequence.	mRNAlike lncRNA	2	intronic
8007016	chr14	25424656	25425811	-	n286058	AK020466	Mus musculus 12 days embryo embryonic body between diaphragm region and neck cDNA, RIKEN full-length enriched library, clone:9430052A13 product:unclassifiable, full insert sequence.	mRNAlike lncRNA	1	intergenic
8024317	chr5	22743348	22744916	+	n283316	AK038424	Mus musculus adult male hypothalamus cDNA, RIKEN full-length enriched library, clone:A230008D15 product:unclassifiable, full insert sequence.	mRNAlike lncRNA	2	intergenic
8007265	chr19	46388590	46389863	+	n268753	AK053163	Mus musculus 0 day neonate lung cDNA, RIKEN full-length enriched library, clone:E030022F06 product:inferred: exchange factor for ARF6 {Rattus norvegicus}, full insert sequence.	mRNAlike lncRNA	1	antisense(intronic)
8026510	chr11	60195635	60196121	+	n268843	AK142941	Mus musculus 0 day neonate lung cDNA, RIKEN full-length enriched library, clone:E030012J02 product:unclassifiable, full insert sequence.	mRNAlike lncRNA	1	intronic
8006409	chr16	38085149	38089346	-	n264452	AK145079	Mus musculus mammary gland RCB-0526 Jyg-MC(A) cDNA, RIKEN full-length enriched library, clone:G830038D20 product:unclassifiable, full insert sequence.	mRNAlike lncRNA	2	antisense(exonic)
8011609	chr10	42820885	42824004	-	n271252	AK052129	Mus musculus 12 days embryo eyeball cDNA, RIKEN full-length enriched library, clone:D230049B06 product:unclassifiable, full insert sequence.	mRNAlike lncRNA	3	intronic
8003179	chr13	74832058	74871709	-	n271173,n296778	AK084493,AK006253	Mus musculus 13 days embryo heart cDNA, RIKEN full-length enriched library, clone:D330007K22 product:unclassifiable, full insert sequence.,Mus musculus adult male testis cDNA, RIKEN full-length enriched library, clone:1700022P04 product:calpastatin, full insert sequence.	mRNAlike lncRNA	2	sense, intronic
8025858	chr13	22141380	22143319	-	n274352	AK082357	Mus musculus 0 day neonate cerebellum cDNA, RIKEN full-length enriched library, clone:C230040G05 product:unclassifiable, full insert sequence.	mRNAlike lncRNA	1	intergenic
8007173	chr12	85482336	85485149	+	n267515	AK054461	Mus musculus 2 days pregnant adult female ovary cDNA, RIKEN full-length enriched library, clone:E330027P08 product:unclassifiable, full insert sequence.	mRNAlike lncRNA	1	sense
8003934	chr6	51420661	51421867	+	n290365	AK017958	Mus musculus adult male thymus cDNA, RIKEN full-length enriched library, clone:5830431E23 product:chromobox homolog 3 (Drosophila HP1 gamma), full insert sequence.	mRNAlike lncRNA	1	sense
8000345	chr3	125383914	125393856	+	n292811	AK015343	Mus musculus adult male testis cDNA, RIKEN full-length enriched library, clone:4930439H17 product:N-deacetylase/N-sulfotransferase (heparin glucosaminyl) 4, full insert sequence.	mRNAlike lncRNA	2	sense
8010450	chr10	90275827	90277207	+	n275949	AK081216	Mus musculus adult male corpus striatum cDNA, RIKEN full-length enriched library, clone:C030007P06 product:unclassifiable, full insert sequence.	mRNAlike lncRNA	1	intronic
8029375	chr11	104535553	104536060	+	n288157	AK148921	Mus musculus 2 days neonate sympathetic ganglion cDNA, RIKEN full-length enriched library, clone:7120463D09 product:unclassifiable, full insert sequence.	mRNAlike lncRNA	1	intergenic
8004383	chr17	83512827	83515004	-	n288207	AK148815	Mus musculus 2 days neonate sympathetic ganglion cDNA, RIKEN full-length enriched library, clone:7120450I01 product:unclassifiable, full insert sequence.	mRNAlike lncRNA	1	intergenic
8017926	chr5	76662143	76662803	-	n277823	AK139981	Mus musculus adult male corpora quadrigemina cDNA, RIKEN full-length enriched library, clone:B230032E10 product:unclassifiable, full insert sequence.	mRNAlike lncRNA	1	intronic
8028538	chr8	107041436	107051815	-	n283062	AK038756	Mus musculus adult male hypothalamus cDNA, RIKEN full-length enriched library, clone:A230060E08 product:AMYLOID PROTEIN-BINDING PROTEIN 1 (HYPOTHETICAL 60.2 KDA PROTEIN) (AMYLOID BETA PRECURSOR PROTEIN-BINDING PROTEIN 1, 59KD) (SIMILAR TO AMYLOID BETA PRECURSOR PROTEIN-BINDING PROTEIN 1, 59KD) homolog [Homo sapiens], full insert sequence.	mRNAlike lncRNA	3	sense
8025574	chr2	9928812	9931010	-	n274359	AK082344	Mus musculus 0 day neonate cerebellum cDNA, RIKEN full-length enriched library, clone:C230039K05 product:unclassifiable, full insert sequence.	mRNAlike lncRNA	1	intronic
8015578	chr1	9892376	9893908	+	n265010	AK148124	Mus musculus B16 F10Y cells cDNA, RIKEN full-length enriched library, clone:G370027K19 product:unclassifiable, full insert sequence.	mRNAlike lncRNA	1	sense
8006926	chr1	191703813	191708533	+	n293131	AK029573	Mus musculus adult male testis cDNA, RIKEN full-length enriched library, clone:4930402C15 product:unclassifiable, full insert sequence.	mRNAlike lncRNA	1	antisense(intronic)
8004821	chr5	103590923	103640303	-	n291751	AK076990	Mus musculus adult male testis cDNA, RIKEN full-length enriched library, clone:4930597C01 product:mitogen activated protein kinase 10, full insert sequence.	mRNAlike lncRNA	1	sense
8027469	chr10	107383700	107414890	+	n265038	AK147773	Mus musculus melanocyte cDNA, RIKEN full-length enriched library, clone:G270031N01 product:unclassifiable, full insert sequence.	mRNAlike lncRNA	6	intergenic
8023890	chr12	73508412	73511202	+	n292802	AK019605	Mus musculus adult male testis cDNA, RIKEN full-length enriched library, clone:4930441F12 product:unclassifiable, full insert sequence.	mRNAlike lncRNA	2	antisense(intronic)
8014062	chr12	20902060	20904422	-	n198407	-		ncRNA	1	intergenic
8013051	chr1	187183339	187186744	-	n292280,n266537	AK089488,AK015943	Mus musculus B6-derived CD11 +ve dendritic cells cDNA, RIKEN full-length enriched library, clone:F730039C04 product:unclassifiable, full insert sequence.,Mus musculus adult male testis cDNA, RIKEN full-length enriched library, clone:4930532G15 product:unclassifiable, full insert sequence.	mRNAlike lncRNA	3	close
8008883	chr5	46161258	46163419	-	n280585	AK041660	Mus musculus 3 days neonate thymus cDNA, RIKEN full-length enriched library, clone:A630028H08 product:unclassifiable, full insert sequence.	mRNAlike lncRNA	1	intronic
8000687	chr1	87825057	87831861	+	n415912,n343744,n284210,n198440	AK037440	,Mus musculus 16 days neonate thymus cDNA, RIKEN full-length enriched library, clone:A130019C19 product:unclassifiable, full insert sequence.	ncRNA,mRNAlike lncRNA,lincRNA,lncRNA	3	sense, intronic
8000963	chr9	50693825	50699758	-	n282298,n289038	AK138647,AK161952	Mus musculus adult male spinal cord cDNA, RIKEN full-length enriched library, clone:A330092I03 product:unclassifiable, full insert sequence.,Mus musculus adult male olfactory brain cDNA, RIKEN full-length enriched library, clone:6430546G07 product:unclassifiable, full insert sequence.	mRNAlike lncRNA	3	antisense(intronic), antisense(exonic)
8025085	chr6	84921356	84925524	-	n273639	AK141368	Mus musculus 7 days embryo whole body cDNA, RIKEN full-length enriched library, clone:C430041A05 product:unclassifiable, full insert sequence.	mRNAlike lncRNA	2	intronic
8007347	chr2	76666936	76667847	-	n269409	AK086312	Mus musculus 15 days embryo head cDNA, RIKEN full-length enriched library, clone:D930020F02 product:unclassifiable, full insert sequence.	mRNAlike lncRNA	1	sense
8021797	chr13	37976466	37978736	+	n267428	AK054541	Mus musculus 2 days pregnant adult female ovary cDNA, RIKEN full-length enriched library, clone:E330039H10 product:unclassifiable, full insert sequence.	mRNAlike lncRNA	1	intronic
8007726	chr1	83327870	83329161	-	n279987	AK080406	Mus musculus 7 days neonate cerebellum cDNA, RIKEN full-length enriched library, clone:A730002A21 product:unclassifiable, full insert sequence.	mRNAlike lncRNA	1	intronic
8026366	chr6	92553477	92554146	-	n286869	AK079016	Mus musculus adult male epididymis cDNA, RIKEN full-length enriched library, clone:9230111G17 product:unclassifiable, full insert sequence.	mRNAlike lncRNA	1	intronic
8010626	chr2	172514732	172518053	-	n265488	AK157191	Mus musculus activated spleen cDNA, RIKEN full-length enriched library, clone:F830206F08 product:unclassifiable, full insert sequence.	mRNAlike lncRNA	2	intergenic
8001237	chr5	93635556	93636475	+	n276456	AK047232	Mus musculus 10 days neonate cerebellum cDNA, RIKEN full-length enriched library, clone:B930037N10 product:unclassifiable, full insert sequence.	mRNAlike lncRNA	1	sense
8018801	chr9	102600487	102603332	-	n264418	AK145207	Mus musculus mammary gland RCB-0527 Jyg-MC(B) cDNA, RIKEN full-length enriched library, clone:G930020B07 product:unclassifiable, full insert sequence.	mRNAlike lncRNA	1	intergenic
8005999	chr9	72855225	72862603	-	n285522	AK035452	Mus musculus adult male urinary bladder cDNA, RIKEN full-length enriched library, clone:9530050K08 product:unclassifiable, full insert sequence.	mRNAlike lncRNA	1	sense
8006677	chr2	5776847	5780426	-	n282722	AK039210	Mus musculus adult male hypothalamus cDNA, RIKEN full-length enriched library, clone:A230108C01 product:unclassifiable, full insert sequence.	mRNAlike lncRNA	2	antisense(intronic)
8017293	chr9	25470887	25472459	+	n288024	AK149218	Mus musculus 2 days neonate sympathetic ganglion cDNA, RIKEN full-length enriched library, clone:7120495B08 product:unclassifiable, full insert sequence.	mRNAlike lncRNA	1	intergenic
8010433	chr17	43282989	43295240	-	n268407,n293997,n419140	AK053296,AK132380	Mus musculus 0 day neonate eyeball cDNA, RIKEN full-length enriched library, clone:E130008D07 product:unclassifiable, full insert sequence.,Mus musculus 15 days embryo head cDNA, RIKEN full-length enriched library, clone:4022442F05 product:unclassifiable, full insert sequence.,	mRNAlike lncRNA,lncRNA	8	intergenic
8023322	chr11	86496732	86497315	-	n294103	AK019443	Mus musculus 13 days embryo head cDNA, RIKEN full-length enriched library, clone:3110098I04 product:unclassifiable, full insert sequence.	mRNAlike lncRNA	1	sense
8002190	chr1	52841533	52845677	-	n279935,n295619	AK042597,AK009002	Mus musculus 7 days neonate cerebellum cDNA, RIKEN full-length enriched library, clone:A730008P06 product:unclassifiable, full insert sequence.,Mus musculus adult male tongue cDNA, RIKEN full-length enriched library, clone:2300002C06 product:unclassifiable, full insert sequence.	mRNAlike lncRNA	3	extension, intergenic
8008196	chr16	46022071	46027488	-	n292149	AK019747	Mus musculus adult male testis cDNA, RIKEN full-length enriched library, clone:4930546O09 product:unclassifiable, full insert sequence.	mRNAlike lncRNA	2	intergenic
8003276	chr3	126840754	126843400	-	n288311	AK148613	Mus musculus 2 days neonate sympathetic ganglion cDNA, RIKEN full-length enriched library, clone:7120420O14 product:unclassifiable, full insert sequence.	mRNAlike lncRNA	1	intronic
8002861	chr5	27156330	27158308	+	n276364	AK140613	Mus musculus 10 days neonate cerebellum cDNA, RIKEN full-length enriched library, clone:B930051M15 product:unclassifiable, full insert sequence.	mRNAlike lncRNA	1	intronic
8006114	chr7	52891049	52894128	-	n284425,n297395,n273402	AK049852,AK037147,AK003910	Mus musculus adult male hippocampus cDNA, RIKEN full-length enriched library, clone:C630003L02 product:unclassifiable, full insert sequence.,Mus musculus 6 days neonate skin cDNA, RIKEN full-length enriched library, clone:A030001D20 product:unclassifiable, full insert sequence.,Mus musculus 18-day embryo whole body cDNA, RIKEN full-length enriched library, clone:1110025D03 product:unclassifiable,…	mRNAlike lncRNA	3	antisense(exonic)
8016972	chr1	94540795	94544831	-	n273415	AK083090	Mus musculus adult male hippocampus cDNA, RIKEN full-length enriched library, clone:C630001J02 product:unclassifiable, full insert sequence.	mRNAlike lncRNA	1	sense
8022402	chr6	48936614	48949615	-	n291987	AK016206	Mus musculus adult male testis cDNA, RIKEN full-length enriched library, clone:4930563H07 product:unclassifiable, full insert sequence.	mRNAlike lncRNA	3	intergenic
8000528	chr5	81948088	81951126	+	n264031	AK158583	Mus musculus visual cortex cDNA, RIKEN full-length enriched library, clone:K230018F12 product:unclassifiable, full insert sequence.	mRNAlike lncRNA	1	intronic
8003914	chr2	165677550	165710129	-	n280922,n297470,n282899,n278848	AK080667,AK041123,AK038961,AK003657	Mus musculus 10 days neonate cortex cDNA, RIKEN full-length enriched library, clone:A830049K05 product:inferred: KIAA1125 protein {Homo sapiens}, full insert sequence.,Mus musculus adult male aorta and vein cDNA, RIKEN full-length enriched library, clone:A530084A18 product:unclassifiable, full insert sequence.,Mus musculus adult male hypothalamus cDNA, RIKEN full-length enriched library, clone:A2…	mRNAlike lncRNA	7	sense, intronic
8028947	chr13	12269724	12271548	-	n274119	AK048816	Mus musculus 0 day neonate cerebellum cDNA, RIKEN full-length enriched library, clone:C230072H19 product:unclassifiable, full insert sequence.	mRNAlike lncRNA	1	intergenic
8012652	chr10	25499119	25557243	-	n293139	AK015032	Mus musculus adult male testis cDNA, RIKEN full-length enriched library, clone:4930401C15 product:unclassifiable, full insert sequence.	mRNAlike lncRNA	4	intergenic
8019757	chr4	154194824	154196467	-	n266038	AK156358	Mus musculus activated spleen cDNA, RIKEN full-length enriched library, clone:F830017O15 product:unclassifiable, full insert sequence.	mRNAlike lncRNA	2	intergenic
8017645	chr10	21038893	21061863	-	n292705,n291960	AK076940,AK015459	Mus musculus adult male testis cDNA, RIKEN full-length enriched library, clone:4930565K18 product:unclassifiable, full insert sequence.,Mus musculus adult male testis cDNA, RIKEN full-length enriched library, clone:4930455C13 product:unclassifiable, full insert sequence.	mRNAlike lncRNA	5	antisense(intronic)
8011576	chr14	21998854	22001348	+	n270434	AK142502	Mus musculus 0 day neonate kidney cDNA, RIKEN full-length enriched library, clone:D630001F05 product:unclassifiable, full insert sequence.	mRNAlike lncRNA	1	intronic
8007119	chr7	81413502	81416504	-	n278006	AK045013	Mus musculus 9.5 days embryo parthenogenote cDNA, RIKEN full-length enriched library, clone:B130019G07 product:unclassifiable, full insert sequence.	mRNAlike lncRNA	1	intergenic
8024854	chr12	94654901	94683263	-	n292004	AK016182	Mus musculus adult male testis cDNA, RIKEN full-length enriched library, clone:4930559C10 product:unclassifiable, full insert sequence.	mRNAlike lncRNA	4	intergenic
8015916	chr11	48594331	48596286	-	n291781	AK133130	Mus musculus adult male testis cDNA, RIKEN full-length enriched library, clone:4930590F14 product:unclassifiable, full insert sequence.	mRNAlike lncRNA	1	intergenic
8004620	chr17	25032100	25033230	+	n290920	AK019922	Mus musculus adult male pituitary gland cDNA, RIKEN full-length enriched library, clone:5330430D13 product:T-complex expressed gene 2, full insert sequence.	mRNAlike lncRNA	1	sense
8002117	chr7	97067213	97089709	-	n291080,n297550,n295769	AK133534,AK008604,AK003324	Mus musculus 10 days neonate intestine cDNA, RIKEN full-length enriched library, clone:5131400H22 product:unclassifiable, full insert sequence.,Mus musculus adult male small intestine cDNA, RIKEN full-length enriched library, clone:2010321P05 product:unclassifiable, full insert sequence.,Mus musculus 18-day embryo whole body cDNA, RIKEN full-length enriched library, clone:1110002N09 product:HSPC2…	mRNAlike lncRNA	1	sense
8017272	chr5	23052398	23055188	-	n276610	AK047059	Mus musculus 10 days neonate cerebellum cDNA, RIKEN full-length enriched library, clone:B930014J05 product:serine/arginine-rich protein specific kinase 2, full insert sequence.	mRNAlike lncRNA	2	intronic
8028353	chr9	4286458	4288520	-	n286642	AK136852	Mus musculus adult male diencephalon cDNA, RIKEN full-length enriched library, clone:9330140C08 product:unclassifiable, full insert sequence.	mRNAlike lncRNA	2	intergenic
8029653	chr11	83476088	83477872	+	n266623	AK089326	Mus musculus B6-derived CD11 +ve dendritic cells cDNA, RIKEN full-length enriched library, clone:F730006E08 product:small inducible cytokine A4, full insert sequence.	mRNAlike lncRNA	2	sense
8029726	chr16	44290866	44293572	-	n274399	AK082300	Mus musculus 0 day neonate cerebellum cDNA, RIKEN full-length enriched library, clone:C230035D02 product:unclassifiable, full insert sequence.	mRNAlike lncRNA	1	intronic
8019285	chr2	130836614	130838107	+	n290322	AK017986	Mus musculus adult male thymus cDNA, RIKEN full-length enriched library, clone:5830443G21 product:unclassifiable, full insert sequence.	mRNAlike lncRNA	2	intronic
8015237	chr4	48168923	48173177	+	n290437	AK030808	Mus musculus adult male thymus cDNA, RIKEN full-length enriched library, clone:5830410H20 product:unclassifiable, full insert sequence.	mRNAlike lncRNA	1	intronic
8015359	chr7	36167583	36170229	+	n280838	AK080257	Mus musculus adult male aorta and vein cDNA, RIKEN full-length enriched library, clone:A530093K19 product:unclassifiable, full insert sequence.	mRNAlike lncRNA	2	intronic
8000938	chr3	7528806	7530920	+	n288091	AK149052	Mus musculus 2 days neonate sympathetic ganglion cDNA, RIKEN full-length enriched library, clone:7120479I16 product:unclassifiable, full insert sequence.	mRNAlike lncRNA	1	intronic
8015819	chr10	66734925	66736534	-	n286886	AK033790	Mus musculus adult male epididymis cDNA, RIKEN full-length enriched library, clone:9230109H06 product:unclassifiable, full insert sequence.	mRNAlike lncRNA	1	intronic
8027302	chr8	81234887	81238756	+	n284301	AK037335	Mus musculus 16 days neonate thymus cDNA, RIKEN full-length enriched library, clone:A130008D08 product:unclassifiable, full insert sequence.	mRNAlike lncRNA	1	intronic
8015089	chr4	44157157	44159402	-	n285951	AK035020	Mus musculus 12 days embryo embryonic body between diaphragm region and neck cDNA, RIKEN full-length enriched library, clone:9430074J15 product:unclassifiable, full insert sequence.	mRNAlike lncRNA	1	intronic
8014475	chr15	31551726	31553790	+	n286299	AK034553	Mus musculus 12 days embryo embryonic body between diaphragm region and neck cDNA, RIKEN full-length enriched library, clone:9430004O06 product:unclassifiable, full insert sequence.	mRNAlike lncRNA	1	extension
8018245	chr17	25712907	25715101	+	n287472	AK033307	Mus musculus 15 days embryo male testis cDNA, RIKEN full-length enriched library, clone:8030490H24 product:unclassifiable, full insert sequence.	mRNAlike lncRNA	1	intergenic
8005234	chr16	6382476	6383068	+	n277016	AK046494	Mus musculus adult male corpora quadrigemina cDNA, RIKEN full-length enriched library, clone:B230398J20 product:unclassifiable, full insert sequence.	mRNAlike lncRNA	1	intergenic
8022609	chr8	68908521	68911434	-	n266744	AK155175	Mus musculus NOD-derived CD11c +ve dendritic cells cDNA, RIKEN full-length enriched library, clone:F630206C09 product:unclassifiable, full insert sequence.	mRNAlike lncRNA	3	antisense(exonic)
8011514	chr11	109306531	109319813	+	n271974,n416549	AK141927	Mus musculus 12 days embryo spinal ganglion cDNA, RIKEN full-length enriched library, clone:D130065K19 product:unclassifiable, full insert sequence.,	mRNAlike lncRNA,lncRNA	2	intronic, antisense(intronic)
8005349	chr12	109414099	109417530	-	n289727,n266733	AK170917,AK020085	Mus musculus NOD-derived CD11c +ve dendritic cells cDNA, RIKEN full-length enriched library, clone:F630209K08 product:unclassifiable, full insert sequence.,Mus musculus 13 days embryo male testis cDNA, RIKEN full-length enriched library, clone:6030490B17 product:unclassifiable, full insert sequence.	mRNAlike lncRNA	2	intronic
8029278	chr10	63541066	63543643	-	n276198	AK047490	Mus musculus 10 days neonate cerebellum cDNA, RIKEN full-length enriched library, clone:B930078C11 product:unclassifiable, full insert sequence.	mRNAlike lncRNA	1	intronic
8012577	chr6	145811816	145813692	+	n285323,n266801	AK170567,AK137275	Mus musculus NOD-derived CD11c +ve dendritic cells cDNA, RIKEN full-length enriched library, clone:F630108D24 product:unclassifiable, full insert sequence.,Mus musculus adult male urinary bladder cDNA, RIKEN full-length enriched library, clone:9530085M16 product:unclassifiable, full insert sequence.	mRNAlike lncRNA	3	antisense(exonic)
8011145	chr17	53771666	53775159	-	n278578	AK149278	Mus musculus adult retina cDNA, RIKEN full-length enriched library, clone:A930009M07 product:unclassifiable, full insert sequence.	mRNAlike lncRNA	2	antisense(intronic)
8006649	chr6	63327398	63330021	+	n282909	AK038947	Mus musculus adult male hypothalamus cDNA, RIKEN full-length enriched library, clone:A230077M24 product:unclassifiable, full insert sequence.	mRNAlike lncRNA	2	intronic
8010519	chr11	112018207	112018665	-	n293140	AK015031	Mus musculus adult male testis cDNA, RIKEN full-length enriched library, clone:4930401C12 product:unclassifiable, full insert sequence.	mRNAlike lncRNA	1	intergenic
8026869	chr2	135966961	135969033	-	n273876	AK082740	Mus musculus 0 day neonate cerebellum cDNA, RIKEN full-length enriched library, clone:C230099J18 product:unclassifiable, full insert sequence.	mRNAlike lncRNA	1	intronic
8022472	chr1	135858738	135868515	+	n270791	AK142343	Mus musculus 13 days embryo lung cDNA, RIKEN full-length enriched library, clone:D430007L20 product:unclassifiable, full insert sequence.	mRNAlike lncRNA	2	intergenic
8010402	chr10	72718108	72721661	+	n280355	AK153703	Mus musculus 3 days neonate thymus cDNA, RIKEN full-length enriched library, clone:A630052L05 product:unclassifiable, full insert sequence.	mRNAlike lncRNA	1	intronic
8004372	chr12	68220895	68223907	-	n279830	AK042710	Mus musculus 7 days neonate cerebellum cDNA, RIKEN full-length enriched library, clone:A730018A19 product:unclassifiable, full insert sequence.	mRNAlike lncRNA	1	intronic
8012777	chr1	129650270	129670631	-	n294572	AK013506	Mus musculus adult male hippocampus cDNA, RIKEN full-length enriched library, clone:2900009J06 product:unclassifiable, full insert sequence.	mRNAlike lncRNA	2	antisense(intronic)
8008678	chr15	40774751	40779296	+	n275041	AK048447	Mus musculus 16 days embryo head cDNA, RIKEN full-length enriched library, clone:C130061H23 product:unclassifiable, full insert sequence.	mRNAlike lncRNA	1	intronic
8008620	chr1	40064237	40066174	+	n278780	AK139433	Mus musculus 10 days neonate cortex cDNA, RIKEN full-length enriched library, clone:A830082F09 product:unclassifiable, full insert sequence.	mRNAlike lncRNA	1	intronic
8014532	chr2	154342255	154345562	+	n290885	AK030597	Mus musculus adult male pituitary gland cDNA, RIKEN full-length enriched library, clone:5330436J07 product:unclassifiable, full insert sequence.	mRNAlike lncRNA	2	intronic
8004506	chr10	58009452	58011110	+	n278824	AK043961	Mus musculus 10 days neonate cortex cDNA, RIKEN full-length enriched library, clone:A830060G16 product:unclassifiable, full insert sequence.	mRNAlike lncRNA	1	intronic
8024009	chr11	5159991	5161618	-	n274951	AK081707	Mus musculus 16 days embryo head cDNA, RIKEN full-length enriched library, clone:C130070D21 product:unclassifiable, full insert sequence.	mRNAlike lncRNA	2	intronic
8029236	chr8	87382470	87384108	+	n283443	AK038262	Mus musculus 16 days neonate thymus cDNA, RIKEN full-length enriched library, clone:A130091A11 product:unclassifiable, full insert sequence.	mRNAlike lncRNA	1	intronic
8019759	chr17	76260362	76288379	+	n274279	AK082440	Mus musculus 0 day neonate cerebellum cDNA, RIKEN full-length enriched library, clone:C230051C19 product:unclassifiable, full insert sequence.	mRNAlike lncRNA	4	intergenic
8028663	chr2	154608067	154608415	+	n296339	AK018915	Mus musculus adult male testis cDNA, RIKEN full-length enriched library, clone:1700089I07 product:unclassifiable, full insert sequence.	mRNAlike lncRNA	1	intergenic
8019761	chrX	165514718	165516986	+	n265996	AK156406	Mus musculus activated spleen cDNA, RIKEN full-length enriched library, clone:F830020K05 product:unclassifiable, full insert sequence.	mRNAlike lncRNA	2	intronic
8016258	chr5	76981670	76984660	+	n281786	AK040212	Mus musculus 0 day neonate thymus cDNA, RIKEN full-length enriched library, clone:A430077I21 product:unclassifiable, full insert sequence.	mRNAlike lncRNA	2	intronic
8022438	chr5	111090410	111092019	+	n279513	AK043115	Mus musculus 7 days neonate cerebellum cDNA, RIKEN full-length enriched library, clone:A730057C03 product:unclassifiable, full insert sequence.	mRNAlike lncRNA	1	extension
8011343	chr9	114752845	114755000	+	n286283	AK034573	Mus musculus 12 days embryo embryonic body between diaphragm region and neck cDNA, RIKEN full-length enriched library, clone:9430008F01 product:unclassifiable, full insert sequence.	mRNAlike lncRNA	1	antisense(intronic)
8004698	chr19	36514143	36520780	+	n276895	AK046682	Mus musculus 4 days neonate male adipose cDNA, RIKEN full-length enriched library, clone:B430311G09 product:RIKEN cDNA 0610009F02 gene, full insert sequence.	mRNAlike lncRNA	2	sense
8007420	chr15	58884302	58913560	-	n276931,n290318,n276336,n272437	AK083756,AK047381,AK046628,AK134122	Mus musculus 12 days embryo spinal ganglion cDNA, RIKEN full-length enriched library, clone:D130001D01 product:unclassifiable, full insert sequence.,Mus musculus 10 days neonate cerebellum cDNA, RIKEN full-length enriched library, clone:B930054E24 product:unclassifiable, full insert sequence.,Mus musculus 4 days neonate male adipose cDNA, RIKEN full-length enriched library, clone:B430212B02 produ…	mRNAlike lncRNA	5	sense, intronic
8006148	chr3	25753009	25756731	-	n284303	AK037334	Mus musculus 16 days neonate thymus cDNA, RIKEN full-length enriched library, clone:A130007K15 product:unclassifiable, full insert sequence.	mRNAlike lncRNA	2	intronic
8029471	chr11	59337736	59340135	-	n266448	AK155809	Mus musculus B6-derived CD11 +ve dendritic cells cDNA, RIKEN full-length enriched library, clone:F730224P06 product:unclassifiable, full insert sequence.	mRNAlike lncRNA	2	sense
8026081	chr18	44821318	44835925	+	n278553	AK044430	Mus musculus adult retina cDNA, RIKEN full-length enriched library, clone:A930012L18 product:unclassifiable, full insert sequence.	mRNAlike lncRNA	5	antisense(intronic)
8000656	chr5	68224588	68228067	-	n270248	AK085453	Mus musculus 0 day neonate kidney cDNA, RIKEN full-length enriched library, clone:D630028O08 product:unclassifiable, full insert sequence.	mRNAlike lncRNA	2	intronic
8018598	chr15	36116631	36121466	+	n275119	AK140868	Mus musculus 16 days embryo head cDNA, RIKEN full-length enriched library, clone:C130053H07 product:unclassifiable, full insert sequence.	mRNAlike lncRNA	1	intronic
8027199	chr2	4702474	4705684	+	n270096	AK085639	Mus musculus 0 day neonate kidney cDNA, RIKEN full-length enriched library, clone:D630049O21 product:unclassifiable, full insert sequence.	mRNAlike lncRNA	2	intronic
8016064	chr5	64868253	64870985	+	n275869	AK021093	Mus musculus adult male corpus striatum cDNA, RIKEN full-length enriched library, clone:C030018K13 product:unclassifiable, full insert sequence.	mRNAlike lncRNA	3	intergenic
8007887	chr9	83279376	83281105	+	n265491	AK157190	Mus musculus activated spleen cDNA, RIKEN full-length enriched library, clone:F830206E10 product:unclassifiable, full insert sequence.	mRNAlike lncRNA	1	intergenic
8017354	chr7	112057267	112061762	+	n287866	AK135830	Mus musculus in vitro fertilized eggs cDNA, RIKEN full-length enriched library, clone:7420423C01 product:unclassifiable, full insert sequence.	mRNAlike lncRNA	2	intergenic
8008746	chr2	13937712	13941676	-	n269180,n279586	AK053057,AK043016	Mus musculus 15 days embryo head cDNA, RIKEN full-length enriched library, clone:D930036K23 product:unclassifiable, full insert sequence.,Mus musculus 7 days neonate cerebellum cDNA, RIKEN full-length enriched library, clone:A730047P17 product:unclassifiable, full insert sequence.	mRNAlike lncRNA	2	intronic
8002830	chr6	145713227	145716181	+	n288797,n271300	AK052090,AK032699	Mus musculus 12 days embryo eyeball cDNA, RIKEN full-length enriched library, clone:D230045F22 product:unclassifiable, full insert sequence.,Mus musculus 12 days embryo male wolffian duct includes surrounding region cDNA, RIKEN full-length enriched library, clone:6720403M19 product:unclassifiable, full insert sequence.	mRNAlike lncRNA	2	intronic
8014883	chr11	86926582	86927836	+	n268302	AK053454	Mus musculus 0 day neonate eyeball cDNA, RIKEN full-length enriched library, clone:E130019A22 product:unclassifiable, full insert sequence.	mRNAlike lncRNA	1	intronic
8023902	chr3	30077338	30080281	-	n279998	AK153805	Mus musculus 3 days neonate thymus cDNA, RIKEN full-length enriched library, clone:A630099M22 product:unclassifiable, full insert sequence.	mRNAlike lncRNA	1	intronic
8005894	chr12	41113864	41116858	-	n267440	AK054534	Mus musculus 2 days pregnant adult female ovary cDNA, RIKEN full-length enriched library, clone:E330038I23 product:unclassifiable, full insert sequence.	mRNAlike lncRNA	1	intronic
8027424	chr9	103097454	103099365	-	n288494	AK135389	Mus musculus 12 days embryo female mullerian duct includes surrounding region cDNA, RIKEN full-length enriched library, clone:6820412P22 product:unclassifiable, full insert sequence.	mRNAlike lncRNA	1	intronic
8029561	chr13	113814268	113816575	+	n280662	AK041515	Mus musculus 3 days neonate thymus cDNA, RIKEN full-length enriched library, clone:A630018H05 product:unclassifiable, full insert sequence.	mRNAlike lncRNA	1	intergenic
8017555	chr6	38517409	38518669	+	n271130	AK084533	Mus musculus 13 days embryo heart cDNA, RIKEN full-length enriched library, clone:D330012G03 product:unclassifiable, full insert sequence.	mRNAlike lncRNA	1	intronic
8010892	chr6	63573477	63575776	+	n279503	AK043124	Mus musculus 7 days neonate cerebellum cDNA, RIKEN full-length enriched library, clone:A730058G16 product:unclassifiable, full insert sequence.	mRNAlike lncRNA	1	intronic
8015026	chr2	72820853	72822009	+	n270805	AK084892	Mus musculus 13 days embryo lung cDNA, RIKEN full-length enriched library, clone:D430006D20 product:unclassifiable, full insert sequence.	mRNAlike lncRNA	1	antisense(intronic)
8026687	chr6	17110851	17111386	-	n282854	AK039025	Mus musculus adult male hypothalamus cDNA, RIKEN full-length enriched library, clone:A230087I18 product:unclassifiable, full insert sequence.	mRNAlike lncRNA	1	intergenic
8017448	chr11	68504372	68505272	-	n286509	AK020381	Mus musculus adult male diencephalon cDNA, RIKEN full-length enriched library, clone:9330167F11 product:myosin heavy chain 10, non-muscle, full insert sequence.	mRNAlike lncRNA	1	antisense(exonic)
8002417	chr3	17435557	17436230	-	n268325	AK053424	Mus musculus 0 day neonate eyeball cDNA, RIKEN full-length enriched library, clone:E130016K13 product:unclassifiable, full insert sequence.	mRNAlike lncRNA	1	intergenic
8017109	chr11	102526281	102526562	-	n296534	AK018857	Mus musculus adult male testis cDNA, RIKEN full-length enriched library, clone:1700052M18 product:unclassifiable, full insert sequence.	mRNAlike lncRNA	1	antisense(intronic)
8016615	chr12	113188727	113192365	+	n282257	AK039743	Mus musculus adult male spinal cord cDNA, RIKEN full-length enriched library, clone:A330102G07 product:unclassifiable, full insert sequence.	mRNAlike lncRNA	2	intergenic
8002792	chr5	123439362	123448354	+	n412901,n344017,n281348	AK079939	Mus musculus adult male aorta and vein cDNA, RIKEN full-length enriched library, clone:A530016L19 product:unclassifiable, full insert sequence.,	mRNAlike lncRNA,lincRNA,lncRNA	6	antisense(intronic), antisense(exonic)
8014855	chr10	31275725	31277246	-	n274009	AK141171	Mus musculus 0 day neonate cerebellum cDNA, RIKEN full-length enriched library, clone:C230082M03 product:unclassifiable, full insert sequence.	mRNAlike lncRNA	1	intronic
8008923	chr4	94535640	94536562	+	n269910	AK085797	Mus musculus 16 days neonate heart cDNA, RIKEN full-length enriched library, clone:D830011B13 product:unclassifiable, full insert sequence.	mRNAlike lncRNA	1	intronic
8028552	chr15	19235074	19236057	-	n266173	AK089722	Mus musculus activated spleen cDNA, RIKEN full-length enriched library, clone:F830010L24 product:unclassifiable, full insert sequence.	mRNAlike lncRNA	1	intergenic
8014262	chr19	41102185	41103066	-	n283536	AK079505	Mus musculus 16 days neonate thymus cDNA, RIKEN full-length enriched library, clone:A130083G04 product:unclassifiable, full insert sequence.	mRNAlike lncRNA	1	close
8022896	chr16	22247814	22251926	-	n281120	AK080046	Mus musculus adult male aorta and vein cDNA, RIKEN full-length enriched library, clone:A530052K18 product:unclassifiable, full insert sequence.	mRNAlike lncRNA	2	intronic
8017171	chr5	103614678	103617080	-	n279432	AK139206	Mus musculus 7 days neonate cerebellum cDNA, RIKEN full-length enriched library, clone:A730068H03 product:unclassifiable, full insert sequence.	mRNAlike lncRNA	2	intronic
8006663	chr16	32981990	32984306	+	n283120	AK038664	Mus musculus adult male hypothalamus cDNA, RIKEN full-length enriched library, clone:A230053G23 product:unclassifiable, full insert sequence.	mRNAlike lncRNA	1	sense
8009864	chr5	123856495	123861873	+	n268751,n265411	AK157338,AK087044	Mus musculus activated spleen cDNA, RIKEN full-length enriched library, clone:F830211N20 product:unclassifiable, full insert sequence.,Mus musculus 0 day neonate lung cDNA, RIKEN full-length enriched library, clone:E030022H09 product:unclassifiable, full insert sequence.	mRNAlike lncRNA	3	intronic
8013221	chr4	6870763	6875475	-	n283523	AK038172	Mus musculus 16 days neonate thymus cDNA, RIKEN full-length enriched library, clone:A130083P13 product:unclassifiable, full insert sequence.	mRNAlike lncRNA	2	intronic
8012627	chr19	16460285	16462926	+	n289555	AK031823	Mus musculus adult male medulla oblongata cDNA, RIKEN full-length enriched library, clone:6330408H08 product:unclassifiable, full insert sequence.	mRNAlike lncRNA	1	sense
8013413	chr6	85989927	85991761	+	n273961	AK048984	Mus musculus 0 day neonate cerebellum cDNA, RIKEN full-length enriched library, clone:C230087P06 product:unclassifiable, full insert sequence.	mRNAlike lncRNA	1	intergenic
8003081	chr5	109278802	109287241	+	n270036	AK142627	Mus musculus 10 days lactation, adult female mammary gland cDNA, RIKEN full-length enriched library, clone:D730017M20 product:unclassifiable, full insert sequence.	mRNAlike lncRNA	1	antisense(intronic)
8006968	chr11	78520817	78554605	-	n287786,n417377	AK136065	Mus musculus in vitro fertilized eggs cDNA, RIKEN full-length enriched library, clone:7420452F19 product:unclassifiable, full insert sequence.,	mRNAlike lncRNA,lncRNA	3	intergenic
8004330	chr8	47247443	47248600	+	n292879	AK132832	Mus musculus adult male testis cDNA, RIKEN full-length enriched library, clone:4930430F03 product:unclassifiable, full insert sequence.	mRNAlike lncRNA	1	intronic
8003856	chr7	128733416	128735105	+	n296741	AK006348	Mus musculus adult male testis cDNA, RIKEN full-length enriched library, clone:1700025J12 product:unclassifiable, full insert sequence.	mRNAlike lncRNA	2	intergenic
8022177	chr3	102579387	102583783	+	n284928	AK036251	Mus musculus 16 days neonate cerebellum cDNA, RIKEN full-length enriched library, clone:9630048K15 product:thyroid stimulating hormone, beta subunit, full insert sequence.	mRNAlike lncRNA	1	antisense(intronic)
8017870	chrX	11058757	11060842	-	n270313	AK085385	Mus musculus 0 day neonate kidney cDNA, RIKEN full-length enriched library, clone:D630019D02 product:unclassifiable, full insert sequence.	mRNAlike lncRNA	2	intergenic
8007377	chr3	142042562	142044813	-	n268095	AK053697	Mus musculus 0 day neonate eyeball cDNA, RIKEN full-length enriched library, clone:E130208F12 product:unclassifiable, full insert sequence.	mRNAlike lncRNA	1	intronic
8008934	chr10	76016177	76019882	+	n272016,n294808,n293420	AK051646,AK014742,AK012813	Mus musculus 12 days embryo spinal ganglion cDNA, RIKEN full-length enriched library, clone:D130061L17 product:unclassifiable, full insert sequence.,Mus musculus 0 day neonate head cDNA, RIKEN full-length enriched library, clone:4833421B09 product:unclassifiable, full insert sequence.,Mus musculus 10, 11 days embryo whole body cDNA, RIKEN full-length enriched library, clone:2810025N20 product:unc…	mRNAlike lncRNA	1	sense
8001528	chr9	97829024	97830574	-	n272401	AK051148	Mus musculus 12 days embryo spinal ganglion cDNA, RIKEN full-length enriched library, clone:D130006L16 product:unclassifiable, full insert sequence.	mRNAlike lncRNA	1	intronic
8018440	chr11	99913599	99947297	+	n293751	AK028798	Mus musculus 10 days neonate skin cDNA, RIKEN full-length enriched library, clone:4732457E06 product:keratin complex 1, acidic, gene 2, full insert sequence.	mRNAlike lncRNA	3	antisense(exonic)
8014713	chr3	75283323	75286078	-	n279827	AK042714	Mus musculus 7 days neonate cerebellum cDNA, RIKEN full-length enriched library, clone:A730018D18 product:unclassifiable, full insert sequence.	mRNAlike lncRNA	3	intergenic
8010998	chr15	48556652	48559153	-	n277395	AK045878	Mus musculus adult male corpora quadrigemina cDNA, RIKEN full-length enriched library, clone:B230316N01 product:unclassifiable, full insert sequence.	mRNAlike lncRNA	2	intronic
8007850	chr6	50001182	50057627	+	n289101	AK032368	Mus musculus adult male olfactory brain cDNA, RIKEN full-length enriched library, clone:6430528A12 product:unclassifiable, full insert sequence.	mRNAlike lncRNA	2	intergenic
8027779	chr9	108371676	108372691	+	n283290	AK038462	Mus musculus adult male hypothalamus cDNA, RIKEN full-length enriched library, clone:A230016A05 product:unclassifiable, full insert sequence.	mRNAlike lncRNA	1	intergenic
8027010	chr13	10930138	10934100	-	n266119	AK156245	Mus musculus activated spleen cDNA, RIKEN full-length enriched library, clone:F830013H03 product:unclassifiable, full insert sequence.	mRNAlike lncRNA	2	intergenic
8005653	chr1	24744302	24747089	+	n271320	AK084422	Mus musculus 12 days embryo eyeball cDNA, RIKEN full-length enriched library, clone:D230043N13 product:unclassifiable, full insert sequence.	mRNAlike lncRNA	1	intronic
8022783	chr6	32889750	32891166	-	n271568	AK084289	Mus musculus 12 days embryo eyeball cDNA, RIKEN full-length enriched library, clone:D230018F04 product:unclassifiable, full insert sequence.	mRNAlike lncRNA	1	intronic
8005383	chr16	71250063	71267421	+	n292287,n291941	AK019789,AK015932	Mus musculus adult male testis cDNA, RIKEN full-length enriched library, clone:4930567J20 product:unclassifiable, full insert sequence.,Mus musculus adult male testis cDNA, RIKEN full-length enriched library, clone:4930529F21 product:unclassifiable, full insert sequence.	mRNAlike lncRNA	4	intergenic
8014162	chr2	57544691	57547578	-	n266391	AK155963	Mus musculus activated spleen cDNA, RIKEN full-length enriched library, clone:F830002F10 product:unclassifiable, full insert sequence.	mRNAlike lncRNA	2	intergenic
8020928	chr15	65817969	65820585	-	n276771	AK046858	Mus musculus 10 days neonate medulla oblongata cDNA, RIKEN full-length enriched library, clone:B830032F12 product:unclassifiable, full insert sequence.	mRNAlike lncRNA	2	intergenic
8014264	chr12	100604753	100608123	-	n289718	AK134441	Mus musculus 13 days embryo male testis cDNA, RIKEN full-length enriched library, clone:6030492H02 product:unclassifiable, full insert sequence.	mRNAlike lncRNA	1	intronic
8011208	chr2	37655088	37659470	+	n289848	AK077925	Mus musculus 13 days embryo male testis cDNA, RIKEN full-length enriched library, clone:6030446I19 product:unclassifiable, full insert sequence.	mRNAlike lncRNA	1	antisense(exonic)
8010761	chr4	132046513	132050160	+	n271058	AK084592	Mus musculus 13 days embryo heart cDNA, RIKEN full-length enriched library, clone:D330018I10 product:unclassifiable, full insert sequence.	mRNAlike lncRNA	2	antisense(intronic)
8019330	chr8	68553582	68556425	+	n282879	AK038989	Mus musculus adult male hypothalamus cDNA, RIKEN full-length enriched library, clone:A230081N13 product:unclassifiable, full insert sequence.	mRNAlike lncRNA	2	intronic
8008365	chr11	26286765	26287433	-	n295632	AK008982	Mus musculus adult male stomach cDNA, RIKEN full-length enriched library, clone:2210418L05 product:unclassifiable, full insert sequence.	mRNAlike lncRNA	1	antisense(exonic)
8001309	chr7	109128174	109130805	+	n290391,n275781,n270257	AK085440,AK047788,AK030844	Mus musculus 0 day neonate kidney cDNA, RIKEN full-length enriched library, clone:D630025H15 product:unclassifiable, full insert sequence.,Mus musculus adult male corpus striatum cDNA, RIKEN full-length enriched library, clone:C030040A22 product:unclassifiable, full insert sequence.,Mus musculus adult male thymus cDNA, RIKEN full-length enriched library, clone:5830426A02 product:unclassifiable, f…	mRNAlike lncRNA	4	intronic
8001617	chr14	72346600	72347020	+	n297029	AK005648	Mus musculus adult male testis cDNA, RIKEN full-length enriched library, clone:1700003K11 product:unclassifiable, full insert sequence.	mRNAlike lncRNA	1	intergenic
8028190	chr9	52878703	52882187	+	n291556	AK016541	Mus musculus adult male testis cDNA, RIKEN full-length enriched library, clone:4932432N04 product:unclassifiable, full insert sequence.	mRNAlike lncRNA	1	intergenic
8005630	chr12	32612828	32613933	+	n272536	AK051054	Mus musculus 9 days embryo whole body cDNA, RIKEN full-length enriched library, clone:D030062G19 product:unclassifiable, full insert sequence.	mRNAlike lncRNA	1	intronic
8027318	chr5	125718686	125720657	-	n344034	-		lincRNA	2	intergenic
8010436	chr18	67701268	67704366	-	n284527	AK036976	Mus musculus adult female vagina cDNA, RIKEN full-length enriched library, clone:9930032A20 product:unclassifiable, full insert sequence.	mRNAlike lncRNA	1	intronic
8025853	chr8	108333813	108336630	-	n267612	AK054358	Mus musculus 2 days pregnant adult female ovary cDNA, RIKEN full-length enriched library, clone:E330019D12 product:unclassifiable, full insert sequence.	mRNAlike lncRNA	1	intronic
8015736	chr5	78434773	78436501	+	n286300	AK034550	Mus musculus 12 days embryo embryonic body between diaphragm region and neck cDNA, RIKEN full-length enriched library, clone:9430004M01 product:unclassifiable, full insert sequence.	mRNAlike lncRNA	1	intergenic
8012192	chrX	90531783	90533721	+	n287487	AK033290	Mus musculus 15 days embryo male testis cDNA, RIKEN full-length enriched library, clone:8030486M05 product:unclassifiable, full insert sequence.	mRNAlike lncRNA	1	intronic
8023897	chr12	11403046	11405731	-	n276577	AK140521	Mus musculus 10 days neonate cerebellum cDNA, RIKEN full-length enriched library, clone:B930019A18 product:unclassifiable, full insert sequence.	mRNAlike lncRNA	2	intronic
8009097	chr13	73482112	73484832	-	n417949,n270132	AK085605,NR_045293.1	Mus musculus 0 day neonate kidney cDNA, RIKEN full-length enriched library, clone:D630045M09 product:unclassifiable, full insert sequence.,	mRNAlike lncRNA,lncRNA	5	intergenic
8014153	chrX	42901169	42904243	+	n291604	AK133219	Mus musculus adult male testis cDNA, RIKEN full-length enriched library, clone:4932418C23 product:unclassifiable, full insert sequence.	mRNAlike lncRNA	1	intergenic
8006127	chr9	58514471	58516651	+	n284097	AK037567	Mus musculus 16 days neonate thymus cDNA, RIKEN full-length enriched library, clone:A130026P03 product:unclassifiable, full insert sequence.	mRNAlike lncRNA	1	antisense(intronic)
8025613	chrX	98767143	98768934	+	n276824	AK140427	Mus musculus 10 days neonate medulla oblongata cDNA, RIKEN full-length enriched library, clone:B830001L14 product:unclassifiable, full insert sequence.	mRNAlike lncRNA	1	intronic
8003218	chr6	120901981	120902884	+	n282093	AK039897	Mus musculus 0 day neonate thymus cDNA, RIKEN full-length enriched library, clone:A430025K10 product:unclassifiable, full insert sequence.	mRNAlike lncRNA	1	antisense(intronic)
8019456	chr9	55052123	55052803	+	n272674	AK083548	Mus musculus 9 days embryo whole body cDNA, RIKEN full-length enriched library, clone:D030043B17 product:unclassifiable, full insert sequence.	mRNAlike lncRNA	1	intronic
8000883	chr7	77497959	77500123	-	n288620	AK032882	Mus musculus 12 days embryo male wolffian duct includes surrounding region cDNA, RIKEN full-length enriched library, clone:6720466N23 product:COUP TRANSCRIPTION FACTOR 2 (COUP-TF2) (COUP-TF II) (APOLIPOPROTEIN AI REGULATORY PROTEIN-1) (ARP-1) homolog [Mus musculus], full insert sequence.	mRNAlike lncRNA	1	sense
8023158	chr11	42970114	42971827	+	n286819	AK033831	Mus musculus adult male epididymis cDNA, RIKEN full-length enriched library, clone:9230116M18 product:unclassifiable, full insert sequence.	mRNAlike lncRNA	1	intronic
8005380	chr14	105917312	105922702	+	n273535	AK141462	Mus musculus 12 days embryo spinal cord cDNA, RIKEN full-length enriched library, clone:C530027D19 product:unclassifiable, full insert sequence.	mRNAlike lncRNA	3	intergenic
8026311	chr12	16193193	16212849	+	n269698	AK086030	Mus musculus 16 days neonate heart cDNA, RIKEN full-length enriched library, clone:D830046E15 product:unclassifiable, full insert sequence.	mRNAlike lncRNA	2	intergenic
8024585	chr3	85424614	85427033	+	n269754	AK085968	Mus musculus 16 days neonate heart cDNA, RIKEN full-length enriched library, clone:D830035K05 product:unclassifiable, full insert sequence.	mRNAlike lncRNA	1	intronic
8023270	chr5	44904896	44905799	-	n287482	AK020220	Mus musculus 15 days embryo male testis cDNA, RIKEN full-length enriched library, clone:8030487O14 product:unclassifiable, full insert sequence.	mRNAlike lncRNA	1	intronic
8016077	chr5	111206487	111208979	-	n279890	AK042642	Mus musculus 7 days neonate cerebellum cDNA, RIKEN full-length enriched library, clone:A730013B20 product:unclassifiable, full insert sequence.	mRNAlike lncRNA	1	sense
8007427	chr17	28043184	28044680	-	n278516	AK044497	Mus musculus adult retina cDNA, RIKEN full-length enriched library, clone:A930016O12 product:similar to TATA BOX BINDING PROTEIN (TBP)-ASSOCIATED FACTOR, RNA POLYMERASE II, I, 28KD [Mus musculus], full insert sequence.	mRNAlike lncRNA	1	sense
8017075	chr19	4314452	4316203	-	n282140	AK039851	Mus musculus 0 day neonate thymus cDNA, RIKEN full-length enriched library, clone:A430019N22 product:inferred: F-box protein Lilina {Homo sapiens}, full insert sequence.	mRNAlike lncRNA	1	sense
8006270	chr9	44859506	44863427	-	n278081,n281927	AK044864,AK040091	Mus musculus 9.5 days embryo parthenogenote cDNA, RIKEN full-length enriched library, clone:B130008O15 product:unclassifiable, full insert sequence.,Mus musculus 0 day neonate thymus cDNA, RIKEN full-length enriched library, clone:A430058B19 product:unclassifiable, full insert sequence.	mRNAlike lncRNA	3	antisense(exonic), antisense(intronic)
8005871	chr12	12729666	12733206	+	n294042	AK014404	Mus musculus 12 days embryo embryonic body below diaphragm region cDNA, RIKEN full-length enriched library, clone:3732407C23 product:unclassifiable, full insert sequence.	mRNAlike lncRNA	1	intergenic
8022520	chr5	45032719	45053392	+	n287453	AK033337	Mus musculus 15 days embryo male testis cDNA, RIKEN full-length enriched library, clone:8030496N20 product:unclassifiable, full insert sequence.	mRNAlike lncRNA	5	antisense(intronic)
8011618	chr18	58037368	58038166	-	n286511	AK020380	Mus musculus adult male diencephalon cDNA, RIKEN full-length enriched library, clone:9330166H04 product:unclassifiable, full insert sequence.	mRNAlike lncRNA	1	close
8005390	chr3	100230361	100241676	+	n293064	AK015105	Mus musculus adult male testis cDNA, RIKEN full-length enriched library, clone:4930406D18 product:unclassifiable, full insert sequence.	mRNAlike lncRNA	3	intergenic
8022250	chr14	49602163	49602881	-	n289651	AK078011	Mus musculus 11 days embryo head cDNA, RIKEN full-length enriched library, clone:6230410F23 product:unclassifiable, full insert sequence.	mRNAlike lncRNA	1	intergenic
8028531	chr1	189486747	189487240	-	n282613	AK138475	Mus musculus adult male spinal cord cDNA, RIKEN full-length enriched library, clone:A330031B06 product:unclassifiable, full insert sequence.	mRNAlike lncRNA	1	antisense(intronic)
8008503	chr11	121209810	121211373	-	n271951	AK051720	Mus musculus 12 days embryo spinal ganglion cDNA, RIKEN full-length enriched library, clone:D130067K11 product:unclassifiable, full insert sequence.	mRNAlike lncRNA	2	sense
8000305	chr3	45220505	45243231	-	n296710	AK006417	Mus musculus adult male testis cDNA, RIKEN full-length enriched library, clone:1700027H10 product:unclassifiable, full insert sequence.	mRNAlike lncRNA	4	antisense(exonic)
8028780	chr13	43563497	43566514	-	n272668	AK083551	Mus musculus 9 days embryo whole body cDNA, RIKEN full-length enriched library, clone:D030043I06 product:unclassifiable, full insert sequence.	mRNAlike lncRNA	1	intronic
8015394	chr2	14770971	14774029	+	n270937	AK084727	Mus musculus 13 days embryo heart cDNA, RIKEN full-length enriched library, clone:D330036B19 product:unclassifiable, full insert sequence.	mRNAlike lncRNA	2	intronic
8003341	chr15	5125084	5135723	-	n277565	AK021004	Mus musculus adult male corpora quadrigemina cDNA, RIKEN full-length enriched library, clone:B230217G24 product:unclassifiable, full insert sequence.	mRNAlike lncRNA	2	antisense(exonic)
8016897	chr6	10921467	10924378	-	n415476,n278140	AK139915,NR_033776.1	Mus musculus 2 cells egg cDNA, RIKEN full-length enriched library, clone:B020036O13 product:unclassifiable, full insert sequence.,	mRNAlike lncRNA,lncRNA	3	intergenic
8014004	chr6	91828112	91831886	+	n271658	AK051852	Mus musculus 12 days embryo eyeball cDNA, RIKEN full-length enriched library, clone:D230010K08 product:unclassifiable, full insert sequence.	mRNAlike lncRNA	1	sense
8010239	chr11	61678716	61681560	-	n281344	AK040705	Mus musculus adult male aorta and vein cDNA, RIKEN full-length enriched library, clone:A530017D24 product:unclassifiable, full insert sequence.	mRNAlike lncRNA	1	intergenic
8017511	chr14	68541068	68546681	-	n284276	AK137797	Mus musculus 16 days neonate thymus cDNA, RIKEN full-length enriched library, clone:A130010I19 product:unclassifiable, full insert sequence.	mRNAlike lncRNA	1	intronic
8002151	chr1	183916466	183920335	-	n269062	AK053079	Mus musculus 15 days embryo head cDNA, RIKEN full-length enriched library, clone:D930045I23 product:unclassifiable, full insert sequence.	mRNAlike lncRNA	2	intronic
8021124	chr2	130110203	130110754	+	n267755,n272543	AK087652,AK141772	Mus musculus 2 days pregnant adult female oviduct cDNA, RIKEN full-length enriched library, clone:E230034P15 product:unclassifiable, full insert sequence.,Mus musculus 9 days embryo whole body cDNA, RIKEN full-length enriched library, clone:D030062B04 product:unclassifiable, full insert sequence.	mRNAlike lncRNA	1	antisense(exonic)
8013782	chrX	25478268	25498321	+	n292038	AK016158	Mus musculus adult male testis cDNA, RIKEN full-length enriched library, clone:4930557B15 product:unclassifiable, full insert sequence.	mRNAlike lncRNA	2	close
8008522	chr3	106380597	106382208	+	n290713	AK017446	Mus musculus 10 days neonate head cDNA, RIKEN full-length enriched library, clone:5530402H23 product:unclassifiable, full insert sequence.	mRNAlike lncRNA	1	intergenic
8022030	chr4	150750578	150753639	+	n291783	AK016376	Mus musculus adult male testis cDNA, RIKEN full-length enriched library, clone:4930589P08 product:unclassifiable, full insert sequence.	mRNAlike lncRNA	2	antisense(intronic)
8002523	chr2	59731150	59734695	-	n274216	AK082531	Mus musculus 0 day neonate cerebellum cDNA, RIKEN full-length enriched library, clone:C230059K16 product:unclassifiable, full insert sequence.	mRNAlike lncRNA	2	intergenic
8006374	chr13	110569770	110572284	+	n276058	AK047581	Mus musculus 10 days neonate cerebellum cDNA, RIKEN full-length enriched library, clone:B930093J07 product:unclassifiable, full insert sequence.	mRNAlike lncRNA	1	intronic
8010906	chr6	34366332	34368652	+	n286913	AK033773	Mus musculus adult male epididymis cDNA, RIKEN full-length enriched library, clone:9230106C11 product:unclassifiable, full insert sequence.	mRNAlike lncRNA	2	intronic
8029792	chr5	118951308	118953161	-	n276320	AK047401	Mus musculus 10 days neonate cerebellum cDNA, RIKEN full-length enriched library, clone:B930055O11 product:unclassifiable, full insert sequence.	mRNAlike lncRNA	1	intergenic
8002873	chr8	108806185	108859654	+	n292474	AK015712	Mus musculus adult male testis cDNA, RIKEN full-length enriched library, clone:4930506A18 product:unclassifiable, full insert sequence.	mRNAlike lncRNA	4	intergenic
8012336	chr11	96064767	96066699	+	n288352	AK078606	Mus musculus 11 days embryo gonad cDNA, RIKEN full-length enriched library, clone:7030421N13 product:unclassifiable, full insert sequence.	mRNAlike lncRNA	2	intergenic
8010530	chr11	45135988	45139566	+	n265768	AK156720	Mus musculus activated spleen cDNA, RIKEN full-length enriched library, clone:F830043O18 product:unclassifiable, full insert sequence.	mRNAlike lncRNA	1	intergenic
8017273	chr6	71401985	71408992	+	n264280	AK145794	Mus musculus blastocyst blastocyst cDNA, RIKEN full-length enriched library, clone:I1C0044L07 product:unclassifiable, full insert sequence.	mRNAlike lncRNA	1	intergenic
8012485	chr5	115870605	115872509	-	n278635	AK044281	Mus musculus adult retina cDNA, RIKEN full-length enriched library, clone:A930005G22 product:unclassifiable, full insert sequence.	mRNAlike lncRNA	3	intergenic
8018645	chr14	40130703	40133120	-	n277576	AK045628	Mus musculus adult male corpora quadrigemina cDNA, RIKEN full-length enriched library, clone:B230216J15 product:unclassifiable, full insert sequence.	mRNAlike lncRNA	2	intronic
8023567	chr3	25720591	25724205	-	n276558	AK047109	Mus musculus 10 days neonate cerebellum cDNA, RIKEN full-length enriched library, clone:B930022D10 product:unclassifiable, full insert sequence.	mRNAlike lncRNA	2	intronic
8010304	chr10	8913004	8944549	-	n274705	AK140985	Mus musculus 16 days embryo head cDNA, RIKEN full-length enriched library, clone:C130090L21 product:unclassifiable, full insert sequence.	mRNAlike lncRNA	1	intergenic
8010073	chr10	56151786	56195773	+	n416975,n264105,n343144	AK146861	Mus musculus 17 days embryo kidney cDNA, RIKEN full-length enriched library, clone:I920066K20 product:unclassifiable, full insert sequence.,	mRNAlike lncRNA,Non-protein coding transcript,lncRNA	7	intergenic
8027299	chr1	18105271	18135977	-	n286864	AK033804	Mus musculus adult male epididymis cDNA, RIKEN full-length enriched library, clone:9230112A13 product:weakly similar to CYSTEINE-RICH SECRETORY PROTEIN-1 PRECURSOR, full insert sequence.	mRNAlike lncRNA	1	sense
8007746	chr9	118488721	118489031	+	n282236	AK020736	Mus musculus adult male spinal cord cDNA, RIKEN full-length enriched library, clone:A330105O20 product:unclassifiable, full insert sequence.	mRNAlike lncRNA	1	sense
8005210	chr1	166793263	166866908	+	n279654,n286630,n343699	AK042927,AK034030	Mus musculus 7 days neonate cerebellum cDNA, RIKEN full-length enriched library, clone:A730040L10 product:unclassifiable, full insert sequence.,Mus musculus adult male diencephalon cDNA, RIKEN full-length enriched library, clone:9330144D21 product:unclassifiable, full insert sequence.,	mRNAlike lncRNA,lincRNA	9	intergenic
8027571	chr11	70201726	70203335	-	n266799	AK089269	Mus musculus NOD-derived CD11c +ve dendritic cells cDNA, RIKEN full-length enriched library, clone:F630109N02 product:unclassifiable, full insert sequence.	mRNAlike lncRNA	1	intergenic
8008085	chr13	55407605	55410836	+	n276205	AK163730	Mus musculus 10 days neonate cerebellum cDNA, RIKEN full-length enriched library, clone:B930076H02 product:unclassifiable, full insert sequence.	mRNAlike lncRNA	1	intronic
8011008	chr6	92626198	92627872	-	n273539	AK141457	Mus musculus 12 days embryo spinal cord cDNA, RIKEN full-length enriched library, clone:C530026D12 product:unclassifiable, full insert sequence.	mRNAlike lncRNA	1	intronic
8024495	chr13	108948942	108953858	+	n277846	AK045333	Mus musculus 9.5 days embryo parthenogenote cDNA, RIKEN full-length enriched library, clone:B130065P18 product:unclassifiable, full insert sequence.	mRNAlike lncRNA	1	sense
8014396	chr4	21714165	21716978	+	n284311	AK037327	Mus musculus 16 days neonate thymus cDNA, RIKEN full-length enriched library, clone:A130007A13 product:unclassifiable, full insert sequence.	mRNAlike lncRNA	2	intronic
8013246	chr8	80122091	80123542	-	n276408	AK047293	Mus musculus 10 days neonate cerebellum cDNA, RIKEN full-length enriched library, clone:B930046H20 product:unclassifiable, full insert sequence.	mRNAlike lncRNA	1	intronic
8007034	chr11	83309564	83313166	+	n273381	AK049911	Mus musculus adult male hippocampus cDNA, RIKEN full-length enriched library, clone:C630010L18 product:unclassifiable, full insert sequence.	mRNAlike lncRNA	2	intronic
8027830	chr10	22471702	22473143	+	n264393	AK145326	Mus musculus 1 cell embryo 1 cell cDNA, RIKEN full-length enriched library, clone:I0C0006N05 product:unclassifiable, full insert sequence.	mRNAlike lncRNA	2	intergenic
8023249	chr1	180894028	180895413	-	n287568	AK033174	Mus musculus 15 days embryo male testis cDNA, RIKEN full-length enriched library, clone:8030453E10 product:unclassifiable, full insert sequence.	mRNAlike lncRNA	2	intronic
8022398	chr13	48139599	48357992	-	n286483,n277286,n282596	AK046068,AK039372,AK034282	Mus musculus adult male corpora quadrigemina cDNA, RIKEN full-length enriched library, clone:B230339M22 product:inhibitor of DNA binding 4, full insert sequence.,Mus musculus adult male spinal cord cDNA, RIKEN full-length enriched library, clone:A330033J07 product:inhibitor of DNA binding 4, full insert sequence.,Mus musculus adult male diencephalon cDNA, RIKEN full-length enriched library, clone…	mRNAlike lncRNA	6	antisense(exonic)
8015045	chr14	23622739	23624811	+	n287528	AK033234	Mus musculus 15 days embryo male testis cDNA, RIKEN full-length enriched library, clone:8030471F19 product:4.5s RNA, pseudogene 1, full insert sequence.	mRNAlike lncRNA	2	intronic
8001521	chr10	120294684	120300382	+	n288506	AK135362	Mus musculus 12 days embryo female mullerian duct includes surrounding region cDNA, RIKEN full-length enriched library, clone:6820406B09 product:unclassifiable, full insert sequence.	mRNAlike lncRNA	1	antisense(intronic)
8011827	chr13	54007631	54011117	-	n268122	AK021396	Mus musculus 0 day neonate eyeball cDNA, RIKEN full-length enriched library, clone:E130119H09 product:unclassifiable, full insert sequence.	mRNAlike lncRNA	3	intergenic
8015760	chr18	30428578	30431097	+	n290240	AK134179	Mus musculus adult male thymus cDNA, RIKEN full-length enriched library, clone:5830467H22 product:unclassifiable, full insert sequence.	mRNAlike lncRNA	1	intergenic
8001271	chr5	74488161	74489176	-	n292205	AK076891	Mus musculus adult male testis cDNA, RIKEN full-length enriched library, clone:4930541M10 product:hypothetical protein, full insert sequence.	mRNAlike lncRNA	1	intergenic
8029392	chr9	30938004	30941201	+	n293894	AK028534	Mus musculus 0 day neonate skin cDNA, RIKEN full-length enriched library, clone:4632422O15 product:unclassifiable, full insert sequence.	mRNAlike lncRNA	2	antisense(intronic)
8015117	chr13	32187147	32191044	-	n281866	AK040131	Mus musculus 0 day neonate thymus cDNA, RIKEN full-length enriched library, clone:A430068E20 product:unclassifiable, full insert sequence.	mRNAlike lncRNA	1	intronic
8029395	chr1	54209240	54211940	-	n276484	AK140579	Mus musculus 10 days neonate cerebellum cDNA, RIKEN full-length enriched library, clone:B930033F22 product:unclassifiable, full insert sequence.	mRNAlike lncRNA	1	intronic
8025814	chr2	157896102	157917533	-	n295887	AK008166	Mus musculus adult male small intestine cDNA, RIKEN full-length enriched library, clone:2010009K17 product:unclassifiable, full insert sequence.	mRNAlike lncRNA	4	antisense(exonic)
8013863	chr2	92146331	92147264	+	n294699	AK013171	Mus musculus 10, 11 days embryo whole body cDNA, RIKEN full-length enriched library, clone:2810427C15 product:unclassifiable, full insert sequence.	mRNAlike lncRNA	1	intronic
8004773	chr2	90408808	90412144	-	n265588,n266636	AK157022,AK089298	Mus musculus activated spleen cDNA, RIKEN full-length enriched library, clone:F830112P20 product:unclassifiable, full insert sequence.,Mus musculus B6-derived CD11 +ve dendritic cells cDNA, RIKEN full-length enriched library, clone:F730002I23 product:unclassifiable, full insert sequence.	mRNAlike lncRNA	2	intronic
8009871	chr18	47637157	47654065	+	n277972	AK045080	Mus musculus 9.5 days embryo parthenogenote cDNA, RIKEN full-length enriched library, clone:B130030J21 product:unclassifiable, full insert sequence.	mRNAlike lncRNA	2	intergenic
8017195	chr2	114679828	114869708	+	n279002	AK043709	Mus musculus 10 days neonate cortex cDNA, RIKEN full-length enriched library, clone:A830022N06 product:unclassifiable, full insert sequence.	mRNAlike lncRNA	9	intergenic
8009471	chr13	45967223	45967722	-	n282415	AK039583	Mus musculus adult male spinal cord cDNA, RIKEN full-length enriched library, clone:A330066K18 product:unclassifiable, full insert sequence.	mRNAlike lncRNA	1	intronic
8027352	chr6	98979146	98982853	-	n283624	AK038073	Mus musculus 16 days neonate thymus cDNA, RIKEN full-length enriched library, clone:A130076A15 product:unclassifiable, full insert sequence.	mRNAlike lncRNA	1	intronic
8014958	chr6	145161046	145163437	-	n281559	AK040464	Mus musculus 0 day neonate thymus cDNA, RIKEN full-length enriched library, clone:A430099L17 product:unclassifiable, full insert sequence.	mRNAlike lncRNA	1	antisense(exonic)
8000457	chr9	122205051	122213988	-	n344341	-		lincRNA	2	intergenic
8003331	chr5	108863389	108865032	+	n269753	AK085967	Mus musculus 16 days neonate heart cDNA, RIKEN full-length enriched library, clone:D830035I06 product:unclassifiable, full insert sequence.	mRNAlike lncRNA	1	antisense(exonic)
8004735	chr6	135663250	135664980	-	n278976	AK043754	Mus musculus 10 days neonate cortex cDNA, RIKEN full-length enriched library, clone:A830028E23 product:unclassifiable, full insert sequence.	mRNAlike lncRNA	1	intergenic
8010289	chr6	39660397	39662807	-	n285000	AK036143	Mus musculus 16 days neonate cerebellum cDNA, RIKEN full-length enriched library, clone:9630040D20 product:unclassifiable, full insert sequence.	mRNAlike lncRNA	1	intronic
8000761	chr12	82486240	82586072	-	n295207,n277873,n295969,n273989,n267491	AK054491,AK082682,AK157811,AK160596,AK007870	Mus musculus 2 days pregnant adult female ovary cDNA, RIKEN full-length enriched library, clone:E330031K11 product:similar to HSPC203 (PTD019) (HYPOTHETICAL 12.3 KDA PROTEIN) [Homo sapiens], full insert sequence.,Mus musculus 0 day neonate cerebellum cDNA, RIKEN full-length enriched library, clone:C230085B13 product:unclassifiable, full insert sequence.,Mus musculus 9.5 days embryo parthenogenote…	mRNAlike lncRNA	6	sense, intronic
8020309	chr2	122559034	122564098	-	n291827	AK016335	Mus musculus adult male testis cDNA, RIKEN full-length enriched library, clone:4930580A09 product:unclassifiable, full insert sequence.	mRNAlike lncRNA	2	close
8018941	chrX	85123860	85126411	-	n272344	AK051194	Mus musculus 12 days embryo spinal ganglion cDNA, RIKEN full-length enriched library, clone:D130014B19 product:unclassifiable, full insert sequence.	mRNAlike lncRNA	2	intronic
8001878	chr13	55662136	55664287	-	n272604	AK051002	Mus musculus 9 days embryo whole body cDNA, RIKEN full-length enriched library, clone:D030053G23 product:unclassifiable, full insert sequence.	mRNAlike lncRNA	1	intronic
8014680	chr14	26406289	26410147	+	n415308	NR_033492.1		lncRNA	1	intronic
8026335	chr9	83325153	83348180	+	n293044	AK076672	Mus musculus adult male testis cDNA, RIKEN full-length enriched library, clone:4930408P11 product:unclassifiable, full insert sequence.	mRNAlike lncRNA	3	antisense(intronic)
8024670	chr11	103224892	103225963	+	n270936	AK084731	Mus musculus 13 days embryo heart cDNA, RIKEN full-length enriched library, clone:D330036J23 product:inferred: unnamed protein product {Homo sapiens}, full insert sequence.	mRNAlike lncRNA	2	antisense(exonic)
8001198	chr6	47893173	47904548	+	n414411,n344134,n289553	AK161844,NR_027963.1	Mus musculus adult male medulla oblongata cDNA, RIKEN full-length enriched library, clone:6330409D03 product:unclassifiable, full insert sequence.,	mRNAlike lncRNA,Non-protein coding transcript,lncRNA	6	intronic, intergenic
8024220	chr11	90286130	90290082	+	n278839	AK139414	Mus musculus 10 days neonate cortex cDNA, RIKEN full-length enriched library, clone:A830054C12 product:unclassifiable, full insert sequence.	mRNAlike lncRNA	1	intergenic
8022032	chr10	109273661	109274659	-	n288287	AK148663	Mus musculus 2 days neonate sympathetic ganglion cDNA, RIKEN full-length enriched library, clone:7120432D14 product:unclassifiable, full insert sequence.	mRNAlike lncRNA	1	intronic
8011157	chr15	100693466	100695147	+	n271367	AK084403	Mus musculus 12 days embryo eyeball cDNA, RIKEN full-length enriched library, clone:D230038G12 product:unclassifiable, full insert sequence.	mRNAlike lncRNA	1	intergenic
8004151	chr5	117605439	117608325	+	n284946	AK036226	Mus musculus 16 days neonate cerebellum cDNA, RIKEN full-length enriched library, clone:9630046L23 product:unclassifiable, full insert sequence.	mRNAlike lncRNA	1	intronic
8027529	chr7	30353921	30358947	-	n282315	AK039688	Mus musculus adult male spinal cord cDNA, RIKEN full-length enriched library, clone:A330087D11 product:unclassifiable, full insert sequence.	mRNAlike lncRNA	2	antisense(exonic)
8023605	chr6	35195173	35196472	+	n280814	AK041272	Mus musculus adult male aorta and vein cDNA, RIKEN full-length enriched library, clone:A530096H12 product:unclassifiable, full insert sequence.	mRNAlike lncRNA	1	intronic
8020596	chr15	83002863	83035536	-	n343455,n287700	AK078693	Mus musculus adult male eyeball cDNA, RIKEN full-length enriched library, clone:7530414M10 product:unclassifiable, full insert sequence.,	mRNAlike lncRNA,lincRNA	3	sense, extension
8013189	chr12	92284287	92295078	+	n290770	AK017349	Mus musculus 6 days neonate head cDNA, RIKEN full-length enriched library, clone:5430427M07 product:unclassifiable, full insert sequence.	mRNAlike lncRNA	4	antisense(intronic)
8029418	chr3	156366863	156368191	+	n271644	AK084234	Mus musculus 12 days embryo eyeball cDNA, RIKEN full-length enriched library, clone:D230011L11 product:unclassifiable, full insert sequence.	mRNAlike lncRNA	1	intronic
8024374	chr5	112163303	112190745	-	n420905,n343997	-		Non-protein coding transcript,lncRNA	7	intergenic
8027933	chr5	26408711	26410997	+	n267646	AK143356	Mus musculus 2 days pregnant adult female ovary cDNA, RIKEN full-length enriched library, clone:E330014L03 product:unclassifiable, full insert sequence.	mRNAlike lncRNA	1	antisense(exonic)
8024960	chr19	9116597	9117986	+	n280498	AK041788	Mus musculus 3 days neonate thymus cDNA, RIKEN full-length enriched library, clone:A630038C12 product:unclassifiable, full insert sequence.	mRNAlike lncRNA	1	intronic
8017393	chr11	80447211	80449256	-	n268969	AK086786	Mus musculus 0 day neonate lung cDNA, RIKEN full-length enriched library, clone:E030001F16 product:unclassifiable, full insert sequence.	mRNAlike lncRNA	2	intronic
8021289	chr16	90103524	90104410	-	n272608	AK083602	Mus musculus 9 days embryo whole body cDNA, RIKEN full-length enriched library, clone:D030053A20 product:unclassifiable, full insert sequence.	mRNAlike lncRNA	1	intronic
8005055	chr4	108190720	108195664	+	n274906	AK163836	Mus musculus 16 days embryo head cDNA, RIKEN full-length enriched library, clone:C130073K13 product:unclassifiable, full insert sequence.	mRNAlike lncRNA	2	intronic
8006860	chr10	63546013	63547814	-	n274238	AK082493	Mus musculus 0 day neonate cerebellum cDNA, RIKEN full-length enriched library, clone:C230056K21 product:unclassifiable, full insert sequence.	mRNAlike lncRNA	2	intronic
8019589	chr3	30307326	30309281	-	n268880	AK086897	Mus musculus 0 day neonate lung cDNA, RIKEN full-length enriched library, clone:E030010B11 product:unclassifiable, full insert sequence.	mRNAlike lncRNA	1	intronic
8023695	chr7	98837978	98838718	+	n275786	AK021131	Mus musculus adult male corpus striatum cDNA, RIKEN full-length enriched library, clone:C030038I04 product:unclassifiable, full insert sequence.	mRNAlike lncRNA	1	intronic
8023769	chr18	25454285	25456875	+	n278686	AK044191	Mus musculus 10 days neonate cortex cDNA, RIKEN full-length enriched library, clone:A830098K14 product:unclassifiable, full insert sequence.	mRNAlike lncRNA	1	intronic
8013724	chr12	100530817	100534830	-	n276202	AK047489	Mus musculus 10 days neonate cerebellum cDNA, RIKEN full-length enriched library, clone:B930077I21 product:unclassifiable, full insert sequence.	mRNAlike lncRNA	3	intronic
8016758	chr9	21029814	21037083	+	n412929	-		lncRNA	3	antisense(exonic)
8017536	chr7	119705646	119709427	+	n275324	AK048172	Mus musculus 16 days embryo head cDNA, RIKEN full-length enriched library, clone:C130038L08 product:unclassifiable, full insert sequence.	mRNAlike lncRNA	1	intronic
8022117	chr12	118868486	118872253	+	n275059,n269867	AK085845,AK048433	Mus musculus 16 days neonate heart cDNA, RIKEN full-length enriched library, clone:D830016K09 product:unclassifiable, full insert sequence.,Mus musculus 16 days embryo head cDNA, RIKEN full-length enriched library, clone:C130060G22 product:unclassifiable, full insert sequence.	mRNAlike lncRNA	3	intronic
8012318	chr10	8889584	8892601	-	n268725	AK087073	Mus musculus 0 day neonate lung cDNA, RIKEN full-length enriched library, clone:E030025F10 product:unclassifiable, full insert sequence.	mRNAlike lncRNA	1	intergenic
8011688	chr19	55171837	55174233	-	n276906	AK046656	Mus musculus 4 days neonate male adipose cDNA, RIKEN full-length enriched library, clone:B430304E08 product:glycerol-3-phosphate acyltransferase, mitochondrial, full insert sequence.	mRNAlike lncRNA	2	intronic
8009154	chr5	45046034	45047641	-	n289683	AK134460	Mus musculus 13 days embryo male testis cDNA, RIKEN full-length enriched library, clone:6030499M15 product:unclassifiable, full insert sequence.	mRNAlike lncRNA	2	intronic
8002371	chr11	16507555	16509861	+	n343199	-		lincRNA	1	intergenic
8018046	chr2	71852234	71853202	+	n277772	AK020960	Mus musculus adult male corpora quadrigemina cDNA, RIKEN full-length enriched library, clone:B230107M02 product:unclassifiable, full insert sequence.	mRNAlike lncRNA	1	intronic
8011681	chr18	80952055	80956726	-	n285667	AK035355	Mus musculus adult male urinary bladder cDNA, RIKEN full-length enriched library, clone:9530022C04 product:ATPas, class II, type 9B, full insert sequence.	mRNAlike lncRNA	2	sense
8016919	chr7	29856621	29866161	+	n275424	AK048019	Mus musculus 16 days embryo head cDNA, RIKEN full-length enriched library, clone:C130030J05 product:unclassifiable, full insert sequence.	mRNAlike lncRNA	4	antisense(exonic)
8003666	chr3	130264859	130266758	+	n278722	AK044138	Mus musculus 10 days neonate cortex cDNA, RIKEN full-length enriched library, clone:A830094C24 product:unclassifiable, full insert sequence.	mRNAlike lncRNA	1	intronic
8021077	chr11	35856380	35858889	+	n287945	AK078649	Mus musculus adult male adrenal gland cDNA, RIKEN full-length enriched library, clone:7330432O14 product:unclassifiable, full insert sequence.	mRNAlike lncRNA	1	antisense(intronic)
8011450	chr2	154651191	154654188	+	n271410	AK142099	Mus musculus 12 days embryo eyeball cDNA, RIKEN full-length enriched library, clone:D230034O11 product:unclassifiable, full insert sequence.	mRNAlike lncRNA	1	intronic
8018362	chr14	33112521	33113478	+	n287997	AK135594	Mus musculus 1 day pregnant adult female ovary cDNA, RIKEN full-length enriched library, clone:7230402C07 product:unclassifiable, full insert sequence.	mRNAlike lncRNA	1	intergenic
8007576	chr1	106803099	106805908	+	n269069	AK086676	Mus musculus 15 days embryo head cDNA, RIKEN full-length enriched library, clone:D930045D06 product:unclassifiable, full insert sequence.	mRNAlike lncRNA	2	intronic
8002704	chr19	7311024	7315544	-	n266865	AK089209	Mus musculus NOD-derived CD11c +ve dendritic cells cDNA, RIKEN full-length enriched library, clone:F630038J24 product:unclassifiable, full insert sequence.	mRNAlike lncRNA	2	sense
8007975	chr9	9050192	9051673	-	n270218	AK142558	Mus musculus 0 day neonate kidney cDNA, RIKEN full-length enriched library, clone:D630034E23 product:unclassifiable, full insert sequence.	mRNAlike lncRNA	1	intronic
8015684	chr3	116538515	116539960	-	n343868	-		lincRNA	2	intergenic
8017746	chr17	30027028	30034012	+	n412944	-		lncRNA	6	antisense(intronic)
8016528	chr6	92106974	92108821	-	n282600	AK039370	Mus musculus adult male spinal cord cDNA, RIKEN full-length enriched library, clone:A330033H09 product:nuclear receptor subfamily 2, group C, member 2, full insert sequence.	mRNAlike lncRNA	1	antisense(intronic)
8013509	chr4	90845032	90847997	+	n286218	AK034657	Mus musculus 12 days embryo embryonic body between diaphragm region and neck cDNA, RIKEN full-length enriched library, clone:9430020E19 product:unclassifiable, full insert sequence.	mRNAlike lncRNA	1	intergenic
8026931	chr13	14117718	14119008	-	n276513	AK140561	Mus musculus 10 days neonate cerebellum cDNA, RIKEN full-length enriched library, clone:B930029F11 product:unclassifiable, full insert sequence.	mRNAlike lncRNA	1	intronic
8007971	chr1	181225534	181227897	-	n269834	AK085883	Mus musculus 16 days neonate heart cDNA, RIKEN full-length enriched library, clone:D830023K22 product:unclassifiable, full insert sequence.	mRNAlike lncRNA	1	intronic
8008951	chr4	36607628	36609319	-	n268242	AK053518	Mus musculus 0 day neonate eyeball cDNA, RIKEN full-length enriched library, clone:E130104L02 product:unclassifiable, full insert sequence.	mRNAlike lncRNA	2	intronic
8017410	chr7	89490777	89491850	-	n265728	AK156782	Mus musculus activated spleen cDNA, RIKEN full-length enriched library, clone:F830049L20 product:unclassifiable, full insert sequence.	mRNAlike lncRNA	1	antisense(intronic)
8003595	chr8	72511521	72513225	-	n264341	AK145526	Mus musculus blastocyst blastocyst cDNA, RIKEN full-length enriched library, clone:I1C0010J02 product:unclassifiable, full insert sequence.	mRNAlike lncRNA	1	intronic
8028003	chr13	12552951	12553724	-	n282897	AK038963	Mus musculus adult male hypothalamus cDNA, RIKEN full-length enriched library, clone:A230079H09 product:unclassifiable, full insert sequence.	mRNAlike lncRNA	1	sense
8025903	chr16	24464981	24469096	+	n267480	AK054498	Mus musculus 2 days pregnant adult female ovary cDNA, RIKEN full-length enriched library, clone:E330033A02 product:unclassifiable, full insert sequence.	mRNAlike lncRNA	1	intronic
8011457	chr3	118265103	118266070	+	n264617	AK165813	Mus musculus 11 days embryo spinal cord cDNA, RIKEN full-length enriched library, clone:G630092K18 product:unclassifiable, full insert sequence.	mRNAlike lncRNA	1	sense
8003762	chr11	120051853	120056310	-	n413181,n415129,n412767	-		lncRNA	1	intergenic
8015931	chr6	15794284	15796166	-	n266377	AK089579	Mus musculus activated spleen cDNA, RIKEN full-length enriched library, clone:F830002M07 product:unclassifiable, full insert sequence.	mRNAlike lncRNA	2	intergenic
8029320	chr2	162372146	162374548	-	n279706	AK042864	Mus musculus 7 days neonate cerebellum cDNA, RIKEN full-length enriched library, clone:A730032F07 product:unclassifiable, full insert sequence.	mRNAlike lncRNA	1	intronic
8022832	chrX	51272613	51278177	-	n270603	AK142406	Mus musculus 13 days embryo lung cDNA, RIKEN full-length enriched library, clone:D430040P06 product:unclassifiable, full insert sequence.	mRNAlike lncRNA	2	intergenic
8024615	chr1	123603091	123603840	+	n280728	AK041438	Mus musculus 3 days neonate thymus cDNA, RIKEN full-length enriched library, clone:A630008P17 product:unclassifiable, full insert sequence.	mRNAlike lncRNA	1	intergenic
8020286	chr14	74112623	74131823	-	n265092	AK158291	Mus musculus adult inner ear cDNA, RIKEN full-length enriched library, clone:F930101D04 product:unclassifiable, full insert sequence.	mRNAlike lncRNA	3	intergenic
8014107	chr1	148266565	148342171	-	n282271,n263929	AK158929,AK162963	Mus musculus visual cortex cDNA, RIKEN full-length enriched library, clone:K530010N24 product:unclassifiable, full insert sequence.,Mus musculus adult male spinal cord cDNA, RIKEN full-length enriched library, clone:A330097I01 product:unclassifiable, full insert sequence.	mRNAlike lncRNA	6	close
8005916	chr15	38939047	38940712	-	n281117	AK080050	Mus musculus adult male aorta and vein cDNA, RIKEN full-length enriched library, clone:A530053D06 product:unclassifiable, full insert sequence.	mRNAlike lncRNA	1	intronic
8005263	chr9	28601880	28761932	-	n278227	AK139724	Mus musculus 2 cells egg cDNA, RIKEN full-length enriched library, clone:B020013K03 product:unclassifiable, full insert sequence.	mRNAlike lncRNA	2	antisense(intronic)
8019130	chr19	3999721	4000542	-	n293479	AK014662	Mus musculus 0 day neonate head cDNA, RIKEN full-length enriched library, clone:4833408A19 product:unclassifiable, full insert sequence.	mRNAlike lncRNA	1	bidirectional
8029335	chr3	130604582	130605961	+	n290330	AK017976	Mus musculus adult male thymus cDNA, RIKEN full-length enriched library, clone:5830437K03 product:unclassifiable, full insert sequence.	mRNAlike lncRNA	1	intergenic
8023751	chr1	43253826	43273438	+	n287484	AK033297	Mus musculus 15 days embryo male testis cDNA, RIKEN full-length enriched library, clone:8030487I24 product:unclassifiable, full insert sequence.	mRNAlike lncRNA	3	intergenic
8029268	chr10	108074877	108076454	-	n290934	AK019917	Mus musculus adult male pituitary gland cDNA, RIKEN full-length enriched library, clone:5330428N10 product:unclassifiable, full insert sequence.	mRNAlike lncRNA	2	intronic
8010710	chr1	78413007	78416861	+	n276249	AK081023	Mus musculus 10 days neonate cerebellum cDNA, RIKEN full-length enriched library, clone:B930069J17 product:unclassifiable, full insert sequence.	mRNAlike lncRNA	1	sense
8003825	chr1	166389183	166394614	+	n343697	-		lincRNA	3	close
8022722	chr18	50034466	50036508	+	n272480	AK083709	Mus musculus 9 days embryo whole body cDNA, RIKEN full-length enriched library, clone:D030069G09 product:unclassifiable, full insert sequence.	mRNAlike lncRNA	1	intronic
8017005	chr9	107739913	107741048	-	n280353	AK153705	Mus musculus 3 days neonate thymus cDNA, RIKEN full-length enriched library, clone:A630052P11 product:unclassifiable, full insert sequence.	mRNAlike lncRNA	1	intronic
8022568	chr7	120510642	120512067	-	n270970	AK052335	Mus musculus 13 days embryo heart cDNA, RIKEN full-length enriched library, clone:D330030C01 product:unclassifiable, full insert sequence.	mRNAlike lncRNA	1	intronic
8018280	chr18	68258000	68278030	-	n287708	AK078684	Mus musculus adult male eyeball cDNA, RIKEN full-length enriched library, clone:7530406I19 product:unclassifiable, full insert sequence.	mRNAlike lncRNA	5	antisense(intronic)
8010569	chr8	9618152	9620562	-	n285102	AK035984	Mus musculus 16 days neonate cerebellum cDNA, RIKEN full-length enriched library, clone:9630024O16 product:unclassifiable, full insert sequence.	mRNAlike lncRNA	2	intronic
8021022	chr11	23936469	23937595	-	n274711	AK081971	Mus musculus 16 days embryo head cDNA, RIKEN full-length enriched library, clone:C130090H12 product:unclassifiable, full insert sequence.	mRNAlike lncRNA	1	intergenic
8018254	chr5	145505590	145507473	-	n285218	AK137316	Mus musculus 16 days neonate cerebellum cDNA, RIKEN full-length enriched library, clone:9630005I17 product:unclassifiable, full insert sequence.	mRNAlike lncRNA	1	intronic
8010773	chr1	80662583	80666139	-	n273403	AK049853	Mus musculus adult male hippocampus cDNA, RIKEN full-length enriched library, clone:C630003L08 product:unclassifiable, full insert sequence.	mRNAlike lncRNA	1	intronic
8010768	chr8	89269597	89272315	+	n414327,n291014	AK133595,NR_027829.1	Mus musculus adult male pituitary gland cDNA, RIKEN full-length enriched library, clone:5330411O07 product:unclassifiable, full insert sequence.,	mRNAlike lncRNA,lncRNA	2	sense
8009478	chr6	128819257	128822132	-	n280757	AK041378	Mus musculus 3 days neonate thymus cDNA, RIKEN full-length enriched library, clone:A630006B14 product:weakly similar to ORF1 PROTEIN [Rattus norvegicus], full insert sequence.	mRNAlike lncRNA	1	intronic
8014626	chr15	64206914	64213115	-	n277212	AK140215	Mus musculus adult male corpora quadrigemina cDNA, RIKEN full-length enriched library, clone:B230348A01 product:unclassifiable, full insert sequence.	mRNAlike lncRNA	2	intronic
8006800	chr4	129010493	129012492	-	n280130	AK042337	Mus musculus 3 days neonate thymus cDNA, RIKEN full-length enriched library, clone:A630083I04 product:unclassifiable, full insert sequence.	mRNAlike lncRNA	1	sense
8015465	chr3	32364715	32365548	-	n288350	AK078608	Mus musculus 11 days embryo gonad cDNA, RIKEN full-length enriched library, clone:7030422K05 product:unclassifiable, full insert sequence.	mRNAlike lncRNA	1	antisense(exonic)
8014601	chr13	49557363	49559942	+	n295987,n284450	AK037107,AK007761	Mus musculus adult female vagina cDNA, RIKEN full-length enriched library, clone:9930116C11 product:unclassifiable, full insert sequence.,Mus musculus 10 day old male pancreas cDNA, RIKEN full-length enriched library, clone:1810043M15 product:unclassifiable, full insert sequence.	mRNAlike lncRNA	1	sense
8026039	chr2	80677102	80678198	-	n291842	AK019820	Mus musculus adult male testis cDNA, RIKEN full-length enriched library, clone:4930579H01 product:enolase 1, alpha non-neuron, full insert sequence.	mRNAlike lncRNA	1	intergenic
8027681	chr2	121577750	121579464	-	n267551	AK087813	Mus musculus 2 days pregnant adult female ovary cDNA, RIKEN full-length enriched library, clone:E330024H11 product:unclassifiable, full insert sequence.	mRNAlike lncRNA	2	intronic
8019169	chr16	38516743	38522738	-	n292704,n288527	AK078465,AK015460	Mus musculus 12 days embryo male wolffian duct includes surrounding region cDNA, RIKEN full-length enriched library, clone:6720489N21 product:hypothetical protein, full insert sequence.,Mus musculus adult male testis cDNA, RIKEN full-length enriched library, clone:4930455C21 product:RIKEN cDNA 4930455C21 gene, full insert sequence.	mRNAlike lncRNA	2	sense
8017675	chr2	91232058	91235970	-	n274908	AK048555	Mus musculus 16 days embryo head cDNA, RIKEN full-length enriched library, clone:C130073J24 product:unclassifiable, full insert sequence.	mRNAlike lncRNA	2	intronic
8027968	chr17	47836919	47838945	-	n292979	AK076701	Mus musculus adult male testis cDNA, RIKEN full-length enriched library, clone:4930417B13 product:unclassifiable, full insert sequence.	mRNAlike lncRNA	4	antisense(exonic)
8004592	chr11	96698626	96699361	+	n265318	AK157492	Mus musculus activated spleen cDNA, RIKEN full-length enriched library, clone:F830219G22 product:unclassifiable, full insert sequence.	mRNAlike lncRNA	1	intergenic
8003531	chr11	84047352	84051540	+	n268266,n288062,n276700	AK053485,AK046951,AK149121	Mus musculus 0 day neonate eyeball cDNA, RIKEN full-length enriched library, clone:E130101M22 product:unclassifiable, full insert sequence.,Mus musculus 10 days neonate cerebellum cDNA, RIKEN full-length enriched library, clone:B930007I11 product:unclassifiable, full insert sequence.,Mus musculus 2 days neonate sympathetic ganglion cDNA, RIKEN full-length enriched library, clone:7120485F01 produc…	mRNAlike lncRNA	3	intronic
8005865	chr19	23222918	23225158	+	n268912	AK086864	Mus musculus 0 day neonate lung cDNA, RIKEN full-length enriched library, clone:E030006L16 product:unclassifiable, full insert sequence.	mRNAlike lncRNA	2	intronic
8003054	chr3	47829933	47830681	-	n416296	NR_040408.1		lncRNA	1	intergenic
8024785	chr5	108789205	108792904	+	n286343	AK020394	Mus musculus adult male diencephalon cDNA, RIKEN full-length enriched library, clone:9330198I05 product:unclassifiable, full insert sequence.	mRNAlike lncRNA	3	intergenic
8010241	chr3	102900668	102901749	+	n269578	AK086147	Mus musculus 15 days embryo head cDNA, RIKEN full-length enriched library, clone:D930008C23 product:unclassifiable, full insert sequence.	mRNAlike lncRNA	1	intronic
8007552	chr14	22462230	22464568	+	n275695	AK081317	Mus musculus 16 days embryo head cDNA, RIKEN full-length enriched library, clone:C130004N09 product:unclassifiable, full insert sequence.	mRNAlike lncRNA	2	intronic
8022354	chr15	8041676	8042730	-	n264259	AK167464	Mus musculus 14 days pregnant adult female amnion cDNA, RIKEN full-length enriched library, clone:I530016A19 product:unclassifiable, full insert sequence.	mRNAlike lncRNA	2	intronic
8008144	chr17	30235260	30237670	+	n284468	AK037071	Mus musculus adult female vagina cDNA, RIKEN full-length enriched library, clone:9930108I22 product:unclassifiable, full insert sequence.	mRNAlike lncRNA	2	intronic
8027075	chr6	128793803	128796977	+	n266166	AK089724	Mus musculus activated spleen cDNA, RIKEN full-length enriched library, clone:F830011B10 product:unclassifiable, full insert sequence.	mRNAlike lncRNA	2	intergenic
8004929	chr10	22427226	22430044	+	n293832	AK028621	Mus musculus 10 days neonate skin cDNA, RIKEN full-length enriched library, clone:4732418P20 product:TATA box binding protein-like protein, full insert sequence.	mRNAlike lncRNA	2	antisense(intronic)
8026122	chr16	30528511	30530334	-	n271962	AK051707	Mus musculus 12 days embryo spinal ganglion cDNA, RIKEN full-length enriched library, clone:D130067A12 product:unclassifiable, full insert sequence.	mRNAlike lncRNA	1	intronic
8021893	chr9	45770948	45772824	-	n282223	AK039784	Mus musculus adult male spinal cord cDNA, RIKEN full-length enriched library, clone:A330108B13 product:unclassifiable, full insert sequence.	mRNAlike lncRNA	1	extension
8023218	chr2	120731148	120731854	-	n282432	AK039564	Mus musculus adult male spinal cord cDNA, RIKEN full-length enriched library, clone:A330063F10 product:unclassifiable, full insert sequence.	mRNAlike lncRNA	1	intronic
8009027	chr16	77654775	77655683	+	n285757	AK020539	Mus musculus adult male urinary bladder cDNA, RIKEN full-length enriched library, clone:9530003O04 product:unclassifiable, full insert sequence.	mRNAlike lncRNA	2	intergenic
8029084	chr5	72139486	72142957	+	n274390,n276090	AK082309,AK081124	Mus musculus 0 day neonate cerebellum cDNA, RIKEN full-length enriched library, clone:C230036F13 product:unclassifiable, full insert sequence.,Mus musculus 10 days neonate cerebellum cDNA, RIKEN full-length enriched library, clone:B930090N13 product:unclassifiable, full insert sequence.	mRNAlike lncRNA	3	intronic
8011542	chr3	67374486	67376743	-	n293132	AK015042	Mus musculus adult male testis cDNA, RIKEN full-length enriched library, clone:4930402C01 product:unclassifiable, full insert sequence.	mRNAlike lncRNA	2	intergenic
8019628	chr9	100856187	100859794	+	n286578,n289250	AK034136,AK134848	Mus musculus adult male diencephalon cDNA, RIKEN full-length enriched library, clone:9330159A08 product:stromal antigen 1, full insert sequence.,Mus musculus adult male olfactory brain cDNA, RIKEN full-length enriched library, clone:6430401J21 product:unclassifiable, full insert sequence.	mRNAlike lncRNA	2	sense
8019268	chr12	70720743	70724247	-	n268046	AK053777	Mus musculus 0 day neonate eyeball cDNA, RIKEN full-length enriched library, clone:E130308C11 product:unclassifiable, full insert sequence.	mRNAlike lncRNA	2	intronic
[truncated: 23,039 more rows]
