# Supplementary material for: Noncoder: a web interface for exon array-based detection of long non-coding RNAs
Source: Nucleic Acids Res. 2012 Sep 24;41(1):e20. doi: 10.1093/nar/gks877 (PMC3592461; doi:10.1093/nar/gks877)
Supplement: Supplementary Data [file supp_gks877_Gellert_Supplementary_Table1.xls]

## Sheet: GATExplorer
GenBank	noncoder fold change	noncoder p-value	GATExplorer fold change	GATExplorer p-value
AK019818	0.601	0.01942	0.59947	0.0229201
AK087425	0.225	0.27952	0.11717	0.608344
AK142867	0.273	0.46067	0.30751	0.409523
AK083702	-0.159	0.43055	-0.09857	0.64397
AK049390	0.451	0.05047	0.54972	0.0237261
AK005997	-0.48	0.24354	-0.45115	0.251478
AK084611	0.207	0.35498	0.22795	0.33952
AK085004	-0.056	0.79816	-0.03771	0.875803
AK013769	0.383	0.19922	0.42016	0.165345
AK156181	0.572	0.23548	0.57657	0.210425
AK016075	0.696	0.01443	0.68368	0.0139018
AK143370	0.069	0.8392	0.1063	0.762225
AK048271	0.032	0.87259	0.05683	0.780914
AK052790	0.603	0.02318	0.60782	0.0206096
AK142672	-0.324	0.35111	-0.30696	0.355144
AK033466	0	0.99956	-0.00734	0.976485
AK018162	-0.356	0.16245	-0.33952	0.188715
AK014724	0.045	0.82429	0.04155	0.839982
AK033584	-0.528	0.05213	-0.51636	0.0612769
AK016102	0.738	0.00749	0.73256	0.0076358
AK051060	-1.275	0.00034	-1.09868	0.0012394
AK041850	0.521	0.05404	0.50814	0.0577426
AK047573	0.655	0.02502	0.68656	0.0205248
AK050905	0.287	0.16059	0.29124	0.168945
AK086601	-0.072	0.80865	0.12895	0.57581
AK142761	-0.532	0.13999	-0.53901	0.122364
AK141184	0.666	0.01919	0.70867	0.0118218
AK020714	0.348	0.30712	0.3562	0.282226
AK148743	0.526	0.02826	0.51217	0.0339252
AK082232	0.749	0.00784	0.72073	0.0091416
AK158239	-0.146	0.69868	0.31586	0.152691
AK149034	0.345	0.15113	0.3366	0.156326
AK052023	-0.008	0.96718	0.01048	0.958704
AK148664	0.688	0.08365	0.67173	0.0777604
AK082206	-0.708	0.14707	-0.70198	0.138727
AK137746	0.43	0.08123	0.45704	0.0733087
AK047109	-0.033	0.90062	-0.0282	0.91436
AK085422	-0.137	0.51821	-0.12515	0.566151
AK144738	-0.651	0.03179	-0.60681	0.042247
AK081729	0.747	0.00346	0.783	0.0029615
AK040719	-0.787	0.15204	-0.70443	0.231761
AK084148	-0.768	0.03812	-0.82504	0.0439357
AK033277	-0.143	0.56751	0.08058	0.780478
AK006360	0.269	0.37611	0.30016	0.321087
AK168797	-3.305	0	-3.18932	4.1e-06
AK053706	0.702	0.0925	0.75225	0.0716534
AK038201	0.522	0.01747	0.30265	0.175416
AK006052	-0.172	0.34895	-0.15877	0.406978
AK078949	-0.013	0.96095	0.00759	0.976269
AK035733	-0.578	0.08527	-0.42758	0.0729698
AK141831	-0.222	0.54411	-0.20298	0.579089
AK037236	0.327	0.13362	0.32614	0.142821
AK006621	0.726	0.01286	0.77417	0.0101903
AK145555	-0.037	0.89849	-0.79564	0.0075728
AK016234	0.109	0.63461	-0.04919	0.83911
AK018000	1.459	0.00181	1.47163	0.0011904
AK038089	0.385	0.09752	0.43068	0.0608435
AK146694	0.446	0.07946	0.44918	0.0802092
AK033862	0.152	0.50638	0.1595	0.483875
AK037054	-0.897	0.03684	-0.90268	0.0344516
AK038327	0.089	0.79656	0.09503	0.773817
AK076305	-0.209	0.32244	-0.19087	0.377944
AK137247	-0.093	0.64304	-0.09086	0.664529
AK136997	0.082	0.65364	0.10816	0.57696
AK040358	0.211	0.46368	0.24707	0.402342
AK134047	0.261	0.22508	0.3476	0.43334
AK020509	-0.07	0.7775	0.01026	0.970641
AK042551	0.206	0.27652	0.39122	0.164732
AK086683	-0.429	0.04995	-0.40027	0.0683711
AK046811	-0.333	0.18409	-0.31831	0.201674
AK142185	0.219	0.27346	0.28368	0.195588
AK139104	-0.474	0.12837	-0.45342	0.140979
AK089707	0.7	0.06199	0.73087	0.0459683
AK042843	0.585	0.09044	0.60668	0.0812561
AK016122	0.883	0.00575	0.90266	0.0055093
AK082473	-0.452	0.12897	-0.44793	0.130604
AK133574	0.55	0.12555	0.5724	0.108547
AK044626	0.454	0.04551	0.21224	0.314861
AK036045	0.018	0.94127	-0.0386	0.87921
AK008046	-2.028	9e-05	-2.00389	5.49e-05
AK165789	1.274	0.00048	2.02113	1.59e-05
AK015456	0.426	0.03959	0.4359	0.0431332
AK017006	0.674	0.02382	0.65993	0.0258968
AK037989	0.291	0.2164	0.31479	0.199387
AK006926	0.29	0.1483	0.29758	0.159028
AK044800	0.22	0.30459	0.29013	0.210852
AK041352	0.151	0.59525	0.19313	0.511695
AK035901	-0.024	0.89625	1.79763	0.0035456
AK051513	-0.162	0.46469	-0.14302	0.532441
AK157714	0.677	0.0564	0.7018	0.0462805
AK050330	-0.337	0.17453	-1.13108	0.0734358
AK143668	-2.545	0.00015	-2.51621	7.26e-05
AK051223	0.518	0.03096	0.29505	0.207114
AK052068	-0.94	0.01702	-0.91448	0.0165976
AK003723	-0.93	0.02018	-1.06218	0.009783
AK141940	-0.11	0.58685	-0.10495	0.614647
AK081071	0.071	0.75199	0.07476	0.743548
AK021340	-0.424	0.37538	-0.41437	0.365395
AK086480	-1.135	0.00285	-1.13054	0.0025403
AK132453	0.492	0.08263	0.55079	0.0645804
AK045327	0.327	0.17249	0.32116	0.186749
AK053817	0.215	0.5366	0.23135	0.505562
AK144957	0.557	0.02064	0.57884	0.0196096
AK076571	0.161	0.41291	0.2317	0.308316
AK087804	0.563	0.03305	0.58208	0.0301251
AK033096	0.207	0.5708	0.26496	0.462801
AK135955	0.353	0.20655	0.36744	0.18271
AK142953	0.057	0.85381	0.07774	0.81004
AK049241	0.253	0.51316	0.29725	0.447449
AK014293	-0.631	0.03978	-0.63987	0.034958
AK032368	0.068	0.73173	0.07873	0.701042
AK155799	1.026	0.00237	1.06184	0.0020064
AK033070	0.189	0.44751	1.49803	0.0060197
AK154740	0.909	0.03574	0.9515	0.0333315
AK079498	0.195	0.43175	-0.0809	0.864818
AK017052	0.111	0.73157	0.11323	0.60817
AK009355	1.968	5e-05	2.30811	0.0034186
AK084083	-1.561	0.00019	-1.49393	0.0002165
AK030229	0.232	0.51406	0.24195	0.485467
AK086230	-0.75	0.00291	-0.74498	0.003308
AK052104	0.022	0.93288	0.03574	0.889384
AK081617	-0.788	0.097	-0.77079	0.091634
AK081778	0.028	0.90336	0.03949	0.862536
AK141320	0.196	0.38298	0.22161	0.339664
AK053401	0.343	0.16125	0.35426	0.151482
AK017106	0.214	0.38274	0.217	0.369531
AK140218	-0.024	0.89772	0.12211	0.547567
AK051028	-1.997	1e-05	-0.1133	0.608217
AK044663	0.136	0.56606	0.21487	0.414536
AK145794	0.068	0.83622	0.06766	0.83301
AK084282	-1.042	0.00392	-1.02409	0.0046378
AK020944	0.151	0.57368	0.76267	0.140052
AK134753	-0.833	0.00364	1.35285	0.0077237
AK051403	-0.006	0.98208	-0.01657	0.948211
AK141452	-0.485	0.33898	-2.04679	0.0002826
AK087367	0.321	0.16642	0.3602	0.136097
AK135401	-1.233	0.00285	-1.26267	0.002043
AK082514	0.219	0.41717	0.24292	0.365762
AK078328	1.076	0.01426	1.04775	0.0129966
AK148045	0.385	0.08499	0.41029	0.0823045
AK084511	-0.345	0.27827	-0.33174	0.274727
AK080189	-0.99	0.00086	-1.11079	0.0005752
AK040967	0.554	0.01818	0.34067	0.218789
AK137705	-1.599	0.00126	-1.64163	0.0008615
AK018780	0.052	0.79476	0.06443	0.75333
AK138186	0.319	0.33703	0.34397	0.304157
AK142476	-0.967	0.00842	-0.98083	0.0051325
AK017208	-0.298	0.35867	-0.29348	0.363626
AK045913	0.258	0.24054	0.34963	0.158257
AK134601	1.161	0.00074	1.14307	0.0007332
AK015950	0.887	0.02099	0.90151	0.0167157
AK046769	-0.018	0.95308	0.19632	0.579064
AK034244	0.351	0.13293	0.34486	0.141798
AK038205	-0.033	0.92642	-0.79238	0.0462482
AK040004	-0.873	0.00359	-0.86602	0.0039199
AK044923	0.872	0.00325	0.844	0.003844
AK082642	0.783	0.00405	0.801	0.0039008
AK085354	0.381	0.08019	0.41486	0.0695401
AK080504	0.441	0.25008	0.46005	0.2156
AK002417	-2.013	0.00047	-1.97554	0.0001343
AK048677	-0.211	0.27671	-0.17737	0.37635
AK086487	0.501	0.32859	0.49134	0.309469
AK085391	-2.028	0.00026	-1.45892	0.0002653
AK040669	0.205	0.57294	0.22633	0.529804
AK051351	0.103	0.67804	0.11815	0.639254
AK143329	1.043	0.00743	1.10654	0.0057085
AK139859	0.065	0.74234	-0.04101	0.873788
AK034786	-1.409	0.00546	-1.41257	0.004031
AK021070	0.426	0.10147	0.44639	0.093159
AK048793	-0.414	0.42033	-0.38451	0.439419
AK080154	-2.119	0.00027	-2.14554	0.000142
AK042239	0.004	0.98779	0.00818	0.977288
AK157417	0.196	0.41673	0.2149	0.375182
AK032456	-0.368	0.38155	-0.53985	0.029651
AK088884	0.63	0.06469	0.67751	0.0496792
AK034249	0.553	0.05679	0.70918	0.0301939
AK047851	0.171	0.40692	-0.63951	0.13743
AK085961	0.051	0.88496	0.06273	0.854923
AK087014	0.087	0.7659	0.12419	0.670463
AK086556	0.768	0.02406	0.79822	0.0201656
AK085851	0.114	0.79458	0.11264	0.791643
AK019048	0.122	0.5872	0.14344	0.529223
AK048879	-0.108	0.60082	-0.08176	0.699297
AK139461	0.178	0.35249	0.07497	0.7297
AK015707	0.958	0.00804	0.09425	0.806261
AK137498	-0.033	0.89486	-0.02243	0.926366
AK163411	-0.532	0.04182	-0.67524	0.0291606
AK090291	-1.117	0.00759	-1.03194	0.0037222
AK083454	0.177	0.38162	0.17362	0.405952
AK018581	0.968	0.00097	0.88328	0.0017821
AK029503	0.209	0.26949	0.52463	0.0537821
AK141328	-0.239	0.22228	-0.19641	0.328503
AK041706	0.153	0.47542	0.36085	0.120123
AK046449	-0.776	0.00984	-0.58543	0.0427432
AK034631	-0.557	0.01881	-0.52965	0.0249389
AK008166	0.391	0.09389	0.39007	0.0957746
AK037366	-0.82	0.00367	-0.741	0.007981
AK157789	-0.092	0.85414	-0.07726	0.876111
AK045827	0.217	0.47532	0.24125	0.421492
AK080102	0.763	0.00837	0.05729	0.760956
AK037982	-0.496	0.0341	-0.46806	0.045052
AK048978	0.698	0.07382	0.73465	0.0535828
AK043633	-0.201	0.35508	-0.06014	0.793743
AK031155	-1.208	0.00177	-1.18469	0.0015092
AK039379	-0.551	0.01593	-0.51979	0.0227824
AK031082	0.237	0.37084	0.31106	0.415203
AK157672	-0.077	0.84617	-0.06987	0.853123
AK082245	0.432	0.22552	0.6343	0.0624401
AK089253	-0.504	0.05717	-0.46817	0.0696571
AK006751	0.17	0.38592	0.2711	0.216669
AK011318	0.276	0.22386	0.30585	0.186564
AK015813	0.428	0.07642	0.20114	0.454085
AK037419	0.127	0.53616	0.38016	0.110508
AK039750	0.454	0.07296	0.44368	0.0747422
AK046186	0.945	0.00327	0.96929	0.0026877
AK032649	0.62	0.01267	0.67352	0.0099715
AK142709	0.873	0.00699	0.86878	0.0064157
AK163739	0.048	0.8471	-0.80734	0.0364285
AK077150	0.449	0.06503	0.50891	0.0518318
AK041461	0.083	0.66932	0.11737	0.566436
AK019740	-0.122	0.49478	-0.07972	0.670402
AK051914	0.503	0.09673	0.64329	0.0442912
AK047507	0.203	0.36939	0.20337	0.375705
AK081714	-1.251	0.01104	-1.26867	0.008712
AK078109	1.092	0.00824	1.11247	0.0062299
AK034361	0.491	0.0983	0.48699	0.0941571
AK018278	0.22	0.49626	0.18068	0.566264
AK036532	-0.768	0.02131	-0.74894	0.0229186
AK031619	-0.574	0.04347	-0.53284	0.0537986
AK047169	0.67	0.04025	0.6078	0.0358315
AK084414	-2.377	1e-05	-2.39937	3.4e-06
AK031735	0.041	0.84941	0.06993	0.751797
AK039874	0.286	0.23703	0.33717	0.174473
AK086228	-0.25	0.19457	-0.22141	0.259844
AK136855	0.044	0.80786	0.4533	0.050383
AK048380	0.213	0.40653	0.22435	0.368751
AK157115	0.408	0.0773	0.41325	0.0746471
AK043813	-2.44	1e-05	-2.4332	2.2e-06
AK017393	0.499	0.1036	0.47293	0.106968
AK006039	1.004	0.0014	0.99251	0.001262
AK089700	0.148	0.76481	0.18222	0.708149
AK028260	0.797	0.0147	0.78383	0.0133483
AK034530	0.038	0.90629	0.06268	0.847942
AK015163	0.215	0.41151	0.27635	0.271698
AK142770	0.016	0.93989	0.02864	0.892805
AK131756	0.274	0.17815	0.27338	0.191111
AK033930	-0.122	0.66948	-0.08229	0.781465
AK035497	-0.689	0.01551	-0.66694	0.0199888
AK163755	-0.146	0.60071	-0.13722	0.616533
AK079064	0.656	0.0105	0.32268	0.312953
AK087289	-1.927	0.0003	-1.76442	0.0011032
AK085809	0.158	0.43873	0.2298	0.282757
AK010105	-0.01	0.96435	-0.07679	0.771889
AK029270	0.002	0.99345	-0.00114	0.995968
AK155570	0.103	0.64466	0.09508	0.674154
AK084432	0.495	0.04368	0.89079	0.0101593
AK042944	0.053	0.84277	0.07709	0.765492
AK051994	0.343	0.12742	0.33761	0.135918
AK035323	-0.292	0.20939	-0.23478	0.30381
AK038194	0.58	0.06525	0.59677	0.0560796
AK156844	0.026	0.90345	0.04608	0.833721
AK133388	0.441	0.12359	0.42376	0.134897
AK019939	0.395	0.0736	0.40339	0.0763034
AK156516	0.536	0.05361	0.54339	0.0496463
AK043378	-1.252	0.00543	-1.2269	0.0050716
AK032087	0.483	0.02965	0.49392	0.0307277
AK033893	0.231	0.23934	0.23416	0.249013
AK140823	-0.551	0.07095	-0.53313	0.0810192
AK019678	1.32	0.00361	1.43182	0.002028
AK043180	-0.05	0.87305	-0.00437	0.988397
AK085533	0.273	0.19336	0.30323	0.170619
AK051318	0.477	0.04652	0.48025	0.052051
AK047326	0.171	0.42212	-0.02107	0.928819
AK085573	-0.307	0.21244	-0.29151	0.241645
AK035211	0.565	0.01752	0.55934	0.0199242
AK051558	0.884	0.02703	0.85683	0.0229524
AK086969	-0.63	0.0411	-0.63107	0.0362977
AK084878	0.7	0.30946	0.72338	0.275055
AK077756	1.288	0.0002	1.7001	1.74e-05
AK047022	-0.471	0.1424	-0.4556	0.138979
AK047453	-0.216	0.36691	-0.18033	0.456814
AK086782	0.217	0.44205	0.2394	0.413662
AK039616	-0.043	0.88036	-0.03216	0.911311
AK082204	0.73	0.00645	0.79647	0.0041727
AK017970	-1.182	0.00578	-1.18161	0.0057007
AK006032	0.26	0.26617	0.29681	0.237485
AK089657	-0.495	0.14093	-0.66715	0.0740013
AK079863	-0.473	0.42836	-0.42702	0.443959
AK042336	0.389	0.10302	0.52783	0.110656
AK028088	-0.077	0.79979	-0.07959	0.790113
AK048457	-0.12	0.64201	-0.09492	0.704388
AK134377	-0.908	0.22185	-0.12352	0.660096
AK140735	0.156	0.44577	0.1644	0.426813
AK087127	0.169	0.63062	0.18816	0.577046
AK142774	-0.16	0.42771	-0.13139	0.523158
AK078072	0.36	0.14087	0.36207	0.138244
AK157927	-0.789	0.1778	-0.34282	0.481334
AK156052	0.203	0.389	0.21691	0.459556
AK134594	-1.508	9e-05	-0.35899	0.171564
AK040096	-1.282	0.02586	-1.26074	0.0226433
AK162696	-0.545	0.29825	-0.50502	0.317916
AK049541	-1.397	0.00127	-1.46893	0.0008435
AK053952	-0.137	0.53397	-0.12169	0.588985
AK036009	0.084	0.66767	0.10981	0.588797
AK043223	-0.228	0.54104	-0.22576	0.529425
AK085949	-0.734	0.00587	0.185	0.503407
AK043786	0.054	0.80559	0.05911	0.791353
AK079200	0.027	0.89205	0.08102	0.696385
AK087463	0.609	0.08397	0.62156	0.0765973
AK136596	0.866	0.01259	0.92694	0.0106845
AK081323	1.012	0.0206	0.71794	0.0066564
AK158573	-0.751	0.03293	-0.75219	0.0305942
AK040682	0.216	0.46354	0.22225	0.446264
AK083965	-0.659	0.01325	-0.62229	0.0180919
AK051461	0.3	0.1589	0.39539	0.1139
AK020677	0.521	0.02846	0.53667	0.0266279
AK084172	-1.044	0.00306	-1.4441	0.0001091
AK081963	-0.106	0.75617	-0.10332	0.756207
AK031420	-0.176	0.50396	-0.13846	0.599067
AK134306	0.583	0.04614	0.61158	0.0378586
AK017236	-0.482	0.10215	-0.47561	0.105533
AK133376	0.435	0.20759	0.41886	0.202916
AK051497	-0.22	0.39324	-0.51188	0.202785
AK042585	-0.478	0.2283	-0.47345	0.218428
AK042256	-0.704	0.03538	-0.66894	0.0405936
AK048837	0.058	0.82957	0.27543	0.590317
AK155317	1.049	0.01944	1.06643	0.0122413
AK077872	0.23	0.50132	0.22522	0.499603
AK016038	0.256	0.26354	0.28276	0.222718
AK034872	-0.384	0.16137	0.10083	0.702779
AK053464	-2.011	0.0001	-2.03952	4.67e-05
AK133247	0.375	0.10926	0.35828	0.131491
AK078729	0.494	0.0722	0.4573	0.0836176
AK142519	0.111	0.7112	0.11323	0.706254
AK081157	-0.822	0.00238	-0.83391	0.002297
AK086010	0.438	0.05053	0.11316	0.604619
AK082057	0.588	0.04604	0.6427	0.0346677
AK082293	-0.324	0.20866	-0.25955	0.309307
AK048089	0.062	0.74668	0.02372	0.948897
AK028958	-0.454	0.06403	-0.38093	0.11333
AK080026	0.381	0.16299	0.41255	0.132081
AK038665	0.367	0.11305	0.36873	0.116823
AK053688	-0.254	0.27035	-0.2116	0.341567
AK162088	0.438	0.06752	0.42621	0.0715257
AK038056	-0.32	0.25937	-0.27418	0.328909
AK144944	-1.042	0.0007	-0.67319	0.0059895
AK012985	0.191	0.38373	0.20872	0.347245
AK017924	0.308	0.15547	0.36544	0.102699
AK053042	1.759	0.01537	1.84024	0.0100395
AK030857	-0.658	0.03378	-0.57758	0.0575302
AK049875	0.238	0.39392	0.28714	0.324002
AK009506	0.094	0.70267	-0.06358	0.78927
AK006390	0.782	0.00449	0.86609	0.0026344
AK016039	0.756	0.01184	0.74874	0.0117626
AK043225	0.748	0.04251	0.75569	0.0341475
AK009869	0.261	0.60125	0.27952	0.564639
AK051499	0.076	0.73105	0.11228	0.617079
AK043081	0.161	0.57003	0.19838	0.487831
AK044680	0.358	0.09181	0.34878	0.106282
AK090171	0.298	0.20435	0.3413	0.172448
AK050757	-0.786	0.16922	-0.78157	0.169917
AK087612	0.078	0.80481	0.08881	0.772533
AK041731	-0.548	0.06231	-0.4653	0.415893
AK033879	0.258	0.18814	0.24917	0.216162
AK035132	0.405	0.05321	0.14695	0.615552
AK132450	0.974	0.01072	0.97514	0.0084064
AK048513	-0.14	0.75051	-0.1005	0.808108
AK006204	0.744	0.00536	0.75224	0.0042188
AK135812	-0.722	0.10754	0.14559	0.605315
AK085361	-0.296	0.43739	-0.29306	0.43214
AK079227	-0.372	0.17107	-0.34527	0.186621
AK041779	-0.412	0.32958	-0.37698	0.334086
AK035519	-0.797	0.00998	-0.79517	0.009465
AK013121	0.048	0.83253	0.03963	0.861869
AK043189	-1.438	8e-05	-1.39157	6.77e-05
AK085763	0.029	0.89551	0.05392	0.809641
AK020755	0.372	0.36894	0.41145	0.326916
AK033243	-0.322	0.15274	-0.27418	0.232059
AK158514	0.609	0.16992	0.6389	0.150561
AK157421	0.343	0.19149	0.34198	0.194544
AK039315	0.392	0.10031	0.39814	0.0990453
AK037445	0.273	0.30386	0.29878	0.269242
AK007180	0.405	0.07671	0.3982	0.0794027
AK021305	0.644	0.37348	0.66012	0.340506
AK053086	-0.292	0.29739	-0.30066	0.282483
AK017612	0.065	0.83831	0.09005	0.771886
AK135567	-1.851	0.01779	-1.85426	0.0136982
AK046716	-0.147	0.45254	-0.13674	0.500042
AK036868	-0.384	0.18713	-0.34117	0.238784
AK172493	-0.388	0.07069	-0.3694	0.0887712
AK156794	-0.03	0.95351	-0.04124	0.933209
AK137394	-1.01	0.00135	-0.84221	0.0038167
AK034812	-1.238	0.0002	-1.27671	0.0001765
AK165487	-0.37	0.17765	0.1496	0.480731
AK037318	-0.355	0.40642	-0.35949	0.374427
AK040992	0.044	0.83398	0.06579	0.764539
AK142625	-1.015	0.02307	-1.009	0.0223557
AK141342	0.557	0.2413	0.58654	0.198468
AK080319	0.22	0.5852	0.22842	0.561878
AK031991	0.207	0.3594	0.23836	0.311712
AK048294	-1.002	0.00931	-1.79761	0.0050762
AK038328	-0.162	0.82574	-0.12963	0.854779
AK045403	0.1	0.78026	0.12715	0.716985
AK157443	-0.343	0.62496	-0.349	0.603581
AK078336	-1.65	0.0003	-1.6781	0.0002095
AK015461	0.492	0.02652	0.47484	0.0340378
AK017444	-0.248	0.24885	-0.22655	0.29819
AK084747	0.701	0.0287	0.7087	0.0258394
AK013242	0.644	0.01071	-0.67884	0.0341989
AK157588	0.342	0.14354	0.35812	0.139338
AK134976	0.073	0.68573	0.0839	0.661643
AK143658	-0.202	0.50182	-0.84801	0.0100735
AK145427	-0.278	0.20156	-0.24812	0.261328
AK034279	-1.159	0.00135	-1.15316	0.001254
AK021082	-0.782	0.10696	-0.78817	0.102175
AK131759	0.114	0.61049	0.14032	0.556993
AK015101	0.003	0.9927	0.02278	0.945619
AK048252	0.117	0.55529	0.12572	0.532874
AK047864	0.009	0.97499	0.00778	0.977712
AK080936	0.366	0.126	0.57685	0.0373664
AK045604	-0.853	0.03832	-0.8119	0.0347111
AK041116	1.111	0.0023	1.1838	0.0013223
AK088842	0.457	0.10211	0.4672	0.0912511
AK139596	0.532	0.03082	0.51049	0.0345283
AK017961	0.442	0.07222	0.4589	0.0680834
AK044873	-0.941	0.0014	-0.96119	0.0022828
AK013764	0.348	0.33668	0.38794	0.277652
AK145330	0.119	0.59659	0.11983	0.5962
AK034965	-0.193	0.33173	-0.18191	0.373987
AK012089	-0.053	0.81587	0.21639	0.332607
AK141753	0.394	0.12598	0.40714	0.124506
AK053019	-1.493	0.00155	-1.49832	0.0011862
AK044176	-0.762	0.06747	-0.74123	0.0629123
AK038171	0.934	0.00491	0.94681	0.0042667
AK016435	0.782	0.03037	0.85549	0.0203718
AK038518	1.724	0.00049	1.72362	0.0003399
AK037414	0.29	0.41946	0.30082	0.382509
AK140116	-0.267	0.31821	-0.26267	0.328318
AK043983	-0.326	0.14788	-0.30736	0.174028
AK082644	-0.163	0.39086	-0.04033	0.833103
AK140645	0.216	0.47347	0.23614	0.42962
AK037508	-0.181	0.51835	-0.11251	0.714676
AK084496	-0.483	0.18596	-0.47451	0.185026
AK030896	-1.098	0.00108	-1.09042	0.0009819
AK015955	0.287	0.22419	0.262	0.262018
AK084677	0.262	0.33535	0.28867	0.293353
AK008868	0.438	0.09099	0.47059	0.0748235
AK143265	-0.562	0.02436	-0.50635	0.0945747
AK135920	0.255	0.27226	0.28264	0.220845
AK046133	0.25	0.24305	0.26484	0.229354
AK048116	-0.227	0.26544	-0.34757	0.14213
AK084039	-1.062	0.00373	-1.17317	0.0010559
AK028462	0.265	0.33943	0.30745	0.26827
AK145611	0.412	0.13258	0.40629	0.134388
AK053113	-1.343	0.00136	-1.40673	0.0019199
AK078937	0.062	0.74668	0.40433	0.121311
AK085942	-0.279	0.17258	0.74766	0.0976891
AK135246	0.287	0.50816	0.32688	0.43916
AK142067	1.084	0.00338	1.08229	0.0029506
AK038361	-0.095	0.63998	-0.20904	0.444928
AK037045	-0.042	0.8524	0.20246	0.407225
AK081630	2.269	0	2.41574	1e-06
AK086979	0.106	0.75432	0.12486	0.706335
AK163169	-0.257	0.31756	-0.22307	0.380139
AK153735	0.551	0.11631	0.73292	0.0713636
AK017723	-0.381	0.10729	-0.37236	0.121454
AK042846	-0.007	0.97194	0.01173	0.953687
AK017987	-1.581	0.00995	-1.57474	0.0076442
AK088926	-0.316	0.36918	1.09108	0.0068034
AK041239	-0.853	0.06894	-0.8723	0.0594458
AK081638	0	0.99893	0.01646	0.934857
AK031593	0.205	0.5643	0.20924	0.535145
AK034468	0.559	0.0231	0.30496	0.163792
AK008799	-0.437	0.49888	-0.42866	0.501419
AK158819	0.147	0.5824	0.19987	0.462328
AK141352	0.016	0.93288	0.03241	0.870372
AK156995	-0.096	0.86718	-0.08355	0.884404
AK037756	-0.469	0.16091	-0.47437	0.152
AK053753	0.45	0.2054	0.4717	0.173518
AK038304	0.959	0.01958	0.99939	0.0150944
AK135301	-0.674	0.0107	-0.65608	0.0123213
AK158907	-0.23	0.24539	0.09886	0.656715
AK087343	0.357	0.14072	0.37413	0.11659
AK043349	1.229	0.00201	1.2366	0.000788
AK019723	0.258	0.26664	0.2834	0.240258
AK019035	0.229	0.47006	0.25454	0.415105
AK006857	0.765	0.0131	0.78279	0.0114101
AK086848	0.083	0.77146	0.11889	0.683125
AK039393	0.101	0.61638	0.10973	0.599314
AK143388	0.256	0.26181	0.27626	0.237671
AK157082	0.121	0.72469	0.1382	0.669659
AK020925	0.345	0.20366	0.34116	0.218175
AK047361	0.292	0.33889	0.29639	0.317383
AK136016	0.184	0.49137	0.02561	0.922774
AK087770	0.264	0.55432	0.25239	0.53296
AK087646	-0.724	0.05062	-0.71371	0.0504617
AK157596	0.413	0.05802	0.43502	0.0517541
AK084064	-0.029	0.91801	-0.01415	0.960035
AK137020	-1.452	0.00243	-1.41609	0.0016069
AK016097	1.095	0.00128	1.15333	0.0009927
AK163200	0.545	0.02335	0.54735	0.0253536
AK051898	-0.149	0.59668	-0.10767	0.686339
AK017552	-1.021	0.00151	-0.99717	0.0014272
AK137079	0.736	0.01314	0.78494	0.0098745
AK156314	0.289	0.24479	0.27197	0.260823
AK029599	0.523	0.04954	0.54035	0.0481457
AK040957	0.312	0.16695	0.31562	0.205424
AK038721	0.44	0.12038	0.43602	0.111253
AK083032	0.357	0.09892	0.89597	0.0052499
AK021010	0.16	0.64766	0.16213	0.62234
AK083416	-0.401	0.10721	0.44294	0.07003
AK036779	0.624	0.01595	0.60403	0.0196276
AK134516	-1.074	0.00068	-1.07071	0.0006293
AK021051	1.148	0.00409	1.11876	0.0036888
AK054546	-0.647	0.18173	-0.64924	0.176007
AK083764	-0.297	0.24647	-0.27299	0.273197
AK041259	-0.462	0.05373	-0.41947	0.0773685
AK051391	-0.122	0.69191	-0.14349	0.643291
AK035539	-0.338	0.20409	-0.33125	0.206507
AK157545	0.492	0.3836	0.51612	0.341543
AK035841	-0.795	0.00345	-0.80666	0.0034557
AK083435	-0.645	0.00831	-0.41765	0.0631762
AK012223	-0.438	0.19457	-0.40312	0.218213
AK038368	-1.412	0.05014	-1.40901	0.0442493
AK088924	0.651	0.01809	0.68835	0.0136042
AK082396	0.214	0.42241	-0.17345	0.558138
AK138176	0.468	0.0893	0.45573	0.0889022
AK019067	0.403	0.13171	0.29055	0.230432
AK138955	-0.141	0.60614	-0.15061	0.533974
AK030376	-1.11	0.00061	-0.89619	0.0362088
AK086742	0.598	0.04927	0.61994	0.0445937
AK148393	0.072	0.69353	0.04028	0.831132
AK047262	0.395	0.30459	0.42616	0.25127
AK052004	0.116	0.61049	0.13623	0.568966
AK031298	-1.337	0.00339	-0.27329	0.468442
AK045559	0.417	0.25351	0.54499	0.0642194
AK048545	-0.141	0.49207	-0.13821	0.514057
AK053997	-1.013	0.00125	-1.01967	0.0011027
AK016092	-0.172	0.42629	-0.16792	0.458441
AK052974	1.454	0.00071	1.48087	0.0004788
AK132437	-0.867	0.0032	-0.89713	0.002331
AK006939	0.654	0.05423	0.65128	0.0490324
AK042054	0.508	0.14151	0.51868	0.134994
AK089674	0.476	0.34815	0.24833	0.304172
AK089897	0.422	0.22695	0.45784	0.189141
AK139236	0.35	0.12412	0.33581	0.137818
AK085612	-1.51	0.00016	-1.56205	8.98e-05
AK085483	0.354	0.48468	0.4073	0.393442
AK147079	0.319	0.13313	0.25745	0.281978
AK144666	0.634	0.02672	1.04922	0.0108494
AK083559	-0.33	0.25885	-0.31895	0.2725
AK033307	0.045	0.88958	0.05804	0.858283
AK144037	0.386	0.08665	0.41358	0.071284
AK037589	0.542	0.11425	0.56891	0.103372
AK017540	-0.09	0.69384	-0.04468	0.848296
AK138190	-0.414	0.10685	-0.35539	0.171492
AK039022	-0.394	0.27334	-0.6932	0.139946
AK089569	0.5	0.08262	0.51795	0.0772841
AK054444	-0.233	0.57512	-0.1974	0.623708
AK015569	0.119	0.53316	0.47573	0.11941
AK006497	-0.073	0.71601	0.11612	0.605937
AK079255	0.198	0.28203	0.14895	0.460467
AK046594	-0.47	0.18756	-0.68845	0.0121161
AK051373	1.042	0.01074	1.08475	0.0074529
AK038019	-0.246	0.28755	-0.16848	0.571318
AK086215	-0.421	0.05689	-0.38206	0.0806526
AK077492	0.307	0.15526	0.32941	0.241747
AK051864	0.36	0.11125	0.54066	0.0561587
AK142691	0.071	0.74837	0.11422	0.615782
AK158823	-0.249	0.27897	-0.20585	0.361346
AK143066	-0.767	0.1276	-0.73137	0.141157
AK020813	0.793	0.08054	0.56185	0.132062
AK156974	0.078	0.69157	0.11341	0.57225
AK049457	0.765	0.01939	0.77727	0.0175057
AK132790	0.34	0.33469	0.32307	0.354063
AK039643	-0.414	0.07235	-0.14711	0.509268
AK042672	-0.449	0.31542	-0.42849	0.307225
AK051944	-0.236	0.52964	-0.20116	0.575308
AK043560	0.379	0.20635	0.42398	0.146289
AK144143	0.13	0.51477	0.18544	0.350056
AK082087	0.161	0.55878	0.16058	0.553983
AK032141	0.112	0.61854	0.12007	0.598333
AK132221	0.825	0.03263	0.85986	0.0236403
AK041802	-0.206	0.38435	-0.1705	0.472053
AK045814	0.624	0.03078	0.67665	0.0255204
AK032518	0.43	0.07499	0.41195	0.0871605
AK076368	0.148	0.54169	0.09079	0.665708
AK138057	-0.386	0.06286	-0.25424	0.196675
AK131740	0.351	0.25419	1.05309	0.105936
AK141969	-0.74	0.02838	-1.00046	0.0037615
AK039324	0.584	0.05085	0.59677	0.046249
AK086274	0.746	0.0112	0.72409	0.0108532
AK038693	0.446	0.14589	0.43374	0.151383
AK032991	0.313	0.28419	0.32071	0.260879
AK048229	0.908	0.00662	0.9154	0.0056723
AK015775	0.477	0.06658	0.57063	0.0395908
AK134310	-1.413	0.08123	-1.4382	0.0678452
AK054120	0.385	0.17551	0.37697	0.174798
AK036287	0.85	0.00889	0.84261	0.007773
AK143061	0.446	0.1075	0.478	0.0887541
AK162452	0.294	0.20683	0.50479	0.0615028
AK015902	0.163	0.3756	0.1712	0.376983
AK157495	0.37	0.179	0.35248	0.182896
AK134085	-0.372	0.23075	-0.34209	0.260693
AK015485	0.167	0.44181	0.16202	0.464363
AK053132	-3.171	0	-2.96461	7e-07
AK007019	0.493	0.1393	0.54174	0.106824
AK157909	0.609	0.03115	0.59741	0.0305448
AK006310	0.363	0.11527	0.2053	0.381409
AK033041	0.251	0.39862	0.26515	0.359967
AK030721	-0.067	0.73165	-0.03803	0.849829
AK017501	1.481	0.00044	1.48082	0.0003761
AK141101	-1.779	7e-05	-0.77046	0.112793
AK087254	-0.83	0.04408	-0.79042	0.0430662
AK140581	0.729	0.01873	0.74201	0.0136447
AK048508	0.5	0.03265	0.33977	0.150583
AK077345	-0.09	0.69634	-0.08057	0.733589
AK138549	-0.886	0.0166	-0.88194	0.016136
AK019703	-0.153	0.66309	-0.13697	0.699518
AK011803	0.39	0.29787	0.39055	0.282783
AK144305	0.753	0.06235	0.7424	0.0503841
AK031474	-0.39	0.27775	-0.3838	0.275383
AK045487	0.229	0.38551	0.78435	0.0127132
AK019573	0.163	0.42801	0.16792	0.421627
AK142107	-0.046	0.84119	0.01104	0.960169
AK035472	0.419	0.08704	0.41717	0.0906004
AK153773	-0.06	0.80571	-0.04261	0.857447
AK038211	-1.019	0.05763	-0.99091	0.0517422
AK043728	0.085	0.72154	0.26291	0.402378
AK083466	-0.852	0.03234	-0.8516	0.0304136
AK017624	0.845	0.00352	0.88681	0.0021174
AK083780	-0.198	0.41438	-0.19338	0.426823
AK141112	0.294	0.25023	0.3421	0.195479
AK030494	0.435	0.20801	0.46475	0.179722
AK142546	-0.026	0.91143	-0.2448	0.560685
AK039506	0.749	0.07712	1.35296	0.0549445
AK038827	-0.516	0.23326	-0.27467	0.479839
AK139044	-0.47	0.11578	-0.42438	0.142446
AK044942	0.007	0.97821	0.01032	0.970083
AK036993	-0.527	0.16797	-0.51708	0.155481
AK007217	0.69	0.05545	0.66319	0.0552538
AK084940	-0.6	0.23861	-0.55096	0.117253
AK086051	-1.164	0.00338	-1.19241	0.0023229
AK133045	1.627	0.02893	0.80088	0.186875
AK039539	0.704	0.06779	0.67461	0.0634479
AK156366	0.122	0.71334	0.11973	0.718107
AK157666	0.263	0.47151	0.26342	0.469974
AK007368	0.103	0.5807	0.14117	0.468117
AK041180	-1.696	0.00019	-1.67577	0.0001182
AK137968	0.492	0.03069	0.54716	0.0239756
AK164216	-0.178	0.37421	-0.61027	0.0205471
AK037388	-0.447	0.12165	-0.43888	0.123617
AK076785	-0.037	0.84273	-0.35445	0.156386
AK050947	-0.011	0.95759	0.00117	0.995714
AK143167	-0.11	0.7618	-0.07547	0.827315
AK138837	0.273	0.26312	0.27264	0.267846
AK042108	0.138	0.46319	0.15974	0.419037
AK020914	0.247	0.23188	0.28539	0.230626
AK081861	0.532	0.20238	0.53451	0.184888
AK020265	-0.055	0.8489	-0.10403	0.720009
AK148895	-0.194	0.34996	-0.17583	0.40284
AK037546	0.065	0.72623	0.06791	0.727643
AK133167	0.44	0.05029	0.27611	0.307058
AK032971	0.133	0.46844	-0.06497	0.812055
AK034984	-1.295	0.00024	-1.24934	0.0002314
AK037781	-0.187	0.50361	-0.13222	0.655151
AK079412	-0.051	0.79528	-0.05879	0.778127
AK038128	-0.214	0.587	-0.211	0.581443
AK157124	0.362	0.08132	0.37293	0.081283
AK031173	0.115	0.53373	0.1148	0.55195
AK034189	0.091	0.68342	0.23305	0.431698
AK083999	0.254	0.24041	0.38108	0.0925411
AK078843	-0.814	0.0885	-0.79299	0.08279
AK084572	0.155	0.4538	0.15631	0.458786
AK009064	-1.11	0.00061	-0.72234	0.0120427
AK138515	-0.181	0.5461	-0.13332	0.645884
AK015762	0.458	0.07313	0.45205	0.0744052
AK042541	0.36	0.17547	0.34972	0.176923
AK051876	-0.941	0.00517	-0.91341	0.005344
AK015372	-0.133	0.54971	-0.08864	0.691091
AK088583	-0.591	0.05171	-0.55404	0.0541478
AK165854	0.418	0.07593	0.13113	0.556493
AK089637	0.497	0.21848	0.51329	0.186275
AK039143	-0.218	0.5211	-0.19054	0.557706
AK050588	-0.988	0.01217	0.20992	0.528188
AK157471	0.889	0.00219	0.84623	0.002659
AK004240	0.576	0.01533	0.13287	0.677467
AK020520	0.651	0.0386	0.65713	0.0343768
AK148582	0.751	0.0314	0.76879	0.0154524
AK081035	1.016	0.023	1.01295	0.0226047
AK042425	-0.118	0.69684	-0.06778	0.81692
AK046520	-4.349	0	-4.41425	0
AK143043	0.057	0.88731	0.10498	0.785034
AK156832	0.511	0.26872	0.5021	0.245064
AK015379	0.516	0.02326	0.07071	0.72244
AK132502	-0.294	0.33912	-0.27912	0.367337
AK046975	0.05	0.91227	0.08881	0.842618
AK162683	-0.851	0.00772	-0.41045	0.249411
AK077687	-0.265	0.23015	-0.24515	0.268928
AK088298	0.367	0.18457	0.36278	0.188195
AK078294	0.481	0.23995	0.48075	0.213263
AK037085	0.803	0.01507	0.50999	0.0811279
AK132594	-0.22	0.45989	-0.21027	0.47081
AK054365	-0.145	0.50182	-0.11167	0.602953
AK047905	0.196	0.51726	0.22368	0.455208
AK053120	0.471	0.18266	0.47304	0.165643
AK042156	0.113	0.71037	0.12342	0.678882
AK053477	0.317	0.32688	0.32511	0.322884
AK132832	0.554	0.06334	0.6263	0.0389149
AK084949	0.413	0.09678	0.42471	0.0928523
AK154162	-1.39	0.00017	-1.38225	0.000161
AK042043	-0.189	0.47571	-0.16617	0.528893
AK016304	0.467	0.20782	0.49619	0.177535
AK081507	-0.313	0.37305	-0.29425	0.37829
AK080220	-0.322	0.14583	-0.2863	0.20806
AK089511	0.442	0.08622	0.43899	0.0873503
AK006345	0.384	0.19139	0.42671	0.164532
AK053238	-0.01	0.96324	-0.0152	0.944414
AK052626	-0.232	0.58189	-0.22064	0.584117
AK143080	-0.284	0.27457	-0.29459	0.252965
AK045961	0.139	0.55162	0.10074	0.651666
AK140512	-0.231	0.34072	-0.21936	0.366593
AK085981	-0.042	0.8725	0.17573	0.529289
AK015221	0.173	0.38377	0.19757	0.33856
AK043626	1.002	0.04883	0.98138	0.0497195
AK086649	-1.437	0.00086	-1.46571	0.0006202
AK134618	0.157	0.53157	0.20603	0.413132
AK041812	0.535	0.02986	0.56799	0.0233384
AK009791	0.328	0.23276	0.3406	0.211605
AK087569	0.698	0.00674	0.61528	0.0657155
AK032900	-0.583	0.05568	-0.57376	0.0511389
AK042182	-0.24	0.26169	-0.33985	0.253879
AK078641	0.819	0.0056	0.87127	0.004408
AK043895	0.263	0.23158	0.35273	0.138311
AK132885	0.515	0.03753	0.64409	0.0156438
AK133069	0.043	0.85493	0.26091	0.292394
AK171854	0.456	0.29004	0.52739	0.223692
AK036682	-0.1	0.6019	-0.07597	0.702745
AK087760	-0.463	0.04029	-0.42514	0.0600194
AK036927	0.313	0.21794	0.29972	0.23304
AK047639	0.907	0.00824	0.93294	0.0064865
AK048058	0.144	0.53695	0.15296	0.516854
AK054493	0.22	0.268	0.30115	0.144854
AK153693	0.365	0.09261	0.36684	0.102008
AK080304	-0.827	0.02392	-0.60883	0.112638
AK132632	1.048	0.00087	1.11347	0.0004996
AK164104	0.145	0.49691	0.81194	0.214212
AK035793	-0.467	0.43018	-0.37996	0.504696
AK049917	-0.137	0.4544	-0.12368	0.516795
AK085046	1.448	0.0368	1.47514	0.0277411
AK034435	0.648	0.01005	0.65168	0.0087735
AK079738	0.465	0.08598	0.44184	0.0962308
AK076649	0.253	0.43671	0.35725	0.307343
AK079453	-0.948	0.00966	-0.91937	0.0092196
AK157164	-0.106	0.70218	-0.1999	0.495957
AK020215	-0.511	0.12181	-0.47687	0.135936
AK084651	0.871	0.01603	0.85048	0.0150067
AK003925	-0.895	0.08197	-0.83894	0.0966701
AK051479	-0.281	0.30512	-0.24944	0.360761
AK038694	0.634	0.02145	0.62635	0.0528788
AK080211	-0.721	0.06686	-0.72546	0.0636116
AK077977	-1.214	0.00065	-1.14958	0.0003888
AK081596	-0.328	0.12106	-0.34696	0.105335
AK050461	-0.16	0.43087	-0.14983	0.472471
AK051943	0.262	0.22713	0.11138	0.662309
AK132741	0.64	0.17229	0.62412	0.157338
AK053240	-0.148	0.65523	-0.16151	0.542628
AK134874	0.259	0.21391	0.28423	0.180385
AK084248	0.29	0.4695	0.32637	0.393828
AK037146	1.286	0.0016	1.3273	0.0012282
AK084825	1.07	0.0004	0.48836	0.124844
AK029620	0.177	0.36145	0.18714	0.357461
AK135392	-0.107	0.8108	-0.10608	0.810562
AK138820	-0.191	0.31649	-0.17112	0.380523
AK143160	0.386	0.08622	0.36207	0.106628
AK142090	-1.209	0.03381	-1.2067	0.0294179
AK085432	0.194	0.29916	0.24568	0.217971
AK087292	-1.787	2e-05	-1.8099	0.0006979
AK041102	-0.112	0.85643	-0.29639	0.582512
AK033546	0.318	0.35719	0.32881	0.331552
AK086134	-0.573	0.02983	-0.5485	0.0367319
AK085930	-0.351	0.25365	-0.3421	0.256178
AK038789	0.955	0.02733	0.99891	0.0214361
AK051841	0.23	0.26983	0.19461	0.338013
AK158828	-0.07	0.83907	-0.07196	0.830023
AK158286	0.023	0.9151	0.04285	0.849556
AK082097	-2.13	3e-05	-1.84778	2.83e-05
AK054423	-0.081	0.77525	-0.07196	0.798601
AK015676	0.407	0.1536	0.46906	0.110561
AK042160	-0.174	0.70605	-0.16126	0.714133
AK038280	0.558	0.08542	0.64108	0.0575565
AK044578	-0.199	0.39624	-0.18854	0.411148
AK042082	-0.611	0.01515	-0.60854	0.0170203
AK083657	0.183	0.62676	0.18745	0.607243
AK162045	0.804	0.1273	0.69109	0.16504
AK156710	0.002	0.99444	0.03013	0.888273
AK038851	-0.411	0.37632	-0.35894	0.437038
AK134272	0.928	0.03523	0.94886	0.0300102
AK011729	0.622	0.02203	0.63665	0.0197055
AK087399	0.356	0.14552	0.68097	0.0144659
AK019774	0.324	0.2862	0.3164	0.280397
AK085778	-0.285	0.33629	-0.40212	0.1992
AK078214	0.425	0.06066	0.43477	0.061111
AK137818	-0.096	0.72611	-0.10741	0.695314
AK089512	0.075	0.74468	0.06651	0.770118
AK038818	0.608	0.01492	1.00545	0.0028421
AK079507	0.987	0.02853	1.00398	0.0261242
AK082143	-0.262	0.22141	-0.25702	0.242563
AK087077	0.185	0.66069	0.19607	0.615968
AK143284	-0.904	0.00561	-0.90301	0.0053258
AK137958	-1.163	0.00195	-1.12122	0.0020103
AK172199	0.838	0.0225	0.67044	0.0440897
AK157816	0.666	0.01822	0.7637	0.0119339
AK016215	-0.39	0.38492	-0.38327	0.403046
AK041438	0.221	0.33268	0.21783	0.339211
AK082069	-0.441	0.05833	-0.42376	0.0692774
AK040368	-1.345	0.00091	-0.79081	0.0152527
AK156829	0.047	0.90812	0.05608	0.884992
AK040630	0.111	0.71671	0.11803	0.68646
AK155141	0.331	0.33076	0.2159	0.423814
AK015386	0.146	0.60718	0.18841	0.529465
AK139530	1.28	0.03672	1.31296	0.026796
AK018356	-0.125	0.73481	-0.10585	0.767081
AK161954	-0.194	0.40935	0.05036	0.83342
AK038629	0.198	0.34964	0.18736	0.378625
AK082876	0.933	0.00866	0.96075	0.0070292
AK034547	-3.287	9e-05	-3.2655	5.13e-05
AK089411	-1.463	0.00664	-1.47566	0.0043552
AK040311	0.146	0.43761	0.21327	0.302118
AK035325	-0.548	0.06231	-0.39735	0.270823
AK157393	0.948	0.00697	0.93898	0.0065208
AK031795	0.052	0.804	0.0565	0.788914
AK135011	0.692	0.01649	0.70024	0.0153074
AK134244	-0.585	0.02492	-0.25653	0.281157
AK160771	-0.485	0.14603	-0.48911	0.144214
AK158190	-0.183	0.38586	-0.13267	0.544559
AK145395	0.273	0.26796	0.27778	0.260854
AK043468	0.42	0.12831	0.41214	0.12416
AK134127	0.362	0.10554	0.03481	0.903425
AK141011	0.943	0.00515	0.93434	0.0042609
AK013544	-0.042	0.86825	-0.03475	0.890386
AK042329	0.304	0.15653	0.24974	0.378854
AK081237	-0.174	0.78111	-0.16984	0.778922
AK050417	0.801	0.01535	0.80019	0.0134188
AK138624	0.294	0.15463	0.31393	0.145181
AK038711	0.355	0.125	0.36672	0.1216
AK035448	0.844	0.05684	0.82841	0.0483462
AK140008	-0.402	0.07723	-0.01478	0.971115
AK037890	-0.802	0.00552	0.96582	0.0325575
AK007187	0.442	0.07199	0.68701	0.0136864
AK086357	0.344	0.12433	0.36714	0.11564
AK086924	-2.518	0	-2.5802	7e-07
AK138323	0.214	0.32581	0.23891	0.286263
AK086392	0.296	0.28604	0.28516	0.283517
AK163002	0.283	0.35883	0.30284	0.332956
AK087147	0.412	0.16106	0.40549	0.176149
AK086939	-0.448	0.1148	-0.12275	0.591525
AK142830	0.349	0.32756	0.32854	0.340156
AK034926	-0.966	0.00766	-1.15441	0.0004497
AK157193	0.268	0.18526	0.26748	0.198498
AK014156	-0.773	0.00575	-0.42724	0.399954
AK084295	-0.412	0.12845	-0.38486	0.157599
AK081423	-0.923	0.04973	-0.92089	0.0438703
AK157264	0.334	0.3884	0.38598	0.32616
AK051182	0.454	0.07415	0.79958	0.0203613
AK076755	0.279	0.27081	0.28554	0.259783
AK136665	-0.076	0.73282	-0.07009	0.758348
AK053269	-0.757	0.00344	-0.48329	0.039688
AK041387	0.435	0.12005	0.44178	0.10399
AK041903	0.196	0.61454	0.19661	0.601504
AK084806	0.587	0.09951	0.61484	0.0841051
AK047585	0.269	0.34725	0.85833	0.0087186
AK045547	-0.597	0.12202	-0.60431	0.120203
AK045462	0.084	0.74184	0.09506	0.708682
AK143539	0.091	0.68785	0.11603	0.618819
AK047648	-0.01	0.97405	0.01334	0.966237
AK031625	-0.644	0.02772	-0.44005	0.0846142
AK142943	-0.062	0.77685	-0.0507	0.824714
AK087089	0.181	0.38061	0.1853	0.380914
AK139591	0.349	0.21791	0.36359	0.175583
AK053635	0.116	0.69205	0.12033	0.671794
AK084362	0.523	0.11561	0.5614	0.0860634
AK045496	-3.075	2e-05	-3.1373	7e-06
AK157285	-0.243	0.23179	-0.24048	0.247366
AK081858	0.356	0.1458	0.3554	0.150549
AK047895	1.288	0.00098	1.28933	0.0006758
AK041109	0.044	0.80786	0.13825	0.608688
AK035643	0.307	0.35596	0.31302	0.347311
AK158951	0.335	0.18726	0.31434	0.209565
AK087429	0.822	0.13266	0.83151	0.11631
AK016265	0.287	0.17236	0.09442	0.729086
AK082493	1.314	0.00255	1.33681	0.0019893
AK141555	0.313	0.32842	0.31558	0.320105
AK134187	0.152	0.42094	0.18271	0.360628
AK138066	-0.04	0.84037	-0.0197	0.924149
AK140626	-0.447	0.19882	-0.38695	0.268055
AK131842	-0.101	0.68387	0.02492	0.93574
AK086943	0.006	0.97965	0.17318	0.463979
AK083180	0.192	0.59173	0.23307	0.495836
AK015188	0.366	0.27975	0.37094	0.260317
AK036494	-0.261	0.26024	0.37005	0.14668
AK138815	-0.196	0.37505	-0.32518	0.240683
AK031377	0.417	0.22056	0.43887	0.182142
AK148817	-1.392	0.00686	-1.35888	0.0048433
AK029391	-0.031	0.91571	0.0078	0.978484
AK148543	-0.666	0.03538	-0.65271	0.0349457
AK028613	-0.25	0.31613	-1.91806	0.0001621
AK043754	0.582	0.0278	0.59064	0.0250121
AK134328	0.315	0.17424	0.3276	0.167004
AK046004	0.306	0.39773	0.28803	0.405084
AK038507	0.634	0.02076	0.59159	0.034151
AK019755	0.317	0.37699	0.33381	0.354035
AK013458	0.3	0.29236	0.3017	0.27988
AK047319	0.426	0.06783	0.43951	0.0632044
AK155725	0.035	0.91085	0.05907	0.849365
AK141488	-0.498	0.13268	-0.48214	0.124964
AK082307	-0.552	0.03216	-0.53445	0.0307292
AK008281	0.215	0.37922	-0.0426	0.868873
AK031281	-0.136	0.47926	-0.11621	0.560588
AK048477	-0.021	0.92142	0.13688	0.504667
AK018489	0.554	0.04292	0.54091	0.0457118
AK090362	0.835	0.01029	0.82952	0.0081633
AK087030	0.355	0.15742	0.34684	0.172636
AK148901	-0.054	0.85627	0.1083	0.646419
AK084241	0.092	0.78526	0.11749	0.728662
AK037210	0.158	0.5915	0.145	0.618118
AK035635	-0.377	0.19594	-0.34402	0.230651
AK016874	-1.387	0.00084	-0.57508	0.0154687
AK019904	-1.489	0.0004	-1.47592	0.0003407
AK019754	-0.041	0.89928	0.27199	0.288368
AK042794	-0.214	0.43079	-0.15819	0.545723
AK010467	0.328	0.33264	0.32435	0.333783
AK039281	-0.89	0.04902	-0.62463	0.098213
AK052239	0.512	0.13913	0.54521	0.115817
AK014122	0.025	0.90176	0.06452	0.758557
AK157439	-0.296	0.19797	-0.36046	0.380692
AK013001	0.323	0.1233	0.31512	0.137972
AK048927	0.491	0.11879	0.51114	0.0957722
AK156010	0.037	0.87525	0.06257	0.799727
AK036720	0.102	0.60385	0.26611	0.253872
AK017401	-0.645	0.07731	-0.67069	0.0647236
AK158632	0.267	0.23054	0.27396	0.232209
AK139437	-0.593	0.11911	-0.59517	0.111195
AK041345	0.169	0.59024	0.13068	0.515842
AK133653	-0.415	0.06434	-0.40019	0.0778883
AK037684	-1.515	0.00178	-1.46726	0.0014777
AK040135	0.198	0.44073	0.20823	0.417249
AK021378	-0.09	0.65214	-0.07399	0.721234
AK037854	-0.598	0.08697	-0.56347	0.0947321
AK029895	0.36	0.13681	0.36005	0.144644
AK016333	0.146	0.47565	0.17571	0.40735
AK140258	0.033	0.91472	0.02902	0.922262
AK030263	0.337	0.09707	0.32526	0.118124
AK033135	-1.265	0.0081	-1.27277	0.0057582
AK080199	-1.151	0.00035	-1.1664	0.0002734
AK084154	0.248	0.4711	0.26165	0.440597
AK048095	-0.226	0.3977	-0.21994	0.40777
AK039188	0.488	0.07461	0.48702	0.0759056
AK016277	-0.423	0.06956	-0.40473	0.0853233
AK007908	-0.365	0.17225	-0.35943	0.178925
AK006100	0.368	0.11777	0.40308	0.0910759
AK156043	1.091	0.0036	-0.28604	0.383733
AK038310	0.334	0.3204	0.36146	0.253607
AK019644	0.031	0.88756	0.03605	0.870206
AK039679	0.171	0.40692	0.6914	0.0108224
AK051924	0.446	0.13367	0.41849	0.151837
AK036362	0.264	0.23253	0.31832	0.158706
AK051289	0.515	0.22313	0.52329	0.202188
AK041378	-0.068	0.81971	-0.01887	0.951111
AK136865	-0.782	0.01872	-0.76206	0.020798
AK035954	0.104	0.6777	0.64421	0.0993035
AK086918	-0.134	0.61205	-0.06017	0.829879
AK142577	0.336	0.32766	0.35383	0.29453
AK030441	-1.547	0.00089	-1.31793	0.0005521
AK050764	0.423	0.12536	0.43848	0.116847
AK148790	0.377	0.09913	0.37668	0.103006
AK081186	1.115	0.01171	0.84929	0.0147595
AK087460	0.242	0.22339	0.06464	0.798629
AK049079	0.539	0.22215	0.53996	0.192666
AK158654	-0.136	0.4795	-0.12282	0.535777
AK041371	0.312	0.18911	-0.83796	0.0023539
AK082818	0.665	0.08255	0.92172	0.0431659
AK043207	0.265	0.31241	0.31535	0.243968
AK082531	0.22	0.25177	0.23113	0.244282
AK155662	-0.892	0.00257	-0.90387	0.0024667
AK045790	0.493	0.0655	0.56332	0.0415553
AK084972	-0.753	0.00478	-0.70062	0.0080577
AK137993	-0.209	0.35838	0.25075	0.423175
AK008149	-0.671	0.01747	-0.42496	0.115857
AK046926	-0.375	0.14189	-0.8115	0.0027197
AK053427	0.525	0.20554	0.54958	0.171361
AK016131	0.041	0.84927	0.06825	0.760262
AK156684	0.798	0.01164	0.82807	0.0103444
AK021204	0.178	0.50422	0.2142	0.418163
AK132896	0.538	0.18743	0.53429	0.17704
AK083966	-0.021	0.91478	0.02618	0.895962
AK153703	0.403	0.13729	0.38994	0.145308
AK132422	-0.165	0.5442	-0.19016	0.469795
AK143148	0.423	0.07513	0.27163	0.261368
AK145174	0.061	0.91167	-0.06979	0.903491
AK137943	-0.072	0.82403	-0.07277	0.821153
AK035503	-0.305	0.16366	-0.31505	0.162945
AK010638	0.161	0.60968	0.1776	0.561848
AK139628	0.456	0.04828	0.4664	0.0469598
AK089945	0.829	0.00258	0.90832	0.0017511
AK141679	-1.246	0.00051	-1.254	0.0004092
AK086732	0.142	0.73712	0.14074	0.73036
AK045245	0.425	0.21801	0.03994	0.863269
AK030196	-0.199	0.43727	-0.17911	0.491273
AK086410	-0.143	0.63666	-0.1462	0.629344
AK037687	0.032	0.89238	0.06684	0.782561
AK050802	0.343	0.29403	0.35217	0.261552
AK084188	-0.786	0.01181	-0.78258	0.0151711
AK041643	-0.056	0.79312	-0.04935	0.820434
AK040453	-0.402	0.15986	-0.24346	0.429375
AK051187	-2.164	7e-05	-2.16869	3.51e-05
AK132961	0.197	0.33752	0.20275	0.362725
AK048849	0.38	0.08462	0.38884	0.0855882
AK053119	1.111	0.00134	1.21974	0.000529
AK136716	0.661	0.044	0.68552	0.0362012
AK083727	-0.304	0.14155	-0.43022	0.0880605
AK004376	0.717	0.0639	0.72473	0.0048247
AK141429	0.348	0.15553	0.34919	0.23903
AK036303	0.61	0.0805	0.60215	0.074406
AK079568	-2.009	0.00527	-2.00282	0.003336
AK084672	0.655	0.0078	0.63719	0.0098925
AK029634	-0.359	0.44037	-0.34245	0.448239
AK038862	0.095	0.71054	0.10429	0.679762
AK051282	-0.296	0.19797	-0.45373	0.344945
AK039229	0.392	0.10968	0.4231	0.0810584
AK131769	0.681	0.23514	0.70981	0.212312
AK081936	0.277	0.23867	0.21939	0.338998
AK155785	0.422	0.12224	0.46193	0.103271
AK009348	1.054	0.00069	0.36057	0.169443
AK017099	0.398	0.06702	0.42528	0.0583159
AK043721	1.072	0.00112	1.15329	0.0007291
AK042213	0.496	0.02958	0.51238	0.0300444
AK017368	0.641	0.0146	0.70253	0.0109591
AK038039	0.534	0.131	0.54439	0.129849
AK045110	-1.339	0.0017	-1.35586	0.0012157
AK043211	0.208	0.6156	0.21671	0.590124
AK033505	-4.386	0	-4.98021	0
AK037311	-0.855	0.01273	-0.85814	0.013432
AK034573	0.496	0.03623	0.49832	0.0356603
AK078886	-0.88	0.0074	-0.74907	0.0144539
AK046851	0.425	0.04368	0.42075	0.0509775
AK084306	0.214	0.41674	0.19367	0.405513
AK012955	-0.262	0.19544	0.62653	0.171015
AK052048	-0.206	0.37119	-0.17632	0.44507
AK078737	0.179	0.47407	0.19656	0.430103
AK029074	-0.039	0.84254	-0.00159	0.993726
AK086932	0.718	0.10185	0.71296	0.0950367
AK081540	0.418	0.07593	0.56523	0.0378958
AK037410	-0.147	0.55949	-0.09699	0.699656
AK030248	-1.571	0.00062	-1.59157	0.0004306
AK142665	-0.264	0.44349	-1.28636	0.0012401
AK031976	0.022	0.96038	0.04595	0.917053
AK141927	0.798	0.00293	0.86539	0.001784
AK016143	0.385	0.11854	0.39816	0.110133
AK171175	-0.137	0.47684	-0.25493	0.230099
AK029648	0.14	0.70636	0.15673	0.676635
AK158205	-0.475	0.1488	-0.47698	0.141794
AK051771	0.184	0.33007	0.29935	0.199456
AK038016	-0.906	0.00523	-0.90373	0.0053909
AK038536	-0.193	0.35283	0.07515	0.780133
AK051636	0.359	0.17169	0.36655	0.155013
AK145113	-0.304	0.29	-0.27892	0.328705
AK088542	-0.91	0.00219	-0.8984	0.0024337
AK013250	0.424	0.05808	0.72017	0.0086125
AK011616	-1.224	0.00081	-1.23035	0.0006509
AK039779	0.549	0.03771	0.54146	0.0380193
AK134910	-0.6	0.03126	-0.5898	0.0357353
AK053510	0.414	0.13568	0.41315	0.127737
AK134657	0.194	0.44697	0.19838	0.446197
AK085793	0.141	0.68538	0.16109	0.633686
AK171782	0.41	0.05952	0.43558	0.0557018
AK029641	0.348	0.12605	0.34081	0.136562
AK039940	0.475	0.33474	0.50666	0.291123
AK037917	-1.584	0.00531	-1.61264	0.0039593
AK081772	-0.459	0.19694	-0.43257	0.21673
AK137682	-0.398	0.08823	-0.53304	0.071098
AK083813	-0.888	0.02827	-0.89665	0.0223264
AK132214	-0.953	0.00375	-0.96159	0.0035639
AK051456	0.218	0.33758	0.22853	0.331394
AK168267	-0.61	0.01426	-0.52326	0.0265284
AK158138	-0.51	0.08997	-0.50535	0.0850048
AK016113	0.746	0.04592	0.75331	0.0425866
AK020890	-1.198	0.01184	-1.1794	0.0101503
AK051799	0.209	0.42035	0.35287	0.217142
AK035359	-1.507	0.00452	-1.50508	0.0037259
AK085307	-0.023	0.90228	-0.01799	0.927041
AK156496	0.819	0.15261	0.81317	0.131001
AK082179	-0.062	0.80774	-0.05486	0.829948
AK047492	0.448	0.05806	0.45787	0.057685
AK041035	-0.101	0.63876	-0.08802	0.685799
AK141434	1.106	0.01067	1.11046	0.0084921
AK038896	0.476	0.0515	0.50366	0.0421267
AK153929	-0.554	0.03219	-0.50223	0.0508415
AK171960	-0.814	0.00769	-0.772	0.0089602
AK043113	-0.458	0.12617	0.07658	0.805137
AK031891	1.006	0.02791	1.00993	0.0226121
AK086457	0.516	0.02326	0.92129	0.0032528
AK032329	0.725	0.00607	0.74579	0.0052798
AK047214	-0.252	0.32844	-0.21348	0.398337
AK039238	0.211	0.37487	0.09933	0.694889
AK034004	0.99	0.0107	0.62975	0.0166678
AK027918	0.701	0.14721	0.75134	0.113356
AK017210	-0.336	0.28575	-0.30597	0.331275
AK035065	0.428	0.09452	0.46186	0.0722394
AK047774	0.236	0.4081	0.25543	0.362434
AK018993	1.084	0.0023	1.22443	0.0276462
AK019494	0.047	0.83444	0.04422	0.86786
AK016518	0.051	0.86311	0.07197	0.799717
AK052349	0.57	0.07141	0.57265	0.0673948
AK157071	0.269	0.41497	0.29207	0.367411
AK046212	0.177	0.35258	0.37429	0.0856794
AK154733	-1.076	0.01703	-0.42429	0.086185
AK048646	-0.803	0.04057	-0.78402	0.0351342
AK145305	0.409	0.20864	0.43863	0.167426
AK018088	-2.312	0	-2.83182	7.4e-06
AK132557	0.183	0.42673	0.20863	0.364096
AK038116	-1.838	0.00011	-1.87101	6.59e-05
AK134133	0.576	0.25325	0.61202	0.214041
AK086903	-1.251	0.00255	-1.21194	0.0024276
AK052328	0.663	0.07176	0.68618	0.0639824
AK158374	-0.414	0.10797	-0.38918	0.125978
AK141171	-0.507	0.18304	-0.5044	0.176988
AK138909	0.711	0.00403	0.75401	0.0038519
AK089445	0.748	0.04212	0.75463	0.0353847
AK140092	-1.477	0.00026	-1.48996	0.0002317
AK085043	0.908	0.09698	0.9377	0.081037
AK154483	0.376	0.25292	0.77082	0.0839974
AK040299	0.456	0.39979	-0.28032	0.331996
AK035514	0.121	0.62206	0.14292	0.557581
AK076851	0.343	0.1024	0.33746	0.115592
AK038224	-1.026	0.00134	-1.00995	0.0016462
AK149126	-2.014	1e-05	-1.95323	9.8e-06
AK053605	0.322	0.3104	0.36575	0.25611
AK088487	-0.139	0.59796	-0.08849	0.737429
AK040439	-0.729	0.01272	-0.72976	0.0118192
AK149715	-0.074	0.82852	-0.07557	0.817938
AK041419	0.518	0.02964	0.50195	0.0351374
AK006766	0.304	0.17889	0.30506	0.184472
AK082714	0.371	0.11725	0.35743	0.13152
AK036781	-0.327	0.16812	-0.34154	0.173017
AK132624	0.4	0.12558	0.42015	0.115815
AK044818	-0.356	0.12494	-0.30362	0.184228
AK016823	-0.082	0.68028	-0.8279	0.0020691
AK034505	-0.07	0.74638	-0.06242	0.775327
AK042821	0.187	0.55378	0.21522	0.473088
AK036460	0.282	0.15946	0.2935	0.16028
AK086596	-0.018	0.95308	0.21929	0.527738
AK138364	0.051	0.79934	0.05324	0.795121
AK040318	-0.625	0.05793	-0.61895	0.0563704
AK135362	-0.309	0.19447	-0.31368	0.189844
AK089529	-0.004	0.9885	0.02113	0.936139
AK142582	0.375	0.10898	0.33614	0.183567
AK137959	0.127	0.5521	0.01081	0.962969
AK082276	-0.473	0.04444	-0.45456	0.0550328
AK038130	-0.1	0.72472	0.00984	0.972734
AK141936	-0.139	0.66512	-0.12286	0.688217
AK141054	0.263	0.23419	0.25598	0.251847
AK054447	0.176	0.60759	0.21415	0.543716
AK086268	-1.359	0.00012	-0.70534	0.0681516
AK034823	0.182	0.54956	0.18042	0.549091
AK143776	-0.549	0.03999	-0.53691	0.0475258
AK040237	0.26	0.43981	0.17475	0.694796
AK133223	-0.144	0.53919	-0.23206	0.630349
AK032230	1.855	0.00162	1.03258	0.0072267
AK050897	0.81	0.03009	0.88636	0.0133367
AK040776	-0.125	0.53823	-0.09799	0.643965
AK040464	-0.15	0.43617	-0.13149	0.510511
AK043862	0.532	0.08555	0.525	0.0804427
AK141472	0.552	0.04238	0.57185	0.0380934
AK046692	1.151	0.00782	1.23234	0.0046299
AK076338	0.305	0.26416	0.32805	0.227888
AK052892	-0.267	0.19078	-0.10095	0.633051
AK081642	-0.242	0.36772	-0.24428	0.360559
AK042343	0.178	0.35563	0.49993	0.151007
AK085108	2.559	3e-05	2.88494	1.64e-05
AK081271	-0.074	0.72793	-0.06752	0.757479
AK078388	-1.371	0.00752	-1.38411	0.0051989
AK015943	0.402	0.09622	-0.08966	0.838199
AK015735	0.567	0.03407	0.54907	0.16532
AK082428	0.322	0.16023	0.37844	0.118844
AK085715	-0.206	0.61566	-0.47125	0.359933
AK043170	-1.264	0.00039	-1.26332	0.0003299
AK155963	-0.402	0.24091	-0.36902	0.260824
AK157042	-0.063	0.84511	-0.06222	0.841789
AK014284	0.462	0.03932	0.43432	0.0516678
AK035492	1.017	0.00112	1.04419	0.0009076
AK015626	0.342	0.08809	0.2433	0.226867
AK006563	-0.058	0.7869	-0.19694	0.54133
AK049699	-3.639	1e-05	-4.5131	3.5e-06
AK010213	-0.207	0.52612	-0.2818	0.316472
AK048448	-1.508	9e-05	-1.71262	2.22e-05
AK019925	0.293	0.22795	-0.40784	0.188181
AK048387	0.966	0.00342	0.80376	0.0044199
AK051555	-0.241	0.33326	-0.22672	0.355955
AK037591	-1.021	0.03429	-1.24006	0.0113577
AK033444	-0.065	0.76334	-0.03049	0.892158
AK038240	-0.82	0.003	-0.61212	0.0162056
AK034730	0.275	0.34065	0.33571	0.246575
AK076372	-0.264	0.18647	-0.00996	0.977095
AK154450	0.054	0.81144	0.04582	0.842902
AK143795	-0.526	0.04831	-0.50498	0.0549808
AK043106	0.462	0.16025	0.46333	0.153766
AK053313	-0.329	0.17274	-1.13654	0.0466279
AK148859	0.527	0.03634	0.53661	0.0345144
AK139098	0.196	0.48199	0.19085	0.476409
AK136781	0.352	0.08891	0.37451	0.0887678
AK139266	-0.117	0.73672	-0.10936	0.743752
AK048489	-0.264	0.21251	-0.40002	0.0780821
AK141290	-1.244	0.00241	-1.22218	0.0025121
AK048551	0.227	0.34474	0.26321	0.251752
AK039720	-1.802	4e-05	-0.35474	0.169243
AK154299	-0.522	0.02721	-0.23876	0.371145
AK015494	0.306	0.19556	0.29339	0.210775
AK083555	0.651	0.03394	0.70896	0.0207308
AK087119	-1.045	0.00067	-1.0186	0.0008489
AK052019	-0.191	0.44717	-0.18066	0.48231
AK081498	-0.088	0.74695	-0.07409	0.778287
AK078277	0.572	0.05103	0.56247	0.0543501
AK044257	-0.441	0.43128	-0.40508	0.457014
AK084059	0.148	0.47974	0.35667	0.164458
AK017576	-1.278	0.00464	-1.55953	0.0001783
AK084440	0.654	0.00864	0.66007	0.0084618
AK086436	0.279	0.56019	0.30412	0.505621
AK019041	-0.141	0.44713	-0.1047	0.59
AK161442	0.488	0.02899	0.08611	0.77364
AK016995	-0.511	0.11326	-0.50049	0.124316
AK083606	0.379	0.08747	0.43889	0.10373
AK135830	0.465	0.03916	0.4596	0.0448569
AK090236	-1.2	0.00134	-1.21319	0.0010038
AK087182	0.307	0.11931	0.10696	0.663024
AK049444	0.551	0.02322	0.57154	0.0204894
AK030710	-0.401	0.10721	-0.83635	0.0702829
AK142103	-2.202	4e-05	-2.20894	2.3e-05
AK143328	-0.948	0.05358	-0.42387	0.163063
AK020828	0.413	0.15216	0.41717	0.147261
AK041975	0.191	0.44252	0.18404	0.457539
AK052590	0.344	0.09738	-0.04908	0.809024
AK155535	0.777	0.06964	0.81793	0.0534975
AK043488	0.135	0.56405	0.13739	0.561252
AK039475	0.064	0.89185	0.07845	0.86366
AK076938	0.308	0.17983	0.02717	0.911322
AK034203	0.837	0.03202	-0.00822	0.981641
AK046393	-1.187	0.00955	-1.19634	0.0080742
AK045802	0.22	0.57019	0.24089	0.529444
AK042736	-0.073	0.78083	0.07809	0.864401
AK085712	-0.473	0.06175	-0.38245	0.114228
AK019789	0.464	0.16632	0.39088	0.288786
AK036001	0.595	0.04792	0.60232	0.0398855
AK084095	-1.365	0.00957	-1.35448	0.007654
AK157306	0.428	0.07292	0.46732	0.0578139
AK135120	0.825	0.06665	0.85819	0.0574467
AK156065	0.103	0.65784	0.13607	0.56332
AK160707	-0.297	0.55258	-0.29261	0.555223
AK020478	0.195	0.44292	0.81815	0.0076258
AK136771	-1.073	0.01454	-0.9788	0.0165195
AK159030	1.368	0.00435	1.36761	0.0032494
AK076779	0.499	0.0542	0.50143	0.0522094
AK041360	0.267	0.19889	0.53325	0.0228585
AK048366	-0.292	0.21635	-0.30157	0.214612
AK089217	0.334	0.0973	0.00598	0.980764
AK143606	0.514	0.09289	0.50427	0.0776262
AK135464	0.175	0.47167	0.03111	0.901642
AK135910	0.444	0.1167	0.43009	0.118379
AK016392	0.616	0.11466	0.6219	0.106718
AK142199	0.138	0.55081	0.16248	0.498593
AK160669	0.306	0.15331	0.97241	0.0116024
AK083272	-0.042	0.91259	-0.01643	0.965447
AK157243	0.363	0.34563	0.49191	0.143458
AK076599	-0.108	0.76686	-0.1326	0.752708
AK037956	0.248	0.26405	0.27378	0.232537
AK148841	0.486	0.02764	0.48806	0.031942
AK080579	0.483	0.12444	0.47274	0.125731
AK035913	0.12	0.55001	0.11899	0.561501
AK080560	0.77	0.01292	0.55231	0.0403535
AK089755	0.57	0.21995	0.55949	0.210989
AK019688	-0.212	0.32035	-0.1833	0.391276
AK030592	-0.341	0.18369	-0.32147	0.225204
AK047464	0.069	0.7167	0.14129	0.469369
AK035756	-0.03	0.90184	-0.01818	0.939953
AK038216	-1.344	0.00012	-1.32785	9.75e-05
AK019595	0.633	0.06994	0.62271	0.0601848
AK087405	-0.989	0.00326	-0.33747	0.439973
AK156987	0.486	0.27762	0.47491	0.245746
AK041654	0.708	0.01275	0.74167	0.010353
AK005548	0.348	0.34993	0.36371	0.304797
AK082123	-0.398	0.32073	-0.37728	0.344579
AK038599	0.438	0.06083	0.43101	0.066214
AK136902	-0.075	0.79494	-0.1028	0.723612
AK080445	0.516	0.07543	0.59916	0.0495276
AK085673	-0.032	0.88515	-0.01222	0.956933
AK036433	-3.524	1e-05	-3.49703	2.9e-06
AK138794	3.471	0	3.69107	1.5e-06
AK084176	0.289	0.23839	0.28365	0.241769
AK085229	-0.846	0.03988	-0.82768	0.0367153
AK089769	0.066	0.78119	0.066	0.77937
AK042688	-0.936	0.00479	-1.28465	0.0004634
AK014267	0.488	0.26922	0.52665	0.224494
AK144227	0.21	0.33208	0.22281	0.307567
AK016999	0.324	0.11892	0.16704	0.533269
AK084839	-2.856	0.00018	-2.78851	0.0001189
AK081906	0.316	0.23545	0.32799	0.214321
AK171807	-0.484	0.03699	-0.38483	0.0798075
AK143356	0.103	0.61332	0.21905	0.327215
AK131776	0.688	0.00912	0.76636	0.0062879
AK052666	0.792	0.03615	0.8866	0.0253956
AK087171	-1.325	0.00516	-1.32053	0.0034233
AK043463	0.447	0.07448	0.44049	0.184086
AK138864	0.026	0.89003	0.04133	0.832414
AK046931	0.707	0.00947	0.36042	0.263894
AK005124	-0.433	0.118	-0.37335	0.19003
AK053501	-0.097	0.73587	-0.08255	0.775167
AK153791	-1.536	0.00244	-1.76835	0.0047839
AK042199	-0.954	0.00806	-0.85456	0.0137599
AK038741	0.622	0.08665	0.59717	0.0826448
AK085849	0.706	0.05504	0.77866	0.0372126
AK043796	0.867	0.00453	0.87265	0.0048055
AK082373	0.212	0.37733	-0.1648	0.467327
AK053939	0.532	0.1429	0.55233	0.12276
AK087434	-0.19	0.32412	0.83667	0.0212615
AK033115	0.243	0.24674	0.29257	0.256348
AK014969	0.417	0.06198	0.47048	0.0432995
AK028099	0.072	0.81423	0.10201	0.735754
AK134360	0.017	0.94089	0.01361	0.952028
AK039320	-0.018	0.92351	-0.01926	0.922314
AK013270	0.926	0.05519	1.01217	0.0355738
AK156551	0.723	0.0513	1.02666	0.008127
AK142914	0.205	0.64225	0.20879	0.624802
AK081260	0.526	0.04233	-0.04681	0.836332
AK029624	0.392	0.29739	0.32729	0.16864
AK015090	1.446	0.00023	1.53591	0.000112
AK084017	-0.094	0.61166	-0.0699	0.719184
AK154462	-0.148	0.44643	0.18072	0.355795
AK082591	-0.918	0.01744	0.29446	0.268593
AK088504	0.487	0.27102	0.31255	0.4179
AK161464	0.445	0.13055	0.66423	0.0407376
AK164818	-0.167	0.47083	-0.15309	0.510981
AK137649	0.145	0.47926	-0.10942	0.608803
AK013802	0.137	0.76715	0.18068	0.686383
AK016717	-0.254	0.22123	-0.23024	0.280947
AK137312	0.207	0.40659	0.34959	0.180579
AK085968	-0.554	0.20613	-1.30775	0.0016032
AK032587	0.417	0.12526	0.42606	0.111956
AK043330	1.261	0.00081	0.79504	0.0035029
AK045490	0.03	0.92608	-0.10313	0.744164
AK039809	0.644	0.02091	0.65788	0.0192868
AK049239	-0.114	0.56549	0.29339	0.18285
AK052070	0.446	0.08301	0.43596	0.0885724
AK035101	0.295	0.16319	0.3076	0.152473
AK019820	0.258	0.25446	-0.78662	0.0032686
AK028471	-0.449	0.09207	-0.43222	0.10395
AK158004	1.527	0.00137	1.52875	0.0009039
AK080944	-0.67	0.0113	0.07741	0.835517
AK153598	-0.903	0.02605	-0.90916	0.0242313
AK145420	-0.219	0.45819	-0.1968	0.492961
AK047433	-0.676	0.04264	-0.61332	0.0505566
AK012625	-0.113	0.66673	-0.07542	0.777677
AK156335	0.262	0.40013	0.2616	0.376114
AK148813	0.094	0.83753	0.1248	0.777759
AK037768	-0.013	0.96288	0.44427	0.174365
AK034411	-0.903	0.00505	-1.00658	0.0018632
AK142734	0.817	0.0795	0.84657	0.0665938
AK013926	-0.03	0.882	0.03074	0.876402
AK007136	0.747	0.0337	0.7961	0.0233732
AK142466	0.199	0.31576	0.24025	0.256951
AK045264	-0.943	0.01739	-0.80321	0.0294853
AK028624	0.071	0.83694	0.09069	0.790121
AK138084	-1.243	0.00036	-1.24043	0.0002917
AK019651	0.52	0.03583	0.9102	0.0330851
AK036414	0.605	0.01039	0.57862	0.0140059
AK084422	-0.119	0.82293	-0.11571	0.820498
AK034796	0.451	0.31309	0.45805	0.285511
AK085378	0.683	0.00949	0.81275	0.003824
AK046164	0.226	0.47316	0.2585	0.418581
AK083723	0.276	0.25506	0.26314	0.272207
AK087610	-1.019	0.0067	-0.95529	0.0065079
AK042985	-0.393	0.05946	-0.35983	0.0902873
AK051803	-0.435	0.19844	-0.39214	0.226485
AK015093	0.185	0.42526	0.19483	0.403767
AK082989	0.573	0.03088	0.58582	0.0302707
AK086287	-0.093	0.60975	-0.06341	0.737362
AK149153	0.216	0.27783	0.07117	0.73036
AK054517	0.164	0.53977	0.19242	0.482195
AK020413	-1.105	0.00528	-1.11263	0.0043214
AK037257	-0.237	0.52326	-0.18162	0.614047
AK142535	-0.095	0.83774	-0.03706	0.935554
AK081076	0.582	0.02206	0.58444	0.0218991
AK137666	0.44	0.2709	0.44069	0.255426
AK047806	-1.349	0.00142	-1.36007	0.0008484
AK139733	-0.087	0.65323	-0.17046	0.382632
AK051000	0.005	0.98986	0.05744	0.878565
AK156458	0.603	0.0156	0.74407	0.0223624
AK006046	0.899	0.14456	0.92751	0.117025
AK042732	-0.061	0.78668	0.36426	0.240124
AK141106	0.532	0.03381	0.62879	0.0137328
AK018860	0.416	0.30136	0.42915	0.292141
AK076834	0.214	0.30829	0.50751	0.0514782
AK028005	0.492	0.02455	0.59307	0.0113231
AK015201	0.401	0.07288	0.15619	0.608992
AK136915	0.099	0.70426	0.11365	0.657259
AK039124	-0.076	0.75503	-0.59293	0.087959
AK028638	-0.763	0.01612	-0.76121	0.0155069
AK030409	0.149	0.49695	0.16654	0.459503
AK042249	-0.004	0.98867	-0.0032	0.989141
AK136708	0.277	0.29236	0.26219	0.29979
AK039019	0.297	0.31938	0.31929	0.281271
AK045387	-0.815	0.0204	-0.80809	0.0205103
AK014914	-0.013	0.95913	0.11281	0.579527
AK140909	-0.224	0.34169	-1.2169	0.0025995
AK142781	-1.854	6e-05	-1.90451	3.22e-05
AK054507	0.267	0.25613	0.42117	0.119946
AK134478	-1.29	0.00369	-0.51937	0.272201
AK051389	0.853	0.07523	0.8701	0.0599777
AK146629	-0.059	0.80124	-0.04505	0.847081
AK032489	-0.268	0.33654	-0.24881	0.365421
AK047098	0.38	0.09646	0.41666	0.0831214
AK048783	0.705	0.03423	0.68038	0.0246356
AK138266	0.043	0.90917	0.05803	0.872613
AK051682	0.322	0.11638	0.41092	0.190042
AK081166	0.429	0.06533	0.47504	0.0563122
AK049651	-0.229	0.40581	-0.19359	0.482242
AK156748	0.11	0.59636	0.14872	0.486772
AK134498	-2.786	0.00015	-2.84526	5.29e-05
AK083357	0.313	0.15358	0.30962	0.162959
AK043890	0.435	0.18836	0.43315	0.169873
AK053600	0.458	0.05707	0.45997	0.065708
AK157505	0.405	0.21823	0.39213	0.20845
AK090347	0.565	0.0999	0.5726	0.100638
AK084098	-0.748	0.00825	-0.72543	0.0094556
AK034316	-0.406	0.27818	-0.4035	0.255848
AK013792	0.381	0.14079	0.33631	0.3204
AK018976	0.251	0.24858	0.45692	0.236317
AK082710	0.404	0.24547	0.47575	0.209474
AK136803	0.092	0.62186	0.09148	0.640599
AK017062	0.672	0.02384	0.64845	0.0249957
AK041515	0.034	0.86346	0.04283	0.834415
AK079028	0.446	0.04276	0.72333	0.0190649
AK033945	0.108	0.65135	0.1059	0.65824
AK036976	-0.256	0.28137	-0.20535	0.406856
AK131698	-0.223	0.33749	-0.1644	0.461129
AK053826	0.397	0.19029	0.43355	0.154478
AK036767	0.223	0.46002	0.25992	0.413055
AK020210	-0.24	0.46696	-0.5602	0.0420534
AK148920	-0.83	0.11506	-0.84492	0.102244
AK140506	0.627	0.09517	0.66935	0.0763501
AK042174	-0.761	0.17008	-0.71706	0.181434
AK080409	-0.663	0.05605	-0.6287	0.0465435
AK028736	0.966	0.01125	0.95029	0.0113931
AK035408	-0.415	0.05496	-0.35392	0.101073
AK014864	0.151	0.42419	0.16049	0.417684
AK081687	0.269	0.46986	0.28999	0.417022
AK135699	-0.29	0.21892	-0.26636	0.253021
AK048785	0.608	0.05627	0.59658	0.0542434
AK172565	-1.047	0.00963	-1.07198	0.0017598
AK145378	-0.504	0.49212	-0.45894	0.519936
AK042923	0.515	0.0556	0.52003	0.0542404
AK048043	-0.79	0.00828	-0.99499	0.0022358
AK134280	-0.422	0.31507	-0.41418	0.320619
AK089238	-0.126	0.55538	0.10208	0.744941
AK016044	0.498	0.0313	0.52303	0.0283636
AK079580	0.994	0.02348	1.0611	0.0138581
AK138635	-0.165	0.67665	-0.18894	0.638861
AK157326	0.403	0.10587	0.39911	0.103712
AK007057	0	0.99922	0.0293	0.906306
AK081789	-0.586	0.01134	-0.5654	0.015023
AK134752	0.547	0.05377	0.5694	0.0470446
AK038841	-0.278	0.15504	-0.17967	0.351986
AK032899	-0.143	0.66267	-0.10208	0.748899
AK142309	0.007	0.98957	-0.36079	0.146048
AK048995	-0.257	0.21369	0.13807	0.536543
AK148784	-1.816	0.00538	-1.83923	0.0036233
AK048747	0.428	0.08863	0.59967	0.0860484
AK084354	-0.145	0.55055	-0.08777	0.716006
AK147853	0.594	0.03471	0.60863	0.0162976
AK015301	0.047	0.83444	0.62491	0.0214792
AK141098	0.168	0.51678	0.17265	0.496514
AK081553	0.26	0.33877	0.55381	0.0461627
AK018667	1.007	0.03274	1.07913	0.0155556
AK043922	0.236	0.3477	0.25665	0.318433
AK040300	0.497	0.24195	0.78574	0.0111402
AK031610	-0.148	0.52435	-0.50198	0.097594
AK021289	-0.653	0.04041	-0.63033	0.0433768
AK054041	-0.566	0.17071	-0.55781	0.166024
AK080566	0.997	0.00873	0.97053	0.0085626
AK006677	0.111	0.59033	0.12703	0.554514
AK037705	-0.247	0.22272	-0.21712	0.287433
AK136643	-0.16	0.46798	-0.0914	0.685374
AK078595	-0.827	0.04439	-0.81113	0.0425793
AK083876	-0.381	0.43767	-0.40325	0.401807
AK136623	-1.74	2e-05	-1.74752	1.74e-05
AK131809	0.218	0.7647	0.25109	0.725578
AK040110	0.174	0.47949	0.20032	0.413949
AK141843	-0.224	0.34437	-0.19039	0.415211
AK038186	0.127	0.63964	0.1485	0.590536
AK039214	-1.239	0.00018	-1.74326	0.000989
AK051124	0.434	0.36012	0.21275	0.35104
AK142099	0.283	0.34975	0.3757	0.230573
AK036785	0.286	0.3982	0.32539	0.324918
AK042058	-0.875	0.01131	-0.88713	0.0106304
AK045474	-0.453	0.13737	-0.44394	0.148059
AK039154	0.379	0.19022	0.39987	0.166608
AK042855	-0.594	0.04068	-0.57833	0.0412497
AK039370	-0.571	0.03081	-0.48447	0.0618733
AK043097	0.274	0.24205	0.57013	0.0586085
AK166504	-1.471	8e-05	-1.41301	7.87e-05
AK038082	0.254	0.22804	0.31602	0.158028
AK006306	0.813	0.01504	0.87832	0.011074
AK028798	0.529	0.10087	0.55606	0.0837175
AK015448	0.314	0.12565	0.50063	0.191594
AK081648	-1.413	0.01061	-1.37191	0.0090357
AK156153	0.365	0.11744	0.35172	0.128723
AK089844	-0.487	0.05848	-1.1451	0.0004791
AK053012	0.155	0.39405	0.28382	0.15563
AK156512	0.499	0.02253	0.49076	0.0274456
AK157636	0.188	0.47451	0.19544	0.44732
AK086417	0.589	0.08855	0.63865	0.0587925
AK042096	-1.099	0.00116	-2.15135	1.61e-05
AK039542	0.258	0.39345	0.27924	0.357126
AK138665	-0.35	0.34318	-0.31829	0.363439
AK047815	0.613	0.06014	0.65619	0.0517517
AK148650	-0.422	0.1311	-0.41145	0.141605
AK053192	-0.486	0.08655	-1.2576	0.0237753
AK157598	1.316	0.00057	1.31334	0.0004125
AK006276	0.126	0.7192	0.15266	0.648205
AK053405	0.145	0.62383	0.885	0.197811
AK156020	-5.107	0	-5.12207	0
AK087542	-0.223	0.30392	-0.21492	0.326042
AK043217	0.877	0.002	0.85951	0.0021219
AK006240	0.434	0.03926	0.50628	0.0245046
AK046905	0.357	0.08814	0.4294	0.0537965
AK156028	0.172	0.43497	0.23365	0.324059
AK086003	0.349	0.15886	0.42327	0.105756
AK045162	0.597	0.17533	-0.22268	0.439925
AK019932	0.003	0.98688	-0.54342	0.0682717
AK035439	0.058	0.89081	0.07315	0.861323
AK035297	-0.075	0.8833	-0.05829	0.907648
AK035729	-0.9	0.00587	-0.87956	0.0066527
AK017009	0.543	0.03761	0.64196	0.018573
AK042421	0.733	0.018	0.76689	0.0129042
AK081056	0.755	0.00823	0.48492	0.209133
AK076670	0.644	0.00894	0.68541	0.0077282
AK034480	0.524	0.06539	0.51994	0.0611941
AK135788	0.112	0.54954	0.15976	0.41548
AK029924	-0.008	0.97491	-0.82549	0.0190635
AK082636	0.283	0.26677	0.32311	0.185136
AK039112	-0.021	0.94703	-0.00705	0.981283
AK007031	0.353	0.09918	0.37264	0.331133
AK140084	0.093	0.66294	0.10287	0.632617
AK051303	0.726	0.02433	0.75703	0.0197504
AK082378	0.003	0.98743	0.07941	0.718517
AK157691	0.672	0.05259	0.67219	0.0467871
AK084196	-0.929	0.00108	-0.93564	0.001032
AK048816	-0.134	0.58901	-0.10449	0.677996
AK036150	0.694	0.02169	0.19207	0.457163
AK132089	0.363	0.3213	0.37137	0.302212
AK033335	-0.16	0.47666	-0.14426	0.525914
AK033814	-0.482	0.05205	-0.4498	0.0744313
AK040659	0.146	0.47646	0.25739	0.300169
AK017425	0.163	0.46995	0.17387	0.452094
AK016639	0.187	0.43913	0.1843	0.446575
AK038337	0.703	0.01434	0.77633	0.0120031
AK047305	0.095	0.74018	0.08627	0.762206
AK012018	0.791	0.01039	0.81313	0.0094805
AK051526	0.667	0.03879	0.66207	0.0348986
AK079630	-0.663	0.12585	-0.6448	0.120617
AK082197	-1.141	0.07329	-1.01242	0.0771446
AK041220	-0.564	0.03672	-0.5559	0.0382545
AK049858	-0.309	0.26619	-0.28861	0.290156
AK135764	0.101	0.74165	0.13918	0.657767
AK089872	0.01	0.95948	0.00837	0.968189
AK043100	-0.158	0.65544	-0.14174	0.675289
AK028652	0.12	0.53728	0.12895	0.523912
AK035277	0.547	0.03033	0.571	0.0269129
AK142634	-0.068	0.86415	0.03659	0.929048
AK015326	0.334	0.14141	0.35047	0.125146
AK037373	0.464	0.04663	0.49483	0.0404375
AK076868	0.273	0.33739	0.32046	0.286389
AK007255	0.398	0.08917	0.68974	0.0119746
AK142133	-0.255	0.41873	-0.23312	0.441615
AK007071	0.784	0.01973	0.8107	0.015804
AK020136	-0.154	0.43128	-0.13511	0.511937
AK150191	-1.391	0.00223	-1.3513	0.0017517
AK034489	0.959	0.05977	1.11758	0.0483464
AK137027	0.153	0.42173	0.1804	0.36598
AK048057	-0.018	0.92131	-0.00306	0.98736
AK052564	-0.342	0.12405	-0.32241	0.15087
AK045833	0.083	0.66307	0.08363	0.672018
AK040428	0.36	0.11838	0.04166	0.926356
AK085467	0.565	0.12231	-0.82316	0.0082346
AK042632	1.038	0.01594	0.79361	0.0164791
AK040793	0.518	0.28954	0.51352	0.261517
AK018109	0.408	0.18983	0.4399	0.167164
AK047950	0.536	0.02242	0.56938	0.0194392
AK089409	0.647	0.0603	0.65363	0.0548954
AK003944	0.628	0.04596	0.68309	0.0282356
AK084374	0.265	0.19605	0.26723	0.206081
AK140025	-0.122	0.67363	-0.09475	0.742326
AK018539	0.101	0.72476	0.09427	0.737922
AK017013	0.059	0.80539	0.05154	0.827569
AK048334	-0.63	0.00978	-0.40753	0.103536
AK015424	-1.188	0.00639	-1.20875	0.0047682
AK037629	0.09	0.77915	0.10832	0.734168
AK044352	0.577	0.01282	0.45687	0.0425747
AK138239	0.693	0.03042	0.69533	0.0250197
AK042535	0.317	0.14378	0.32684	0.136155
AK033989	0.239	0.30363	0.25571	0.277795
AK154280	-0.801	0.00563	-0.3425	0.107499
AK051486	-0.547	0.14579	-0.52132	0.149065
AK040236	-0.526	0.21982	-0.5206	0.212319
AK044606	0.128	0.61451	0.13901	0.585259
AK171424	-1.748	0.0007	-0.49319	0.104841
AK053231	0.575	0.01346	0.59649	0.0118429
AK045452	0.745	0.01101	0.73645	0.0101825
AK042593	0.76	0.00899	0.82276	0.0060039
AK050410	0.884	0.01074	0.93599	0.008213
AK143127	-1.086	0.01908	-1.07307	0.0165839
AK078075	1.11	0.0006	1.11743	0.0004672
AK085589	-0.559	0.02369	-0.57577	0.021883
AK081974	-0.626	0.07989	-0.11224	0.732418
AK156189	0.306	0.20874	0.23327	0.316602
AK035120	0.162	0.48737	0.19442	0.41411
AK140846	0.281	0.23517	0.27801	0.237399
AK014583	0.411	0.31868	-0.01466	0.955652
AK079955	0.055	0.85509	0.1109	0.708631
AK133076	0.034	0.85298	-0.0184	0.924456
AK143291	0.657	0.02038	0.64324	0.0214623
AK012611	0.225	0.39862	0.22475	0.402242
AK018390	-0.694	0.22434	-0.71716	0.191754
AK035287	-0.062	0.82214	-0.0496	0.850947
AK037334	-0.21	0.31157	-0.25901	0.244549
AK010436	0.512	0.02684	0.62985	0.0178278
AK044419	0.422	0.09058	0.57449	0.1016
AK034494	-0.308	0.14493	-0.24383	0.24218
AK043533	0.112	0.82672	0.12612	0.798072
AK016118	-0.02	0.94164	0.00899	0.974311
AK142482	-0.015	0.93927	-0.01021	0.959231
AK046999	0.525	0.03777	0.55706	0.0311752
AK018530	-0.141	0.48742	-0.13864	0.511512
AK086123	0.608	0.17343	0.60829	0.14163
AK079007	0.688	0.01641	0.71947	0.0128411
AK034700	-1.03	0.01042	-1.01791	0.0093156
AK007196	-0.004	0.9894	0.03857	0.90359
AK143754	0.285	0.15584	0.30509	0.143716
AK134413	-0.015	0.94038	0.00739	0.971727
AK021233	-1.085	0.01059	-1.09242	0.0094171
AK086844	0.154	0.57074	0.17097	0.542817
AK090196	0.502	0.03932	0.49135	0.0416273
AK086112	-0.175	0.44074	-0.27198	0.3951
AK149394	-0.731	0.00426	-0.60819	0.0144646
AK047770	-0.675	0.02673	-0.88032	0.0056916
AK054165	-0.416	0.16617	-0.39145	0.184844
AK033769	0.836	0.00803	0.90041	0.0066174
AK079807	-1.444	0.00517	-1.43578	0.0049514
AK038167	0.416	0.1477	0.40068	0.147696
AK033372	0.112	0.6072	0.3267	0.475179
AK080797	-1.773	0.00081	-1.75942	0.0006293
AK016969	-0.717	0.00833	-0.71562	0.0084152
AK142234	-1.32	0.00493	-1.14327	0.0091295
AK134688	-1.049	0.00289	-1.03834	0.0025372
AK139128	0.4	0.38485	0.42018	0.345392
AK041693	0.213	0.29956	0.20418	0.331801
AK047876	-0.8	0.0624	-0.79104	0.0533287
AK157372	-0.771	0.02829	-0.74089	0.0304239
AK090142	0.421	0.20375	0.43699	0.18981
AK136971	-0.344	0.1337	-0.33115	0.148988
AK043368	0.268	0.39611	0.27897	0.375236
AK084232	0.293	0.37989	0.29842	0.368985
AK040074	-0.156	0.49728	-0.06101	0.824934
AK077143	0.577	0.05229	0.5526	0.0522331
AK037136	-0.295	0.41478	-0.25491	0.468866
AK048593	0.242	0.21228	0.66602	0.112049
AK080369	-0.609	0.08052	-0.61244	0.0746494
AK046068	-0.398	0.05616	-2.70488	2.4e-06
AK090212	0.337	0.19583	0.55312	0.0618015
AK083615	-0.167	0.60091	-0.14469	0.646172
AK137300	0.318	0.14159	0.08388	0.790977
AK135929	0.456	0.20496	0.46648	0.184303
AK037423	0.7	0.28951	0.74927	0.251656
AK037565	-1.139	0.0562	-1.15929	0.0475071
AK045843	-0.351	0.15521	-0.38891	0.44787
AK036854	0.376	0.1187	0.37945	0.11561
AK007210	4.929	0	5.34031	0
AK080274	-2.021	1e-05	-2.03989	8.2e-06
AK020570	0.209	0.40199	0.23947	0.339739
AK034397	0.162	0.6073	0.18764	0.563086
AK137540	-0.042	0.84441	-0.01808	0.933756
AK038521	0.885	0.00723	0.8882	0.0063267
AK034664	-0.046	0.81303	0.09439	0.622979
AK037825	-0.967	0.00495	-0.96899	0.0052545
AK047232	-0.188	0.56341	-0.16323	0.60714
AK081666	-0.22	0.28568	-0.21671	0.307453
AK141822	0.321	0.12381	0.41483	0.0722679
AK085522	0.045	0.81502	-0.00712	0.971377
AK136133	0.428	0.07098	0.26429	0.254669
AK162275	-0.86	0.1458	-1.29594	0.0093133
AK040563	-0.402	0.15986	-0.42265	0.144283
AK138061	-0.071	0.84155	-0.05667	0.872796
AK138675	-0.208	0.32081	-0.33291	0.219618
AK158619	-0.073	0.78083	1.58424	0.000238
AK015577	0.338	0.11829	0.40379	0.0908212
AK080647	-0.443	0.23099	-0.45732	0.211008
AK053084	0.739	0.01224	1.10211	0.0019839
AK042265	0.369	0.13369	0.28147	0.228989
AK135630	-0.189	0.41429	-0.12731	0.602071
AK138787	0.345	0.09691	0.19523	0.47301
AK137782	0.84	0.03645	0.85309	0.0304921
AK018204	0.643	0.01335	0.66546	0.011257
AK140939	0.072	0.8385	0.08503	0.800507
AK037971	0.177	0.62353	0.12836	0.676974
AK041537	-1.213	0.00068	-1.23066	0.0005831
AK156394	-0.49	0.03381	0.77413	0.0073205
AK035616	0.269	0.28693	0.29108	0.26079
AK004150	-0.167	0.39991	-1.51365	0.01157
AK040320	0.575	0.01756	0.5785	0.0178982
AK081699	0.747	0.07033	0.75683	0.0600869
AK016725	0.564	0.08481	0.61951	0.0624267
AK016381	0.018	0.92248	0.03824	0.842081
AK157180	0.806	0.00834	0.83585	0.006079
AK038235	-0.615	0.05413	-0.39451	0.207625
AK080315	0.236	0.36026	0.22932	0.371847
AK017335	0.539	0.05241	0.56795	0.0449316
AK089387	0.458	0.39124	0.47072	0.352843
AK047569	-0.743	0.03225	-0.7081	0.0389241
AK140673	0.312	0.32435	0.33062	0.281067
AK028809	0.613	0.04981	0.59954	0.0443432
AK006652	0.054	0.81645	0.07771	0.743578
AK171721	0.132	0.80594	1.13383	0.0303428
AK006725	0.251	0.31015	0.25912	0.288277
AK040707	0.917	0.00134	-0.03066	0.883105
AK020407	0.767	0.03209	0.92251	0.0122136
AK036142	0.158	0.45563	0.15354	0.471412
AK158417	0.144	0.44116	0.14869	0.447201
AK081188	-0.515	0.03009	0.01405	0.942667
AK043596	0.038	0.83127	0.11617	0.54449
AK134265	0.62	0.02734	0.70239	0.0183157
AK005835	0.629	0.01638	0.67991	0.0145851
AK054191	-0.636	0.22787	-0.64415	0.21841
AK047276	0.451	0.05558	0.43471	0.131164
AK082742	0.431	0.06545	0.45127	0.054361
AK083906	-0.139	0.55684	-0.11103	0.637629
AK034766	0.374	0.14039	0.39259	0.144101
AK043714	-0.658	0.15065	-0.61958	0.163866
AK035413	-1.314	0.00024	-1.30127	0.0002262
AK135412	-0.412	0.15801	-0.37412	0.182407
AK049728	0.054	0.84728	0.08404	0.7678
AK037902	0.383	0.09275	0.1718	0.568165
AK037396	-0.563	0.01559	-0.5377	0.0206666
AK156672	0.677	0.03898	0.71015	0.0299092
AK045584	-1.422	0.02006	-1.42871	0.015678
AK012530	-1.52	5e-05	-1.21508	0.0001675
AK010245	0.242	0.3133	0.26501	0.281775
AK035611	-0.043	0.87645	-0.01116	0.968729
AK040450	0.11	0.82608	0.12635	0.792423
AK085303	-1.121	0.01105	-1.11827	0.0083674
AK166289	0.564	0.01374	0.69711	0.0076966
AK157512	-0.426	0.0991	-0.41592	0.109428
AK161101	-0.789	0.00214	-0.60252	0.0134895
AK083203	-0.951	0.00111	-0.86514	0.0019795
AK141313	-1.199	0.00512	-1.19343	0.0042699
AK035726	-0.174	0.55521	-0.15008	0.617102
AK040240	0.041	0.9203	0.08989	0.829115
AK145207	0.856	0.02143	0.84853	0.0181566
AK041929	0.256	0.61297	0.27825	0.581777
AK087326	-0.173	0.63125	-0.14569	0.686622
AK135172	0.352	0.26929	0.35747	0.247936
AK041270	-0.218	0.47001	-0.14124	0.631536
AK015140	-3.754	0	-3.66935	2e-07
AK081940	-1.325	0.02732	-1.33132	0.020977
AK030268	0.235	0.2908	0.08994	0.641383
AK006981	1.038	0.00182	1.03506	0.0021501
AK171183	0.007	0.9717	-0.50348	0.0517647
AK035023	0.517	0.0538	0.5086	0.0544022
AK045069	0.106	0.78943	0.11799	0.760065
AK136681	0.751	0.099	0.76603	0.0855206
AK044890	-0.563	0.01945	-0.94859	0.0170599
AK148124	-0.728	0.0119	-0.73955	0.0222635
AK172081	-1.663	6e-05	-1.29979	0.0006054
AK034908	0.386	0.06651	0.37751	0.0807651
AK045390	0.081	0.82879	0.15442	0.670027
AK135116	0.346	0.20452	0.3749	0.184275
AK132408	0.504	0.07058	0.54457	0.0635167
AK006870	0.3	0.36563	0.30134	0.38537
AK080494	0.17	0.42574	0.20981	0.349493
AK132446	-0.218	0.33316	-0.186	0.416239
AK139755	0.399	0.11619	0.37767	0.130279
AK158942	0.413	0.06442	0.0475	0.811622
AK085345	-0.583	0.02613	-0.58592	0.0273121
AK042811	0.24	0.26967	-0.02125	0.92159
AK040999	-0.188	0.38805	0.37661	0.492287
AK039498	-0.046	0.88493	-0.00721	0.982233
AK077906	-1.002	0.00931	-0.83592	0.0469745
AK040161	-0.119	0.68329	-0.10702	0.706198
AK086406	1.257	0.00212	1.24067	0.0018595
AK087304	0.036	0.91152	0.03793	0.906069
AK087043	-0.244	0.626	-0.2317	0.619425
AK034604	-0.064	0.72904	-0.05871	0.760555
AK148715	0.326	0.22084	0.31672	0.233044
AK046597	0.077	0.78555	0.91313	0.0164611
AK080893	0.255	0.38819	0.27141	0.365956
AK171054	0.659	0.03895	0.73573	0.0238124
AK078168	0.023	0.90998	0.0113	0.971592
AK143094	0.858	0.05815	0.8432	0.0532316
AK090121	-0.6	0.03618	0.27567	0.194896
AK081670	-0.585	0.07196	-0.56502	0.0769251
AK077322	-0.981	0.00905	-0.98963	0.0080139
AK090149	-0.232	0.42713	-0.17895	0.519669
AK078373	-0.162	0.52952	-0.1483	0.558051
AK079318	-0.001	0.9957	-0.09822	0.616893
AK161162	0.341	0.39681	0.23219	0.444881
AK040181	0.305	0.23555	0.33277	0.186093
AK134149	0.65	0.03285	0.68145	0.0274491
AK038522	0.09	0.72163	0.08851	0.723284
AK137098	-0.343	0.35991	-0.20507	0.622053
AK045784	0.132	0.66731	0.16016	0.594471
AK015152	1.02	0.0051	1.09594	0.0027305
AK043141	0.009	0.9677	-0.40753	0.373899
AK077944	0.228	0.41872	0.23838	0.390807
AK076329	0.829	0.02215	0.83258	0.0189517
AK148773	-0.186	0.39458	-0.35503	0.0891694
AK030345	-0.592	0.01094	-0.595	0.0117533
AK047163	0.004	0.98492	-0.45287	0.0896867
AK043291	0.27	0.37214	0.28814	0.321361
AK080399	0.303	0.14914	0.41666	0.0672756
AK050779	-0.354	0.40268	-0.33393	0.405921
AK087502	0.139	0.45403	-0.29142	0.511595
AK162654	-0.131	0.67919	-0.08159	0.790522
AK084484	-0.017	0.96074	0.01232	0.970756
AK149083	1.108	0.00785	1.08133	0.0073232
AK039625	0.158	0.42287	0.17748	0.375931
AK143141	0.154	0.43058	0.17869	0.389005
AK028520	-0.005	0.97736	0.59556	0.0218279
AK136281	0.404	0.17004	0.4578	0.144433
AK035573	0.085	0.6805	0.18702	0.41876
AK035839	-0.24	0.44514	-0.22005	0.470468
AK077908	-1.656	0.00015	-1.42238	0.0005453
AK039947	-0.233	0.37185	-0.09096	0.843233
AK133343	0.038	0.84243	0.07567	0.709243
AK045928	0.169	0.39535	0.16981	0.409966
AK157108	0.158	0.49163	0.14456	0.528485
AK038311	0.222	0.27646	0.25379	0.232077
AK029831	-0.535	0.06311	0.03572	0.934825
AK141795	-1.516	0.02103	-1.50845	0.0169303
AK049022	-1.044	0.00305	-1.04235	0.0024358
AK077405	-0.264	0.23682	-0.24204	0.284571
AK079791	0.056	0.76253	0.06048	0.756347
AK007005	0.462	0.1273	0.48102	0.125929
AK142442	0.367	0.12988	0.36622	0.132533
AK163808	-1.157	0.00052	-1.16591	0.0004743
AK144319	0.31	0.24971	0.32832	0.228844
AK143417	0.042	0.90004	0.29818	0.310193
AK043852	0.104	0.61132	0.11394	0.586038
AK045103	0.276	0.31122	0.27764	0.30093
AK148856	0.222	0.33005	0.22297	0.333666
AK037729	-0.263	0.69331	-0.26006	0.693298
AK028567	0.643	0.02441	0.67826	0.021398
AK134933	0.422	0.071	0.44957	0.0649629
AK041616	-0.383	0.08568	-0.36466	0.105964
AK086593	-0.27	0.5379	0.10025	0.779767
AK157110	-0.115	0.72517	-0.09995	0.753496
AK079698	-0.819	0.08798	-0.83129	0.0832792
AK086071	0.74	0.07091	0.7654	0.0622697
AK037323	-0.001	0.99832	0.50719	0.116375
AK048941	-0.869	0.00333	-0.29932	0.253758
AK021148	0.284	0.29977	0.29174	0.283325
AK052166	0.634	0.02076	0.1844	0.388652
AK052214	-0.085	0.84227	-0.06212	0.884267
AK140977	-0.493	0.04533	-0.46483	0.0568041
AK132044	0.063	0.8376	0.09921	0.745549
AK019674	0.184	0.35612	0.19454	0.340229
AK041153	0.536	0.06928	0.53231	0.0906834
AK034510	0.141	0.62539	-0.19697	0.626787
AK054379	0.224	0.27146	0.01187	0.974549
AK051546	-1.044	0.00219	-1.06804	0.0018809
AK049531	-0.304	0.32433	-0.37218	0.167697
AK051618	-0.221	0.30963	-0.19193	0.390581
AK031194	-1.049	0.04578	-1.0231	0.0381828
AK045268	-0.467	0.1809	-0.4502	0.194122
AK037406	-1.783	0.00013	-1.74552	0.0001027
AK087406	-0.156	0.57731	-0.6995	0.0485715
AK041774	0.239	0.23153	0.22833	0.265738
AK040879	-0.133	0.49066	-0.12476	0.534553
AK082043	0.006	0.9903	-0.00216	0.99644
AK085917	0.495	0.02818	0.68691	0.0233989
AK041452	-0.299	0.3028	-0.28438	0.318788
AK018556	0.184	0.52795	0.18562	0.511132
AK047917	-0.364	0.15035	-0.32848	0.192876
AK044159	0.547	0.09878	0.57506	0.0818548
AK084318	0.049	0.78749	0.15789	0.528083
AK166186	0.608	0.18216	0.52177	0.247099
AK019587	0.184	0.38198	0.43472	0.0632312
AK081624	-1.354	0.00266	-1.32271	0.0020968
AK090186	0.166	0.45846	0.16784	0.448754
AK041265	0.573	0.08973	0.56886	0.0859354
AK156657	0.272	0.23299	0.28911	0.209134
AK037299	0.611	0.03193	0.66835	0.0206813
AK080972	-0.369	0.08261	-0.73227	0.0119959
AK048468	-0.018	0.92899	-0.00299	0.98911
AK140657	-1.024	0.01205	-1.01177	0.0107586
AK156984	-0.356	0.2449	-0.33072	0.26918
AK084323	0.647	0.00729	0.6514	0.0084455
AK085134	0.664	0.02112	0.79109	0.010425
AK163289	0.422	0.06286	0.48529	0.0721152
AK076706	0.399	0.10347	1.02025	0.0032648
AK087356	0.191	0.41743	0.17368	0.463313
AK032868	-1.015	0.01159	-0.84794	0.0271112
AK156105	0.65	0.04961	0.68209	0.0357051
AK005627	0.294	0.32065	0.07444	0.860776
AK149947	0.701	0.02286	0.69016	0.0215575
AK077891	-0.277	0.34158	-0.13952	0.698471
AK082416	0.745	0.03705	0.78491	0.0289136
AK013345	0.048	0.78887	0.63108	0.0235749
AK079567	0.416	0.11187	0.46528	0.0794425
AK019831	1.368	0.00777	1.34683	0.0064456
AK030255	-0.181	0.52547	-0.16044	0.578615
AK040416	-0.109	0.82982	-0.07941	0.872713
AK038264	-0.696	0.01762	-0.62538	0.0219441
AK011682	0.545	0.0685	0.55721	0.182546
AK031875	-0.127	0.48818	-0.18507	0.371392
AK158332	-1.285	0.00082	-1.26188	0.0007175
AK048101	-0.068	0.79446	0.25974	0.3923
AK049068	0.504	0.03472	0.59558	0.0159458
AK082297	0.498	0.03036	0.39373	0.102872
AK047135	-0.28	0.62765	-0.25208	0.649671
AK020279	0.29	0.24021	0.28468	0.241554
AK015965	-0.344	0.17966	-0.3191	0.216049
AK030540	-0.214	0.64704	-0.22002	0.627155
AK163483	-1.517	0.00289	-1.98806	1.29e-05
AK049701	0.11	0.7492	0.09713	0.776759
AK016878	0.211	0.59393	0.22977	0.542551
AK082735	1.11	0.00562	1.17989	0.0030346
AK008905	-0.106	0.82988	-0.12808	0.792716
AK140874	-0.424	0.22533	-0.57343	0.118918
AK016241	0.831	0.08782	0.87247	0.071792
AK080613	0.403	0.10685	0.39148	0.115441
AK139973	-3.413	0	-3.4532	1e-07
AK142839	-0.758	0.02494	-0.74987	0.0242643
AK047977	0.049	0.83935	0.07533	0.759433
AK145653	0.011	0.95729	-0.28617	0.245721
AK048473	-0.432	0.22702	-0.41175	0.249865
AK140396	0.043	0.83248	0.0367	0.858841
AK048171	0.095	0.67347	0.09428	0.67462
AK007836	-0.324	0.13147	-0.03726	0.92823
AK017025	0.315	0.15196	0.35041	0.18257
AK148875	0.132	0.56787	-0.03717	0.859121
AK049961	-0.014	0.95148	0.06091	0.803317
AK087957	0.104	0.65756	-0.80281	0.0100504
AK015574	0.411	0.13274	-0.0403	0.931522
AK035467	0.369	0.08942	0.39257	0.0900495
AK087307	0.379	0.13014	0.4181	0.110285
AK032546	-0.154	0.45784	-0.12336	0.563984
AK090187	-4.741	0	-4.18203	0
AK086877	-0.717	0.01234	-0.66516	0.01735
AK143456	-1.058	0.09249	-1.07401	0.076708
AK037431	-0.051	0.82765	0.00228	0.992264
AK086698	0.022	0.90536	1.83922	0.001899
AK043945	0.438	0.07618	0.43727	0.126317
AK155068	0.202	0.35091	0.23239	0.301287
AK018946	0.152	0.4276	0.16335	0.41238
AK085889	1.094	0.00036	6.78746	0
AK018224	-0.458	0.20984	-0.44414	0.227211
AK142863	-0.932	0.00335	-0.91798	0.0031147
AK040647	0.576	0.01533	0.82493	0.0026631
AK139678	0.448	0.09709	0.43482	0.099469
AK131835	0.371	0.17926	0.40105	0.161884
AK019832	0.434	0.09858	0.50847	0.0612774
AK158010	0.065	0.78861	-0.62492	0.263408
AK048060	0.752	0.00386	0.78437	0.0033827
AK036341	-0.278	0.48105	-0.41096	0.297505
AK040898	0.162	0.56226	0.21317	0.450782
AK046310	-1.638	0.00041	-1.63519	0.0003112
AK014321	0.017	0.92695	0.02142	0.912645
AK158305	0.046	0.80441	0.12851	0.521653
AK034896	-0.587	0.11594	-0.55865	0.123543
AK045637	-1.574	7e-05	-2.57141	3.01e-05
AK137898	0.533	0.0802	0.67336	0.0452213
AK015518	0.216	0.25289	0.27791	0.359213
AK035866	0.027	0.92124	0.07549	0.787762
AK040202	0.598	0.07227	0.66013	0.0424128
AK139915	-0.242	0.28138	-1.01977	0.0124629
AK033398	-0.719	0.14444	-0.7043	0.152575
AK083775	0.622	0.11173	0.61391	0.100754
AK133925	0.232	0.3741	0.8096	0.0077097
AK139206	0.572	0.05342	0.5723	0.0451192
AK045879	-0.364	0.32691	-0.32894	0.364317
AK165804	-0.871	0.00504	-0.30476	0.28394
AK036873	-0.028	0.92414	-0.05206	0.866564
AK138581	0.299	0.24001	0.32328	0.208791
AK053436	0.165	0.46628	0.18642	0.428682
AK037441	1.23	0.00302	1.2418	0.0021994
AK143261	0.112	0.67324	0.11299	0.662484
AK018137	-0.536	0.04493	-0.49378	0.0630531
AK020886	0.391	0.2048	0.39102	0.132018
AK037830	0.401	0.06541	0.45018	0.0509312
AK155223	-0.002	0.99174	0.0009	0.996791
AK086399	-0.106	0.64219	-0.07876	0.740783
[truncated: 18,111 more rows]

## Sheet: ncFANs
GenBank	noncoder fold change	noncoder p-value	ncFANs fold change	ncFANs p-value
AK019818	0.601	0.01942	0.62181	0.0104926
AK142867	0.273	0.46067	0.252	0.442035
AK143478	0.195	0.4662	0.18218	0.398539
AK049390	0.451	0.05047	0.53774	0.0069473
AK005997	-0.48	0.24354	-0.41961	0.275448
AK013769	0.383	0.19922	0.42081	0.151847
AK156181	0.572	0.23548	0.53627	0.217322
AK143370	0.069	0.8392	0.11218	0.724757
AK048271	0.032	0.87259	0.0024	0.986262
AK052790	0.603	0.02318	0.61125	0.0093542
AK142672	-0.324	0.35111	-0.31061	0.321526
AK033466	0	0.99956	0.00224	0.990124
AK018162	-0.356	0.16245	-0.29929	0.164374
AK033584	-0.528	0.05213	-0.33061	0.0784958
AK041587	0.149	0.4825	0.18982	0.313775
AK016102	0.738	0.00749	0.73027	0.0051581
AK041850	0.521	0.05404	0.45333	0.0443729
AK047573	0.655	0.02502	0.59765	0.0180595
AK050905	0.287	0.16059	0.22415	0.0678216
AK086601	-0.072	0.80865	0.07358	0.701615
AK142761	-0.532	0.13999	-0.91586	0.0295117
AK141184	0.666	0.01919	0.64156	0.0106778
AK020714	0.348	0.30712	0.47956	0.0865734
AK148743	0.526	0.02826	0.49455	0.0084764
AK082232	0.749	0.00784	0.7051	0.0038932
AK158239	-0.146	0.69868	-0.17347	0.632644
AK149034	0.345	0.15113	0.28019	0.202317
AK052023	-0.008	0.96718	0.02427	0.876818
AK148664	0.688	0.08365	0.659	0.0909115
AK082206	-0.708	0.14707	-0.63699	0.140073
AK137746	0.43	0.08123	0.39643	0.0648897
AK047109	-0.033	0.90062	-0.03287	0.884666
AK085422	-0.137	0.51821	-0.12405	0.445083
AK144738	-0.651	0.03179	-0.62199	0.0316917
AK081729	0.747	0.00346	0.71082	0.0008372
AK040719	-0.787	0.15204	-0.7224	0.147194
AK006360	0.269	0.37611	0.2275	0.492299
AK168797	-3.305	0	-3.0952	3.15e-05
AK006052	-0.172	0.34895	-0.14786	0.178949
AK078949	-0.013	0.96095	0.00027	0.99895
AK035733	-0.578	0.08527	-0.51773	0.0093607
AK079873	0.167	0.48477	0.25968	0.120591
AK141831	-0.222	0.54411	-0.186	0.556724
AK037236	0.327	0.13362	0.28808	0.110664
AK006621	0.726	0.01286	0.71373	0.0082726
AK016234	0.109	0.63461	0.0212	0.934593
AK018000	1.459	0.00181	1.35984	0.0033874
AK079703	-0.08	0.72011	-0.10815	0.457401
AK146694	0.446	0.07946	0.37529	0.100779
AK033862	0.152	0.50638	0.16879	0.37171
AK037054	-0.897	0.03684	-0.81446	0.0304797
AK137247	-0.093	0.64304	-0.09769	0.46228
AK136997	0.082	0.65364	0.1621	0.298281
AK040358	0.211	0.46368	0.22619	0.424719
AK020509	-0.07	0.7775	-0.0132	0.953905
AK086683	-0.429	0.04995	-0.39737	0.0097376
AK142185	0.219	0.27346	0.18274	0.217589
AK139104	-0.474	0.12837	-0.42169	0.131517
AK089707	0.7	0.06199	0.57941	0.0937136
AK080404	0.53	0.06641	0.51843	0.0632143
AK042843	0.585	0.09044	0.55207	0.104886
AK016122	0.883	0.00575	0.78774	0.0044567
AK082473	-0.452	0.12897	-0.45276	0.0714269
AK133574	0.55	0.12555	0.54761	0.128277
AK044626	0.454	0.04551	0.2045	0.183859
AK165789	1.274	0.00048	1.79954	6.1e-06
AK015456	0.426	0.03959	0.4228	0.0071929
AK017006	0.674	0.02382	0.60716	0.0276872
AK006926	0.29	0.1483	0.26924	0.072319
AK044800	0.22	0.30459	0.30207	0.176244
AK041352	0.151	0.59525	0.17063	0.535336
AK051513	-0.162	0.46469	-0.14579	0.3436
AK148608	0.583	0.16057	0.52294	0.162296
AK157714	0.677	0.0564	0.51145	0.0493452
AK143668	-2.545	0.00015	-2.49176	0.0001948
AK139076	0.144	0.4315	0.12692	0.280604
AK034390	-1.16	0.00039	-1.21451	1.75e-05
AK052068	-0.94	0.01702	-0.83443	0.024922
AK003723	-0.93	0.02018	-1.05318	0.0020039
AK141940	-0.11	0.58685	-0.09767	0.519138
AK081071	0.071	0.75199	0.06799	0.733733
AK021340	-0.424	0.37538	-0.40146	0.347711
AK086480	-1.135	0.00285	-1.19878	0.0001797
AK132453	0.492	0.08263	0.5614	0.0631818
AK045327	0.327	0.17249	0.26049	0.18146
AK053817	0.215	0.5366	0.24743	0.468592
AK144957	0.557	0.02064	0.39378	0.0220725
AK045171	-0.962	0.01842	-0.87305	0.0153201
AK087804	0.563	0.03305	0.51854	0.0296734
AK135955	0.353	0.20655	0.37047	0.134247
AK142953	0.057	0.85381	0.05338	0.874405
AK049241	0.253	0.51316	0.26182	0.48299
AK014293	-0.631	0.03978	-0.56921	0.0316444
AK032368	0.068	0.73173	0.16822	0.435117
AK079498	0.195	0.43175	-0.1042	0.842606
AK017052	0.111	0.73157	0.16998	0.391053
AK009355	1.968	5e-05	1.80725	0.0112957
AK084083	-1.561	0.00019	-1.41345	8.66e-05
AK030229	0.232	0.51406	0.21129	0.54051
AK086230	-0.75	0.00291	-0.76758	0.0017201
AK052104	0.022	0.93288	0.10163	0.680045
AK081617	-0.788	0.097	-0.72701	0.096902
AK081778	0.028	0.90336	0.02352	0.88644
AK141320	0.196	0.38298	0.22706	0.219374
AK053401	0.343	0.16125	0.36168	0.0874535
AK017106	0.214	0.38274	0.2604	0.130462
AK140218	-0.024	0.89772	0.12272	0.47958
AK004435	0.023	0.93846	0.02354	0.925437
AK040851	-0.166	0.4595	0.07189	0.575308
AK145794	0.068	0.83622	0.08353	0.784252
AK084282	-1.042	0.00392	-0.90045	0.0021688
AK079745	0.221	0.57097	0.29847	0.257803
AK134753	-0.833	0.00364	-0.29291	0.103084
AK051403	-0.006	0.98208	0.00477	0.980536
AK087367	0.321	0.16642	0.34034	0.110622
AK135401	-1.233	0.00285	-1.12933	0.004098
AK082514	0.219	0.41717	0.22792	0.361588
AK078328	1.076	0.01426	1.0137	0.0167181
AK148045	0.385	0.08499	0.32018	0.0771031
AK133062	0.588	0.1097	0.56378	0.109586
AK080189	-0.99	0.00086	-1.04011	0.000139
AK018780	0.052	0.79476	0.02681	0.864899
AK138186	0.319	0.33703	0.35423	0.303378
AK142476	-0.967	0.00842	-0.90884	0.0039741
AK017208	-0.298	0.35867	-0.27586	0.30252
AK045913	0.258	0.24054	0.27869	0.147987
AK134601	1.161	0.00074	1.03301	0.0007195
AK015950	0.887	0.02099	0.78872	0.0203594
AK034244	0.351	0.13293	0.35614	0.0797345
AK040004	-0.873	0.00359	-0.787	0.0042843
AK082642	0.783	0.00405	0.75311	0.0019388
AK085354	0.381	0.08019	0.38385	0.0346687
AK080504	0.441	0.25008	0.42215	0.291662
AK002417	-2.013	0.00047	-1.86225	0.0006947
AK048677	-0.211	0.27671	-0.1907	0.136646
AK086487	0.501	0.32859	0.47429	0.368306
AK020423	0.016	0.94306	-0.0166	0.931747
AK085391	-2.028	0.00026	-1.30207	0.0001038
AK040669	0.205	0.57294	0.05314	0.863246
AK172185	-0.335	0.15767	-0.37122	0.126772
AK051351	0.103	0.67804	-0.09818	0.518948
AK143329	1.043	0.00743	0.99761	0.0149311
AK139859	0.065	0.74234	0.06911	0.595926
AK034786	-1.409	0.00546	-1.28397	0.0046862
AK021070	0.426	0.10147	0.39023	0.0701614
AK045320	0.989	0.00063	0.95339	8.49e-05
AK080154	-2.119	0.00027	-1.9336	0.0007414
AK042239	0.004	0.98779	0.02423	0.927256
AK157417	0.196	0.41673	0.20708	0.335315
AK020472	0.054	0.83351	0.03741	0.86879
AK088884	0.63	0.06469	0.88414	0.0150469
AK085961	0.051	0.88496	0.03745	0.903142
AK087014	0.087	0.7659	0.12218	0.6456
AK086556	0.768	0.02406	0.71117	0.0225687
AK085851	0.114	0.79458	0.08772	0.827511
AK019048	0.122	0.5872	0.12772	0.455749
AK048879	-0.108	0.60082	-0.08955	0.535266
AK139461	0.178	0.35249	0.06409	0.684659
AK137498	-0.033	0.89486	-0.04781	0.809516
AK163411	-0.532	0.04182	-0.65306	0.0426033
AK090291	-1.117	0.00759	-0.94545	0.004071
AK083454	0.177	0.38162	0.11679	0.450385
AK018581	0.968	0.00097	0.81587	0.0013143
AK141328	-0.239	0.22228	-0.21019	0.133599
AK034631	-0.557	0.01881	-0.47903	0.0208865
AK008166	0.391	0.09389	0.36953	0.0709666
AK037366	-0.82	0.00367	-0.78789	0.0020741
AK037982	-0.496	0.0341	-0.48834	0.0065982
AK048978	0.698	0.07382	0.66631	0.0225797
AK043633	-0.201	0.35508	-0.11073	0.573407
AK031155	-1.208	0.00177	-1.14038	0.002061
AK039379	-0.551	0.01593	-0.49082	0.0017571
AK157672	-0.077	0.84617	-0.06746	0.861425
AK082245	0.432	0.22552	0.27563	0.390976
AK006751	0.17	0.38592	0.26979	0.115657
AK011318	0.276	0.22386	0.29765	0.109711
AK037419	0.127	0.53616	0.15399	0.383771
AK039750	0.454	0.07296	0.42228	0.0267425
AK046186	0.945	0.00327	0.82149	0.0015845
AK032649	0.62	0.01267	0.61237	0.0074669
AK142709	0.873	0.00699	0.7979	0.0296464
AK163739	0.048	0.8471	-0.74326	0.0262846
AK041461	0.083	0.66932	0.17739	0.304239
AK019740	-0.122	0.49478	-0.06104	0.623753
AK051914	0.503	0.09673	0.5246	0.0823103
AK081714	-1.251	0.01104	-1.06691	0.0096294
AK078109	1.092	0.00824	0.94089	0.0038989
AK031925	-0.817	0.00226	-0.62222	0.0005979
AK034361	0.491	0.0983	0.45427	0.058233
AK018278	0.22	0.49626	0.16908	0.554631
AK036532	-0.768	0.02131	-0.66089	0.0238774
AK031619	-0.574	0.04347	-0.58024	0.0271333
AK084414	-2.377	1e-05	-2.17274	5.7e-06
AK031735	0.041	0.84941	0.03146	0.845707
AK039874	0.286	0.23703	0.33275	0.13032
AK086228	-0.25	0.19457	-0.22165	0.0588746
AK048380	0.213	0.40653	0.26691	0.221451
AK157115	0.408	0.0773	0.35959	0.0456356
AK043813	-2.44	1e-05	-2.122	4.7e-06
AK017393	0.499	0.1036	0.48859	0.0795107
AK006039	1.004	0.0014	0.90544	0.0012407
AK089700	0.148	0.76481	-0.24205	0.686154
AK041883	-0.138	0.50661	-0.11346	0.380948
AK028260	0.797	0.0147	0.71535	0.0142531
AK015163	0.215	0.41151	0.00553	0.980837
AK131756	0.274	0.17815	0.26108	0.0612618
AK033930	-0.122	0.66948	-0.04439	0.879907
AK035497	-0.689	0.01551	-0.60128	0.0148122
AK035111	-0.096	0.72912	0.08503	0.601219
AK087289	-1.927	0.0003	-1.99754	6.92e-05
AK085809	0.158	0.43873	0.26324	0.111315
AK155819	-0.892	0.0026	-0.78926	0.0010703
AK080153	-0.375	0.29625	-0.34469	0.285859
AK029270	0.002	0.99345	-0.00308	0.985127
AK155570	0.103	0.64466	0.05027	0.684602
AK084432	0.495	0.04368	0.84095	0.0038375
AK042944	0.053	0.84277	0.04233	0.841962
AK051994	0.343	0.12742	0.32938	0.0577545
AK035323	-0.292	0.20939	-0.22154	0.306042
AK156844	0.026	0.90345	0.03845	0.783466
AK133388	0.441	0.12359	0.42691	0.0736138
AK019939	0.395	0.0736	0.32164	0.0229995
AK050434	-0.857	0.07589	-0.77768	0.0864733
AK156516	0.536	0.05361	0.57064	0.0184635
AK043378	-1.252	0.00543	-1.11125	0.0080798
AK032087	0.483	0.02965	0.47737	0.0037626
AK033893	0.231	0.23934	0.2333	0.0938238
AK140823	-0.551	0.07095	-0.72973	0.0016194
AK019678	1.32	0.00361	1.31823	0.0038591
AK043180	-0.05	0.87305	0.11546	0.720132
AK085533	0.273	0.19336	0.29146	0.0906732
AK051318	0.477	0.04652	0.6149	0.0883759
AK047326	0.171	0.42212	-0.0987	0.497213
AK171437	-0.541	0.05314	-0.37928	0.149604
AK081791	0.739	0.01462	1.14308	0.0062949
AK085573	-0.307	0.21244	-0.20273	0.269645
AK035211	0.565	0.01752	0.53864	0.0057665
AK042647	2.308	1e-05	2.19423	2e-06
AK051558	0.884	0.02703	0.81545	0.0225393
AK086969	-0.63	0.0411	-0.55931	0.0405393
AK084878	0.7	0.30946	0.61681	0.37336
AK021245	0.057	0.7734	0.45822	0.0419343
AK077756	1.288	0.0002	1.46547	2.58e-05
AK047453	-0.216	0.36691	-0.1977	0.262755
AK041824	-0.329	0.27678	-0.3116	0.27362
AK086782	0.217	0.44205	0.21903	0.373254
AK039616	-0.043	0.88036	-0.05886	0.794737
AK082204	0.73	0.00645	0.73095	0.0021356
AK017970	-1.182	0.00578	-1.68691	0.0002359
AK006032	0.26	0.26617	-0.04052	0.903971
AK089657	-0.495	0.14093	-0.46743	0.142185
AK079863	-0.473	0.42836	-0.47136	0.400293
AK028088	-0.077	0.79979	-0.07243	0.789852
AK048457	-0.12	0.64201	-0.10273	0.669431
AK140735	0.156	0.44577	0.16507	0.254995
AK087127	0.169	0.63062	0.12542	0.700139
AK078072	0.36	0.14087	0.34136	0.0998007
AK157927	-0.789	0.1778	-0.31439	0.524855
AK167976	0.038	0.8811	0.05173	0.81882
AK040096	-1.282	0.02586	-1.12962	0.0412016
AK162696	-0.545	0.29825	-0.48826	0.357975
AK049541	-1.397	0.00127	-1.32296	0.0010311
AK053952	-0.137	0.53397	-0.13667	0.439501
AK036009	0.084	0.66767	0.08845	0.525745
AK043223	-0.228	0.54104	-0.22527	0.518673
AK043786	0.054	0.80559	0.02492	0.889921
AK079200	0.027	0.89205	0.03344	0.801064
AK087463	0.609	0.08397	0.55938	0.0753596
AK136596	0.866	0.01259	0.87317	0.0212923
AK081323	1.012	0.0206	0.7624	0.101293
AK018303	-0.259	0.41488	-0.75862	0.0453523
AK040682	0.216	0.46354	0.20225	0.427089
AK083965	-0.659	0.01325	-0.57118	0.0165427
AK020677	0.521	0.02846	0.49743	0.0127908
AK084172	-1.044	0.00306	-1.33502	0.0001207
AK081963	-0.106	0.75617	-0.1015	0.743717
AK031420	-0.176	0.50396	0.03851	0.869976
AK134306	0.583	0.04614	0.60233	0.0258267
AK017236	-0.482	0.10215	-0.28476	0.23121
AK051497	-0.22	0.39324	-0.45563	0.259276
AK042585	-0.478	0.2283	-0.43543	0.26324
AK042256	-0.704	0.03538	-0.63086	0.0291021
AK083735	-2.193	0.00025	-1.99854	0.0002729
AK155317	1.049	0.01944	0.97	0.015706
AK077872	0.23	0.50132	0.19619	0.520421
AK016038	0.256	0.26354	0.26804	0.148018
AK053464	-2.011	0.0001	-2.22689	3.9e-06
AK133247	0.375	0.10926	0.32732	0.0971936
AK078729	0.494	0.0722	0.43182	0.0538533
AK142519	0.111	0.7112	0.07247	0.765079
AK081157	-0.822	0.00238	-0.73555	0.000431
AK082057	0.588	0.04604	0.18864	0.228123
AK082293	-0.324	0.20866	-0.2708	0.232297
AK028958	-0.454	0.06403	-0.37646	0.0486618
AK080026	0.381	0.16299	0.38177	0.0838006
AK038665	0.367	0.11305	0.36154	0.0648222
AK053688	-0.254	0.27035	-0.23417	0.141411
AK162088	0.438	0.06752	0.56209	0.0044491
AK038056	-0.32	0.25937	-0.15697	0.433154
AK144944	-1.042	0.0007	-0.89257	0.0003081
AK012985	0.191	0.38373	0.24675	0.174348
AK017924	0.308	0.15547	0.35832	0.0116662
AK053042	1.759	0.01537	1.61087	0.0182138
AK030857	-0.658	0.03378	-0.53493	0.0480254
AK049875	0.238	0.39392	0.25128	0.304002
AK009506	0.094	0.70267	-0.06471	0.743579
AK006390	0.782	0.00449	0.78354	0.0015962
AK016039	0.756	0.01184	0.7379	0.0083704
AK043225	0.748	0.04251	0.71178	0.0357753
AK051499	0.076	0.73105	0.11537	0.540964
AK043081	0.161	0.57003	0.1852	0.472221
AK044680	0.358	0.09181	0.28687	0.0253806
AK090171	0.298	0.20435	0.41094	0.0993815
AK050757	-0.786	0.16922	-0.66539	0.246019
AK041731	-0.548	0.06231	-0.42361	0.479215
AK033879	0.258	0.18814	0.09454	0.537742
AK132450	0.974	0.01072	0.93314	0.0172365
AK006204	0.744	0.00536	0.7199	0.0018564
AK135812	-0.722	0.10754	0.13065	0.657411
AK085361	-0.296	0.43739	-0.26017	0.490426
AK041779	-0.412	0.32958	-0.42352	0.277964
AK035519	-0.797	0.00998	-0.71507	0.0112706
AK013121	0.048	0.83253	-0.00836	0.963156
AK043189	-1.438	8e-05	-1.3163	6.62e-05
AK085763	0.029	0.89551	0.07279	0.604921
AK020755	0.372	0.36894	0.3766	0.367689
AK033243	-0.322	0.15274	-0.25446	0.168866
AK157421	0.343	0.19149	-0.16163	0.591533
AK037445	0.273	0.30386	0.23705	0.359627
AK007180	0.405	0.07671	0.35938	0.038278
AK021305	0.644	0.37348	0.6387	0.355616
AK053086	-0.292	0.29739	-0.13389	0.566058
AK017612	0.065	0.83831	0.03073	0.913206
AK135567	-1.851	0.01779	-1.66975	0.0346801
AK046716	-0.147	0.45254	-0.12906	0.281483
AK036868	-0.384	0.18713	-0.30323	0.265595
AK172493	-0.388	0.07069	-0.372	0.0213709
AK137394	-1.01	0.00135	-0.80208	0.0004859
AK034812	-1.238	0.0002	-1.11649	6.1e-05
AK165487	-0.37	0.17765	-0.33458	0.180716
AK037318	-0.355	0.40642	-0.31856	0.411369
AK043076	0.235	0.3762	0.20232	0.296273
AK040992	0.044	0.83398	0.06511	0.781533
AK080319	0.22	0.5852	0.19909	0.598789
AK031991	0.207	0.3594	0.24199	0.196506
AK038328	-0.162	0.82574	-0.15565	0.819049
AK045403	0.1	0.78026	0.0832	0.810718
AK078336	-1.65	0.0003	-1.48216	0.0005499
AK156882	1.043	0.03573	0.98332	0.0606195
AK015461	0.492	0.02652	0.45189	0.0052238
AK017444	-0.248	0.24885	-0.27957	0.0789089
AK084747	0.701	0.0287	0.64054	0.0329395
AK157588	0.342	0.14354	0.37178	0.0927857
AK134976	0.073	0.68573	0.06299	0.566678
AK143658	-0.202	0.50182	-0.79357	0.0032426
AK034279	-1.159	0.00135	-0.8914	0.0020958
AK021082	-0.782	0.10696	-0.69024	0.149146
AK131759	0.114	0.61049	0.11186	0.583681
AK015101	0.003	0.9927	0.01793	0.947089
AK048252	0.117	0.55529	0.11652	0.329236
AK047864	0.009	0.97499	-0.00613	0.978345
AK080936	0.366	0.126	0.42596	0.0511218
AK045604	-0.853	0.03832	-0.74826	0.0380443
AK041116	1.111	0.0023	1.06115	0.0019388
AK088842	0.457	0.10211	0.69924	0.0159651
AK017961	0.442	0.07222	0.39548	0.035555
AK013736	-0.151	0.5243	-0.15387	0.401668
AK013764	0.348	0.33668	0.25607	0.494272
AK034965	-0.193	0.33173	-0.19559	0.119261
AK012089	-0.053	0.81587	0.04114	0.795812
AK141753	0.394	0.12598	0.39618	0.119011
AK053019	-1.493	0.00155	-1.35965	0.0002197
AK044176	-0.762	0.06747	-0.70506	0.050726
AK038171	0.934	0.00491	0.81648	0.0042879
AK016435	0.782	0.03037	0.77538	0.0322231
AK038518	1.724	0.00049	1.5328	0.0010037
AK043000	-0.258	0.3319	-0.23162	0.314023
AK013762	-0.135	0.77119	-0.04813	0.929684
AK140116	-0.267	0.31821	-0.23618	0.270211
AK043983	-0.326	0.14788	-0.2931	0.0571357
AK082644	-0.163	0.39086	-0.04705	0.690212
AK140645	0.216	0.47347	0.2188	0.454541
AK046295	0.537	0.06948	0.51431	0.0526451
AK037508	-0.181	0.51835	-0.04132	0.866783
AK053328	0.536	0.25082	0.55308	0.244083
AK084496	-0.483	0.18596	-0.46249	0.130359
AK030896	-1.098	0.00108	-0.98439	0.000761
AK084677	0.262	0.33535	0.22666	0.289486
AK135634	-0.366	0.38207	-0.31517	0.460495
AK143265	-0.562	0.02436	-0.50523	0.0120592
AK135920	0.255	0.27226	0.2202	0.301423
AK046133	0.25	0.24305	0.18762	0.25599
AK028462	0.265	0.33943	0.28102	0.202185
AK145611	0.412	0.13258	0.38492	0.0889062
AK053113	-1.343	0.00136	-1.4147	0.0011768
AK082360	0.36	0.2297	0.46177	0.275705
AK142067	1.084	0.00338	0.93489	0.0045501
AK037045	-0.042	0.8524	0.04164	0.863423
AK081630	2.269	0	2.18128	1.8e-06
AK086979	0.106	0.75432	0.10703	0.739039
AK153735	0.551	0.11631	0.66823	0.0968747
AK017723	-0.381	0.10729	-0.37448	0.0413144
AK042846	-0.007	0.97194	-0.01346	0.919918
AK017987	-1.581	0.00995	-1.28596	0.0159387
AK041239	-0.853	0.06894	-0.74364	0.0963268
AK139803	0.236	0.22054	0.2216	0.0822802
AK031593	0.205	0.5643	0.1359	0.644198
AK008799	-0.437	0.49888	-0.39243	0.503747
AK158819	0.147	0.5824	0.20464	0.410801
AK081950	-0.039	0.88238	0.0142	0.957185
AK141352	0.016	0.93288	0.02395	0.849819
AK082702	0.254	0.6287	0.24875	0.634678
AK037756	-0.469	0.16091	-0.41215	0.197055
AK043820	-0.189	0.55839	-0.14857	0.63271
AK038304	0.959	0.01958	0.85938	0.0252516
AK135301	-0.674	0.0107	-0.62643	0.0031854
AK158907	-0.23	0.24539	0.19963	0.122215
AK172404	1.048	0.02153	0.92095	0.0224294
AK087343	0.357	0.14072	0.36376	0.0846585
AK043349	1.229	0.00201	0.96808	0.0286729
AK019723	0.258	0.26664	0.25978	0.173707
AK019035	0.229	0.47006	0.17799	0.526801
AK006857	0.765	0.0131	0.68343	0.0131569
AK086848	0.083	0.77146	0.10434	0.64423
AK039393	0.101	0.61638	0.12795	0.395778
AK143388	0.256	0.26181	0.34339	0.079179
AK157082	0.121	0.72469	0.12228	0.685333
AK020925	0.345	0.20366	0.31866	0.131285
AK047361	0.292	0.33889	0.25532	0.378047
AK136016	0.184	0.49137	-0.15041	0.557988
AK087770	0.264	0.55432	0.22677	0.569232
AK087646	-0.724	0.05062	-0.66706	0.032224
AK084064	-0.029	0.91801	-0.01636	0.934554
AK137020	-1.452	0.00243	-1.35398	0.0020012
AK016097	1.095	0.00128	1.00131	0.0019746
AK163200	0.545	0.02335	0.32019	0.0186904
AK051898	-0.149	0.59668	-0.17226	0.440163
AK161580	-1.398	0.00591	-0.35834	0.280774
AK017552	-1.021	0.00151	-0.92242	0.0003251
AK137079	0.736	0.01314	0.69054	0.0107645
AK156314	0.289	0.24479	0.19151	0.391652
AK029599	0.523	0.04954	0.49438	0.0374296
AK038721	0.44	0.12038	0.40992	0.0718074
AK083032	0.357	0.09892	0.80296	0.0090317
AK083416	-0.401	0.10721	0.21127	0.22251
AK036779	0.624	0.01595	0.62534	0.0055777
AK134516	-1.074	0.00068	-1.1664	0.0009946
AK021051	1.148	0.00409	1.04052	0.0063968
AK054546	-0.647	0.18173	-0.57865	0.225669
AK083764	-0.297	0.24647	-0.27567	0.218432
AK051391	-0.122	0.69191	-0.11447	0.672941
AK035539	-0.338	0.20409	-0.08673	0.682209
AK157545	0.492	0.3836	0.43217	0.455511
AK169534	-1.184	0.00059	-1.19346	0.0004461
AK035841	-0.795	0.00345	-0.70977	0.0024354
AK083435	-0.645	0.00831	-0.55846	0.0079244
AK012223	-0.438	0.19457	-0.37666	0.162997
AK088924	0.651	0.01809	0.61531	0.0042514
AK082396	0.214	0.42241	-0.18486	0.461957
AK138176	0.468	0.0893	0.45922	0.0617251
AK019067	0.403	0.13171	0.30937	0.112976
AK138955	-0.141	0.60614	-0.16303	0.414042
AK047262	0.395	0.30459	0.33713	0.322606
AK052004	0.116	0.61049	0.13904	0.479326
AK045559	0.417	0.25351	0.52022	0.0429803
AK048545	-0.141	0.49207	-0.01981	0.83892
AK053997	-1.013	0.00125	-0.91288	0.0002
AK016092	-0.172	0.42629	-0.17267	0.380136
AK052974	1.454	0.00071	1.29951	0.0014149
AK132437	-0.867	0.0032	-0.78886	0.0010487
AK006939	0.654	0.05423	0.60221	0.0367531
AK042054	0.508	0.14151	0.46816	0.125424
AK044834	0.815	0.01558	0.75989	0.0153151
AK089674	0.476	0.34815	0.22233	0.301001
AK089897	0.422	0.22695	0.41941	0.241096
AK139236	0.35	0.12412	0.18125	0.283006
AK085612	-1.51	0.00016	-1.37062	0.0001368
AK147079	0.319	0.13313	0.24435	0.159174
AK077267	0.639	0.03764	0.59275	0.0335235
AK144666	0.634	0.02672	-0.14574	0.177771
AK083559	-0.33	0.25885	-0.28656	0.206957
AK033307	0.045	0.88958	0.03657	0.912386
AK144037	0.386	0.08665	0.38473	0.0376305
AK037589	0.542	0.11425	0.37987	0.273697
AK017540	-0.09	0.69384	-0.07475	0.742434
AK138190	-0.414	0.10685	-0.38003	0.0781876
AK089569	0.5	0.08262	0.68347	0.0172509
AK054444	-0.233	0.57512	-0.1773	0.649445
AK015569	0.119	0.53316	0.25078	0.357179
AK136248	0.518	0.15442	0.47148	0.178006
AK046594	-0.47	0.18756	-0.62236	0.0135169
AK051373	1.042	0.01074	0.9592	0.0185967
AK086215	-0.421	0.05689	-0.40153	0.0128989
AK134519	-0.886	0.05806	-0.77333	0.132199
AK077492	0.307	0.15526	0.25654	0.259968
AK089123	0.539	0.09823	0.52803	0.071923
AK142691	0.071	0.74837	-0.04785	0.744638
AK158823	-0.249	0.27897	-0.23655	0.209732
AK143066	-0.767	0.1276	-0.71051	0.126057
AK020813	0.793	0.08054	0.50305	0.105263
AK049457	0.765	0.01939	0.70101	0.0211137
AK132790	0.34	0.33469	0.31321	0.374898
AK042672	-0.449	0.31542	-0.31986	0.294648
AK051944	-0.236	0.52964	-0.20253	0.57069
AK043560	0.379	0.20635	0.33544	0.239067
AK144143	0.13	0.51477	0.16654	0.185972
AK082087	0.161	0.55878	0.13838	0.568304
AK032141	0.112	0.61854	0.08813	0.604589
AK041802	-0.206	0.38435	-0.17642	0.412271
AK032518	0.43	0.07499	0.37995	0.0476378
AK141969	-0.74	0.02838	-0.66321	0.0212901
AK039324	0.584	0.05085	0.50126	0.0726314
AK086274	0.746	0.0112	0.68324	0.0124741
AK032991	0.313	0.28419	0.2976	0.276947
AK048396	-0.169	0.56606	-0.24606	0.458861
AK048229	0.908	0.00662	0.81744	0.0050752
AK043423	0.351	0.11302	0.33358	0.101315
AK015775	0.477	0.06658	0.55436	0.0478254
AK134310	-1.413	0.08123	-1.23202	0.126367
AK054120	0.385	0.17551	0.32508	0.167728
AK143061	0.446	0.1075	0.45651	0.0570587
AK015902	0.163	0.3756	0.16519	0.133647
AK157495	0.37	0.179	0.35229	0.135873
AK134085	-0.372	0.23075	-0.30303	0.259181
AK015485	0.167	0.44181	0.22726	0.0942774
AK053132	-3.171	0	-2.95844	4e-07
AK007019	0.493	0.1393	0.51651	0.0852589
AK157909	0.609	0.03115	0.58596	0.0238862
AK006310	0.363	0.11527	0.33918	0.0567018
AK033041	0.251	0.39862	0.24627	0.312817
AK030721	-0.067	0.73165	-0.04145	0.736745
AK017501	1.481	0.00044	1.32647	0.0002389
AK021275	0.361	0.18449	0.39197	0.0621537
AK141101	-1.779	7e-05	-0.71624	0.109707
AK087254	-0.83	0.04408	-0.25782	0.149399
AK140581	0.729	0.01873	0.67827	0.0054737
AK048508	0.5	0.03265	0.63377	0.0058727
AK077345	-0.09	0.69634	-0.07624	0.693715
AK053662	-0.918	0.00104	-0.81623	0.0003083
AK138549	-0.886	0.0166	-0.80767	0.010035
AK019703	-0.153	0.66309	-0.1143	0.737542
AK011803	0.39	0.29787	0.33744	0.361252
AK144305	0.753	0.06235	0.69586	0.0564889
AK031474	-0.39	0.27775	-0.36996	0.286443
AK134574	0.112	0.70601	0.10692	0.708481
AK019573	0.163	0.42801	0.10521	0.449674
AK142107	-0.046	0.84119	0.0283	0.869559
AK035472	0.419	0.08704	0.347	0.0597243
AK037476	-0.14	0.50737	-0.05892	0.630381
AK038211	-1.019	0.05763	-0.86722	0.0724764
AK083466	-0.852	0.03234	-0.7774	0.0291603
AK017624	0.845	0.00352	0.86661	0.0013548
AK083780	-0.198	0.41438	-0.15167	0.375099
AK141112	0.294	0.25023	0.29109	0.165501
AK030494	0.435	0.20801	0.3766	0.185476
AK142546	-0.026	0.91143	-0.26579	0.446366
AK038827	-0.516	0.23326	0.14253	0.470918
AK139044	-0.47	0.11578	-0.3967	0.130687
AK044942	0.007	0.97821	-0.0154	0.938743
AK036993	-0.527	0.16797	-0.47492	0.188679
AK007217	0.69	0.05545	0.63534	0.0758785
AK084940	-0.6	0.23861	-0.74417	0.0520503
AK086051	-1.164	0.00338	-1.04262	0.0054111
AK079495	-0.205	0.50261	-0.08972	0.774114
AK133045	1.627	0.02893	1.45933	0.0459067
AK039539	0.704	0.06779	0.66941	0.0681655
AK157666	0.263	0.47151	0.2358	0.492363
AK007368	0.103	0.5807	0.11261	0.385298
AK137968	0.492	0.03069	0.51949	0.013153
AK037388	-0.447	0.12165	-0.42426	0.0851286
AK050947	-0.011	0.95759	-0.04043	0.801132
AK143167	-0.11	0.7618	-0.03346	0.922549
AK085722	0.695	0.04084	0.61596	0.019753
AK138837	0.273	0.26312	0.25224	0.199555
AK042108	0.138	0.46319	0.14256	0.254037
AK020914	0.247	0.23188	0.25585	0.248505
AK148895	-0.194	0.34996	-0.18135	0.262059
AK037546	0.065	0.72623	-0.0554	0.819123
AK034984	-1.295	0.00024	-1.17986	7.41e-05
AK081094	0.988	0.02346	0.90754	0.0258503
AK037781	-0.187	0.50361	-0.17189	0.405002
AK038128	-0.214	0.587	-0.20917	0.582497
AK157124	0.362	0.08132	0.51151	0.0082997
AK031173	0.115	0.53373	0.11621	0.336845
AK039139	-1.668	0.0002	-1.57707	7.93e-05
AK078843	-0.814	0.0885	-0.75612	0.0834296
AK084572	0.155	0.4538	0.07847	0.531553
AK138515	-0.181	0.5461	-0.13837	0.537782
AK015762	0.458	0.07313	0.43423	0.0454509
AK042541	0.36	0.17547	0.034	0.87969
AK015372	-0.133	0.54971	-0.02029	0.899094
AK088583	-0.591	0.05171	-0.31765	0.113758
AK165854	0.418	0.07593	0.12505	0.416097
AK089637	0.497	0.21848	0.47351	0.244875
AK039143	-0.218	0.5211	-0.21059	0.458875
AK050588	-0.988	0.01217	0.1334	0.691998
AK157471	0.889	0.00219	0.53197	0.0021863
AK020520	0.651	0.0386	0.54173	0.0627254
AK081035	1.016	0.023	0.91427	0.0225815
AK046520	-4.349	0	-4.12557	2e-07
AK143043	0.057	0.88731	0.09976	0.799971
AK046975	0.05	0.91227	0.09385	0.8293
AK088298	0.367	0.18457	0.03139	0.92766
AK037085	0.803	0.01507	0.426	0.145309
AK132594	-0.22	0.45989	-0.32372	0.329804
AK054365	-0.145	0.50182	-0.23358	0.196226
AK047905	0.196	0.51726	0.15001	0.584087
AK053120	0.471	0.18266	0.35713	0.291015
AK042156	0.113	0.71037	0.12046	0.691626
AK053477	0.317	0.32688	0.30213	0.262173
AK132832	0.554	0.06334	0.53622	0.0313269
AK084949	0.413	0.09678	0.40181	0.0685971
AK154162	-1.39	0.00017	-1.10168	0.0008752
AK042043	-0.189	0.47571	-0.17477	0.388578
AK016304	0.467	0.20782	0.34251	0.350071
AK081507	-0.313	0.37305	-0.30944	0.346844
AK080220	-0.322	0.14583	-0.22102	0.251379
AK089511	0.442	0.08622	0.48018	0.0376712
AK006345	0.384	0.19139	0.46709	0.149075
AK053238	-0.01	0.96324	0.0331	0.819924
AK052626	-0.232	0.58189	-0.21262	0.55463
AK143080	-0.284	0.27457	-0.27329	0.259111
AK045961	0.139	0.55162	0.17159	0.331058
AK140512	-0.231	0.34072	-0.22873	0.227501
AK085981	-0.042	0.8725	0.12717	0.640309
AK015221	0.173	0.38377	0.17649	0.222737
AK043626	1.002	0.04883	0.90893	0.0766706
AK086649	-1.437	0.00086	-1.33528	0.0003744
AK134618	0.157	0.53157	0.37214	0.190202
AK041812	0.535	0.02986	0.53042	0.0160726
AK049732	-0.036	0.89033	0.02224	0.921449
AK006707	0.234	0.30964	0.57798	0.0635064
AK009791	0.328	0.23276	0.30173	0.218912
AK032900	-0.583	0.05568	-0.52597	0.0432088
AK078641	0.819	0.0056	0.79794	0.0028763
AK132885	0.515	0.03753	0.58148	0.005702
AK133069	0.043	0.85493	0.22328	0.249913
AK171854	0.456	0.29004	0.50079	0.224785
AK036682	-0.1	0.6019	-0.06005	0.626972
AK087760	-0.463	0.04029	-0.43782	0.00784
AK036927	0.313	0.21794	0.26535	0.280239
AK047639	0.907	0.00824	0.87527	0.0124656
AK048058	0.144	0.53695	0.15449	0.456998
AK153693	0.365	0.09261	0.31126	0.0863207
AK080304	-0.827	0.02392	-0.78379	0.0227279
AK132632	1.048	0.00087	1.05305	7.21e-05
AK164104	0.145	0.49691	0.68981	0.28203
AK085490	0.12	0.60369	0.10405	0.603016
AK035793	-0.467	0.43018	-0.38169	0.486093
AK138245	-0.098	0.61451	0.01088	0.926797
AK085046	1.448	0.0368	0.83412	0.190581
AK034435	0.648	0.01005	0.648	0.0011325
AK079738	0.465	0.08598	0.42412	0.0449392
AK076649	0.253	0.43671	0.30601	0.297652
AK079453	-0.948	0.00966	-0.82377	0.0459252
AK020215	-0.511	0.12181	-0.46571	0.11118
AK046640	-0.065	0.754	-0.07171	0.601033
AK084651	0.871	0.01603	0.7787	0.00983
AK003925	-0.895	0.08197	-0.77396	0.142401
AK051479	-0.281	0.30512	-0.2587	0.283754
AK080211	-0.721	0.06686	-0.55749	0.0411534
AK077977	-1.214	0.00065	-1.00709	0.0003055
AK081596	-0.328	0.12106	-0.30727	0.0207664
AK050461	-0.16	0.43087	-0.1522	0.27842
AK051943	0.262	0.22713	0.08906	0.668994
AK053240	-0.148	0.65523	-0.16414	0.583286
AK077132	1.753	0.00033	1.55375	0.0009594
AK134874	0.259	0.21391	0.22394	0.0893385
AK084248	0.29	0.4695	0.27845	0.464422
AK037146	1.286	0.0016	1.16115	0.0026709
AK029620	0.177	0.36145	0.1797	0.304886
AK135392	-0.107	0.8108	-0.09111	0.811062
AK015599	0.008	0.96598	0.02224	0.836244
AK142090	-1.209	0.03381	-1.1223	0.0339919
AK085432	0.194	0.29916	0.1838	0.105086
AK041102	-0.112	0.85643	-0.28305	0.571471
AK033546	0.318	0.35719	0.28573	0.336388
AK049984	-0.36	0.14045	-0.33052	0.0579877
AK086134	-0.573	0.02983	-0.48455	0.0158746
AK085930	-0.351	0.25365	-0.33955	0.173029
AK038789	0.955	0.02733	0.92603	0.0454979
AK158828	-0.07	0.83907	-0.0949	0.765542
AK054423	-0.081	0.77525	-0.08811	0.733679
AK054553	0.189	0.41907	0.42839	0.0273199
AK042160	-0.174	0.70605	0.09738	0.870904
AK044578	-0.199	0.39624	-0.28516	0.138565
AK042082	-0.611	0.01515	-0.47607	0.0418241
AK083657	0.183	0.62676	0.16411	0.65915
AK162045	0.804	0.1273	0.63238	0.203294
AK156710	0.002	0.99444	0.02024	0.898771
AK038851	-0.411	0.37632	-0.37711	0.397975
AK134272	0.928	0.03523	0.89076	0.0407081
AK087399	0.356	0.14552	0.3995	0.0679543
AK019774	0.324	0.2862	0.29595	0.29239
AK085778	-0.285	0.33629	-0.35714	0.209196
AK078214	0.425	0.06066	0.40753	0.0170332
AK137818	-0.096	0.72611	0.02073	0.940177
AK089512	0.075	0.74468	0.07612	0.675819
AK082143	-0.262	0.22141	-0.27009	0.102716
AK087077	0.185	0.66069	0.49193	0.242896
AK143284	-0.904	0.00561	-0.8173	0.008351
AK084767	0.481	0.09845	0.80795	0.0308323
AK137958	-1.163	0.00195	-1.06806	0.0013169
AK172199	0.838	0.0225	0.58686	0.0745863
AK157816	0.666	0.01822	0.74911	0.0125421
AK016215	-0.39	0.38492	-0.39155	0.390612
AK041438	0.221	0.33268	0.21578	0.258736
AK082069	-0.441	0.05833	-0.40585	0.0124471
AK164151	-1.509	0.00203	-1.36715	0.0014526
AK020125	-0.531	0.08302	-0.47891	0.0980847
AK040368	-1.345	0.00091	-0.75965	0.0104967
AK156829	0.047	0.90812	0.09473	0.843668
AK040630	0.111	0.71671	0.11767	0.672874
AK155141	0.331	0.33076	0.2582	0.386802
AK081811	0.99	0.01699	0.93075	0.0128477
AK015386	0.146	0.60718	0.11212	0.709447
AK139530	1.28	0.03672	1.16429	0.0384754
AK018356	-0.125	0.73481	-0.15029	0.616004
AK038629	0.198	0.34964	0.18928	0.216959
AK082876	0.933	0.00866	0.80556	0.0114228
AK034547	-3.287	9e-05	-3.03729	0.0001637
AK089411	-1.463	0.00664	-1.31858	0.0107905
AK047261	0.389	0.08508	0.49986	0.0090465
AK157393	0.948	0.00697	0.86989	0.0074369
AK031795	0.052	0.804	0.07751	0.585888
AK135011	0.692	0.01649	0.62205	0.0151584
AK160771	-0.485	0.14603	-0.42242	0.191549
AK158190	-0.183	0.38586	-0.09782	0.499513
AK145395	0.273	0.26796	0.23792	0.269137
AK043468	0.42	0.12831	0.39267	0.0932479
AK141011	0.943	0.00515	0.82443	0.006165
AK013544	-0.042	0.86825	-0.02857	0.893392
AK081237	-0.174	0.78111	-0.14864	0.808182
AK050417	0.801	0.01535	0.75187	0.0210664
AK138624	0.294	0.15463	0.38078	0.0769176
AK035448	0.844	0.05684	0.76841	0.0645173
AK140008	-0.402	0.07723	-0.00874	0.980881
AK047704	-0.047	0.81445	-0.04997	0.710205
AK086357	0.344	0.12433	0.3236	0.100141
AK086924	-2.518	0	-2.3007	7e-07
AK138323	0.214	0.32581	0.13395	0.46732
AK086392	0.296	0.28604	0.25311	0.286013
AK163002	0.283	0.35883	0.28606	0.350656
AK148705	0.401	0.16703	0.37995	0.157904
AK087147	0.412	0.16106	0.36888	0.192943
AK142830	0.349	0.32756	0.32891	0.318945
AK034926	-0.966	0.00766	-1.06785	0.0003528
AK157193	0.268	0.18526	0.31974	0.105492
AK084295	-0.412	0.12845	-0.34687	0.132044
AK081423	-0.923	0.04973	-0.83594	0.0473288
AK157264	0.334	0.3884	0.6462	0.169441
AK051182	0.454	0.07415	0.67531	0.0317759
AK041387	0.435	0.12005	0.42058	0.0820018
AK041903	0.196	0.61454	0.17763	0.650764
AK047428	-1.3	0.01321	-0.82492	0.0836872
AK045547	-0.597	0.12202	-0.53319	0.13626
AK143539	0.091	0.68785	0.08183	0.638954
AK047648	-0.01	0.97405	-0.00824	0.978934
AK087089	0.181	0.38061	0.05777	0.742829
AK139591	0.349	0.21791	0.39316	0.111828
AK053635	0.116	0.69205	0.10607	0.698248
AK045496	-3.075	2e-05	-2.80934	1.85e-05
AK037805	0.429	0.38245	-0.00596	0.985162
AK047895	1.288	0.00098	1.16228	0.0021477
AK032401	-0.511	0.13429	-0.48386	0.119184
AK132411	-0.078	0.70404	-0.03751	0.75954
AK085341	-2.503	0	-2.10559	0.0005343
AK158951	0.335	0.18726	0.32105	0.113787
AK087429	0.822	0.13266	0.70084	0.156409
AK082493	1.314	0.00255	1.18123	0.0031398
AK141555	0.313	0.32842	0.28736	0.351363
AK134187	0.152	0.42094	-0.16333	0.352472
AK138066	-0.04	0.84037	-0.29418	0.0357663
AK140626	-0.447	0.19882	-0.16931	0.483486
AK086943	0.006	0.97965	0.14924	0.483074
AK083180	0.192	0.59173	0.2537	0.47556
AK079561	0.86	0.02888	0.78343	0.0372299
AK015188	0.366	0.27975	0.35647	0.268989
AK036494	-0.261	0.26024	0.0176	0.899746
AK031377	0.417	0.22056	0.43574	0.18798
AK148817	-1.392	0.00686	-1.25682	0.0082973
AK029391	-0.031	0.91571	0.02026	0.930957
AK148543	-0.666	0.03538	-0.61498	0.0139404
AK043754	0.582	0.0278	0.5192	0.0113336
AK038589	0.57	0.06033	0.53058	0.0382676
AK134328	0.315	0.17424	0.31642	0.078721
AK046004	0.306	0.39773	0.85934	0.0642612
AK019755	0.317	0.37699	0.30259	0.37569
AK013458	0.3	0.29236	0.18265	0.448349
AK155725	0.035	0.91085	0.04903	0.84148
AK008281	0.215	0.37922	-0.04027	0.854587
AK031281	-0.136	0.47926	-0.16794	0.247386
AK018489	0.554	0.04292	0.45412	0.0333763
AK090362	0.835	0.01029	0.77168	0.00267
AK087030	0.355	0.15742	0.32294	0.0859562
AK037210	0.158	0.5915	0.15083	0.531571
AK035635	-0.377	0.19594	-0.33534	0.135801
AK016874	-1.387	0.00084	-1.32236	0.0006857
AK019904	-1.489	0.0004	-1.40607	0.0001559
AK042794	-0.214	0.43079	-0.1572	0.463705
AK010467	0.328	0.33264	0.29742	0.373027
AK039281	-0.89	0.04902	-0.79058	0.0561239
AK014122	0.025	0.90176	0.04156	0.755509
AK157439	-0.296	0.19797	-0.34304	0.362397
AK048927	0.491	0.11879	0.44064	0.158766
AK156010	0.037	0.87525	0.1009	0.631285
AK036720	0.102	0.60385	0.252	0.0908016
AK017401	-0.645	0.07731	-0.60508	0.0645095
AK158632	0.267	0.23054	0.23754	0.242363
AK139437	-0.593	0.11911	-0.53965	0.0986789
AK041345	0.169	0.59024	0.13161	0.340054
AK157525	0.451	0.1033	0.43634	0.0456285
AK040135	0.198	0.44073	0.21644	0.351914
AK089832	-0.644	0.14647	-0.45534	0.112182
AK021378	-0.09	0.65214	-0.06882	0.658937
AK037854	-0.598	0.08697	-0.57636	0.0788767
AK029895	0.36	0.13681	0.31426	0.116847
AK016333	0.146	0.47565	0.14031	0.336574
AK087743	0.072	0.76969	0.05666	0.779482
AK140258	0.033	0.91472	0.023	0.936608
AK030263	0.337	0.09707	0.3059	0.0188373
AK033135	-1.265	0.0081	-1.15543	0.0076924
AK080199	-1.151	0.00035	-1.0336	8.36e-05
AK084154	0.248	0.4711	0.22273	0.5249
AK089810	-1.269	0.00077	-1.00741	0.0012714
AK039188	0.488	0.07461	0.49119	0.0369444
AK016277	-0.423	0.06956	-0.42618	0.0042253
AK007908	-0.365	0.17225	-0.35348	0.0821621
AK006100	0.368	0.11777	0.38431	0.06701
AK038310	0.334	0.3204	-0.17786	0.359256
AK036362	0.264	0.23253	0.32599	0.0777295
AK051289	0.515	0.22313	0.46449	0.259972
AK136865	-0.782	0.01872	-0.61903	0.0321265
AK035954	0.104	0.6777	0.54373	0.107255
AK086918	-0.134	0.61205	-0.09101	0.695492
AK142577	0.336	0.32766	0.34938	0.30954
AK030441	-1.547	0.00089	-1.22632	0.0002785
AK050764	0.423	0.12536	0.40597	0.125213
AK148790	0.377	0.09913	0.29204	0.12208
AK081186	1.115	0.01171	1.1431	0.0187735
AK049079	0.539	0.22215	0.47243	0.284726
AK158654	-0.136	0.4795	-0.23387	0.281195
AK043207	0.265	0.31241	0.59579	0.0493704
AK082531	0.22	0.25177	0.25578	0.0360713
AK155662	-0.892	0.00257	-0.25551	0.150084
AK045790	0.493	0.0655	0.45808	0.160466
AK137993	-0.209	0.35838	-0.1955	0.229755
AK157362	0.443	0.08607	-1.51472	4.08e-05
AK046926	-0.375	0.14189	-0.70414	0.000451
AK053427	0.525	0.20554	0.49098	0.23099
AK053154	0.469	0.19577	0.38954	0.26301
AK016131	0.041	0.84927	0.04687	0.774762
AK156684	0.798	0.01164	0.74933	0.015074
AK082796	0.015	0.94683	0.01229	0.949583
AK132896	0.538	0.18743	0.47022	0.19906
AK089564	-0.427	0.10995	-0.11525	0.561003
AK083966	-0.021	0.91478	-0.0216	0.869246
AK153703	0.403	0.13729	0.38558	0.119693
AK132422	-0.165	0.5442	-0.11546	0.647871
AK143148	0.423	0.07513	-0.33345	0.364668
AK145174	0.061	0.91167	-0.06074	0.908671
AK137943	-0.072	0.82403	-0.04077	0.884312
AK010638	0.161	0.60968	0.23302	0.4632
AK139628	0.456	0.04828	0.42166	0.0101273
AK082687	-0.021	0.91109	-0.01305	0.910028
AK089945	0.829	0.00258	0.72035	0.0078485
AK141679	-1.246	0.00051	-1.11489	0.0002055
AK086732	0.142	0.73712	0.09871	0.784686
AK040386	0.674	0.02625	0.68881	0.0219731
AK045245	0.425	0.21801	0.02791	0.869155
AK030196	-0.199	0.43727	-0.16753	0.335569
AK086410	-0.143	0.63666	-0.13611	0.573559
AK082138	-3.085	0	-2.89651	0.0006267
AK037687	0.032	0.89238	0.08129	0.704694
AK050802	0.343	0.29403	0.3161	0.281845
AK084188	-0.786	0.01181	-0.74692	0.0046825
AK041643	-0.056	0.79312	-0.37657	0.0146053
AK051187	-2.164	7e-05	-1.96419	7.5e-05
AK038148	-0.711	0.01105	-0.65006	0.0030966
AK048849	0.38	0.08462	0.33766	0.0248078
AK053119	1.111	0.00134	1.14312	0.0006259
AK136716	0.661	0.044	0.5797	0.0642639
AK083727	-0.304	0.14155	-0.34984	0.0964381
AK004376	0.717	0.0639	0.61299	0.002014
AK141429	0.348	0.15553	0.46355	0.0085344
AK036303	0.61	0.0805	0.50494	0.128517
AK079568	-2.009	0.00527	-1.8057	0.0104947
AK084672	0.655	0.0078	0.59984	0.0021325
AK029634	-0.359	0.44037	-0.28339	0.508571
AK038862	0.095	0.71054	0.0891	0.703816
AK017870	-0.873	0.00253	0.50106	0.0678512
AK039229	0.392	0.10968	0.39383	0.0295543
AK081936	0.277	0.23867	0.0953	0.510604
AK155785	0.422	0.12224	0.45496	0.0946514
AK149159	0.255	0.28785	0.24957	0.225105
AK017099	0.398	0.06702	0.74835	0.0391223
AK043721	1.072	0.00112	1.03001	0.0017669
AK042213	0.496	0.02958	0.48827	0.014524
AK037946	0.197	0.44806	0.17133	0.418461
AK017368	0.641	0.0146	0.66041	0.0138563
AK038039	0.534	0.131	0.50711	0.15443
AK045110	-1.339	0.0017	-1.218	0.0022889
AK162526	-0.01	0.96435	-1.11266	0.0002724
AK043211	0.208	0.6156	0.06152	0.897754
AK033505	-4.386	0	-4.87875	2e-07
AK037311	-0.855	0.01273	-0.78747	0.0207939
AK034573	0.496	0.03623	0.44996	0.0212446
AK046851	0.425	0.04368	0.37657	0.0085906
AK052048	-0.206	0.37119	-0.20379	0.273688
AK078737	0.179	0.47407	0.279	0.309014
AK029074	-0.039	0.84254	0.03446	0.829738
AK086932	0.718	0.10185	0.59502	0.132147
AK037410	-0.147	0.55949	-0.10982	0.593649
AK030248	-1.571	0.00062	-1.43803	0.0011367
AK142665	-0.264	0.44349	-0.23071	0.493697
AK031976	0.022	0.96038	0.03605	0.922027
AK141927	0.798	0.00293	0.81964	0.0006711
AK016143	0.385	0.11854	0.43445	0.0595243
AK171175	-0.137	0.47684	-0.26119	0.134625
AK029648	0.14	0.70636	0.10807	0.735888
AK158205	-0.475	0.1488	-0.43886	0.101832
AK038016	-0.906	0.00523	-0.76267	0.0023018
AK051636	0.359	0.17169	0.35222	0.102015
AK088542	-0.91	0.00219	-0.8591	0.0001692
AK011616	-1.224	0.00081	-1.26713	0.0005786
AK009848	0.145	0.66209	0.1103	0.711857
AK039779	0.549	0.03771	0.49674	0.0207943
AK134910	-0.6	0.03126	-0.5048	0.0267507
AK053510	0.414	0.13568	0.38253	0.062138
AK134657	0.194	0.44697	0.24242	0.378079
AK085793	0.141	0.68538	0.15109	0.634553
AK171782	0.41	0.05952	0.5199	0.0237942
AK029641	0.348	0.12605	0.33939	0.0679071
AK039940	0.475	0.33474	0.42941	0.349463
AK037917	-1.584	0.00531	-1.42784	0.0084043
AK081772	-0.459	0.19694	-0.36636	0.20637
AK083813	-0.888	0.02827	-0.7997	0.017877
AK132214	-0.953	0.00375	-1.05822	0.0003285
AK051456	0.218	0.33758	0.22409	0.418207
AK168267	-0.61	0.01426	-0.45131	0.0038088
AK155834	0.186	0.63327	0.22112	0.551797
AK158138	-0.51	0.08997	-0.49236	0.0817332
AK016113	0.746	0.04592	0.66034	0.0476192
AK020890	-1.198	0.01184	-1.07775	0.0107266
AK054357	-1.326	0.00262	-0.7823	0.0526074
AK051799	0.209	0.42035	0.29713	0.21097
AK035359	-1.507	0.00452	-1.37471	0.0034101
AK085307	-0.023	0.90228	0.18792	0.337364
AK137150	-0.311	0.24446	-0.29445	0.202638
AK082179	-0.062	0.80774	-0.06628	0.754005
AK047492	0.448	0.05806	0.41278	0.0285475
AK041035	-0.101	0.63876	-0.12048	0.460696
AK141434	1.106	0.01067	0.96924	0.0198036
AK038896	0.476	0.0515	0.46719	0.0110318
AK153929	-0.554	0.03219	-0.35266	0.122401
AK171960	-0.814	0.00769	-0.76884	0.0048823
AK043113	-0.458	0.12617	-0.4197	0.0776077
AK086457	0.516	0.02326	0.82268	0.0018426
AK032329	0.725	0.00607	0.64647	0.0041915
AK047214	-0.252	0.32844	-0.24186	0.301679
AK034004	0.99	0.0107	0.61378	0.0035496
AK027918	0.701	0.14721	0.65285	0.175213
AK035065	0.428	0.09452	0.34802	0.0416986
AK047774	0.236	0.4081	0.21869	0.348071
AK016518	0.051	0.86311	0.04747	0.857614
AK052349	0.57	0.07141	0.49937	0.0840696
AK157071	0.269	0.41497	0.27034	0.388197
AK046212	0.177	0.35258	0.36177	0.0160272
AK048646	-0.803	0.04057	-0.74642	0.0472442
AK145305	0.409	0.20864	0.41045	0.178418
AK132557	0.183	0.42673	0.17881	0.263947
AK037122	-0.601	0.16	-0.54083	0.195644
AK038116	-1.838	0.00011	-1.68126	4.81e-05
AK134133	0.576	0.25325	0.56785	0.27078
AK086903	-1.251	0.00255	-0.51504	0.168747
AK052328	0.663	0.07176	0.62821	0.0884215
AK158374	-0.414	0.10797	-0.30574	0.26829
AK141171	-0.507	0.18304	-0.45648	0.185864
AK138909	0.711	0.00403	0.73615	0.0006588
AK085043	0.908	0.09698	0.84043	0.116127
AK035514	0.121	0.62206	0.1166	0.561614
AK076851	0.343	0.1024	0.31688	0.0437218
AK038224	-1.026	0.00134	-0.91987	0.0021543
AK149126	-2.014	1e-05	-1.82133	5.6e-06
AK053605	0.322	0.3104	0.31226	0.253774
AK088487	-0.139	0.59796	-0.09195	0.61905
AK040439	-0.729	0.01272	-0.29317	0.235654
AK149715	-0.074	0.82852	0.0064	0.964718
AK041419	0.518	0.02964	0.49756	0.0113267
AK082714	0.371	0.11725	0.34555	0.0779797
AK036781	-0.327	0.16812	-0.28545	0.130782
AK140836	-2.056	0.00243	-1.86095	0.0044427
AK132624	0.4	0.12558	0.38949	0.100695
AK044818	-0.356	0.12494	-0.26028	0.135611
AK034505	-0.07	0.74638	-0.08615	0.581711
AK042821	0.187	0.55378	0.20449	0.44185
AK036460	0.282	0.15946	0.25192	0.0786311
AK086596	-0.018	0.95308	0.2171	0.523514
AK138364	0.051	0.79934	0.0395	0.799607
AK040318	-0.625	0.05793	-0.56605	0.0398372
AK135362	-0.309	0.19447	-0.261	0.154642
AK142582	0.375	0.10898	0.29368	0.143131
AK137959	0.127	0.5521	-0.01789	0.907186
AK082276	-0.473	0.04444	-0.41877	0.0181653
AK038130	-0.1	0.72472	-0.10959	0.637165
AK141936	-0.139	0.66512	-0.11795	0.686144
AK141054	0.263	0.23419	0.08434	0.678956
AK054447	0.176	0.60759	0.17945	0.618261
AK086268	-1.359	0.00012	-0.72053	0.080809
AK034823	0.182	0.54956	0.01548	0.939567
AK079839	-1.565	0.00104	-1.44631	0.0011408
AK143776	-0.549	0.03999	-0.53128	0.0232114
AK136852	-0.638	0.0409	-0.63409	0.0213263
AK040237	0.26	0.43981	0.2794	0.395512
AK133223	-0.144	0.53919	-0.19783	0.690905
AK086160	-0.083	0.7545	-0.06294	0.796163
AK047717	-0.563	0.04193	-0.77435	0.0167229
AK138500	-0.658	0.22052	-0.60511	0.208451
AK050897	0.81	0.03009	0.76726	0.0146161
AK040776	-0.125	0.53823	-0.11067	0.460975
AK040464	-0.15	0.43617	-0.11846	0.328347
AK043862	0.532	0.08555	0.50025	0.069175
AK141472	0.552	0.04238	0.58634	0.0262803
AK046692	1.151	0.00782	1.08848	0.0063243
AK052892	-0.267	0.19078	-0.07246	0.535147
AK081642	-0.242	0.36772	-0.33604	0.19171
AK085108	2.559	3e-05	2.47302	0.0002233
AK081271	-0.074	0.72793	-0.07542	0.672542
AK078388	-1.371	0.00752	-1.22932	0.0112833
AK086222	0.071	0.73754	-0.21835	0.0651583
AK082428	0.322	0.16023	0.36834	0.139139
AK085715	-0.206	0.61566	-0.18126	0.652524
AK043170	-1.264	0.00039	-1.37134	0.0007337
AK155963	-0.402	0.24091	-0.37389	0.246414
AK157042	-0.063	0.84511	-0.03374	0.911107
AK014284	0.462	0.03932	0.44908	0.0121869
AK035492	1.017	0.00112	1.07315	0.0010729
AK015626	0.342	0.08809	0.20365	0.0987542
AK049699	-3.639	1e-05	-4.19647	1.67e-05
AK048448	-1.508	9e-05	-1.46146	4.2e-06
AK019925	0.293	0.22795	-0.3812	0.210585
AK051555	-0.241	0.33326	-0.01002	0.938661
AK033444	-0.065	0.76334	0.00944	0.954112
AK038240	-0.82	0.003	-0.74557	0.0017602
AK034730	0.275	0.34065	0.47842	0.193785
AK154450	0.054	0.81144	0.08422	0.630922
AK143795	-0.526	0.04831	-0.48635	0.0284367
AK043106	0.462	0.16025	0.26827	0.199633
AK018624	-0.085	0.71184	-0.2308	0.247801
AK053313	-0.329	0.17274	-0.37445	0.0213807
AK139098	0.196	0.48199	0.18731	0.475804
AK136781	0.352	0.08891	0.35473	0.0362577
AK139266	-0.117	0.73672	-0.0909	0.778714
AK033884	-0.258	0.18374	-0.24105	0.0790727
AK141290	-1.244	0.00241	-1.16144	0.0037878
AK048551	0.227	0.34474	-0.03557	0.94683
AK039720	-1.802	4e-05	-0.30218	0.155767
AK154299	-0.522	0.02721	-0.21498	0.431793
AK083555	0.651	0.03394	0.66346	0.0055008
AK087119	-1.045	0.00067	-0.95662	0.000548
AK052019	-0.191	0.44717	-0.17498	0.446191
AK081498	-0.088	0.74695	-0.04396	0.839875
AK078277	0.572	0.05103	0.5196	0.0522383
AK044257	-0.441	0.43128	-0.4392	0.418062
AK084059	0.148	0.47974	0.21402	0.306249
AK084440	0.654	0.00864	0.59842	0.0012001
AK086436	0.279	0.56019	0.23253	0.609166
AK079573	0.465	0.19368	0.3545	0.435423
AK019041	-0.141	0.44713	-0.14625	0.449025
AK161442	0.488	0.02899	0.01441	0.938549
AK083606	0.379	0.08747	0.36184	0.0613245
AK135830	0.465	0.03916	0.44285	0.0212252
AK090236	-1.2	0.00134	-0.43081	0.0653346
AK087182	0.307	0.11931	0.12187	0.508605
AK049444	0.551	0.02322	0.51588	0.007995
AK142103	-2.202	4e-05	-1.97701	5.38e-05
AK143328	-0.948	0.05358	-0.40222	0.136906
AK020828	0.413	0.15216	0.36964	0.0982785
AK041975	0.191	0.44252	0.22341	0.2718
AK052590	0.344	0.09738	-0.04662	0.708495
AK156444	-0.255	0.32269	-0.22756	0.275466
AK155535	0.777	0.06964	0.72784	0.0938552
AK043488	0.135	0.56405	0.30611	0.179253
AK052009	0.148	0.48452	0.23141	0.113988
AK034203	0.837	0.03202	0.51875	0.16105
AK046393	-1.187	0.00955	-1.07409	0.0098768
AK045802	0.22	0.57019	0.27333	0.443195
AK085712	-0.473	0.06175	-0.36257	0.0459352
AK019789	0.464	0.16632	0.40007	0.256248
AK036001	0.595	0.04792	0.54126	0.0315971
AK084095	-1.365	0.00957	-1.2337	0.0126476
AK157306	0.428	0.07292	0.4257	0.0386839
AK135120	0.825	0.06665	0.7555	0.0952315
AK156065	0.103	0.65784	0.12644	0.490937
AK160707	-0.297	0.55258	0.12435	0.793433
AK136771	-1.073	0.01454	-0.97077	0.0164108
AK081102	-1.405	0.00126	-1.3813	0.0019571
AK159030	1.368	0.00435	1.24812	0.0097992
AK076779	0.499	0.0542	0.47007	0.0289614
AK048366	-0.292	0.21635	-0.2764	0.107609
AK089217	0.334	0.0973	0.16436	0.284961
AK143606	0.514	0.09289	0.40436	0.0510061
AK135910	0.444	0.1167	0.40413	0.108309
AK016392	0.616	0.11466	0.56322	0.142639
AK142199	0.138	0.55081	0.14669	0.409793
AK083272	-0.042	0.91259	-0.01312	0.969977
AK076599	-0.108	0.76686	-0.08382	0.852514
AK037956	0.248	0.26405	0.20994	0.127206
AK035913	0.12	0.55001	0.0847	0.659205
AK019688	-0.212	0.32035	-0.22929	0.164471
AK030592	-0.341	0.18369	-0.32723	0.202277
AK047464	0.069	0.7167	0.14952	0.193845
AK035756	-0.03	0.90184	-0.01918	0.917991
AK019595	0.633	0.06994	0.57817	0.0658966
AK087405	-0.989	0.00326	-0.33316	0.417506
AK041654	0.708	0.01275	0.63976	0.0167161
AK005548	0.348	0.34993	0.31422	0.362895
AK082123	-0.398	0.32073	-0.33975	0.344678
AK038599	0.438	0.06083	0.43513	0.0327988
AK136902	-0.075	0.79494	-0.10569	0.696351
AK080445	0.516	0.07543	0.54579	0.0371984
AK085673	-0.032	0.88515	-0.02477	0.904849
AK036433	-3.524	1e-05	-3.3188	3.46e-05
AK138794	3.471	0	3.36305	6.9e-06
AK090210	0.404	0.22763	0.39347	0.221536
AK084176	0.289	0.23839	0.25508	0.209169
AK085229	-0.846	0.03988	-0.92515	0.0424976
AK089769	0.066	0.78119	0.17771	0.376795
AK042688	-0.936	0.00479	-0.85999	0.006531
AK172556	0.584	0.37465	0.49687	0.455002
AK014267	0.488	0.26922	0.47602	0.280931
AK144227	0.21	0.33208	0.22611	0.128604
AK084839	-2.856	0.00018	-2.54579	0.0001596
AK081906	0.316	0.23545	0.30994	0.173795
AK171807	-0.484	0.03699	-0.34393	0.0244959
AK002967	0.678	0.08676	1.11663	0.0315
AK143356	0.103	0.61332	0.19219	0.350257
AK131776	0.688	0.00912	0.7489	0.0033036
AK052666	0.792	0.03615	0.82979	0.0447264
AK087171	-1.325	0.00516	-1.21264	0.0049336
AK138864	0.026	0.89003	-0.3107	0.0511712
AK005124	-0.433	0.118	-0.36608	0.17653
AK053501	-0.097	0.73587	-0.07911	0.718398
AK153791	-1.536	0.00244	-1.38726	0.0020653
AK042199	-0.954	0.00806	-1.08682	0.0051892
AK038741	0.622	0.08665	0.57267	0.0936825
AK085849	0.706	0.05504	0.68856	0.0347039
AK043796	0.867	0.00453	0.84432	0.0015341
AK054076	-0.135	0.48387	-0.1616	0.299987
AK053939	0.532	0.1429	0.47613	0.15761
AK028099	0.072	0.81423	0.07667	0.813542
AK039320	-0.018	0.92351	0.00519	0.963206
AK013270	0.926	0.05519	0.85401	0.166596
AK156551	0.723	0.0513	0.75049	0.0282754
AK142914	0.205	0.64225	0.17879	0.685052
AK029624	0.392	0.29739	0.34241	0.275909
AK015090	1.446	0.00023	1.361	0.0002218
AK154462	-0.148	0.44643	0.0742	0.557143
AK137649	0.145	0.47926	0.14473	0.30229
AK038799	0.626	0.02645	0.62689	0.0207398
AK013802	0.137	0.76715	0.10662	0.80112
AK016717	-0.254	0.22123	-0.20258	0.181752
AK137312	0.207	0.40659	0.35739	0.0911104
AK148952	0.445	0.1386	0.48444	0.142081
AK032587	0.417	0.12526	0.34997	0.100257
AK043330	1.261	0.00081	0.73349	0.0003314
AK045490	0.03	0.92608	-0.11648	0.684922
AK140476	0.556	0.07202	0.50167	0.0755491
AK039809	0.644	0.02091	0.59659	0.0083012
AK052070	0.446	0.08301	0.37271	0.218757
AK035101	0.295	0.16319	0.23497	0.0888635
AK155823	-0.116	0.52526	0.06104	0.708288
AK019820	0.258	0.25446	-0.92816	0.0005602
AK028471	-0.449	0.09207	-0.44136	0.0447851
AK158004	1.527	0.00137	1.35576	0.0019316
AK153598	-0.903	0.02605	-0.80865	0.0178148
AK145420	-0.219	0.45819	-0.36581	0.420585
AK012625	-0.113	0.66673	-0.08118	0.699315
AK041745	-0.421	0.33166	-0.3537	0.441094
AK156335	0.262	0.40013	0.25898	0.312572
AK148813	0.094	0.83753	0.05092	0.902017
AK142734	0.817	0.0795	0.71153	0.0874699
AK013926	-0.03	0.882	0.01011	0.935183
AK007136	0.747	0.0337	0.79018	0.0284441
AK142466	0.199	0.31576	0.20503	0.165878
AK045264	-0.943	0.01739	-0.77449	0.0159306
AK028624	0.071	0.83694	0.04311	0.883805
AK138084	-1.243	0.00036	-1.13644	0.0001301
AK036414	0.605	0.01039	0.56744	0.0029098
AK084422	-0.119	0.82293	-0.38576	0.194929
AK034796	0.451	0.31309	0.39679	0.315061
AK085378	0.683	0.00949	0.76461	0.0275192
AK083723	0.276	0.25506	0.24531	0.249317
AK087610	-1.019	0.0067	-0.9274	0.0047891
AK042985	-0.393	0.05946	-0.34773	0.0171568
AK051803	-0.435	0.19844	-0.4113	0.163396
AK015093	0.185	0.42526	0.15757	0.393747
AK082989	0.573	0.03088	0.58111	0.0131064
AK149153	0.216	0.27783	0.07759	0.545336
AK054517	0.164	0.53977	0.17394	0.400124
AK020413	-1.105	0.00528	-0.99958	0.0050112
AK037257	-0.237	0.52326	-0.0977	0.726685
AK142535	-0.095	0.83774	-0.03665	0.938683
AK081076	0.582	0.02206	0.49546	0.0132992
AK047806	-1.349	0.00142	-1.26987	0.0013598
AK139733	-0.087	0.65323	-0.16002	0.202679
AK051000	0.005	0.98986	-0.14746	0.672878
AK156458	0.603	0.0156	0.74316	0.026294
AK006046	0.899	0.14456	0.83029	0.1793
AK141106	0.532	0.03381	0.59594	0.0038271
AK087590	0.169	0.47253	0.21646	0.210733
AK018860	0.416	0.30136	0.70303	0.0084593
AK136915	0.099	0.70426	0.07344	0.727631
AK028638	-0.763	0.01612	-0.72888	0.0101599
AK030409	0.149	0.49695	0.13469	0.433951
AK042249	-0.004	0.98867	0.01924	0.928573
AK136708	0.277	0.29236	0.26439	0.253541
AK039019	0.297	0.31938	-0.34123	0.282769
AK045387	-0.815	0.0204	-0.72224	0.0252983
AK014914	-0.013	0.95913	0.08698	0.534719
AK140909	-0.224	0.34169	-1.83164	0.0001307
AK142781	-1.854	6e-05	-1.7165	3.66e-05
AK054507	0.267	0.25613	0.35819	0.131826
AK051389	0.853	0.07523	0.76568	0.0739618
AK146629	-0.059	0.80124	-0.03327	0.876118
AK032489	-0.268	0.33654	-0.23316	0.362041
AK047098	0.38	0.09646	0.40348	0.0357206
AK048783	0.705	0.03423	0.57649	0.0199932
AK138266	0.043	0.90917	-0.03235	0.838484
AK051682	0.322	0.11638	0.32338	0.223642
AK081166	0.429	0.06533	0.4671	0.0376522
AK049651	-0.229	0.40581	-0.1696	0.463492
AK156748	0.11	0.59636	0.13029	0.435161
AK087196	-2.931	0	-2.64621	2e-07
AK134498	-2.786	0.00015	-2.54602	0.000215
AK083357	0.313	0.15358	0.27677	0.0856906
AK043890	0.435	0.18836	0.38458	0.188565
AK053600	0.458	0.05707	0.4622	0.0385675
AK090347	0.565	0.0999	0.4884	0.134055
AK084098	-0.748	0.00825	-0.66768	0.0028674
AK034316	-0.406	0.27818	-0.40313	0.249276
AK082710	0.404	0.24547	0.40635	0.297714
AK136803	0.092	0.62186	0.05741	0.622587
AK045142	0.193	0.35979	0.19483	0.150753
AK017062	0.672	0.02384	0.65862	0.0062258
AK041515	0.034	0.86346	0.04638	0.71552
AK033945	0.108	0.65135	0.09901	0.590579
AK036976	-0.256	0.28137	-0.17886	0.450449
AK131698	-0.223	0.33749	-0.12669	0.664216
AK053826	0.397	0.19029	0.26251	0.297685
AK036767	0.223	0.46002	0.27601	0.402525
AK148920	-0.83	0.11506	-0.73524	0.128105
AK140506	0.627	0.09517	0.58274	0.102066
AK042174	-0.761	0.17008	-0.73551	0.160642
AK028736	0.966	0.01125	0.87851	0.0110691
AK035408	-0.415	0.05496	-0.22404	0.148572
AK014864	0.151	0.42419	0.15799	0.204469
AK135699	-0.29	0.21892	-0.21551	0.252703
AK048785	0.608	0.05627	0.55696	0.0581375
AK172565	-1.047	0.00963	-0.94376	0.0060017
AK145378	-0.504	0.49212	-0.48159	0.49444
AK042923	0.515	0.0556	0.53307	0.0396766
AK134280	-0.422	0.31507	-0.38065	0.330711
AK089238	-0.126	0.55538	-0.06789	0.594383
AK016044	0.498	0.0313	0.48358	0.0083617
AK079580	0.994	0.02348	1.02309	0.0177094
AK157326	0.403	0.10587	0.43017	0.0561043
AK007057	0	0.99922	0.04159	0.82653
AK081789	-0.586	0.01134	-0.48455	0.0029232
AK134752	0.547	0.05377	0.53527	0.0436921
AK142309	0.007	0.98957	-0.33811	0.176107
AK048995	-0.257	0.21369	0.02162	0.878225
AK148784	-1.816	0.00538	-1.64726	0.0062323
AK084354	-0.145	0.55055	-0.08667	0.658913
AK147853	0.594	0.03471	0.54519	0.0087866
AK141098	0.168	0.51678	0.13695	0.545859
AK081553	0.26	0.33877	0.53197	0.0427358
AK018667	1.007	0.03274	0.96327	0.0368885
AK043922	0.236	0.3477	0.23466	0.226058
AK040300	0.497	0.24195	0.76475	0.0049783
AK054041	-0.566	0.17071	-0.50121	0.198086
AK080566	0.997	0.00873	0.91427	0.0108168
AK006677	0.111	0.59033	0.1062	0.464114
AK037705	-0.247	0.22272	-0.21014	0.0833979
AK078595	-0.827	0.04439	-0.76388	0.0342109
AK083876	-0.381	0.43767	-0.34289	0.4642
AK046270	-0.352	0.21899	0.33365	0.0384835
AK136623	-1.74	2e-05	-1.58858	1.8e-06
AK131809	0.218	0.7647	0.20486	0.765413
AK040110	0.174	0.47949	0.21521	0.222832
AK038186	0.127	0.63964	0.10388	0.682935
AK082557	0.353	0.11717	0.70725	0.0030972
AK015553	0.111	0.67703	0.54207	0.13035
AK051124	0.434	0.36012	0.17093	0.270345
AK142099	0.283	0.34975	0.36999	0.228496
AK036785	0.286	0.3982	0.39625	0.320485
AK045474	-0.453	0.13737	-0.37552	0.178659
AK039154	0.379	0.19022	0.34098	0.152663
AK042855	-0.594	0.04068	-0.50727	0.0605922
AK039370	-0.571	0.03081	-0.4911	0.0381507
AK043097	0.274	0.24205	0.53963	0.0509524
AK166504	-1.471	8e-05	-1.26239	0.000183
AK006306	0.813	0.01504	0.77942	0.0227555
AK028798	0.529	0.10087	0.47279	0.123389
AK081648	-1.413	0.01061	-1.2546	0.0126273
AK156153	0.365	0.11744	0.45005	0.0514864
AK083953	1.575	0.00211	0.36263	0.284442
AK053012	0.155	0.39405	0.21664	0.0804638
AK156512	0.499	0.02253	0.4589	0.0048899
AK157636	0.188	0.47451	0.19239	0.335098
AK086417	0.589	0.08855	0.54159	0.06103
AK042096	-1.099	0.00116	-1.93183	2.4e-05
AK039542	0.258	0.39345	0.2388	0.418728
AK148650	-0.422	0.1311	-0.37131	0.071953
AK139864	0.177	0.40055	0.1751	0.195337
AK157598	1.316	0.00057	1.19916	0.0002877
AK006276	0.126	0.7192	0.08486	0.776392
AK053405	0.145	0.62383	0.76252	0.264389
AK156020	-5.107	0	-4.77118	2e-07
AK087542	-0.223	0.30392	-0.21649	0.34658
AK043217	0.877	0.002	0.8144	0.0006194
AK006240	0.434	0.03926	0.52053	0.0028871
AK156028	0.172	0.43497	0.20674	0.310982
AK086003	0.349	0.15886	0.39665	0.0664001
AK170837	-0.605	0.02263	0.10504	0.778948
AK035439	0.058	0.89081	0.06319	0.881345
AK035297	-0.075	0.8833	-0.0717	0.873953
AK035729	-0.9	0.00587	-0.79996	0.0054817
AK017009	0.543	0.03761	0.59142	0.0030999
AK042421	0.733	0.018	0.74435	0.0140801
AK081056	0.755	0.00823	0.49623	0.0901716
AK076670	0.644	0.00894	0.61312	0.0052922
AK135788	0.112	0.54954	0.129	0.225134
AK039112	-0.021	0.94703	-0.02098	0.932428
AK140084	0.093	0.66294	0.08774	0.591309
AK051303	0.726	0.02433	1.54053	0.0006831
AK082378	0.003	0.98743	0.07552	0.667656
AK157691	0.672	0.05259	0.60199	0.0704368
AK084196	-0.929	0.00108	-0.82933	0.0002223
AK087734	0.378	0.10848	0.34207	0.0693156
AK048816	-0.134	0.58901	-0.09799	0.640711
AK132089	0.363	0.3213	0.31082	0.355086
AK033335	-0.16	0.47666	-0.13709	0.48414
AK033814	-0.482	0.05205	-0.38872	0.0764437
AK040659	0.146	0.47646	0.24268	0.259715
AK017425	0.163	0.46995	0.23901	0.329139
AK016639	0.187	0.43913	0.14785	0.44931
AK012018	0.791	0.01039	0.70868	0.0128505
AK051526	0.667	0.03879	0.61899	0.0458164
AK082197	-1.141	0.07329	-1.07893	0.0758084
AK041220	-0.564	0.03672	-0.49757	0.038924
AK089872	0.01	0.95948	0.00126	0.993229
AK043100	-0.158	0.65544	-0.16961	0.582048
AK028652	0.12	0.53728	0.14031	0.311339
AK035277	0.547	0.03033	0.55076	0.0117152
AK142634	-0.068	0.86415	0.03183	0.937341
AK150531	-0.244	0.46185	-0.2066	0.457155
AK015326	0.334	0.14141	0.30804	0.0739821
AK016175	0.406	0.058	0.34402	0.0183798
AK076868	0.273	0.33739	0.27778	0.161369
AK142133	-0.255	0.41873	-0.21725	0.45522
AK007071	0.784	0.01973	0.65006	0.0630832
AK020136	-0.154	0.43128	-0.13385	0.376555
AK150191	-1.391	0.00223	-1.2594	0.0036791
AK137027	0.153	0.42173	0.1938	0.123273
AK048057	-0.018	0.92131	-0.0517	0.647554
AK052564	-0.342	0.12405	-0.28753	0.0643968
AK040327	0.15	0.41669	0.14537	0.270196
AK045833	0.083	0.66307	0.07243	0.578211
AK040428	0.36	0.11838	0.22751	0.471741
AK085467	0.565	0.12231	-1.03907	0.0001099
AK042632	1.038	0.01594	0.87435	0.0531388
AK040793	0.518	0.28954	0.46283	0.349745
AK018109	0.408	0.18983	0.3945	0.23196
AK047950	0.536	0.02242	0.55023	0.0243725
AK089409	0.647	0.0603	0.55739	0.0549036
AK003944	0.628	0.04596	0.63132	0.0208588
AK140025	-0.122	0.67363	-0.0584	0.814215
AK017013	0.059	0.80539	0.03756	0.847199
AK015424	-1.188	0.00639	-1.08042	0.0072127
AK037629	0.09	0.77915	0.04253	0.860789
AK044352	0.577	0.01282	0.40314	0.0078301
AK138239	0.693	0.03042	0.82681	0.179672
AK042535	0.317	0.14378	0.33175	0.028804
AK033989	0.239	0.30363	0.2035	0.292984
AK154280	-0.801	0.00563	-0.49962	0.0025684
AK051486	-0.547	0.14579	-1.0591	0.032735
AK040236	-0.526	0.21982	-0.47296	0.243542
AK044606	0.128	0.61451	0.14226	0.568012
AK171424	-1.748	0.0007	-0.44604	0.143035
AK053231	0.575	0.01346	0.5558	0.0010619
AK041855	0.132	0.78237	0.09307	0.839766
AK139694	0.11	0.6049	0.09721	0.466654
AK045452	0.745	0.01101	0.71566	0.0102408
AK042593	0.76	0.00899	0.77018	0.0021774
AK050410	0.884	0.01074	0.8403	0.0160701
AK143127	-1.086	0.01908	-0.97093	0.0292954
AK085589	-0.559	0.02369	-0.22052	0.160058
AK081974	-0.626	0.07989	-0.54751	0.119728
AK156189	0.306	0.20874	0.1816	0.337815
AK035120	0.162	0.48737	0.12073	0.507789
AK140846	0.281	0.23517	0.02832	0.891487
AK014583	0.411	0.31868	-0.0458	0.847466
AK079955	0.055	0.85509	0.08552	0.75337
AK133076	0.034	0.85298	-0.1121	0.405896
AK143291	0.657	0.02038	0.56914	0.0244479
AK018390	-0.694	0.22434	-0.62354	0.262315
AK035287	-0.062	0.82214	-0.08014	0.717509
AK037334	-0.21	0.31157	-0.20559	0.179249
AK034494	-0.308	0.14493	-0.2316	0.146709
AK156491	1.026	0.02783	0.96839	0.034708
AK043533	0.112	0.82672	0.04977	0.922287
AK016118	-0.02	0.94164	0.00045	0.998484
AK142482	-0.015	0.93927	-0.26663	0.181489
AK046999	0.525	0.03777	0.55165	0.0201504
AK018530	-0.141	0.48742	-0.12381	0.410616
AK082628	0.313	0.35127	0.30029	0.298163
AK079007	0.688	0.01641	0.61582	0.0089213
AK007196	-0.004	0.9894	0.04378	0.890269
AK143754	0.285	0.15584	0.28107	0.0431606
AK134413	-0.015	0.94038	0.00175	0.990322
AK021233	-1.085	0.01059	-0.67118	0.0341019
AK086844	0.154	0.57074	0.15482	0.481785
AK090196	0.502	0.03932	0.46253	0.0110534
AK086112	-0.175	0.44074	-0.14542	0.438053
AK149394	-0.731	0.00426	-0.57873	0.0025274
AK054165	-0.416	0.16617	-0.35062	0.22938
AK033769	0.836	0.00803	0.78679	0.0026465
AK134824	0.693	0.07585	0.7549	0.0672639
AK079807	-1.444	0.00517	-1.30193	0.0044879
AK038167	0.416	0.1477	0.39098	0.14776
AK016969	-0.717	0.00833	-0.54858	0.0119715
AK134688	-1.049	0.00289	-0.92115	0.0026383
AK139128	0.4	0.38485	0.35987	0.43607
AK041693	0.213	0.29956	0.17367	0.283756
AK047876	-0.8	0.0624	-1.36558	0.0005999
AK157372	-0.771	0.02829	-0.66283	0.0302154
AK090142	0.421	0.20375	0.40729	0.200303
AK136971	-0.344	0.1337	-0.36878	0.0670017
AK043368	0.268	0.39611	0.25301	0.425401
AK084232	0.293	0.37989	0.26486	0.420392
AK040074	-0.156	0.49728	-0.06141	0.812289
AK077143	0.577	0.05229	0.54219	0.0323061
AK037136	-0.295	0.41478	-0.23631	0.505408
AK080369	-0.609	0.08052	-0.57151	0.0981512
AK046068	-0.398	0.05616	-2.35425	1.43e-05
AK090212	0.337	0.19583	0.44706	0.036998
AK083615	-0.167	0.60091	0.19303	0.467915
AK135929	0.456	0.20496	0.39366	0.190377
AK037423	0.7	0.28951	0.67796	0.321034
AK027938	-1.499	0.00024	-1.37224	6.94e-05
AK045843	-0.351	0.15521	-0.35485	0.440035
AK036854	0.376	0.1187	0.35424	0.0791516
AK007210	4.929	0	4.84479	1e-07
AK020570	0.209	0.40199	0.15969	0.433758
AK137540	-0.042	0.84441	-0.02673	0.848839
AK037825	-0.967	0.00495	-0.86622	0.006007
AK047232	-0.188	0.56341	0.0876	0.593956
AK141822	0.321	0.12381	0.43298	0.0314511
AK085522	0.045	0.81502	0.09885	0.640104
AK136133	0.428	0.07098	0.25155	0.184755
AK162275	-0.86	0.1458	-1.25613	0.0031486
AK040563	-0.402	0.15986	-0.37014	0.108314
AK138061	-0.071	0.84155	-0.04378	0.887606
AK085872	0.777	0.00566	0.93158	0.0114956
AK138675	-0.208	0.32081	-0.37309	0.127641
AK158619	-0.073	0.78083	1.41334	0.0009217
AK080647	-0.443	0.23099	-0.43081	0.196191
AK053084	0.739	0.01224	0.98003	0.0014939
AK042265	0.369	0.13369	0.233	0.114758
AK047387	-0.26	0.23683	-0.05567	0.8555
AK137782	0.84	0.03645	0.46083	0.296542
AK018204	0.643	0.01335	0.59556	0.0071905
AK140939	0.072	0.8385	0.04449	0.884788
AK037971	0.177	0.62353	0.10846	0.708946
AK156394	-0.49	0.03381	0.68516	0.0071656
AK035616	0.269	0.28693	0.24577	0.295941
AK040320	0.575	0.01756	0.5239	0.0079665
AK081699	0.747	0.07033	0.70543	0.0755117
AK047842	-0.707	0.00679	-1.05472	0.0237023
AK016381	0.018	0.92248	0.01422	0.903819
AK157180	0.806	0.00834	0.74437	0.0214289
AK080315	0.236	0.36026	0.18847	0.380134
AK017335	0.539	0.05241	0.41611	0.0588219
AK089387	0.458	0.39124	0.42966	0.416864
AK047569	-0.743	0.03225	-0.60891	0.0479434
AK140673	0.312	0.32435	0.3473	0.189539
AK006652	0.054	0.81645	0.06192	0.767315
AK006725	0.251	0.31015	0.26053	0.235525
AK020407	0.767	0.03209	0.82249	0.0218342
AK036142	0.158	0.45563	0.1561	0.327683
AK158417	0.144	0.44116	0.15794	0.209196
AK134265	0.62	0.02734	0.64254	0.0285085
AK005835	0.629	0.01638	0.60873	0.0108681
AK054191	-0.636	0.22787	-0.62551	0.234017
AK010814	0.442	0.05397	0.44003	0.0046933
AK082742	0.431	0.06545	0.34994	0.0715459
AK034766	0.374	0.14039	0.40144	0.129014
AK043714	-0.658	0.15065	-0.60385	0.147121
AK035413	-1.314	0.00024	-0.36312	0.364689
AK135412	-0.412	0.15801	-0.96295	0.0346439
AK049728	0.054	0.84728	0.05675	0.815153
AK037396	-0.563	0.01559	-0.50412	0.009349
AK156672	0.677	0.03898	0.65317	0.0306146
AK045584	-1.422	0.02006	-1.25143	0.0358184
AK012530	-1.52	5e-05	-1.26735	7.8e-06
AK035611	-0.043	0.87645	-0.01315	0.959416
AK040450	0.11	0.82608	0.08613	0.857147
AK085303	-1.121	0.01105	-1.01859	0.0172531
AK166289	0.564	0.01374	0.44297	0.0148161
AK157512	-0.426	0.0991	-0.41325	0.0454104
AK083203	-0.951	0.00111	-0.78505	0.0017914
AK141313	-1.199	0.00512	-1.06323	0.0045273
AK035726	-0.174	0.55521	-0.14011	0.621988
AK040240	0.041	0.9203	0.06964	0.861544
AK145207	0.856	0.02143	1.22662	0.0304423
AK041929	0.256	0.61297	0.24034	0.605838
AK087326	-0.173	0.63125	-0.1713	0.576425
AK135172	0.352	0.26929	0.30989	0.274279
AK041270	-0.218	0.47001	-0.14018	0.563936
AK015140	-3.754	0	-3.4777	9e-07
AK081940	-1.325	0.02732	-1.22494	0.0269347
AK006981	1.038	0.00182	1.01146	0.0023759
AK035023	0.517	0.0538	0.47776	0.0425093
AK045069	0.106	0.78943	0.08543	0.823143
AK136681	0.751	0.099	0.67439	0.122989
AK172081	-1.663	6e-05	-0.76385	0.0052881
AK034908	0.386	0.06651	0.30285	0.0741846
AK045390	0.081	0.82879	0.12977	0.661064
AK135116	0.346	0.20452	0.34718	0.18179
AK132408	0.504	0.07058	0.55653	0.0479527
AK006870	0.3	0.36563	0.27684	0.400709
AK132446	-0.218	0.33316	-0.21654	0.260229
AK139755	0.399	0.11619	0.35554	0.0931452
AK158942	0.413	0.06442	0.0522	0.705709
AK085345	-0.583	0.02613	-0.45846	0.0112657
AK040999	-0.188	0.38805	-0.15296	0.483676
AK082351	0.919	0.00451	0.71969	0.0083943
AK086406	1.257	0.00212	1.12747	0.0024002
AK087304	0.036	0.91152	0.04458	0.882305
AK087043	-0.244	0.626	-0.26046	0.596063
AK034604	-0.064	0.72904	-0.01844	0.869267
AK080893	0.255	0.38819	0.25393	0.320804
AK143094	0.858	0.05815	0.77373	0.0696175
AK081670	-0.585	0.07196	-0.49758	0.101436
AK077322	-0.981	0.00905	-0.90225	0.0090323
AK090149	-0.232	0.42713	-0.37511	0.176085
AK078373	-0.162	0.52952	-0.15227	0.514819
AK161162	0.341	0.39681	0.28507	0.341667
AK040181	0.305	0.23555	0.36111	0.0926512
AK033655	-1.106	0.00078	-0.95484	0.0001864
AK134149	0.65	0.03285	0.6098	0.0243227
AK137098	-0.343	0.35991	-0.21822	0.525806
AK015152	1.02	0.0051	0.75262	0.0063967
AK077944	0.228	0.41872	0.21884	0.369217
AK076329	0.829	0.02215	0.77551	0.026272
AK139141	0.196	0.4123	0.20404	0.316689
AK047163	0.004	0.98492	0.44227	0.223061
AK043291	0.27	0.37214	0.25196	0.307157
AK080399	0.303	0.14914	0.35035	0.0492837
AK050779	-0.354	0.40268	-0.61804	0.132555
AK087502	0.139	0.45403	-0.26336	0.517288
AK162654	-0.131	0.67919	-0.78015	0.0995663
AK084484	-0.017	0.96074	-0.0267	0.936209
AK149083	1.108	0.00785	0.99333	0.0047287
AK086061	-0.412	0.14118	-0.27413	0.130038
AK143141	0.154	0.43058	0.12086	0.370592
AK136281	0.404	0.17004	0.41107	0.170492
AK006899	0.709	0.01255	0.92823	0.0053826
AK035573	0.085	0.6805	0.15728	0.379539
AK035839	-0.24	0.44514	-0.2361	0.354715
AK077908	-1.656	0.00015	-1.21712	0.0004123
AK133343	0.038	0.84243	-0.19677	0.209305
AK045928	0.169	0.39535	0.14232	0.320917
AK033212	-0.199	0.43612	-0.19138	0.345809
AK157108	0.158	0.49163	0.11759	0.524724
AK038311	0.222	0.27646	0.21494	0.22789
AK141795	-1.516	0.02103	-1.42539	0.0222536
AK049022	-1.044	0.00305	-0.86281	0.0081371
AK077405	-0.264	0.23682	-0.20006	0.178765
AK079791	0.056	0.76253	0.05678	0.628116
AK007005	0.462	0.1273	0.45871	0.124131
AK144319	0.31	0.24971	0.33063	0.15383
AK143417	0.042	0.90004	0.28049	0.285548
AK043852	0.104	0.61132	0.07475	0.612752
AK045103	0.276	0.31122	0.25491	0.312745
AK037729	-0.263	0.69331	-0.25821	0.681663
AK028567	0.643	0.02441	0.37342	0.110482
AK041616	-0.383	0.08568	-0.2921	0.0867839
AK086593	-0.27	0.5379	-0.29668	0.556399
AK157110	-0.115	0.72517	-0.14944	0.616967
AK086071	0.74	0.07091	0.57776	0.196338
AK021148	0.284	0.29977	0.29325	0.230277
AK052166	0.634	0.02076	0.15567	0.272942
AK052214	-0.085	0.84227	-0.05509	0.882889
AK140977	-0.493	0.04533	-0.48378	0.0249532
AK132044	0.063	0.8376	0.07862	0.7345
AK019674	0.184	0.35612	0.21754	0.0884668
AK051546	-1.044	0.00219	-0.95404	0.0028048
AK051618	-0.221	0.30963	-0.1934	0.262343
AK031194	-1.049	0.04578	-0.97719	0.0590394
AK045268	-0.467	0.1809	-0.41649	0.294621
AK037406	-1.783	0.00013	-1.59702	0.000283
AK041774	0.239	0.23153	0.26774	0.0826986
AK043373	0.542	0.10294	0.55579	0.0717194
AK040879	-0.133	0.49066	-0.11244	0.37045
AK082043	0.006	0.9903	0.02273	0.961679
AK085917	0.495	0.02818	0.64349	0.0170707
AK041452	-0.299	0.3028	-0.30711	0.195524
AK018556	0.184	0.52795	0.16896	0.530521
AK044159	0.547	0.09878	0.48033	0.107276
AK084318	0.049	0.78749	0.15626	0.483984
AK166186	0.608	0.18216	0.57217	0.215735
AK019587	0.184	0.38198	0.39047	0.0214944
AK081624	-1.354	0.00266	-1.2175	0.0046463
AK090186	0.166	0.45846	0.14035	0.418691
AK037299	0.611	0.03193	0.61286	0.0195261
AK140657	-1.024	0.01205	-0.93399	0.009201
AK084323	0.647	0.00729	0.60712	0.0016072
AK085134	0.664	0.02112	0.61934	0.0266621
AK087356	0.191	0.41743	0.20349	0.338657
AK156105	0.65	0.04961	0.68138	0.0375397
AK005627	0.294	0.32065	0.10582	0.805543
AK149947	0.701	0.02286	0.70059	0.0154802
AK077891	-0.277	0.34158	-0.16381	0.517585
AK082416	0.745	0.03705	0.72158	0.0192653
AK019831	1.368	0.00777	1.20765	0.0083547
AK030255	-0.181	0.52547	-0.13549	0.582368
AK040416	-0.109	0.82982	-0.0981	0.845832
AK080990	-1.262	0.00031	-1.17115	0.0002479
AK038264	-0.696	0.01762	-0.69656	0.0042073
AK158332	-1.285	0.00082	-1.16409	0.0006876
AK049068	0.504	0.03472	0.48287	0.0249626
AK082297	0.498	0.03036	0.36117	0.0344257
AK020279	0.29	0.24021	0.27267	0.168624
AK015965	-0.344	0.17966	-0.29403	0.192056
AK030540	-0.214	0.64704	-0.16849	0.700548
AK049701	0.11	0.7492	0.12747	0.70502
AK016878	0.211	0.59393	0.18535	0.58371
AK082735	1.11	0.00562	1.04603	0.0035268
AK008905	-0.106	0.82988	-0.09105	0.852236
AK140874	-0.424	0.22533	-0.34195	0.287668
AK016241	0.831	0.08782	0.77648	0.110178
AK080613	0.403	0.10685	0.37424	0.0668786
AK139973	-3.413	0	-3.06189	1e-07
AK142839	-0.758	0.02494	-0.69095	0.0211796
AK047977	0.049	0.83935	0.05812	0.788228
AK145653	0.011	0.95729	-0.29132	0.145537
AK048473	-0.432	0.22702	-0.29603	0.48338
AK140396	0.043	0.83248	0.04584	0.7481
AK048171	0.095	0.67347	0.09699	0.612742
AK017025	0.315	0.15196	0.20523	0.199057
AK148875	0.132	0.56787	-0.01362	0.924604
AK015574	0.411	0.13274	-0.05611	0.906977
AK035467	0.369	0.08942	0.41667	0.0433872
AK032546	-0.154	0.45784	0.14035	0.467823
AK090187	-4.741	0	-4.71296	3e-06
AK086877	-0.717	0.01234	-0.62225	0.0168627
AK143456	-1.058	0.09249	-0.93757	0.11608
AK037431	-0.051	0.82765	-0.00387	0.983192
AK086698	0.022	0.90536	1.59838	0.0061138
AK043945	0.438	0.07618	0.31987	0.207465
AK155068	0.202	0.35091	0.14347	0.359054
AK018946	0.152	0.4276	0.13599	0.283298
AK085889	1.094	0.00036	6.53096	0
AK018224	-0.458	0.20984	-0.40397	0.2038
AK142863	-0.932	0.00335	-0.86205	0.0011278
AK040647	0.576	0.01533	0.72803	0.000584
AK139678	0.448	0.09709	0.41181	0.0856816
AK019832	0.434	0.09858	0.47933	0.0602358
AK158010	0.065	0.78861	-0.5829	0.28928
AK048060	0.752	0.00386	0.67673	0.0007876
AK036341	-0.278	0.48105	-0.27383	0.492299
AK040898	0.162	0.56226	0.19957	0.42402
AK014321	0.017	0.92695	0.05823	0.591746
AK034896	-0.587	0.11594	-0.48681	0.166168
AK137898	0.533	0.0802	0.64675	0.0515048
AK035866	0.027	0.92124	0.0493	0.848903
AK040202	0.598	0.07227	0.60852	0.068117
AK164930	-0.058	0.80947	-0.23759	0.123376
AK033398	-0.719	0.14444	-0.63937	0.182337
AK083775	0.622	0.11173	0.57965	0.0901511
AK133925	0.232	0.3741	0.70623	0.0056034
AK139206	0.572	0.05342	0.59862	0.0451149
AK045879	-0.364	0.32691	-0.36117	0.26377
AK086172	-0.153	0.63216	-0.51198	0.0651736
AK036873	-0.028	0.92414	-0.0531	0.861461
AK138581	0.299	0.24001	0.26569	0.123504
AK053436	0.165	0.46628	0.21696	0.272507
AK037441	1.23	0.00302	1.07064	0.0041923
AK142042	-0.122	0.5125	-0.13602	0.263031
AK018137	-0.536	0.04493	-0.46929	0.0189598
AK020886	0.391	0.2048	0.4833	0.14795
AK037830	0.401	0.06541	0.33576	0.0609359
AK155223	-0.002	0.99174	-0.02473	0.862559
AK086399	-0.106	0.64219	-0.05806	0.782517
AK040880	-1.498	0.01556	-1.33896	0.0215028
AK042606	0.498	0.02996	0.2906	0.225967
AK157567	-0.345	0.23272	-0.45857	0.176072
AK082437	0.501	0.0867	0.45214	0.0707943
AK158981	0.311	0.17069	0.26737	0.10843
AK084202	-1.63	0.00017	-1.47803	6.22e-05
AK015044	0.443	0.21981	0.9745	0.0346019
AK138748	0.639	0.08246	0.59721	0.0862079
AK161939	-0.421	0.47496	-0.87117	0.0051048
AK046980	0.704	0.03056	0.69499	0.0281005
AK040823	0.433	0.09245	0.35912	0.0369754
AK046556	0.307	0.44338	0.2663	0.438423
AK141461	-0.254	0.31771	-0.20946	0.328837
AK030579	-2.13	0.00012	-1.92594	0.0004719
AK031054	-0.203	0.30936	-0.13218	0.294209
AK079929	-0.087	0.87006	0.01135	0.982119
AK158683	0.184	0.37002	0.18273	0.206605
AK021355	-0.604	0.05499	-1.53743	3.4e-06
AK085633	-2.168	1e-05	-2.22472	1e-06
AK046193	-0.796	0.01276	-0.69735	0.0079231
AK035012	-0.751	0.07365	-0.66258	0.0271017
AK020220	-0.198	0.54984	-0.19389	0.506742
AK142154	0.286	0.30168	0.26445	0.268208
AK048245	0.446	0.0798	0.21513	0.252444
AK085907	-0.396	0.10495	-0.35755	0.0992629
AK079351	-0.057	0.80595	0.14076	0.568108
AK052519	-0.252	0.40441	-0.23043	0.151021
AK039839	0.402	0.06892	0.49152	0.0136156
AK079021	0.238	0.38503	0.24354	0.283235
AK019586	0.7	0.11062	0.63709	0.11068
AK019620	0.428	0.08707	0.36529	0.0630092
AK079041	-0.075	0.6838	0.00381	0.972612
AK141635	-0.182	0.39926	-0.09908	0.548959
AK043511	-0.237	0.50467	-0.19872	0.530997
AK158050	0.72	0.0198	0.81429	0.010729
AK078387	0.605	0.06112	0.54424	0.0564688
AK032577	0.223	0.24847	0.17239	0.187859
AK047297	-0.232	0.25579	-0.7688	0.000571
AK033168	0.051	0.80894	-0.16433	0.19705
AK157751	-0.031	0.93244	0.48997	0.154025
AK134422	-0.63	0.01594	-0.61311	0.0068416
AK038100	-0.549	0.1191	-0.51381	0.090768
AK031024	0.239	0.30525	0.26705	0.120156
AK015565	0.492	0.04134	0.44815	0.0223221
AK078732	0.018	0.92504	0.01378	0.91548
AK015032	0.327	0.12642	0.32915	0.0390817
AK020532	1.279	0.02708	1.12861	0.0322928
AK142123	0.353	0.13063	0.58058	0.0132801
AK053244	0.536	0.03476	0.49513	0.0576796
AK052163	-0.116	0.69082	-0.07207	0.805897
AK143390	-1.316	0.00011	-1.31272	1.06e-05
AK041319	-0.716	0.01917	-0.72121	0.0203606
AK038121	0.037	0.85798	0.08649	0.557354
AK080499	-0.347	0.31879	-0.25043	0.383882
AK085328	-0.71	0.05975	-0.65835	0.0497168
AK139977	0.101	0.63446	0.22581	0.184429
AK134802	0.273	0.47485	0.2236	0.528846
AK143154	0.285	0.33898	0.22567	0.343766
AK148806	0.09	0.61156	-0.04105	0.728265
AK039165	-0.551	0.18689	-0.30171	0.239748
AK042442	-0.477	0.07032	-0.41173	0.0336953
AK084103	-0.665	0.10171	-0.53884	0.13068
AK149072	0.885	0.00252	0.79898	0.0014351
AK085162	-0.093	0.70292	-0.11841	0.783175
AK035450	0.611	0.01802	0.60095	0.0054542
AK037734	-0.908	0.03007	-0.82738	0.0192434
AK076247	0.173	0.39569	0.20307	0.112527
AK133422	0.381	0.16927	0.35348	0.180491
AK029050	-0.34	0.25278	-0.33464	0.153792
AK050746	-0.391	0.32492	-0.36118	0.299532
AK139153	0.441	0.2066	0.40356	0.230566
AK038151	0.393	0.17342	0.33606	0.128011
AK142747	0.764	0.0115	0.68587	0.0050586
AK163910	0.528	0.01933	0.52225	0.0082832
AK052504	-0.161	0.44203	0.07639	0.54305
AK086961	1.648	0.00028	1.78114	0.0001854
AK037438	-0.039	0.85429	0.06699	0.75189
AK050744	-1.196	0.03875	-1.07541	0.0504452
AK136408	0.311	0.19701	0.13428	0.482055
AK090054	0.108	0.56818	0.10656	0.354613
AK132110	0.092	0.76516	0.41773	0.19516
AK049102	0.682	0.06309	0.20728	0.538361
AK136218	0.063	0.73689	0.00527	0.968484
AK040266	0.041	0.88011	0.04842	0.827383
AK081515	-0.818	0.00405	-0.73545	0.0659791
AK053984	0.229	0.56647	0.42598	0.204565
AK037381	-0.354	0.1665	-0.35097	0.0955999
AK043563	0.382	0.08025	0.38957	0.0161322
AK086101	0.78	0.0107	0.81665	0.0009387
AK143574	-0.07	0.74538	-0.07772	0.592726
AK035857	-0.183	0.42434	-0.1952	0.26134
AK043176	-0.509	0.07057	-0.47288	0.0405804
AK137855	0.175	0.42566	0.07803	0.53512
AK042780	0.487	0.03848	0.3429	0.204347
AK134863	-0.638	0.00854	-1.00278	0.0022861
AK037602	0.698	0.12646	0.65345	0.149183
AK048525	0.043	0.93227	0.04564	0.928693
AK084258	-1.76	0.00157	-1.50055	0.0070721
AK016250	0.651	0.10238	0.8413	0.0932569
AK040178	0.356	0.23362	0.61602	0.0042344
AK041433	0.799	0.07405	0.76771	0.0569128
AK035765	0.077	0.74253	0.07004	0.720598
AK033458	0.029	0.88149	-0.42807	0.0251331
AK076537	0.187	0.38106	0.35248	0.0820107
AK085652	-1.537	5e-05	-1.58204	0.0003607
AK155337	0.298	0.15515	0.32201	0.0764183
AK046626	-0.13	0.49903	-0.01163	0.938565
AK031260	0.356	0.16715	0.36094	0.0682628
AK020553	-0.741	0.01439	-0.67363	0.0093472
AK080253	-0.103	0.8669	-0.11975	0.840351
AK086171	-0.2	0.35	-0.1942	0.188219
AK047065	0.838	0.00378	0.8134	0.0024985
AK079774	-0.48	0.06749	-0.69247	0.0103404
AK144104	0.513	0.13092	0.53389	0.120866
AK083706	0.563	0.01795	0.45777	0.0776715
AK040036	-1.215	0.0013	-1.087	0.0026175
AK157697	0.545	0.19148	0.588	0.0051202
AK133319	0.416	0.13917	0.41977	0.117005
AK020584	-0.236	0.47962	-0.21784	0.44914
AK144409	1.251	0.00664	1.14573	0.0118217
AK049538	0.337	0.56921	0.30475	0.603775
AK078982	0.032	0.94143	0.01096	0.979669
AK043565	-1.367	0.00039	-0.46295	0.015221
AK018434	0.757	0.0256	0.68855	0.02657
AK043614	-0.065	0.80523	-0.12445	0.646805
AK156107	0.232	0.30987	0.23167	0.230282
AK142873	-1.038	0.01015	-1.28739	0.0056544
AK020082	1.13	0.00766	0.63052	0.171194
AK171712	-1.062	0.00373	-1.44322	0.0002177
AK047767	-0.108	0.69009	-0.06894	0.769502
AK048917	0.358	0.14362	0.35595	0.0420428
AK141982	0.013	0.96464	0.08251	0.765872
AK084449	-0.261	0.34259	-0.22593	0.394953
AK090227	0.371	0.35731	0.29636	0.384875
AK045013	-0.354	0.29686	-0.35264	0.262595
AK084739	0.477	0.3562	0.40751	0.410716
AK158235	0.369	0.10068	0.37851	0.018193
AK148130	0.324	0.11892	0.1745	0.244982
AK051781	0.692	0.16601	0.60177	0.181718
AK080604	0.369	0.29868	0.32831	0.310522
AK039342	0.296	0.29996	0.47791	0.0852068
AK087917	-0.14	0.54837	-0.11274	0.533722
AK047250	-0.035	0.86231	0.01094	0.94333
AK051195	-0.728	0.09893	-0.51052	0.0913638
AK140253	0.015	0.96682	-0.00099	0.99745
AK086948	0.059	0.74488	0.10793	0.432386
AK008781	-2.685	1e-05	-2.431	2.01e-05
AK041027	-1.01	0.00048	-0.45169	0.035931
AK005875	0.588	0.04095	0.55375	0.0470978
AK034061	-1.007	0.02201	-0.90497	0.0271649
AK016579	-0.387	0.37868	-0.37502	0.343853
AK160414	0.155	0.65038	0.134	0.687692
AK081834	-0.421	0.13868	-0.39054	0.111694
AK052097	-0.612	0.03057	-0.54046	0.0209818
AK132511	-1.676	0.0001	-1.52767	0.0001225
AK089739	0.347	0.25473	0.33499	0.24331
AK135980	0.295	0.1885	0.31147	0.106949
AK046990	0.42	0.05426	0.51281	0.001486
AK087244	0.713	0.06777	0.7154	0.0797972
AK049431	-0.676	0.03443	-0.61295	0.0489304
AK014687	-0.529	0.02248	-0.57905	0.0024156
AK041576	-0.323	0.1412	-0.33795	0.0696786
AK040920	0.029	0.91086	0.04195	0.837355
AK039420	0.665	0.05148	0.60244	0.150089
AK153805	-1.261	0.0003	-1.15241	0.0001857
AK135270	-0.034	0.87609	0.30145	0.160321
AK047533	-0.097	0.80275	-0.10204	0.789055
AK038473	1.435	0.072	1.26975	0.0886678
AK085051	-0.564	0.0651	-0.97637	0.0564346
AK089320	0.851	0.02566	0.73328	0.032598
AK148612	-0.908	0.03591	-0.83108	0.0314103
AK155805	-0.094	0.82395	-0.07617	0.845123
AK085623	-0.143	0.62103	-0.10408	0.635982
AK089154	0.643	0.04576	1.35523	0.0007896
AK042807	0.688	0.02828	0.37382	0.0456831
AK019492	0.486	0.05355	0.41549	0.0409796
AK041498	0.625	0.04205	0.5742	0.0270203
AK038238	-1.406	9e-05	-1.27976	1.86e-05
AK144463	0.007	0.97416	-0.10486	0.640786
AK078624	-0.736	0.00527	-0.59837	0.0041939
AK003437	-0.494	0.03398	-0.43832	0.0249091
AK044513	0.149	0.4283	0.3154	0.116413
AK019728	0.37	0.18423	0.50096	0.448583
AK019195	-0.006	0.98738	0.02242	0.949484
AK031108	-0.431	0.07612	-0.40399	0.0617946
AK039269	1.174	0.00059	1.14029	0.0001539
AK038606	0.177	0.5044	0.14649	0.504108
AK050235	0.082	0.68698	0.05494	0.678457
AK171884	-1.221	0.06929	-0.87003	0.0243181
AK085842	-0.269	0.3797	-0.10929	0.719662
AK040212	-0.673	0.17475	-0.61381	0.177048
AK049452	0.207	0.4483	-2.77872	0.0012575
AK042659	0.288	0.37458	0.33163	0.253811
AK043131	-0.905	0.03453	-1.19951	0.0002134
AK087576	-1.382	0.0003	-1.25643	0.0001979
AK158583	0.322	0.17755	0.31859	0.133563
AK052706	0.161	0.45685	-0.59555	0.0386825
AK054225	1.115	0.01697	0.96022	0.0186357
AK141139	-0.328	0.30861	-0.39809	0.259866
AK036628	0.039	0.90311	0.0468	0.874324
AK157675	0.267	0.36155	0.29184	0.261411
AK041310	0.562	0.02056	0.57756	0.0063022
AK084403	-0.014	0.96468	-0.22867	0.503183
AK006015	0.611	0.07599	0.49097	0.0100108
AK031809	-0.286	0.23427	-0.30728	0.304641
AK045155	0.289	0.15852	0.24614	0.0657814
AK036511	0.649	0.01031	0.69628	0.0040241
AK048932	0.633	0.08846	0.81694	0.0481977
AK053103	0.463	0.02875	0.55301	0.0334559
AK086204	0.153	0.61673	0.17802	0.568991
AK033779	0.104	0.72613	0.12822	0.723893
AK041980	-0.901	0.00513	-0.81162	0.0051893
AK054106	0.157	0.39475	0.0759	0.466362
AK164877	-0.567	0.06001	-0.52698	0.0396109
AK016758	-0.092	0.77812	-0.09163	0.77982
AK140123	0.135	0.60356	0.14276	0.480894
AK139724	-0.167	0.53702	-0.14155	0.507981
AK086564	-0.207	0.47646	-0.19264	0.477965
AK048225	0.011	0.96102	-0.02157	0.906984
AK137195	-0.841	0.01044	-0.70963	0.0129176
AK040223	-0.169	0.64044	-0.17325	0.575061
AK158596	0.654	0.11562	0.59803	0.106223
AK051079	-0.622	0.09935	-0.5639	0.0782229
AK021373	0.424	0.10305	0.72511	0.0103267
AK039561	0.512	0.03899	0.55053	0.0094226
AK035375	0.539	0.25644	0.47938	0.309205
AK132070	0.21	0.32585	0.20797	0.216747
AK088352	-0.079	0.8012	-0.18436	0.543303
AK163812	0.231	0.22171	0.23814	0.0868623
AK021141	0.025	0.91317	0.04066	0.805863
AK029689	0.074	0.77529	0.19905	0.390929
AK031292	-1.289	0.00124	-1.18589	0.0004397
AK089583	-0.11	0.70422	-0.31145	0.198113
AK085061	0.584	0.02551	0.93754	0.0002063
AK133130	0.106	0.7301	0.14827	0.601356
AK020879	0.661	0.03944	0.70777	0.0313957
AK078975	0.279	0.30855	0.2271	0.311171
AK014782	-0.339	0.25022	-0.24444	0.288908
AK034832	-0.805	0.00469	-0.66137	0.057687
AK149221	-0.186	0.59212	-0.12545	0.673143
AK140285	-0.217	0.59606	-0.19965	0.587507
AK172452	-0.675	0.05186	-0.56723	0.039293
AK155278	0.285	0.19937	0.35906	0.0683949
AK030102	0.141	0.59742	0.31907	0.194402
AK142430	0.808	0.05852	0.74115	0.075069
AK086372	0.428	0.14392	0.59288	0.0733712
AK050406	-0.35	0.226	-0.31428	0.176529
AK014992	-0.011	0.96	0.37299	0.0857032
AK009271	-0.263	0.44424	-0.24035	0.492811
AK051233	-0.604	0.03009	-0.55851	0.0081964
AK088990	0.328	0.62462	-0.12434	0.736862
AK042227	0.132	0.55209	0.1143	0.478159
AK016136	0.418	0.38502	0.34266	0.469543
AK036126	-0.178	0.40252	-0.15395	0.384785
AK037578	-1.89	8e-05	-1.69383	0.0002109
AK046317	0.115	0.58858	0.08526	0.539951
AK083990	0.309	0.27167	0.28871	0.155768
AK082023	0.694	0.07482	0.7623	0.0152055
AK035527	0.392	0.1091	0.25049	0.231064
AK029883	0.382	0.11609	0.34654	0.101347
AK020394	0.457	0.0459	0.22391	0.175131
AK083162	-1.235	0.00069	-1.30589	0.0003051
AK078784	-1.226	0.00697	-1.12551	0.0062425
AK045947	-0.138	0.53441	-0.11588	0.411136
AK054274	0.509	0.03037	0.24011	0.108609
AK157538	0.373	0.13213	0.33582	0.0687289
AK088797	-0.695	0.11747	-0.65237	0.103805
AK035460	0.687	0.0215	0.72424	0.0684817
AK083982	0.333	0.38255	0.26321	0.434273
AK141577	0.349	0.30689	0.32974	0.248908
AK028673	-0.36	0.31471	-0.38627	0.194077
AK020072	0.179	0.66845	-0.46992	0.289624
AK084034	-0.002	0.99574	-0.00289	0.993161
AK086951	-0.219	0.58671	-0.2578	0.483695
AK148812	0.328	0.39378	0.2818	0.45804
AK006436	0.254	0.22402	0.23179	0.10546
AK132723	-0.319	0.1577	-0.24261	0.114619
AK052379	0.142	0.6166	0.11875	0.575246
AK090283	0.882	0.02737	0.81167	0.0265361
AK079559	0.231	0.47822	0.46552	0.166233
AK053684	0.202	0.33086	0.34794	0.128559
AK050581	-0.027	0.902	-0.19595	0.358308
AK047754	0.452	0.32376	0.40682	0.342948
AK086258	0.444	0.11828	0.40704	0.117416
AK086549	0.038	0.8541	0.15438	0.293696
AK135878	0.21	0.34886	0.16066	0.250623
AK087816	-1.162	0.00233	-1.0806	0.0023918
AK076582	-0.214	0.33293	-0.17544	0.347524
AK082091	-0.508	0.0988	-0.48564	0.0843681
AK041493	-1.73	0.00061	-1.58055	0.0004948
AK031230	-0.924	0.00965	-0.83888	0.0090186
AK080440	-0.642	0.11768	-0.59528	0.105102
AK042311	0.294	0.19156	0.29361	0.130134
AK134652	0.048	0.84976	-0.0548	0.817099
AK038935	-0.135	0.47995	-0.08233	0.466459
AK087386	-0.072	0.82963	-0.07109	0.80733
AK143399	-0.121	0.62149	-0.06893	0.760092
AK078712	-0.804	0.00359	-0.30356	0.0384253
AK082808	0.264	0.24696	0.23318	0.242449
AK139312	0.112	0.55174	0.10898	0.333824
AK086858	0.693	0.01351	0.53464	0.0303661
AK084181	0.11	0.76434	0.04539	0.882039
AK043765	0.818	0.00594	0.71996	0.0031876
[truncated: 15,021 more rows]

## Sheet: Combined
GenBank	noncoder fold change	noncoder p-value	GATExplorer fold change	GATExplorer p-value	ncFANs fold change	ncFANs p-value
AK019818	0.601	0.01942	0.62181	0.0104926	0.59947	0.0229201
AK142867	0.273	0.46067	0.252	0.442035	0.30751	0.409523
AK049390	0.451	0.05047	0.53774	0.0069473	0.54972	0.0237261
AK005997	-0.48	0.24354	-0.41961	0.275448	-0.45115	0.251478
AK013769	0.383	0.19922	0.42081	0.151847	0.42016	0.165345
AK156181	0.572	0.23548	0.53627	0.217322	0.57657	0.210425
AK143370	0.069	0.8392	0.11218	0.724757	0.1063	0.762225
AK048271	0.032	0.87259	0.0024	0.986262	0.05683	0.780914
AK052790	0.603	0.02318	0.61125	0.0093542	0.60782	0.0206096
AK142672	-0.324	0.35111	-0.31061	0.321526	-0.30696	0.355144
AK033466	0	0.99956	0.00224	0.990124	-0.00734	0.976485
AK018162	-0.356	0.16245	-0.29929	0.164374	-0.33952	0.188715
AK033584	-0.528	0.05213	-0.33061	0.0784958	-0.51636	0.0612769
AK016102	0.738	0.00749	0.73027	0.0051581	0.73256	0.0076358
AK041850	0.521	0.05404	0.45333	0.0443729	0.50814	0.0577426
AK047573	0.655	0.02502	0.59765	0.0180595	0.68656	0.0205248
AK050905	0.287	0.16059	0.22415	0.0678216	0.29124	0.168945
AK086601	-0.072	0.80865	0.07358	0.701615	0.12895	0.57581
AK142761	-0.532	0.13999	-0.91586	0.0295117	-0.53901	0.122364
AK141184	0.666	0.01919	0.64156	0.0106778	0.70867	0.0118218
AK020714	0.348	0.30712	0.47956	0.0865734	0.3562	0.282226
AK148743	0.526	0.02826	0.49455	0.0084764	0.51217	0.0339252
AK082232	0.749	0.00784	0.7051	0.0038932	0.72073	0.0091416
AK158239	-0.146	0.69868	-0.17347	0.632644	0.31586	0.152691
AK149034	0.345	0.15113	0.28019	0.202317	0.3366	0.156326
AK052023	-0.008	0.96718	0.02427	0.876818	0.01048	0.958704
AK148664	0.688	0.08365	0.659	0.0909115	0.67173	0.0777604
AK082206	-0.708	0.14707	-0.63699	0.140073	-0.70198	0.138727
AK137746	0.43	0.08123	0.39643	0.0648897	0.45704	0.0733087
AK047109	-0.033	0.90062	-0.03287	0.884666	-0.0282	0.91436
AK085422	-0.137	0.51821	-0.12405	0.445083	-0.12515	0.566151
AK144738	-0.651	0.03179	-0.62199	0.0316917	-0.60681	0.042247
AK081729	0.747	0.00346	0.71082	0.0008372	0.783	0.0029615
AK040719	-0.787	0.15204	-0.7224	0.147194	-0.70443	0.231761
AK006360	0.269	0.37611	0.2275	0.492299	0.30016	0.321087
AK168797	-3.305	0	-3.0952	3.15e-05	-3.18932	4.1e-06
AK006052	-0.172	0.34895	-0.14786	0.178949	-0.15877	0.406978
AK078949	-0.013	0.96095	0.00027	0.99895	0.00759	0.976269
AK035733	-0.578	0.08527	-0.51773	0.0093607	-0.42758	0.0729698
AK141831	-0.222	0.54411	-0.186	0.556724	-0.20298	0.579089
AK037236	0.327	0.13362	0.28808	0.110664	0.32614	0.142821
AK006621	0.726	0.01286	0.71373	0.0082726	0.77417	0.0101903
AK016234	0.109	0.63461	0.0212	0.934593	-0.04919	0.83911
AK018000	1.459	0.00181	1.35984	0.0033874	1.47163	0.0011904
AK146694	0.446	0.07946	0.37529	0.100779	0.44918	0.0802092
AK033862	0.152	0.50638	0.16879	0.37171	0.1595	0.483875
AK037054	-0.897	0.03684	-0.81446	0.0304797	-0.90268	0.0344516
AK137247	-0.093	0.64304	-0.09769	0.46228	-0.09086	0.664529
AK136997	0.082	0.65364	0.1621	0.298281	0.10816	0.57696
AK040358	0.211	0.46368	0.22619	0.424719	0.24707	0.402342
AK020509	-0.07	0.7775	-0.0132	0.953905	0.01026	0.970641
AK086683	-0.429	0.04995	-0.39737	0.0097376	-0.40027	0.0683711
AK142185	0.219	0.27346	0.18274	0.217589	0.28368	0.195588
AK139104	-0.474	0.12837	-0.42169	0.131517	-0.45342	0.140979
AK089707	0.7	0.06199	0.57941	0.0937136	0.73087	0.0459683
AK042843	0.585	0.09044	0.55207	0.104886	0.60668	0.0812561
AK016122	0.883	0.00575	0.78774	0.0044567	0.90266	0.0055093
AK082473	-0.452	0.12897	-0.45276	0.0714269	-0.44793	0.130604
AK133574	0.55	0.12555	0.54761	0.128277	0.5724	0.108547
AK044626	0.454	0.04551	0.2045	0.183859	0.21224	0.314861
AK165789	1.274	0.00048	1.79954	6.1e-06	2.02113	1.59e-05
AK015456	0.426	0.03959	0.4228	0.0071929	0.4359	0.0431332
AK017006	0.674	0.02382	0.60716	0.0276872	0.65993	0.0258968
AK006926	0.29	0.1483	0.26924	0.072319	0.29758	0.159028
AK044800	0.22	0.30459	0.30207	0.176244	0.29013	0.210852
AK041352	0.151	0.59525	0.17063	0.535336	0.19313	0.511695
AK051513	-0.162	0.46469	-0.14579	0.3436	-0.14302	0.532441
AK157714	0.677	0.0564	0.51145	0.0493452	0.7018	0.0462805
AK143668	-2.545	0.00015	-2.49176	0.0001948	-2.51621	7.26e-05
AK052068	-0.94	0.01702	-0.83443	0.024922	-0.91448	0.0165976
AK003723	-0.93	0.02018	-1.05318	0.0020039	-1.06218	0.009783
AK141940	-0.11	0.58685	-0.09767	0.519138	-0.10495	0.614647
AK081071	0.071	0.75199	0.06799	0.733733	0.07476	0.743548
AK021340	-0.424	0.37538	-0.40146	0.347711	-0.41437	0.365395
AK086480	-1.135	0.00285	-1.19878	0.0001797	-1.13054	0.0025403
AK132453	0.492	0.08263	0.5614	0.0631818	0.55079	0.0645804
AK045327	0.327	0.17249	0.26049	0.18146	0.32116	0.186749
AK053817	0.215	0.5366	0.24743	0.468592	0.23135	0.505562
AK144957	0.557	0.02064	0.39378	0.0220725	0.57884	0.0196096
AK087804	0.563	0.03305	0.51854	0.0296734	0.58208	0.0301251
AK135955	0.353	0.20655	0.37047	0.134247	0.36744	0.18271
AK142953	0.057	0.85381	0.05338	0.874405	0.07774	0.81004
AK049241	0.253	0.51316	0.26182	0.48299	0.29725	0.447449
AK014293	-0.631	0.03978	-0.56921	0.0316444	-0.63987	0.034958
AK032368	0.068	0.73173	0.16822	0.435117	0.07873	0.701042
AK079498	0.195	0.43175	-0.1042	0.842606	-0.0809	0.864818
AK017052	0.111	0.73157	0.16998	0.391053	0.11323	0.60817
AK009355	1.968	5e-05	1.80725	0.0112957	2.30811	0.0034186
AK084083	-1.561	0.00019	-1.41345	8.66e-05	-1.49393	0.0002165
AK030229	0.232	0.51406	0.21129	0.54051	0.24195	0.485467
AK086230	-0.75	0.00291	-0.76758	0.0017201	-0.74498	0.003308
AK052104	0.022	0.93288	0.10163	0.680045	0.03574	0.889384
AK081617	-0.788	0.097	-0.72701	0.096902	-0.77079	0.091634
AK081778	0.028	0.90336	0.02352	0.88644	0.03949	0.862536
AK141320	0.196	0.38298	0.22706	0.219374	0.22161	0.339664
AK053401	0.343	0.16125	0.36168	0.0874535	0.35426	0.151482
AK017106	0.214	0.38274	0.2604	0.130462	0.217	0.369531
AK140218	-0.024	0.89772	0.12272	0.47958	0.12211	0.547567
AK145794	0.068	0.83622	0.08353	0.784252	0.06766	0.83301
AK084282	-1.042	0.00392	-0.90045	0.0021688	-1.02409	0.0046378
AK134753	-0.833	0.00364	-0.29291	0.103084	1.35285	0.0077237
AK051403	-0.006	0.98208	0.00477	0.980536	-0.01657	0.948211
AK087367	0.321	0.16642	0.34034	0.110622	0.3602	0.136097
AK135401	-1.233	0.00285	-1.12933	0.004098	-1.26267	0.002043
AK082514	0.219	0.41717	0.22792	0.361588	0.24292	0.365762
AK078328	1.076	0.01426	1.0137	0.0167181	1.04775	0.0129966
AK148045	0.385	0.08499	0.32018	0.0771031	0.41029	0.0823045
AK080189	-0.99	0.00086	-1.04011	0.000139	-1.11079	0.0005752
AK018780	0.052	0.79476	0.02681	0.864899	0.06443	0.75333
AK138186	0.319	0.33703	0.35423	0.303378	0.34397	0.304157
AK142476	-0.967	0.00842	-0.90884	0.0039741	-0.98083	0.0051325
AK017208	-0.298	0.35867	-0.27586	0.30252	-0.29348	0.363626
AK045913	0.258	0.24054	0.27869	0.147987	0.34963	0.158257
AK134601	1.161	0.00074	1.03301	0.0007195	1.14307	0.0007332
AK015950	0.887	0.02099	0.78872	0.0203594	0.90151	0.0167157
AK034244	0.351	0.13293	0.35614	0.0797345	0.34486	0.141798
AK040004	-0.873	0.00359	-0.787	0.0042843	-0.86602	0.0039199
AK082642	0.783	0.00405	0.75311	0.0019388	0.801	0.0039008
AK085354	0.381	0.08019	0.38385	0.0346687	0.41486	0.0695401
AK080504	0.441	0.25008	0.42215	0.291662	0.46005	0.2156
AK002417	-2.013	0.00047	-1.86225	0.0006947	-1.97554	0.0001343
AK048677	-0.211	0.27671	-0.1907	0.136646	-0.17737	0.37635
AK086487	0.501	0.32859	0.47429	0.368306	0.49134	0.309469
AK085391	-2.028	0.00026	-1.30207	0.0001038	-1.45892	0.0002653
AK040669	0.205	0.57294	0.05314	0.863246	0.22633	0.529804
AK051351	0.103	0.67804	-0.09818	0.518948	0.11815	0.639254
AK143329	1.043	0.00743	0.99761	0.0149311	1.10654	0.0057085
AK139859	0.065	0.74234	0.06911	0.595926	-0.04101	0.873788
AK034786	-1.409	0.00546	-1.28397	0.0046862	-1.41257	0.004031
AK021070	0.426	0.10147	0.39023	0.0701614	0.44639	0.093159
AK080154	-2.119	0.00027	-1.9336	0.0007414	-2.14554	0.000142
AK042239	0.004	0.98779	0.02423	0.927256	0.00818	0.977288
AK157417	0.196	0.41673	0.20708	0.335315	0.2149	0.375182
AK088884	0.63	0.06469	0.88414	0.0150469	0.67751	0.0496792
AK085961	0.051	0.88496	0.03745	0.903142	0.06273	0.854923
AK087014	0.087	0.7659	0.12218	0.6456	0.12419	0.670463
AK086556	0.768	0.02406	0.71117	0.0225687	0.79822	0.0201656
AK085851	0.114	0.79458	0.08772	0.827511	0.11264	0.791643
AK019048	0.122	0.5872	0.12772	0.455749	0.14344	0.529223
AK048879	-0.108	0.60082	-0.08955	0.535266	-0.08176	0.699297
AK139461	0.178	0.35249	0.06409	0.684659	0.07497	0.7297
AK137498	-0.033	0.89486	-0.04781	0.809516	-0.02243	0.926366
AK163411	-0.532	0.04182	-0.65306	0.0426033	-0.67524	0.0291606
AK090291	-1.117	0.00759	-0.94545	0.004071	-1.03194	0.0037222
AK083454	0.177	0.38162	0.11679	0.450385	0.17362	0.405952
AK018581	0.968	0.00097	0.81587	0.0013143	0.88328	0.0017821
AK141328	-0.239	0.22228	-0.21019	0.133599	-0.19641	0.328503
AK034631	-0.557	0.01881	-0.47903	0.0208865	-0.52965	0.0249389
AK008166	0.391	0.09389	0.36953	0.0709666	0.39007	0.0957746
AK037366	-0.82	0.00367	-0.78789	0.0020741	-0.741	0.007981
AK037982	-0.496	0.0341	-0.48834	0.0065982	-0.46806	0.045052
AK048978	0.698	0.07382	0.66631	0.0225797	0.73465	0.0535828
AK043633	-0.201	0.35508	-0.11073	0.573407	-0.06014	0.793743
AK031155	-1.208	0.00177	-1.14038	0.002061	-1.18469	0.0015092
AK039379	-0.551	0.01593	-0.49082	0.0017571	-0.51979	0.0227824
AK157672	-0.077	0.84617	-0.06746	0.861425	-0.06987	0.853123
AK082245	0.432	0.22552	0.27563	0.390976	0.6343	0.0624401
AK006751	0.17	0.38592	0.26979	0.115657	0.2711	0.216669
AK011318	0.276	0.22386	0.29765	0.109711	0.30585	0.186564
AK037419	0.127	0.53616	0.15399	0.383771	0.38016	0.110508
AK039750	0.454	0.07296	0.42228	0.0267425	0.44368	0.0747422
AK046186	0.945	0.00327	0.82149	0.0015845	0.96929	0.0026877
AK032649	0.62	0.01267	0.61237	0.0074669	0.67352	0.0099715
AK142709	0.873	0.00699	0.7979	0.0296464	0.86878	0.0064157
AK163739	0.048	0.8471	-0.74326	0.0262846	-0.80734	0.0364285
AK041461	0.083	0.66932	0.17739	0.304239	0.11737	0.566436
AK019740	-0.122	0.49478	-0.06104	0.623753	-0.07972	0.670402
AK051914	0.503	0.09673	0.5246	0.0823103	0.64329	0.0442912
AK081714	-1.251	0.01104	-1.06691	0.0096294	-1.26867	0.008712
AK078109	1.092	0.00824	0.94089	0.0038989	1.11247	0.0062299
AK034361	0.491	0.0983	0.45427	0.058233	0.48699	0.0941571
AK018278	0.22	0.49626	0.16908	0.554631	0.18068	0.566264
AK036532	-0.768	0.02131	-0.66089	0.0238774	-0.74894	0.0229186
AK031619	-0.574	0.04347	-0.58024	0.0271333	-0.53284	0.0537986
AK084414	-2.377	1e-05	-2.17274	5.7e-06	-2.39937	3.4e-06
AK031735	0.041	0.84941	0.03146	0.845707	0.06993	0.751797
AK039874	0.286	0.23703	0.33275	0.13032	0.33717	0.174473
AK086228	-0.25	0.19457	-0.22165	0.0588746	-0.22141	0.259844
AK048380	0.213	0.40653	0.26691	0.221451	0.22435	0.368751
AK157115	0.408	0.0773	0.35959	0.0456356	0.41325	0.0746471
AK043813	-2.44	1e-05	-2.122	4.7e-06	-2.4332	2.2e-06
AK017393	0.499	0.1036	0.48859	0.0795107	0.47293	0.106968
AK006039	1.004	0.0014	0.90544	0.0012407	0.99251	0.001262
AK089700	0.148	0.76481	-0.24205	0.686154	0.18222	0.708149
AK028260	0.797	0.0147	0.71535	0.0142531	0.78383	0.0133483
AK015163	0.215	0.41151	0.00553	0.980837	0.27635	0.271698
AK131756	0.274	0.17815	0.26108	0.0612618	0.27338	0.191111
AK033930	-0.122	0.66948	-0.04439	0.879907	-0.08229	0.781465
AK035497	-0.689	0.01551	-0.60128	0.0148122	-0.66694	0.0199888
AK087289	-1.927	0.0003	-1.99754	6.92e-05	-1.76442	0.0011032
AK085809	0.158	0.43873	0.26324	0.111315	0.2298	0.282757
AK029270	0.002	0.99345	-0.00308	0.985127	-0.00114	0.995968
AK155570	0.103	0.64466	0.05027	0.684602	0.09508	0.674154
AK084432	0.495	0.04368	0.84095	0.0038375	0.89079	0.0101593
AK042944	0.053	0.84277	0.04233	0.841962	0.07709	0.765492
AK051994	0.343	0.12742	0.32938	0.0577545	0.33761	0.135918
AK035323	-0.292	0.20939	-0.22154	0.306042	-0.23478	0.30381
AK156844	0.026	0.90345	0.03845	0.783466	0.04608	0.833721
AK133388	0.441	0.12359	0.42691	0.0736138	0.42376	0.134897
AK019939	0.395	0.0736	0.32164	0.0229995	0.40339	0.0763034
AK156516	0.536	0.05361	0.57064	0.0184635	0.54339	0.0496463
AK043378	-1.252	0.00543	-1.11125	0.0080798	-1.2269	0.0050716
AK032087	0.483	0.02965	0.47737	0.0037626	0.49392	0.0307277
AK033893	0.231	0.23934	0.2333	0.0938238	0.23416	0.249013
AK140823	-0.551	0.07095	-0.72973	0.0016194	-0.53313	0.0810192
AK019678	1.32	0.00361	1.31823	0.0038591	1.43182	0.002028
AK043180	-0.05	0.87305	0.11546	0.720132	-0.00437	0.988397
AK085533	0.273	0.19336	0.29146	0.0906732	0.30323	0.170619
AK051318	0.477	0.04652	0.6149	0.0883759	0.48025	0.052051
AK047326	0.171	0.42212	-0.0987	0.497213	-0.02107	0.928819
AK085573	-0.307	0.21244	-0.20273	0.269645	-0.29151	0.241645
AK035211	0.565	0.01752	0.53864	0.0057665	0.55934	0.0199242
AK051558	0.884	0.02703	0.81545	0.0225393	0.85683	0.0229524
AK086969	-0.63	0.0411	-0.55931	0.0405393	-0.63107	0.0362977
AK084878	0.7	0.30946	0.61681	0.37336	0.72338	0.275055
AK077756	1.288	0.0002	1.46547	2.58e-05	1.7001	1.74e-05
AK047453	-0.216	0.36691	-0.1977	0.262755	-0.18033	0.456814
AK086782	0.217	0.44205	0.21903	0.373254	0.2394	0.413662
AK039616	-0.043	0.88036	-0.05886	0.794737	-0.03216	0.911311
AK082204	0.73	0.00645	0.73095	0.0021356	0.79647	0.0041727
AK017970	-1.182	0.00578	-1.68691	0.0002359	-1.18161	0.0057007
AK006032	0.26	0.26617	-0.04052	0.903971	0.29681	0.237485
AK089657	-0.495	0.14093	-0.46743	0.142185	-0.66715	0.0740013
AK079863	-0.473	0.42836	-0.47136	0.400293	-0.42702	0.443959
AK028088	-0.077	0.79979	-0.07243	0.789852	-0.07959	0.790113
AK048457	-0.12	0.64201	-0.10273	0.669431	-0.09492	0.704388
AK140735	0.156	0.44577	0.16507	0.254995	0.1644	0.426813
AK087127	0.169	0.63062	0.12542	0.700139	0.18816	0.577046
AK078072	0.36	0.14087	0.34136	0.0998007	0.36207	0.138244
AK157927	-0.789	0.1778	-0.31439	0.524855	-0.34282	0.481334
AK040096	-1.282	0.02586	-1.12962	0.0412016	-1.26074	0.0226433
AK162696	-0.545	0.29825	-0.48826	0.357975	-0.50502	0.317916
AK049541	-1.397	0.00127	-1.32296	0.0010311	-1.46893	0.0008435
AK053952	-0.137	0.53397	-0.13667	0.439501	-0.12169	0.588985
AK036009	0.084	0.66767	0.08845	0.525745	0.10981	0.588797
AK043223	-0.228	0.54104	-0.22527	0.518673	-0.22576	0.529425
AK043786	0.054	0.80559	0.02492	0.889921	0.05911	0.791353
AK079200	0.027	0.89205	0.03344	0.801064	0.08102	0.696385
AK087463	0.609	0.08397	0.55938	0.0753596	0.62156	0.0765973
AK136596	0.866	0.01259	0.87317	0.0212923	0.92694	0.0106845
AK081323	1.012	0.0206	0.7624	0.101293	0.71794	0.0066564
AK040682	0.216	0.46354	0.20225	0.427089	0.22225	0.446264
AK083965	-0.659	0.01325	-0.57118	0.0165427	-0.62229	0.0180919
AK020677	0.521	0.02846	0.49743	0.0127908	0.53667	0.0266279
AK084172	-1.044	0.00306	-1.33502	0.0001207	-1.4441	0.0001091
AK081963	-0.106	0.75617	-0.1015	0.743717	-0.10332	0.756207
AK031420	-0.176	0.50396	0.03851	0.869976	-0.13846	0.599067
AK134306	0.583	0.04614	0.60233	0.0258267	0.61158	0.0378586
AK017236	-0.482	0.10215	-0.28476	0.23121	-0.47561	0.105533
AK051497	-0.22	0.39324	-0.45563	0.259276	-0.51188	0.202785
AK042585	-0.478	0.2283	-0.43543	0.26324	-0.47345	0.218428
AK042256	-0.704	0.03538	-0.63086	0.0291021	-0.66894	0.0405936
AK155317	1.049	0.01944	0.97	0.015706	1.06643	0.0122413
AK077872	0.23	0.50132	0.19619	0.520421	0.22522	0.499603
AK016038	0.256	0.26354	0.26804	0.148018	0.28276	0.222718
AK053464	-2.011	0.0001	-2.22689	3.9e-06	-2.03952	4.67e-05
AK133247	0.375	0.10926	0.32732	0.0971936	0.35828	0.131491
AK078729	0.494	0.0722	0.43182	0.0538533	0.4573	0.0836176
AK142519	0.111	0.7112	0.07247	0.765079	0.11323	0.706254
AK081157	-0.822	0.00238	-0.73555	0.000431	-0.83391	0.002297
AK082057	0.588	0.04604	0.18864	0.228123	0.6427	0.0346677
AK082293	-0.324	0.20866	-0.2708	0.232297	-0.25955	0.309307
AK028958	-0.454	0.06403	-0.37646	0.0486618	-0.38093	0.11333
AK080026	0.381	0.16299	0.38177	0.0838006	0.41255	0.132081
AK038665	0.367	0.11305	0.36154	0.0648222	0.36873	0.116823
AK053688	-0.254	0.27035	-0.23417	0.141411	-0.2116	0.341567
AK162088	0.438	0.06752	0.56209	0.0044491	0.42621	0.0715257
AK038056	-0.32	0.25937	-0.15697	0.433154	-0.27418	0.328909
AK144944	-1.042	0.0007	-0.89257	0.0003081	-0.67319	0.0059895
AK012985	0.191	0.38373	0.24675	0.174348	0.20872	0.347245
AK017924	0.308	0.15547	0.35832	0.0116662	0.36544	0.102699
AK053042	1.759	0.01537	1.61087	0.0182138	1.84024	0.0100395
AK030857	-0.658	0.03378	-0.53493	0.0480254	-0.57758	0.0575302
AK049875	0.238	0.39392	0.25128	0.304002	0.28714	0.324002
AK009506	0.094	0.70267	-0.06471	0.743579	-0.06358	0.78927
AK006390	0.782	0.00449	0.78354	0.0015962	0.86609	0.0026344
AK016039	0.756	0.01184	0.7379	0.0083704	0.74874	0.0117626
AK043225	0.748	0.04251	0.71178	0.0357753	0.75569	0.0341475
AK051499	0.076	0.73105	0.11537	0.540964	0.11228	0.617079
AK043081	0.161	0.57003	0.1852	0.472221	0.19838	0.487831
AK044680	0.358	0.09181	0.28687	0.0253806	0.34878	0.106282
AK090171	0.298	0.20435	0.41094	0.0993815	0.3413	0.172448
AK050757	-0.786	0.16922	-0.66539	0.246019	-0.78157	0.169917
AK041731	-0.548	0.06231	-0.42361	0.479215	-0.4653	0.415893
AK033879	0.258	0.18814	0.09454	0.537742	0.24917	0.216162
AK132450	0.974	0.01072	0.93314	0.0172365	0.97514	0.0084064
AK006204	0.744	0.00536	0.7199	0.0018564	0.75224	0.0042188
AK135812	-0.722	0.10754	0.13065	0.657411	0.14559	0.605315
AK085361	-0.296	0.43739	-0.26017	0.490426	-0.29306	0.43214
AK041779	-0.412	0.32958	-0.42352	0.277964	-0.37698	0.334086
AK035519	-0.797	0.00998	-0.71507	0.0112706	-0.79517	0.009465
AK013121	0.048	0.83253	-0.00836	0.963156	0.03963	0.861869
AK043189	-1.438	8e-05	-1.3163	6.62e-05	-1.39157	6.77e-05
AK085763	0.029	0.89551	0.07279	0.604921	0.05392	0.809641
AK020755	0.372	0.36894	0.3766	0.367689	0.41145	0.326916
AK033243	-0.322	0.15274	-0.25446	0.168866	-0.27418	0.232059
AK157421	0.343	0.19149	-0.16163	0.591533	0.34198	0.194544
AK037445	0.273	0.30386	0.23705	0.359627	0.29878	0.269242
AK007180	0.405	0.07671	0.35938	0.038278	0.3982	0.0794027
AK021305	0.644	0.37348	0.6387	0.355616	0.66012	0.340506
AK053086	-0.292	0.29739	-0.13389	0.566058	-0.30066	0.282483
AK017612	0.065	0.83831	0.03073	0.913206	0.09005	0.771886
AK135567	-1.851	0.01779	-1.66975	0.0346801	-1.85426	0.0136982
AK046716	-0.147	0.45254	-0.12906	0.281483	-0.13674	0.500042
AK036868	-0.384	0.18713	-0.30323	0.265595	-0.34117	0.238784
AK172493	-0.388	0.07069	-0.372	0.0213709	-0.3694	0.0887712
AK137394	-1.01	0.00135	-0.80208	0.0004859	-0.84221	0.0038167
AK034812	-1.238	0.0002	-1.11649	6.1e-05	-1.27671	0.0001765
AK165487	-0.37	0.17765	-0.33458	0.180716	0.1496	0.480731
AK037318	-0.355	0.40642	-0.31856	0.411369	-0.35949	0.374427
AK040992	0.044	0.83398	0.06511	0.781533	0.06579	0.764539
AK080319	0.22	0.5852	0.19909	0.598789	0.22842	0.561878
AK031991	0.207	0.3594	0.24199	0.196506	0.23836	0.311712
AK038328	-0.162	0.82574	-0.15565	0.819049	-0.12963	0.854779
AK045403	0.1	0.78026	0.0832	0.810718	0.12715	0.716985
AK078336	-1.65	0.0003	-1.48216	0.0005499	-1.6781	0.0002095
AK015461	0.492	0.02652	0.45189	0.0052238	0.47484	0.0340378
AK017444	-0.248	0.24885	-0.27957	0.0789089	-0.22655	0.29819
AK084747	0.701	0.0287	0.64054	0.0329395	0.7087	0.0258394
AK157588	0.342	0.14354	0.37178	0.0927857	0.35812	0.139338
AK134976	0.073	0.68573	0.06299	0.566678	0.0839	0.661643
AK143658	-0.202	0.50182	-0.79357	0.0032426	-0.84801	0.0100735
AK034279	-1.159	0.00135	-0.8914	0.0020958	-1.15316	0.001254
AK021082	-0.782	0.10696	-0.69024	0.149146	-0.78817	0.102175
AK131759	0.114	0.61049	0.11186	0.583681	0.14032	0.556993
AK015101	0.003	0.9927	0.01793	0.947089	0.02278	0.945619
AK048252	0.117	0.55529	0.11652	0.329236	0.12572	0.532874
AK047864	0.009	0.97499	-0.00613	0.978345	0.00778	0.977712
AK080936	0.366	0.126	0.42596	0.0511218	0.57685	0.0373664
AK045604	-0.853	0.03832	-0.74826	0.0380443	-0.8119	0.0347111
AK041116	1.111	0.0023	1.06115	0.0019388	1.1838	0.0013223
AK088842	0.457	0.10211	0.69924	0.0159651	0.4672	0.0912511
AK017961	0.442	0.07222	0.39548	0.035555	0.4589	0.0680834
AK013764	0.348	0.33668	0.25607	0.494272	0.38794	0.277652
AK034965	-0.193	0.33173	-0.19559	0.119261	-0.18191	0.373987
AK012089	-0.053	0.81587	0.04114	0.795812	0.21639	0.332607
AK141753	0.394	0.12598	0.39618	0.119011	0.40714	0.124506
AK053019	-1.493	0.00155	-1.35965	0.0002197	-1.49832	0.0011862
AK044176	-0.762	0.06747	-0.70506	0.050726	-0.74123	0.0629123
AK038171	0.934	0.00491	0.81648	0.0042879	0.94681	0.0042667
AK016435	0.782	0.03037	0.77538	0.0322231	0.85549	0.0203718
AK038518	1.724	0.00049	1.5328	0.0010037	1.72362	0.0003399
AK140116	-0.267	0.31821	-0.23618	0.270211	-0.26267	0.328318
AK043983	-0.326	0.14788	-0.2931	0.0571357	-0.30736	0.174028
AK082644	-0.163	0.39086	-0.04705	0.690212	-0.04033	0.833103
AK140645	0.216	0.47347	0.2188	0.454541	0.23614	0.42962
AK037508	-0.181	0.51835	-0.04132	0.866783	-0.11251	0.714676
AK084496	-0.483	0.18596	-0.46249	0.130359	-0.47451	0.185026
AK030896	-1.098	0.00108	-0.98439	0.000761	-1.09042	0.0009819
AK084677	0.262	0.33535	0.22666	0.289486	0.28867	0.293353
AK143265	-0.562	0.02436	-0.50523	0.0120592	-0.50635	0.0945747
AK135920	0.255	0.27226	0.2202	0.301423	0.28264	0.220845
AK046133	0.25	0.24305	0.18762	0.25599	0.26484	0.229354
AK028462	0.265	0.33943	0.28102	0.202185	0.30745	0.26827
AK145611	0.412	0.13258	0.38492	0.0889062	0.40629	0.134388
AK053113	-1.343	0.00136	-1.4147	0.0011768	-1.40673	0.0019199
AK142067	1.084	0.00338	0.93489	0.0045501	1.08229	0.0029506
AK037045	-0.042	0.8524	0.04164	0.863423	0.20246	0.407225
AK081630	2.269	0	2.18128	1.8e-06	2.41574	1e-06
AK086979	0.106	0.75432	0.10703	0.739039	0.12486	0.706335
AK153735	0.551	0.11631	0.66823	0.0968747	0.73292	0.0713636
AK017723	-0.381	0.10729	-0.37448	0.0413144	-0.37236	0.121454
AK042846	-0.007	0.97194	-0.01346	0.919918	0.01173	0.953687
AK017987	-1.581	0.00995	-1.28596	0.0159387	-1.57474	0.0076442
AK041239	-0.853	0.06894	-0.74364	0.0963268	-0.8723	0.0594458
AK031593	0.205	0.5643	0.1359	0.644198	0.20924	0.535145
AK008799	-0.437	0.49888	-0.39243	0.503747	-0.42866	0.501419
AK158819	0.147	0.5824	0.20464	0.410801	0.19987	0.462328
AK141352	0.016	0.93288	0.02395	0.849819	0.03241	0.870372
AK037756	-0.469	0.16091	-0.41215	0.197055	-0.47437	0.152
AK038304	0.959	0.01958	0.85938	0.0252516	0.99939	0.0150944
AK135301	-0.674	0.0107	-0.62643	0.0031854	-0.65608	0.0123213
AK158907	-0.23	0.24539	0.19963	0.122215	0.09886	0.656715
AK087343	0.357	0.14072	0.36376	0.0846585	0.37413	0.11659
AK043349	1.229	0.00201	0.96808	0.0286729	1.2366	0.000788
AK019723	0.258	0.26664	0.25978	0.173707	0.2834	0.240258
AK019035	0.229	0.47006	0.17799	0.526801	0.25454	0.415105
AK006857	0.765	0.0131	0.68343	0.0131569	0.78279	0.0114101
AK086848	0.083	0.77146	0.10434	0.64423	0.11889	0.683125
AK039393	0.101	0.61638	0.12795	0.395778	0.10973	0.599314
AK143388	0.256	0.26181	0.34339	0.079179	0.27626	0.237671
AK157082	0.121	0.72469	0.12228	0.685333	0.1382	0.669659
AK020925	0.345	0.20366	0.31866	0.131285	0.34116	0.218175
AK047361	0.292	0.33889	0.25532	0.378047	0.29639	0.317383
AK136016	0.184	0.49137	-0.15041	0.557988	0.02561	0.922774
AK087770	0.264	0.55432	0.22677	0.569232	0.25239	0.53296
AK087646	-0.724	0.05062	-0.66706	0.032224	-0.71371	0.0504617
AK084064	-0.029	0.91801	-0.01636	0.934554	-0.01415	0.960035
AK137020	-1.452	0.00243	-1.35398	0.0020012	-1.41609	0.0016069
AK016097	1.095	0.00128	1.00131	0.0019746	1.15333	0.0009927
AK163200	0.545	0.02335	0.32019	0.0186904	0.54735	0.0253536
AK051898	-0.149	0.59668	-0.17226	0.440163	-0.10767	0.686339
AK017552	-1.021	0.00151	-0.92242	0.0003251	-0.99717	0.0014272
AK137079	0.736	0.01314	0.69054	0.0107645	0.78494	0.0098745
AK156314	0.289	0.24479	0.19151	0.391652	0.27197	0.260823
AK029599	0.523	0.04954	0.49438	0.0374296	0.54035	0.0481457
AK038721	0.44	0.12038	0.40992	0.0718074	0.43602	0.111253
AK083032	0.357	0.09892	0.80296	0.0090317	0.89597	0.0052499
AK083416	-0.401	0.10721	0.21127	0.22251	0.44294	0.07003
AK036779	0.624	0.01595	0.62534	0.0055777	0.60403	0.0196276
AK134516	-1.074	0.00068	-1.1664	0.0009946	-1.07071	0.0006293
AK021051	1.148	0.00409	1.04052	0.0063968	1.11876	0.0036888
AK054546	-0.647	0.18173	-0.57865	0.225669	-0.64924	0.176007
AK083764	-0.297	0.24647	-0.27567	0.218432	-0.27299	0.273197
AK051391	-0.122	0.69191	-0.11447	0.672941	-0.14349	0.643291
AK035539	-0.338	0.20409	-0.08673	0.682209	-0.33125	0.206507
AK157545	0.492	0.3836	0.43217	0.455511	0.51612	0.341543
AK035841	-0.795	0.00345	-0.70977	0.0024354	-0.80666	0.0034557
AK083435	-0.645	0.00831	-0.55846	0.0079244	-0.41765	0.0631762
AK012223	-0.438	0.19457	-0.37666	0.162997	-0.40312	0.218213
AK088924	0.651	0.01809	0.61531	0.0042514	0.68835	0.0136042
AK082396	0.214	0.42241	-0.18486	0.461957	-0.17345	0.558138
AK138176	0.468	0.0893	0.45922	0.0617251	0.45573	0.0889022
AK019067	0.403	0.13171	0.30937	0.112976	0.29055	0.230432
AK138955	-0.141	0.60614	-0.16303	0.414042	-0.15061	0.533974
AK047262	0.395	0.30459	0.33713	0.322606	0.42616	0.25127
AK052004	0.116	0.61049	0.13904	0.479326	0.13623	0.568966
AK045559	0.417	0.25351	0.52022	0.0429803	0.54499	0.0642194
AK048545	-0.141	0.49207	-0.01981	0.83892	-0.13821	0.514057
AK053997	-1.013	0.00125	-0.91288	0.0002	-1.01967	0.0011027
AK016092	-0.172	0.42629	-0.17267	0.380136	-0.16792	0.458441
AK052974	1.454	0.00071	1.29951	0.0014149	1.48087	0.0004788
AK132437	-0.867	0.0032	-0.78886	0.0010487	-0.89713	0.002331
AK006939	0.654	0.05423	0.60221	0.0367531	0.65128	0.0490324
AK042054	0.508	0.14151	0.46816	0.125424	0.51868	0.134994
AK089674	0.476	0.34815	0.22233	0.301001	0.24833	0.304172
AK089897	0.422	0.22695	0.41941	0.241096	0.45784	0.189141
AK139236	0.35	0.12412	0.18125	0.283006	0.33581	0.137818
AK085612	-1.51	0.00016	-1.37062	0.0001368	-1.56205	8.98e-05
AK147079	0.319	0.13313	0.24435	0.159174	0.25745	0.281978
AK144666	0.634	0.02672	-0.14574	0.177771	1.04922	0.0108494
AK083559	-0.33	0.25885	-0.28656	0.206957	-0.31895	0.2725
AK033307	0.045	0.88958	0.03657	0.912386	0.05804	0.858283
AK144037	0.386	0.08665	0.38473	0.0376305	0.41358	0.071284
AK037589	0.542	0.11425	0.37987	0.273697	0.56891	0.103372
AK017540	-0.09	0.69384	-0.07475	0.742434	-0.04468	0.848296
AK138190	-0.414	0.10685	-0.38003	0.0781876	-0.35539	0.171492
AK089569	0.5	0.08262	0.68347	0.0172509	0.51795	0.0772841
AK054444	-0.233	0.57512	-0.1773	0.649445	-0.1974	0.623708
AK015569	0.119	0.53316	0.25078	0.357179	0.47573	0.11941
AK046594	-0.47	0.18756	-0.62236	0.0135169	-0.68845	0.0121161
AK051373	1.042	0.01074	0.9592	0.0185967	1.08475	0.0074529
AK086215	-0.421	0.05689	-0.40153	0.0128989	-0.38206	0.0806526
AK077492	0.307	0.15526	0.25654	0.259968	0.32941	0.241747
AK142691	0.071	0.74837	-0.04785	0.744638	0.11422	0.615782
AK158823	-0.249	0.27897	-0.23655	0.209732	-0.20585	0.361346
AK143066	-0.767	0.1276	-0.71051	0.126057	-0.73137	0.141157
AK020813	0.793	0.08054	0.50305	0.105263	0.56185	0.132062
AK049457	0.765	0.01939	0.70101	0.0211137	0.77727	0.0175057
AK132790	0.34	0.33469	0.31321	0.374898	0.32307	0.354063
AK042672	-0.449	0.31542	-0.31986	0.294648	-0.42849	0.307225
AK051944	-0.236	0.52964	-0.20253	0.57069	-0.20116	0.575308
AK043560	0.379	0.20635	0.33544	0.239067	0.42398	0.146289
AK144143	0.13	0.51477	0.16654	0.185972	0.18544	0.350056
AK082087	0.161	0.55878	0.13838	0.568304	0.16058	0.553983
AK032141	0.112	0.61854	0.08813	0.604589	0.12007	0.598333
AK041802	-0.206	0.38435	-0.17642	0.412271	-0.1705	0.472053
AK032518	0.43	0.07499	0.37995	0.0476378	0.41195	0.0871605
AK141969	-0.74	0.02838	-0.66321	0.0212901	-1.00046	0.0037615
AK039324	0.584	0.05085	0.50126	0.0726314	0.59677	0.046249
AK086274	0.746	0.0112	0.68324	0.0124741	0.72409	0.0108532
AK032991	0.313	0.28419	0.2976	0.276947	0.32071	0.260879
AK048229	0.908	0.00662	0.81744	0.0050752	0.9154	0.0056723
AK015775	0.477	0.06658	0.55436	0.0478254	0.57063	0.0395908
AK134310	-1.413	0.08123	-1.23202	0.126367	-1.4382	0.0678452
AK054120	0.385	0.17551	0.32508	0.167728	0.37697	0.174798
AK143061	0.446	0.1075	0.45651	0.0570587	0.478	0.0887541
AK015902	0.163	0.3756	0.16519	0.133647	0.1712	0.376983
AK157495	0.37	0.179	0.35229	0.135873	0.35248	0.182896
AK134085	-0.372	0.23075	-0.30303	0.259181	-0.34209	0.260693
AK015485	0.167	0.44181	0.22726	0.0942774	0.16202	0.464363
AK053132	-3.171	0	-2.95844	4e-07	-2.96461	7e-07
AK007019	0.493	0.1393	0.51651	0.0852589	0.54174	0.106824
AK157909	0.609	0.03115	0.58596	0.0238862	0.59741	0.0305448
AK006310	0.363	0.11527	0.33918	0.0567018	0.2053	0.381409
AK033041	0.251	0.39862	0.24627	0.312817	0.26515	0.359967
AK030721	-0.067	0.73165	-0.04145	0.736745	-0.03803	0.849829
AK017501	1.481	0.00044	1.32647	0.0002389	1.48082	0.0003761
AK141101	-1.779	7e-05	-0.71624	0.109707	-0.77046	0.112793
AK087254	-0.83	0.04408	-0.25782	0.149399	-0.79042	0.0430662
AK140581	0.729	0.01873	0.67827	0.0054737	0.74201	0.0136447
AK048508	0.5	0.03265	0.63377	0.0058727	0.33977	0.150583
AK077345	-0.09	0.69634	-0.07624	0.693715	-0.08057	0.733589
AK138549	-0.886	0.0166	-0.80767	0.010035	-0.88194	0.016136
AK019703	-0.153	0.66309	-0.1143	0.737542	-0.13697	0.699518
AK011803	0.39	0.29787	0.33744	0.361252	0.39055	0.282783
AK144305	0.753	0.06235	0.69586	0.0564889	0.7424	0.0503841
AK031474	-0.39	0.27775	-0.36996	0.286443	-0.3838	0.275383
AK019573	0.163	0.42801	0.10521	0.449674	0.16792	0.421627
AK142107	-0.046	0.84119	0.0283	0.869559	0.01104	0.960169
AK035472	0.419	0.08704	0.347	0.0597243	0.41717	0.0906004
AK038211	-1.019	0.05763	-0.86722	0.0724764	-0.99091	0.0517422
AK083466	-0.852	0.03234	-0.7774	0.0291603	-0.8516	0.0304136
AK017624	0.845	0.00352	0.86661	0.0013548	0.88681	0.0021174
AK083780	-0.198	0.41438	-0.15167	0.375099	-0.19338	0.426823
AK141112	0.294	0.25023	0.29109	0.165501	0.3421	0.195479
AK030494	0.435	0.20801	0.3766	0.185476	0.46475	0.179722
AK142546	-0.026	0.91143	-0.26579	0.446366	-0.2448	0.560685
AK038827	-0.516	0.23326	0.14253	0.470918	-0.27467	0.479839
AK139044	-0.47	0.11578	-0.3967	0.130687	-0.42438	0.142446
AK044942	0.007	0.97821	-0.0154	0.938743	0.01032	0.970083
AK036993	-0.527	0.16797	-0.47492	0.188679	-0.51708	0.155481
AK007217	0.69	0.05545	0.63534	0.0758785	0.66319	0.0552538
AK084940	-0.6	0.23861	-0.74417	0.0520503	-0.55096	0.117253
AK086051	-1.164	0.00338	-1.04262	0.0054111	-1.19241	0.0023229
AK133045	1.627	0.02893	1.45933	0.0459067	0.80088	0.186875
AK039539	0.704	0.06779	0.66941	0.0681655	0.67461	0.0634479
AK157666	0.263	0.47151	0.2358	0.492363	0.26342	0.469974
AK007368	0.103	0.5807	0.11261	0.385298	0.14117	0.468117
AK137968	0.492	0.03069	0.51949	0.013153	0.54716	0.0239756
AK037388	-0.447	0.12165	-0.42426	0.0851286	-0.43888	0.123617
AK050947	-0.011	0.95759	-0.04043	0.801132	0.00117	0.995714
AK143167	-0.11	0.7618	-0.03346	0.922549	-0.07547	0.827315
AK138837	0.273	0.26312	0.25224	0.199555	0.27264	0.267846
AK042108	0.138	0.46319	0.14256	0.254037	0.15974	0.419037
AK020914	0.247	0.23188	0.25585	0.248505	0.28539	0.230626
AK148895	-0.194	0.34996	-0.18135	0.262059	-0.17583	0.40284
AK037546	0.065	0.72623	-0.0554	0.819123	0.06791	0.727643
AK034984	-1.295	0.00024	-1.17986	7.41e-05	-1.24934	0.0002314
AK037781	-0.187	0.50361	-0.17189	0.405002	-0.13222	0.655151
AK038128	-0.214	0.587	-0.20917	0.582497	-0.211	0.581443
AK157124	0.362	0.08132	0.51151	0.0082997	0.37293	0.081283
AK031173	0.115	0.53373	0.11621	0.336845	0.1148	0.55195
AK078843	-0.814	0.0885	-0.75612	0.0834296	-0.79299	0.08279
AK084572	0.155	0.4538	0.07847	0.531553	0.15631	0.458786
AK138515	-0.181	0.5461	-0.13837	0.537782	-0.13332	0.645884
AK015762	0.458	0.07313	0.43423	0.0454509	0.45205	0.0744052
AK042541	0.36	0.17547	0.034	0.87969	0.34972	0.176923
AK015372	-0.133	0.54971	-0.02029	0.899094	-0.08864	0.691091
AK088583	-0.591	0.05171	-0.31765	0.113758	-0.55404	0.0541478
AK165854	0.418	0.07593	0.12505	0.416097	0.13113	0.556493
AK089637	0.497	0.21848	0.47351	0.244875	0.51329	0.186275
AK039143	-0.218	0.5211	-0.21059	0.458875	-0.19054	0.557706
AK050588	-0.988	0.01217	0.1334	0.691998	0.20992	0.528188
AK157471	0.889	0.00219	0.53197	0.0021863	0.84623	0.002659
AK020520	0.651	0.0386	0.54173	0.0627254	0.65713	0.0343768
AK081035	1.016	0.023	0.91427	0.0225815	1.01295	0.0226047
AK046520	-4.349	0	-4.12557	2e-07	-4.41425	0
AK143043	0.057	0.88731	0.09976	0.799971	0.10498	0.785034
AK046975	0.05	0.91227	0.09385	0.8293	0.08881	0.842618
AK088298	0.367	0.18457	0.03139	0.92766	0.36278	0.188195
AK037085	0.803	0.01507	0.426	0.145309	0.50999	0.0811279
AK132594	-0.22	0.45989	-0.32372	0.329804	-0.21027	0.47081
AK054365	-0.145	0.50182	-0.23358	0.196226	-0.11167	0.602953
AK047905	0.196	0.51726	0.15001	0.584087	0.22368	0.455208
AK053120	0.471	0.18266	0.35713	0.291015	0.47304	0.165643
AK042156	0.113	0.71037	0.12046	0.691626	0.12342	0.678882
AK053477	0.317	0.32688	0.30213	0.262173	0.32511	0.322884
AK132832	0.554	0.06334	0.53622	0.0313269	0.6263	0.0389149
AK084949	0.413	0.09678	0.40181	0.0685971	0.42471	0.0928523
AK154162	-1.39	0.00017	-1.10168	0.0008752	-1.38225	0.000161
AK042043	-0.189	0.47571	-0.17477	0.388578	-0.16617	0.528893
AK016304	0.467	0.20782	0.34251	0.350071	0.49619	0.177535
AK081507	-0.313	0.37305	-0.30944	0.346844	-0.29425	0.37829
AK080220	-0.322	0.14583	-0.22102	0.251379	-0.2863	0.20806
AK089511	0.442	0.08622	0.48018	0.0376712	0.43899	0.0873503
AK006345	0.384	0.19139	0.46709	0.149075	0.42671	0.164532
AK053238	-0.01	0.96324	0.0331	0.819924	-0.0152	0.944414
AK052626	-0.232	0.58189	-0.21262	0.55463	-0.22064	0.584117
AK143080	-0.284	0.27457	-0.27329	0.259111	-0.29459	0.252965
AK045961	0.139	0.55162	0.17159	0.331058	0.10074	0.651666
AK140512	-0.231	0.34072	-0.22873	0.227501	-0.21936	0.366593
AK085981	-0.042	0.8725	0.12717	0.640309	0.17573	0.529289
AK015221	0.173	0.38377	0.17649	0.222737	0.19757	0.33856
AK043626	1.002	0.04883	0.90893	0.0766706	0.98138	0.0497195
AK086649	-1.437	0.00086	-1.33528	0.0003744	-1.46571	0.0006202
AK134618	0.157	0.53157	0.37214	0.190202	0.20603	0.413132
AK041812	0.535	0.02986	0.53042	0.0160726	0.56799	0.0233384
AK009791	0.328	0.23276	0.30173	0.218912	0.3406	0.211605
AK032900	-0.583	0.05568	-0.52597	0.0432088	-0.57376	0.0511389
AK078641	0.819	0.0056	0.79794	0.0028763	0.87127	0.004408
AK132885	0.515	0.03753	0.58148	0.005702	0.64409	0.0156438
AK133069	0.043	0.85493	0.22328	0.249913	0.26091	0.292394
AK171854	0.456	0.29004	0.50079	0.224785	0.52739	0.223692
AK036682	-0.1	0.6019	-0.06005	0.626972	-0.07597	0.702745
AK087760	-0.463	0.04029	-0.43782	0.00784	-0.42514	0.0600194
AK036927	0.313	0.21794	0.26535	0.280239	0.29972	0.23304
AK047639	0.907	0.00824	0.87527	0.0124656	0.93294	0.0064865
AK048058	0.144	0.53695	0.15449	0.456998	0.15296	0.516854
AK153693	0.365	0.09261	0.31126	0.0863207	0.36684	0.102008
AK080304	-0.827	0.02392	-0.78379	0.0227279	-0.60883	0.112638
AK132632	1.048	0.00087	1.05305	7.21e-05	1.11347	0.0004996
AK164104	0.145	0.49691	0.68981	0.28203	0.81194	0.214212
AK035793	-0.467	0.43018	-0.38169	0.486093	-0.37996	0.504696
AK085046	1.448	0.0368	0.83412	0.190581	1.47514	0.0277411
AK034435	0.648	0.01005	0.648	0.0011325	0.65168	0.0087735
AK079738	0.465	0.08598	0.42412	0.0449392	0.44184	0.0962308
AK076649	0.253	0.43671	0.30601	0.297652	0.35725	0.307343
AK079453	-0.948	0.00966	-0.82377	0.0459252	-0.91937	0.0092196
AK020215	-0.511	0.12181	-0.46571	0.11118	-0.47687	0.135936
AK084651	0.871	0.01603	0.7787	0.00983	0.85048	0.0150067
AK003925	-0.895	0.08197	-0.77396	0.142401	-0.83894	0.0966701
AK051479	-0.281	0.30512	-0.2587	0.283754	-0.24944	0.360761
AK080211	-0.721	0.06686	-0.55749	0.0411534	-0.72546	0.0636116
AK077977	-1.214	0.00065	-1.00709	0.0003055	-1.14958	0.0003888
AK081596	-0.328	0.12106	-0.30727	0.0207664	-0.34696	0.105335
AK050461	-0.16	0.43087	-0.1522	0.27842	-0.14983	0.472471
AK051943	0.262	0.22713	0.08906	0.668994	0.11138	0.662309
AK053240	-0.148	0.65523	-0.16414	0.583286	-0.16151	0.542628
AK134874	0.259	0.21391	0.22394	0.0893385	0.28423	0.180385
AK084248	0.29	0.4695	0.27845	0.464422	0.32637	0.393828
AK037146	1.286	0.0016	1.16115	0.0026709	1.3273	0.0012282
AK029620	0.177	0.36145	0.1797	0.304886	0.18714	0.357461
AK135392	-0.107	0.8108	-0.09111	0.811062	-0.10608	0.810562
AK142090	-1.209	0.03381	-1.1223	0.0339919	-1.2067	0.0294179
AK085432	0.194	0.29916	0.1838	0.105086	0.24568	0.217971
AK041102	-0.112	0.85643	-0.28305	0.571471	-0.29639	0.582512
AK033546	0.318	0.35719	0.28573	0.336388	0.32881	0.331552
AK086134	-0.573	0.02983	-0.48455	0.0158746	-0.5485	0.0367319
AK085930	-0.351	0.25365	-0.33955	0.173029	-0.3421	0.256178
AK038789	0.955	0.02733	0.92603	0.0454979	0.99891	0.0214361
AK158828	-0.07	0.83907	-0.0949	0.765542	-0.07196	0.830023
AK054423	-0.081	0.77525	-0.08811	0.733679	-0.07196	0.798601
AK042160	-0.174	0.70605	0.09738	0.870904	-0.16126	0.714133
AK044578	-0.199	0.39624	-0.28516	0.138565	-0.18854	0.411148
AK042082	-0.611	0.01515	-0.47607	0.0418241	-0.60854	0.0170203
AK083657	0.183	0.62676	0.16411	0.65915	0.18745	0.607243
AK162045	0.804	0.1273	0.63238	0.203294	0.69109	0.16504
AK156710	0.002	0.99444	0.02024	0.898771	0.03013	0.888273
AK038851	-0.411	0.37632	-0.37711	0.397975	-0.35894	0.437038
AK134272	0.928	0.03523	0.89076	0.0407081	0.94886	0.0300102
AK087399	0.356	0.14552	0.3995	0.0679543	0.68097	0.0144659
AK019774	0.324	0.2862	0.29595	0.29239	0.3164	0.280397
AK085778	-0.285	0.33629	-0.35714	0.209196	-0.40212	0.1992
AK078214	0.425	0.06066	0.40753	0.0170332	0.43477	0.061111
AK137818	-0.096	0.72611	0.02073	0.940177	-0.10741	0.695314
AK089512	0.075	0.74468	0.07612	0.675819	0.06651	0.770118
AK082143	-0.262	0.22141	-0.27009	0.102716	-0.25702	0.242563
AK087077	0.185	0.66069	0.49193	0.242896	0.19607	0.615968
AK143284	-0.904	0.00561	-0.8173	0.008351	-0.90301	0.0053258
AK137958	-1.163	0.00195	-1.06806	0.0013169	-1.12122	0.0020103
AK172199	0.838	0.0225	0.58686	0.0745863	0.67044	0.0440897
AK157816	0.666	0.01822	0.74911	0.0125421	0.7637	0.0119339
AK016215	-0.39	0.38492	-0.39155	0.390612	-0.38327	0.403046
AK041438	0.221	0.33268	0.21578	0.258736	0.21783	0.339211
AK082069	-0.441	0.05833	-0.40585	0.0124471	-0.42376	0.0692774
AK040368	-1.345	0.00091	-0.75965	0.0104967	-0.79081	0.0152527
AK156829	0.047	0.90812	0.09473	0.843668	0.05608	0.884992
AK040630	0.111	0.71671	0.11767	0.672874	0.11803	0.68646
AK155141	0.331	0.33076	0.2582	0.386802	0.2159	0.423814
AK015386	0.146	0.60718	0.11212	0.709447	0.18841	0.529465
AK139530	1.28	0.03672	1.16429	0.0384754	1.31296	0.026796
AK018356	-0.125	0.73481	-0.15029	0.616004	-0.10585	0.767081
AK038629	0.198	0.34964	0.18928	0.216959	0.18736	0.378625
AK082876	0.933	0.00866	0.80556	0.0114228	0.96075	0.0070292
AK034547	-3.287	9e-05	-3.03729	0.0001637	-3.2655	5.13e-05
AK089411	-1.463	0.00664	-1.31858	0.0107905	-1.47566	0.0043552
AK157393	0.948	0.00697	0.86989	0.0074369	0.93898	0.0065208
AK031795	0.052	0.804	0.07751	0.585888	0.0565	0.788914
AK135011	0.692	0.01649	0.62205	0.0151584	0.70024	0.0153074
AK160771	-0.485	0.14603	-0.42242	0.191549	-0.48911	0.144214
AK158190	-0.183	0.38586	-0.09782	0.499513	-0.13267	0.544559
AK145395	0.273	0.26796	0.23792	0.269137	0.27778	0.260854
AK043468	0.42	0.12831	0.39267	0.0932479	0.41214	0.12416
AK141011	0.943	0.00515	0.82443	0.006165	0.93434	0.0042609
AK013544	-0.042	0.86825	-0.02857	0.893392	-0.03475	0.890386
AK081237	-0.174	0.78111	-0.14864	0.808182	-0.16984	0.778922
AK050417	0.801	0.01535	0.75187	0.0210664	0.80019	0.0134188
AK138624	0.294	0.15463	0.38078	0.0769176	0.31393	0.145181
AK035448	0.844	0.05684	0.76841	0.0645173	0.82841	0.0483462
AK140008	-0.402	0.07723	-0.00874	0.980881	-0.01478	0.971115
AK086357	0.344	0.12433	0.3236	0.100141	0.36714	0.11564
AK086924	-2.518	0	-2.3007	7e-07	-2.5802	7e-07
AK138323	0.214	0.32581	0.13395	0.46732	0.23891	0.286263
AK086392	0.296	0.28604	0.25311	0.286013	0.28516	0.283517
AK163002	0.283	0.35883	0.28606	0.350656	0.30284	0.332956
AK087147	0.412	0.16106	0.36888	0.192943	0.40549	0.176149
AK142830	0.349	0.32756	0.32891	0.318945	0.32854	0.340156
AK034926	-0.966	0.00766	-1.06785	0.0003528	-1.15441	0.0004497
AK157193	0.268	0.18526	0.31974	0.105492	0.26748	0.198498
AK084295	-0.412	0.12845	-0.34687	0.132044	-0.38486	0.157599
AK081423	-0.923	0.04973	-0.83594	0.0473288	-0.92089	0.0438703
AK157264	0.334	0.3884	0.6462	0.169441	0.38598	0.32616
AK051182	0.454	0.07415	0.67531	0.0317759	0.79958	0.0203613
AK041387	0.435	0.12005	0.42058	0.0820018	0.44178	0.10399
AK041903	0.196	0.61454	0.17763	0.650764	0.19661	0.601504
AK045547	-0.597	0.12202	-0.53319	0.13626	-0.60431	0.120203
AK143539	0.091	0.68785	0.08183	0.638954	0.11603	0.618819
AK047648	-0.01	0.97405	-0.00824	0.978934	0.01334	0.966237
AK087089	0.181	0.38061	0.05777	0.742829	0.1853	0.380914
AK139591	0.349	0.21791	0.39316	0.111828	0.36359	0.175583
AK053635	0.116	0.69205	0.10607	0.698248	0.12033	0.671794
AK045496	-3.075	2e-05	-2.80934	1.85e-05	-3.1373	7e-06
AK047895	1.288	0.00098	1.16228	0.0021477	1.28933	0.0006758
AK158951	0.335	0.18726	0.32105	0.113787	0.31434	0.209565
AK087429	0.822	0.13266	0.70084	0.156409	0.83151	0.11631
AK082493	1.314	0.00255	1.18123	0.0031398	1.33681	0.0019893
AK141555	0.313	0.32842	0.28736	0.351363	0.31558	0.320105
AK134187	0.152	0.42094	-0.16333	0.352472	0.18271	0.360628
AK138066	-0.04	0.84037	-0.29418	0.0357663	-0.0197	0.924149
AK140626	-0.447	0.19882	-0.16931	0.483486	-0.38695	0.268055
AK086943	0.006	0.97965	0.14924	0.483074	0.17318	0.463979
AK083180	0.192	0.59173	0.2537	0.47556	0.23307	0.495836
AK015188	0.366	0.27975	0.35647	0.268989	0.37094	0.260317
AK036494	-0.261	0.26024	0.0176	0.899746	0.37005	0.14668
AK031377	0.417	0.22056	0.43574	0.18798	0.43887	0.182142
AK148817	-1.392	0.00686	-1.25682	0.0082973	-1.35888	0.0048433
AK029391	-0.031	0.91571	0.02026	0.930957	0.0078	0.978484
AK148543	-0.666	0.03538	-0.61498	0.0139404	-0.65271	0.0349457
AK043754	0.582	0.0278	0.5192	0.0113336	0.59064	0.0250121
AK134328	0.315	0.17424	0.31642	0.078721	0.3276	0.167004
AK046004	0.306	0.39773	0.85934	0.0642612	0.28803	0.405084
AK019755	0.317	0.37699	0.30259	0.37569	0.33381	0.354035
AK013458	0.3	0.29236	0.18265	0.448349	0.3017	0.27988
AK155725	0.035	0.91085	0.04903	0.84148	0.05907	0.849365
AK008281	0.215	0.37922	-0.04027	0.854587	-0.0426	0.868873
AK031281	-0.136	0.47926	-0.16794	0.247386	-0.11621	0.560588
AK018489	0.554	0.04292	0.45412	0.0333763	0.54091	0.0457118
AK090362	0.835	0.01029	0.77168	0.00267	0.82952	0.0081633
AK087030	0.355	0.15742	0.32294	0.0859562	0.34684	0.172636
AK037210	0.158	0.5915	0.15083	0.531571	0.145	0.618118
AK035635	-0.377	0.19594	-0.33534	0.135801	-0.34402	0.230651
AK016874	-1.387	0.00084	-1.32236	0.0006857	-0.57508	0.0154687
AK019904	-1.489	0.0004	-1.40607	0.0001559	-1.47592	0.0003407
AK042794	-0.214	0.43079	-0.1572	0.463705	-0.15819	0.545723
AK010467	0.328	0.33264	0.29742	0.373027	0.32435	0.333783
AK039281	-0.89	0.04902	-0.79058	0.0561239	-0.62463	0.098213
AK014122	0.025	0.90176	0.04156	0.755509	0.06452	0.758557
AK157439	-0.296	0.19797	-0.34304	0.362397	-0.36046	0.380692
AK048927	0.491	0.11879	0.44064	0.158766	0.51114	0.0957722
AK156010	0.037	0.87525	0.1009	0.631285	0.06257	0.799727
AK036720	0.102	0.60385	0.252	0.0908016	0.26611	0.253872
AK017401	-0.645	0.07731	-0.60508	0.0645095	-0.67069	0.0647236
AK158632	0.267	0.23054	0.23754	0.242363	0.27396	0.232209
AK139437	-0.593	0.11911	-0.53965	0.0986789	-0.59517	0.111195
AK041345	0.169	0.59024	0.13161	0.340054	0.13068	0.515842
AK040135	0.198	0.44073	0.21644	0.351914	0.20823	0.417249
AK021378	-0.09	0.65214	-0.06882	0.658937	-0.07399	0.721234
AK037854	-0.598	0.08697	-0.57636	0.0788767	-0.56347	0.0947321
AK029895	0.36	0.13681	0.31426	0.116847	0.36005	0.144644
AK016333	0.146	0.47565	0.14031	0.336574	0.17571	0.40735
AK140258	0.033	0.91472	0.023	0.936608	0.02902	0.922262
AK030263	0.337	0.09707	0.3059	0.0188373	0.32526	0.118124
AK033135	-1.265	0.0081	-1.15543	0.0076924	-1.27277	0.0057582
AK080199	-1.151	0.00035	-1.0336	8.36e-05	-1.1664	0.0002734
AK084154	0.248	0.4711	0.22273	0.5249	0.26165	0.440597
AK039188	0.488	0.07461	0.49119	0.0369444	0.48702	0.0759056
AK016277	-0.423	0.06956	-0.42618	0.0042253	-0.40473	0.0853233
AK007908	-0.365	0.17225	-0.35348	0.0821621	-0.35943	0.178925
AK006100	0.368	0.11777	0.38431	0.06701	0.40308	0.0910759
AK038310	0.334	0.3204	-0.17786	0.359256	0.36146	0.253607
AK036362	0.264	0.23253	0.32599	0.0777295	0.31832	0.158706
AK051289	0.515	0.22313	0.46449	0.259972	0.52329	0.202188
AK136865	-0.782	0.01872	-0.61903	0.0321265	-0.76206	0.020798
AK035954	0.104	0.6777	0.54373	0.107255	0.64421	0.0993035
AK086918	-0.134	0.61205	-0.09101	0.695492	-0.06017	0.829879
AK142577	0.336	0.32766	0.34938	0.30954	0.35383	0.29453
AK030441	-1.547	0.00089	-1.22632	0.0002785	-1.31793	0.0005521
AK050764	0.423	0.12536	0.40597	0.125213	0.43848	0.116847
AK148790	0.377	0.09913	0.29204	0.12208	0.37668	0.103006
AK081186	1.115	0.01171	1.1431	0.0187735	0.84929	0.0147595
AK049079	0.539	0.22215	0.47243	0.284726	0.53996	0.192666
AK158654	-0.136	0.4795	-0.23387	0.281195	-0.12282	0.535777
AK043207	0.265	0.31241	0.59579	0.0493704	0.31535	0.243968
AK082531	0.22	0.25177	0.25578	0.0360713	0.23113	0.244282
AK155662	-0.892	0.00257	-0.25551	0.150084	-0.90387	0.0024667
AK045790	0.493	0.0655	0.45808	0.160466	0.56332	0.0415553
AK137993	-0.209	0.35838	-0.1955	0.229755	0.25075	0.423175
AK046926	-0.375	0.14189	-0.70414	0.000451	-0.8115	0.0027197
AK053427	0.525	0.20554	0.49098	0.23099	0.54958	0.171361
AK016131	0.041	0.84927	0.04687	0.774762	0.06825	0.760262
AK156684	0.798	0.01164	0.74933	0.015074	0.82807	0.0103444
AK132896	0.538	0.18743	0.47022	0.19906	0.53429	0.17704
AK083966	-0.021	0.91478	-0.0216	0.869246	0.02618	0.895962
AK153703	0.403	0.13729	0.38558	0.119693	0.38994	0.145308
AK132422	-0.165	0.5442	-0.11546	0.647871	-0.19016	0.469795
AK143148	0.423	0.07513	-0.33345	0.364668	0.27163	0.261368
AK145174	0.061	0.91167	-0.06074	0.908671	-0.06979	0.903491
AK137943	-0.072	0.82403	-0.04077	0.884312	-0.07277	0.821153
AK010638	0.161	0.60968	0.23302	0.4632	0.1776	0.561848
AK139628	0.456	0.04828	0.42166	0.0101273	0.4664	0.0469598
AK089945	0.829	0.00258	0.72035	0.0078485	0.90832	0.0017511
AK141679	-1.246	0.00051	-1.11489	0.0002055	-1.254	0.0004092
AK086732	0.142	0.73712	0.09871	0.784686	0.14074	0.73036
AK045245	0.425	0.21801	0.02791	0.869155	0.03994	0.863269
AK030196	-0.199	0.43727	-0.16753	0.335569	-0.17911	0.491273
AK086410	-0.143	0.63666	-0.13611	0.573559	-0.1462	0.629344
AK037687	0.032	0.89238	0.08129	0.704694	0.06684	0.782561
AK050802	0.343	0.29403	0.3161	0.281845	0.35217	0.261552
AK084188	-0.786	0.01181	-0.74692	0.0046825	-0.78258	0.0151711
AK041643	-0.056	0.79312	-0.37657	0.0146053	-0.04935	0.820434
AK051187	-2.164	7e-05	-1.96419	7.5e-05	-2.16869	3.51e-05
AK048849	0.38	0.08462	0.33766	0.0248078	0.38884	0.0855882
AK053119	1.111	0.00134	1.14312	0.0006259	1.21974	0.000529
AK136716	0.661	0.044	0.5797	0.0642639	0.68552	0.0362012
AK083727	-0.304	0.14155	-0.34984	0.0964381	-0.43022	0.0880605
AK004376	0.717	0.0639	0.61299	0.002014	0.72473	0.0048247
AK141429	0.348	0.15553	0.46355	0.0085344	0.34919	0.23903
AK036303	0.61	0.0805	0.50494	0.128517	0.60215	0.074406
AK079568	-2.009	0.00527	-1.8057	0.0104947	-2.00282	0.003336
AK084672	0.655	0.0078	0.59984	0.0021325	0.63719	0.0098925
AK029634	-0.359	0.44037	-0.28339	0.508571	-0.34245	0.448239
AK038862	0.095	0.71054	0.0891	0.703816	0.10429	0.679762
AK039229	0.392	0.10968	0.39383	0.0295543	0.4231	0.0810584
AK081936	0.277	0.23867	0.0953	0.510604	0.21939	0.338998
AK155785	0.422	0.12224	0.45496	0.0946514	0.46193	0.103271
AK017099	0.398	0.06702	0.74835	0.0391223	0.42528	0.0583159
AK043721	1.072	0.00112	1.03001	0.0017669	1.15329	0.0007291
AK042213	0.496	0.02958	0.48827	0.014524	0.51238	0.0300444
AK017368	0.641	0.0146	0.66041	0.0138563	0.70253	0.0109591
AK038039	0.534	0.131	0.50711	0.15443	0.54439	0.129849
AK045110	-1.339	0.0017	-1.218	0.0022889	-1.35586	0.0012157
AK043211	0.208	0.6156	0.06152	0.897754	0.21671	0.590124
AK033505	-4.386	0	-4.87875	2e-07	-4.98021	0
AK037311	-0.855	0.01273	-0.78747	0.0207939	-0.85814	0.013432
AK034573	0.496	0.03623	0.44996	0.0212446	0.49832	0.0356603
AK046851	0.425	0.04368	0.37657	0.0085906	0.42075	0.0509775
AK052048	-0.206	0.37119	-0.20379	0.273688	-0.17632	0.44507
AK078737	0.179	0.47407	0.279	0.309014	0.19656	0.430103
AK029074	-0.039	0.84254	0.03446	0.829738	-0.00159	0.993726
AK086932	0.718	0.10185	0.59502	0.132147	0.71296	0.0950367
AK037410	-0.147	0.55949	-0.10982	0.593649	-0.09699	0.699656
AK030248	-1.571	0.00062	-1.43803	0.0011367	-1.59157	0.0004306
AK142665	-0.264	0.44349	-0.23071	0.493697	-1.28636	0.0012401
AK031976	0.022	0.96038	0.03605	0.922027	0.04595	0.917053
AK141927	0.798	0.00293	0.81964	0.0006711	0.86539	0.001784
AK016143	0.385	0.11854	0.43445	0.0595243	0.39816	0.110133
AK171175	-0.137	0.47684	-0.26119	0.134625	-0.25493	0.230099
AK029648	0.14	0.70636	0.10807	0.735888	0.15673	0.676635
AK158205	-0.475	0.1488	-0.43886	0.101832	-0.47698	0.141794
AK038016	-0.906	0.00523	-0.76267	0.0023018	-0.90373	0.0053909
AK051636	0.359	0.17169	0.35222	0.102015	0.36655	0.155013
AK088542	-0.91	0.00219	-0.8591	0.0001692	-0.8984	0.0024337
AK011616	-1.224	0.00081	-1.26713	0.0005786	-1.23035	0.0006509
AK039779	0.549	0.03771	0.49674	0.0207943	0.54146	0.0380193
AK134910	-0.6	0.03126	-0.5048	0.0267507	-0.5898	0.0357353
AK053510	0.414	0.13568	0.38253	0.062138	0.41315	0.127737
AK134657	0.194	0.44697	0.24242	0.378079	0.19838	0.446197
AK085793	0.141	0.68538	0.15109	0.634553	0.16109	0.633686
AK171782	0.41	0.05952	0.5199	0.0237942	0.43558	0.0557018
AK029641	0.348	0.12605	0.33939	0.0679071	0.34081	0.136562
AK039940	0.475	0.33474	0.42941	0.349463	0.50666	0.291123
AK037917	-1.584	0.00531	-1.42784	0.0084043	-1.61264	0.0039593
AK081772	-0.459	0.19694	-0.36636	0.20637	-0.43257	0.21673
AK083813	-0.888	0.02827	-0.7997	0.017877	-0.89665	0.0223264
AK132214	-0.953	0.00375	-1.05822	0.0003285	-0.96159	0.0035639
AK051456	0.218	0.33758	0.22409	0.418207	0.22853	0.331394
AK168267	-0.61	0.01426	-0.45131	0.0038088	-0.52326	0.0265284
AK158138	-0.51	0.08997	-0.49236	0.0817332	-0.50535	0.0850048
AK016113	0.746	0.04592	0.66034	0.0476192	0.75331	0.0425866
AK020890	-1.198	0.01184	-1.07775	0.0107266	-1.1794	0.0101503
AK051799	0.209	0.42035	0.29713	0.21097	0.35287	0.217142
AK035359	-1.507	0.00452	-1.37471	0.0034101	-1.50508	0.0037259
AK085307	-0.023	0.90228	0.18792	0.337364	-0.01799	0.927041
AK082179	-0.062	0.80774	-0.06628	0.754005	-0.05486	0.829948
AK047492	0.448	0.05806	0.41278	0.0285475	0.45787	0.057685
AK041035	-0.101	0.63876	-0.12048	0.460696	-0.08802	0.685799
AK141434	1.106	0.01067	0.96924	0.0198036	1.11046	0.0084921
AK038896	0.476	0.0515	0.46719	0.0110318	0.50366	0.0421267
AK153929	-0.554	0.03219	-0.35266	0.122401	-0.50223	0.0508415
AK171960	-0.814	0.00769	-0.76884	0.0048823	-0.772	0.0089602
AK043113	-0.458	0.12617	-0.4197	0.0776077	0.07658	0.805137
AK086457	0.516	0.02326	0.82268	0.0018426	0.92129	0.0032528
AK032329	0.725	0.00607	0.64647	0.0041915	0.74579	0.0052798
AK047214	-0.252	0.32844	-0.24186	0.301679	-0.21348	0.398337
AK034004	0.99	0.0107	0.61378	0.0035496	0.62975	0.0166678
AK027918	0.701	0.14721	0.65285	0.175213	0.75134	0.113356
AK035065	0.428	0.09452	0.34802	0.0416986	0.46186	0.0722394
AK047774	0.236	0.4081	0.21869	0.348071	0.25543	0.362434
AK016518	0.051	0.86311	0.04747	0.857614	0.07197	0.799717
AK052349	0.57	0.07141	0.49937	0.0840696	0.57265	0.0673948
AK157071	0.269	0.41497	0.27034	0.388197	0.29207	0.367411
AK046212	0.177	0.35258	0.36177	0.0160272	0.37429	0.0856794
AK048646	-0.803	0.04057	-0.74642	0.0472442	-0.78402	0.0351342
AK145305	0.409	0.20864	0.41045	0.178418	0.43863	0.167426
AK132557	0.183	0.42673	0.17881	0.263947	0.20863	0.364096
AK038116	-1.838	0.00011	-1.68126	4.81e-05	-1.87101	6.59e-05
AK134133	0.576	0.25325	0.56785	0.27078	0.61202	0.214041
AK086903	-1.251	0.00255	-0.51504	0.168747	-1.21194	0.0024276
AK052328	0.663	0.07176	0.62821	0.0884215	0.68618	0.0639824
AK158374	-0.414	0.10797	-0.30574	0.26829	-0.38918	0.125978
AK141171	-0.507	0.18304	-0.45648	0.185864	-0.5044	0.176988
AK138909	0.711	0.00403	0.73615	0.0006588	0.75401	0.0038519
AK085043	0.908	0.09698	0.84043	0.116127	0.9377	0.081037
AK035514	0.121	0.62206	0.1166	0.561614	0.14292	0.557581
AK076851	0.343	0.1024	0.31688	0.0437218	0.33746	0.115592
AK038224	-1.026	0.00134	-0.91987	0.0021543	-1.00995	0.0016462
AK149126	-2.014	1e-05	-1.82133	5.6e-06	-1.95323	9.8e-06
AK053605	0.322	0.3104	0.31226	0.253774	0.36575	0.25611
AK088487	-0.139	0.59796	-0.09195	0.61905	-0.08849	0.737429
AK040439	-0.729	0.01272	-0.29317	0.235654	-0.72976	0.0118192
AK149715	-0.074	0.82852	0.0064	0.964718	-0.07557	0.817938
AK041419	0.518	0.02964	0.49756	0.0113267	0.50195	0.0351374
AK082714	0.371	0.11725	0.34555	0.0779797	0.35743	0.13152
AK036781	-0.327	0.16812	-0.28545	0.130782	-0.34154	0.173017
AK132624	0.4	0.12558	0.38949	0.100695	0.42015	0.115815
AK044818	-0.356	0.12494	-0.26028	0.135611	-0.30362	0.184228
AK034505	-0.07	0.74638	-0.08615	0.581711	-0.06242	0.775327
AK042821	0.187	0.55378	0.20449	0.44185	0.21522	0.473088
AK036460	0.282	0.15946	0.25192	0.0786311	0.2935	0.16028
AK086596	-0.018	0.95308	0.2171	0.523514	0.21929	0.527738
AK138364	0.051	0.79934	0.0395	0.799607	0.05324	0.795121
AK040318	-0.625	0.05793	-0.56605	0.0398372	-0.61895	0.0563704
AK135362	-0.309	0.19447	-0.261	0.154642	-0.31368	0.189844
AK142582	0.375	0.10898	0.29368	0.143131	0.33614	0.183567
AK137959	0.127	0.5521	-0.01789	0.907186	0.01081	0.962969
AK082276	-0.473	0.04444	-0.41877	0.0181653	-0.45456	0.0550328
AK038130	-0.1	0.72472	-0.10959	0.637165	0.00984	0.972734
AK141936	-0.139	0.66512	-0.11795	0.686144	-0.12286	0.688217
AK141054	0.263	0.23419	0.08434	0.678956	0.25598	0.251847
AK054447	0.176	0.60759	0.17945	0.618261	0.21415	0.543716
AK086268	-1.359	0.00012	-0.72053	0.080809	-0.70534	0.0681516
AK034823	0.182	0.54956	0.01548	0.939567	0.18042	0.549091
AK143776	-0.549	0.03999	-0.53128	0.0232114	-0.53691	0.0475258
AK040237	0.26	0.43981	0.2794	0.395512	0.17475	0.694796
AK133223	-0.144	0.53919	-0.19783	0.690905	-0.23206	0.630349
AK050897	0.81	0.03009	0.76726	0.0146161	0.88636	0.0133367
AK040776	-0.125	0.53823	-0.11067	0.460975	-0.09799	0.643965
AK040464	-0.15	0.43617	-0.11846	0.328347	-0.13149	0.510511
AK043862	0.532	0.08555	0.50025	0.069175	0.525	0.0804427
AK141472	0.552	0.04238	0.58634	0.0262803	0.57185	0.0380934
AK046692	1.151	0.00782	1.08848	0.0063243	1.23234	0.0046299
AK052892	-0.267	0.19078	-0.07246	0.535147	-0.10095	0.633051
AK081642	-0.242	0.36772	-0.33604	0.19171	-0.24428	0.360559
AK085108	2.559	3e-05	2.47302	0.0002233	2.88494	1.64e-05
AK081271	-0.074	0.72793	-0.07542	0.672542	-0.06752	0.757479
AK078388	-1.371	0.00752	-1.22932	0.0112833	-1.38411	0.0051989
AK082428	0.322	0.16023	0.36834	0.139139	0.37844	0.118844
AK085715	-0.206	0.61566	-0.18126	0.652524	-0.47125	0.359933
AK043170	-1.264	0.00039	-1.37134	0.0007337	-1.26332	0.0003299
AK155963	-0.402	0.24091	-0.37389	0.246414	-0.36902	0.260824
AK157042	-0.063	0.84511	-0.03374	0.911107	-0.06222	0.841789
AK014284	0.462	0.03932	0.44908	0.0121869	0.43432	0.0516678
AK035492	1.017	0.00112	1.07315	0.0010729	1.04419	0.0009076
AK015626	0.342	0.08809	0.20365	0.0987542	0.2433	0.226867
AK049699	-3.639	1e-05	-4.19647	1.67e-05	-4.5131	3.5e-06
AK048448	-1.508	9e-05	-1.46146	4.2e-06	-1.71262	2.22e-05
AK019925	0.293	0.22795	-0.3812	0.210585	-0.40784	0.188181
AK051555	-0.241	0.33326	-0.01002	0.938661	-0.22672	0.355955
AK033444	-0.065	0.76334	0.00944	0.954112	-0.03049	0.892158
AK038240	-0.82	0.003	-0.74557	0.0017602	-0.61212	0.0162056
AK034730	0.275	0.34065	0.47842	0.193785	0.33571	0.246575
AK154450	0.054	0.81144	0.08422	0.630922	0.04582	0.842902
AK143795	-0.526	0.04831	-0.48635	0.0284367	-0.50498	0.0549808
AK043106	0.462	0.16025	0.26827	0.199633	0.46333	0.153766
AK053313	-0.329	0.17274	-0.37445	0.0213807	-1.13654	0.0466279
AK139098	0.196	0.48199	0.18731	0.475804	0.19085	0.476409
AK136781	0.352	0.08891	0.35473	0.0362577	0.37451	0.0887678
AK139266	-0.117	0.73672	-0.0909	0.778714	-0.10936	0.743752
AK141290	-1.244	0.00241	-1.16144	0.0037878	-1.22218	0.0025121
AK048551	0.227	0.34474	-0.03557	0.94683	0.26321	0.251752
AK039720	-1.802	4e-05	-0.30218	0.155767	-0.35474	0.169243
AK154299	-0.522	0.02721	-0.21498	0.431793	-0.23876	0.371145
AK083555	0.651	0.03394	0.66346	0.0055008	0.70896	0.0207308
AK087119	-1.045	0.00067	-0.95662	0.000548	-1.0186	0.0008489
AK052019	-0.191	0.44717	-0.17498	0.446191	-0.18066	0.48231
AK081498	-0.088	0.74695	-0.04396	0.839875	-0.07409	0.778287
AK078277	0.572	0.05103	0.5196	0.0522383	0.56247	0.0543501
AK044257	-0.441	0.43128	-0.4392	0.418062	-0.40508	0.457014
AK084059	0.148	0.47974	0.21402	0.306249	0.35667	0.164458
AK084440	0.654	0.00864	0.59842	0.0012001	0.66007	0.0084618
AK086436	0.279	0.56019	0.23253	0.609166	0.30412	0.505621
AK019041	-0.141	0.44713	-0.14625	0.449025	-0.1047	0.59
AK161442	0.488	0.02899	0.01441	0.938549	0.08611	0.77364
AK083606	0.379	0.08747	0.36184	0.0613245	0.43889	0.10373
AK135830	0.465	0.03916	0.44285	0.0212252	0.4596	0.0448569
AK090236	-1.2	0.00134	-0.43081	0.0653346	-1.21319	0.0010038
AK087182	0.307	0.11931	0.12187	0.508605	0.10696	0.663024
AK049444	0.551	0.02322	0.51588	0.007995	0.57154	0.0204894
AK142103	-2.202	4e-05	-1.97701	5.38e-05	-2.20894	2.3e-05
AK143328	-0.948	0.05358	-0.40222	0.136906	-0.42387	0.163063
AK020828	0.413	0.15216	0.36964	0.0982785	0.41717	0.147261
AK041975	0.191	0.44252	0.22341	0.2718	0.18404	0.457539
AK052590	0.344	0.09738	-0.04662	0.708495	-0.04908	0.809024
AK155535	0.777	0.06964	0.72784	0.0938552	0.81793	0.0534975
AK043488	0.135	0.56405	0.30611	0.179253	0.13739	0.561252
AK034203	0.837	0.03202	0.51875	0.16105	-0.00822	0.981641
AK046393	-1.187	0.00955	-1.07409	0.0098768	-1.19634	0.0080742
AK045802	0.22	0.57019	0.27333	0.443195	0.24089	0.529444
AK085712	-0.473	0.06175	-0.36257	0.0459352	-0.38245	0.114228
AK019789	0.464	0.16632	0.40007	0.256248	0.39088	0.288786
AK036001	0.595	0.04792	0.54126	0.0315971	0.60232	0.0398855
AK084095	-1.365	0.00957	-1.2337	0.0126476	-1.35448	0.007654
AK157306	0.428	0.07292	0.4257	0.0386839	0.46732	0.0578139
AK135120	0.825	0.06665	0.7555	0.0952315	0.85819	0.0574467
AK156065	0.103	0.65784	0.12644	0.490937	0.13607	0.56332
AK160707	-0.297	0.55258	0.12435	0.793433	-0.29261	0.555223
AK136771	-1.073	0.01454	-0.97077	0.0164108	-0.9788	0.0165195
AK159030	1.368	0.00435	1.24812	0.0097992	1.36761	0.0032494
AK076779	0.499	0.0542	0.47007	0.0289614	0.50143	0.0522094
AK048366	-0.292	0.21635	-0.2764	0.107609	-0.30157	0.214612
AK089217	0.334	0.0973	0.16436	0.284961	0.00598	0.980764
AK143606	0.514	0.09289	0.40436	0.0510061	0.50427	0.0776262
AK135910	0.444	0.1167	0.40413	0.108309	0.43009	0.118379
AK016392	0.616	0.11466	0.56322	0.142639	0.6219	0.106718
AK142199	0.138	0.55081	0.14669	0.409793	0.16248	0.498593
AK083272	-0.042	0.91259	-0.01312	0.969977	-0.01643	0.965447
AK076599	-0.108	0.76686	-0.08382	0.852514	-0.1326	0.752708
AK037956	0.248	0.26405	0.20994	0.127206	0.27378	0.232537
AK035913	0.12	0.55001	0.0847	0.659205	0.11899	0.561501
AK019688	-0.212	0.32035	-0.22929	0.164471	-0.1833	0.391276
AK030592	-0.341	0.18369	-0.32723	0.202277	-0.32147	0.225204
AK047464	0.069	0.7167	0.14952	0.193845	0.14129	0.469369
AK035756	-0.03	0.90184	-0.01918	0.917991	-0.01818	0.939953
AK019595	0.633	0.06994	0.57817	0.0658966	0.62271	0.0601848
AK087405	-0.989	0.00326	-0.33316	0.417506	-0.33747	0.439973
AK041654	0.708	0.01275	0.63976	0.0167161	0.74167	0.010353
AK005548	0.348	0.34993	0.31422	0.362895	0.36371	0.304797
AK082123	-0.398	0.32073	-0.33975	0.344678	-0.37728	0.344579
AK038599	0.438	0.06083	0.43513	0.0327988	0.43101	0.066214
AK136902	-0.075	0.79494	-0.10569	0.696351	-0.1028	0.723612
AK080445	0.516	0.07543	0.54579	0.0371984	0.59916	0.0495276
AK085673	-0.032	0.88515	-0.02477	0.904849	-0.01222	0.956933
AK036433	-3.524	1e-05	-3.3188	3.46e-05	-3.49703	2.9e-06
AK138794	3.471	0	3.36305	6.9e-06	3.69107	1.5e-06
AK084176	0.289	0.23839	0.25508	0.209169	0.28365	0.241769
AK085229	-0.846	0.03988	-0.92515	0.0424976	-0.82768	0.0367153
AK089769	0.066	0.78119	0.17771	0.376795	0.066	0.77937
AK042688	-0.936	0.00479	-0.85999	0.006531	-1.28465	0.0004634
AK014267	0.488	0.26922	0.47602	0.280931	0.52665	0.224494
AK144227	0.21	0.33208	0.22611	0.128604	0.22281	0.307567
AK084839	-2.856	0.00018	-2.54579	0.0001596	-2.78851	0.0001189
AK081906	0.316	0.23545	0.30994	0.173795	0.32799	0.214321
AK171807	-0.484	0.03699	-0.34393	0.0244959	-0.38483	0.0798075
AK143356	0.103	0.61332	0.19219	0.350257	0.21905	0.327215
AK131776	0.688	0.00912	0.7489	0.0033036	0.76636	0.0062879
AK052666	0.792	0.03615	0.82979	0.0447264	0.8866	0.0253956
AK087171	-1.325	0.00516	-1.21264	0.0049336	-1.32053	0.0034233
AK138864	0.026	0.89003	-0.3107	0.0511712	0.04133	0.832414
AK005124	-0.433	0.118	-0.36608	0.17653	-0.37335	0.19003
AK053501	-0.097	0.73587	-0.07911	0.718398	-0.08255	0.775167
AK153791	-1.536	0.00244	-1.38726	0.0020653	-1.76835	0.0047839
AK042199	-0.954	0.00806	-1.08682	0.0051892	-0.85456	0.0137599
AK038741	0.622	0.08665	0.57267	0.0936825	0.59717	0.0826448
AK085849	0.706	0.05504	0.68856	0.0347039	0.77866	0.0372126
AK043796	0.867	0.00453	0.84432	0.0015341	0.87265	0.0048055
AK053939	0.532	0.1429	0.47613	0.15761	0.55233	0.12276
AK028099	0.072	0.81423	0.07667	0.813542	0.10201	0.735754
AK039320	-0.018	0.92351	0.00519	0.963206	-0.01926	0.922314
AK013270	0.926	0.05519	0.85401	0.166596	1.01217	0.0355738
AK156551	0.723	0.0513	0.75049	0.0282754	1.02666	0.008127
AK142914	0.205	0.64225	0.17879	0.685052	0.20879	0.624802
AK029624	0.392	0.29739	0.34241	0.275909	0.32729	0.16864
AK015090	1.446	0.00023	1.361	0.0002218	1.53591	0.000112
AK154462	-0.148	0.44643	0.0742	0.557143	0.18072	0.355795
AK137649	0.145	0.47926	0.14473	0.30229	-0.10942	0.608803
AK013802	0.137	0.76715	0.10662	0.80112	0.18068	0.686383
AK016717	-0.254	0.22123	-0.20258	0.181752	-0.23024	0.280947
AK137312	0.207	0.40659	0.35739	0.0911104	0.34959	0.180579
AK032587	0.417	0.12526	0.34997	0.100257	0.42606	0.111956
AK043330	1.261	0.00081	0.73349	0.0003314	0.79504	0.0035029
AK045490	0.03	0.92608	-0.11648	0.684922	-0.10313	0.744164
AK039809	0.644	0.02091	0.59659	0.0083012	0.65788	0.0192868
AK052070	0.446	0.08301	0.37271	0.218757	0.43596	0.0885724
AK035101	0.295	0.16319	0.23497	0.0888635	0.3076	0.152473
AK019820	0.258	0.25446	-0.92816	0.0005602	-0.78662	0.0032686
AK028471	-0.449	0.09207	-0.44136	0.0447851	-0.43222	0.10395
AK158004	1.527	0.00137	1.35576	0.0019316	1.52875	0.0009039
AK153598	-0.903	0.02605	-0.80865	0.0178148	-0.90916	0.0242313
AK145420	-0.219	0.45819	-0.36581	0.420585	-0.1968	0.492961
AK012625	-0.113	0.66673	-0.08118	0.699315	-0.07542	0.777677
AK156335	0.262	0.40013	0.25898	0.312572	0.2616	0.376114
AK148813	0.094	0.83753	0.05092	0.902017	0.1248	0.777759
AK142734	0.817	0.0795	0.71153	0.0874699	0.84657	0.0665938
AK013926	-0.03	0.882	0.01011	0.935183	0.03074	0.876402
AK007136	0.747	0.0337	0.79018	0.0284441	0.7961	0.0233732
AK142466	0.199	0.31576	0.20503	0.165878	0.24025	0.256951
AK045264	-0.943	0.01739	-0.77449	0.0159306	-0.80321	0.0294853
AK028624	0.071	0.83694	0.04311	0.883805	0.09069	0.790121
AK138084	-1.243	0.00036	-1.13644	0.0001301	-1.24043	0.0002917
AK036414	0.605	0.01039	0.56744	0.0029098	0.57862	0.0140059
AK084422	-0.119	0.82293	-0.38576	0.194929	-0.11571	0.820498
AK034796	0.451	0.31309	0.39679	0.315061	0.45805	0.285511
AK085378	0.683	0.00949	0.76461	0.0275192	0.81275	0.003824
AK083723	0.276	0.25506	0.24531	0.249317	0.26314	0.272207
AK087610	-1.019	0.0067	-0.9274	0.0047891	-0.95529	0.0065079
AK042985	-0.393	0.05946	-0.34773	0.0171568	-0.35983	0.0902873
AK051803	-0.435	0.19844	-0.4113	0.163396	-0.39214	0.226485
AK015093	0.185	0.42526	0.15757	0.393747	0.19483	0.403767
AK082989	0.573	0.03088	0.58111	0.0131064	0.58582	0.0302707
AK149153	0.216	0.27783	0.07759	0.545336	0.07117	0.73036
AK054517	0.164	0.53977	0.17394	0.400124	0.19242	0.482195
AK020413	-1.105	0.00528	-0.99958	0.0050112	-1.11263	0.0043214
AK037257	-0.237	0.52326	-0.0977	0.726685	-0.18162	0.614047
AK142535	-0.095	0.83774	-0.03665	0.938683	-0.03706	0.935554
AK081076	0.582	0.02206	0.49546	0.0132992	0.58444	0.0218991
AK047806	-1.349	0.00142	-1.26987	0.0013598	-1.36007	0.0008484
AK139733	-0.087	0.65323	-0.16002	0.202679	-0.17046	0.382632
AK051000	0.005	0.98986	-0.14746	0.672878	0.05744	0.878565
AK156458	0.603	0.0156	0.74316	0.026294	0.74407	0.0223624
AK006046	0.899	0.14456	0.83029	0.1793	0.92751	0.117025
AK141106	0.532	0.03381	0.59594	0.0038271	0.62879	0.0137328
AK018860	0.416	0.30136	0.70303	0.0084593	0.42915	0.292141
AK136915	0.099	0.70426	0.07344	0.727631	0.11365	0.657259
AK028638	-0.763	0.01612	-0.72888	0.0101599	-0.76121	0.0155069
AK030409	0.149	0.49695	0.13469	0.433951	0.16654	0.459503
AK042249	-0.004	0.98867	0.01924	0.928573	-0.0032	0.989141
AK136708	0.277	0.29236	0.26439	0.253541	0.26219	0.29979
AK039019	0.297	0.31938	-0.34123	0.282769	0.31929	0.281271
AK045387	-0.815	0.0204	-0.72224	0.0252983	-0.80809	0.0205103
AK014914	-0.013	0.95913	0.08698	0.534719	0.11281	0.579527
AK140909	-0.224	0.34169	-1.83164	0.0001307	-1.2169	0.0025995
AK142781	-1.854	6e-05	-1.7165	3.66e-05	-1.90451	3.22e-05
AK054507	0.267	0.25613	0.35819	0.131826	0.42117	0.119946
AK051389	0.853	0.07523	0.76568	0.0739618	0.8701	0.0599777
AK146629	-0.059	0.80124	-0.03327	0.876118	-0.04505	0.847081
AK032489	-0.268	0.33654	-0.23316	0.362041	-0.24881	0.365421
AK047098	0.38	0.09646	0.40348	0.0357206	0.41666	0.0831214
AK048783	0.705	0.03423	0.57649	0.0199932	0.68038	0.0246356
AK138266	0.043	0.90917	-0.03235	0.838484	0.05803	0.872613
AK051682	0.322	0.11638	0.32338	0.223642	0.41092	0.190042
AK081166	0.429	0.06533	0.4671	0.0376522	0.47504	0.0563122
AK049651	-0.229	0.40581	-0.1696	0.463492	-0.19359	0.482242
AK156748	0.11	0.59636	0.13029	0.435161	0.14872	0.486772
AK134498	-2.786	0.00015	-2.54602	0.000215	-2.84526	5.29e-05
AK083357	0.313	0.15358	0.27677	0.0856906	0.30962	0.162959
AK043890	0.435	0.18836	0.38458	0.188565	0.43315	0.169873
AK053600	0.458	0.05707	0.4622	0.0385675	0.45997	0.065708
AK090347	0.565	0.0999	0.4884	0.134055	0.5726	0.100638
AK084098	-0.748	0.00825	-0.66768	0.0028674	-0.72543	0.0094556
AK034316	-0.406	0.27818	-0.40313	0.249276	-0.4035	0.255848
AK082710	0.404	0.24547	0.40635	0.297714	0.47575	0.209474
AK136803	0.092	0.62186	0.05741	0.622587	0.09148	0.640599
AK017062	0.672	0.02384	0.65862	0.0062258	0.64845	0.0249957
AK041515	0.034	0.86346	0.04638	0.71552	0.04283	0.834415
AK033945	0.108	0.65135	0.09901	0.590579	0.1059	0.65824
AK036976	-0.256	0.28137	-0.17886	0.450449	-0.20535	0.406856
AK131698	-0.223	0.33749	-0.12669	0.664216	-0.1644	0.461129
AK053826	0.397	0.19029	0.26251	0.297685	0.43355	0.154478
AK036767	0.223	0.46002	0.27601	0.402525	0.25992	0.413055
AK148920	-0.83	0.11506	-0.73524	0.128105	-0.84492	0.102244
AK140506	0.627	0.09517	0.58274	0.102066	0.66935	0.0763501
AK042174	-0.761	0.17008	-0.73551	0.160642	-0.71706	0.181434
AK028736	0.966	0.01125	0.87851	0.0110691	0.95029	0.0113931
AK035408	-0.415	0.05496	-0.22404	0.148572	-0.35392	0.101073
AK014864	0.151	0.42419	0.15799	0.204469	0.16049	0.417684
AK135699	-0.29	0.21892	-0.21551	0.252703	-0.26636	0.253021
AK048785	0.608	0.05627	0.55696	0.0581375	0.59658	0.0542434
AK172565	-1.047	0.00963	-0.94376	0.0060017	-1.07198	0.0017598
AK145378	-0.504	0.49212	-0.48159	0.49444	-0.45894	0.519936
AK042923	0.515	0.0556	0.53307	0.0396766	0.52003	0.0542404
AK134280	-0.422	0.31507	-0.38065	0.330711	-0.41418	0.320619
AK089238	-0.126	0.55538	-0.06789	0.594383	0.10208	0.744941
AK016044	0.498	0.0313	0.48358	0.0083617	0.52303	0.0283636
AK079580	0.994	0.02348	1.02309	0.0177094	1.0611	0.0138581
AK157326	0.403	0.10587	0.43017	0.0561043	0.39911	0.103712
AK007057	0	0.99922	0.04159	0.82653	0.0293	0.906306
AK081789	-0.586	0.01134	-0.48455	0.0029232	-0.5654	0.015023
AK134752	0.547	0.05377	0.53527	0.0436921	0.5694	0.0470446
AK142309	0.007	0.98957	-0.33811	0.176107	-0.36079	0.146048
AK048995	-0.257	0.21369	0.02162	0.878225	0.13807	0.536543
AK148784	-1.816	0.00538	-1.64726	0.0062323	-1.83923	0.0036233
AK084354	-0.145	0.55055	-0.08667	0.658913	-0.08777	0.716006
AK147853	0.594	0.03471	0.54519	0.0087866	0.60863	0.0162976
AK141098	0.168	0.51678	0.13695	0.545859	0.17265	0.496514
AK081553	0.26	0.33877	0.53197	0.0427358	0.55381	0.0461627
AK018667	1.007	0.03274	0.96327	0.0368885	1.07913	0.0155556
AK043922	0.236	0.3477	0.23466	0.226058	0.25665	0.318433
AK040300	0.497	0.24195	0.76475	0.0049783	0.78574	0.0111402
AK054041	-0.566	0.17071	-0.50121	0.198086	-0.55781	0.166024
AK080566	0.997	0.00873	0.91427	0.0108168	0.97053	0.0085626
AK006677	0.111	0.59033	0.1062	0.464114	0.12703	0.554514
AK037705	-0.247	0.22272	-0.21014	0.0833979	-0.21712	0.287433
AK078595	-0.827	0.04439	-0.76388	0.0342109	-0.81113	0.0425793
AK083876	-0.381	0.43767	-0.34289	0.4642	-0.40325	0.401807
AK136623	-1.74	2e-05	-1.58858	1.8e-06	-1.74752	1.74e-05
AK131809	0.218	0.7647	0.20486	0.765413	0.25109	0.725578
AK040110	0.174	0.47949	0.21521	0.222832	0.20032	0.413949
AK038186	0.127	0.63964	0.10388	0.682935	0.1485	0.590536
AK051124	0.434	0.36012	0.17093	0.270345	0.21275	0.35104
AK142099	0.283	0.34975	0.36999	0.228496	0.3757	0.230573
AK036785	0.286	0.3982	0.39625	0.320485	0.32539	0.324918
AK045474	-0.453	0.13737	-0.37552	0.178659	-0.44394	0.148059
AK039154	0.379	0.19022	0.34098	0.152663	0.39987	0.166608
AK042855	-0.594	0.04068	-0.50727	0.0605922	-0.57833	0.0412497
AK039370	-0.571	0.03081	-0.4911	0.0381507	-0.48447	0.0618733
AK043097	0.274	0.24205	0.53963	0.0509524	0.57013	0.0586085
AK166504	-1.471	8e-05	-1.26239	0.000183	-1.41301	7.87e-05
AK006306	0.813	0.01504	0.77942	0.0227555	0.87832	0.011074
AK028798	0.529	0.10087	0.47279	0.123389	0.55606	0.0837175
AK081648	-1.413	0.01061	-1.2546	0.0126273	-1.37191	0.0090357
AK156153	0.365	0.11744	0.45005	0.0514864	0.35172	0.128723
AK053012	0.155	0.39405	0.21664	0.0804638	0.28382	0.15563
AK156512	0.499	0.02253	0.4589	0.0048899	0.49076	0.0274456
AK157636	0.188	0.47451	0.19239	0.335098	0.19544	0.44732
AK086417	0.589	0.08855	0.54159	0.06103	0.63865	0.0587925
AK042096	-1.099	0.00116	-1.93183	2.4e-05	-2.15135	1.61e-05
AK039542	0.258	0.39345	0.2388	0.418728	0.27924	0.357126
AK148650	-0.422	0.1311	-0.37131	0.071953	-0.41145	0.141605
AK157598	1.316	0.00057	1.19916	0.0002877	1.31334	0.0004125
AK006276	0.126	0.7192	0.08486	0.776392	0.15266	0.648205
AK053405	0.145	0.62383	0.76252	0.264389	0.885	0.197811
AK156020	-5.107	0	-4.77118	2e-07	-5.12207	0
AK087542	-0.223	0.30392	-0.21649	0.34658	-0.21492	0.326042
AK043217	0.877	0.002	0.8144	0.0006194	0.85951	0.0021219
AK006240	0.434	0.03926	0.52053	0.0028871	0.50628	0.0245046
AK156028	0.172	0.43497	0.20674	0.310982	0.23365	0.324059
AK086003	0.349	0.15886	0.39665	0.0664001	0.42327	0.105756
AK035439	0.058	0.89081	0.06319	0.881345	0.07315	0.861323
AK035297	-0.075	0.8833	-0.0717	0.873953	-0.05829	0.907648
AK035729	-0.9	0.00587	-0.79996	0.0054817	-0.87956	0.0066527
AK017009	0.543	0.03761	0.59142	0.0030999	0.64196	0.018573
AK042421	0.733	0.018	0.74435	0.0140801	0.76689	0.0129042
AK081056	0.755	0.00823	0.49623	0.0901716	0.48492	0.209133
AK076670	0.644	0.00894	0.61312	0.0052922	0.68541	0.0077282
AK135788	0.112	0.54954	0.129	0.225134	0.15976	0.41548
AK039112	-0.021	0.94703	-0.02098	0.932428	-0.00705	0.981283
AK140084	0.093	0.66294	0.08774	0.591309	0.10287	0.632617
AK051303	0.726	0.02433	1.54053	0.0006831	0.75703	0.0197504
AK082378	0.003	0.98743	0.07552	0.667656	0.07941	0.718517
AK157691	0.672	0.05259	0.60199	0.0704368	0.67219	0.0467871
AK084196	-0.929	0.00108	-0.82933	0.0002223	-0.93564	0.001032
AK048816	-0.134	0.58901	-0.09799	0.640711	-0.10449	0.677996
AK132089	0.363	0.3213	0.31082	0.355086	0.37137	0.302212
AK033335	-0.16	0.47666	-0.13709	0.48414	-0.14426	0.525914
AK033814	-0.482	0.05205	-0.38872	0.0764437	-0.4498	0.0744313
AK040659	0.146	0.47646	0.24268	0.259715	0.25739	0.300169
AK017425	0.163	0.46995	0.23901	0.329139	0.17387	0.452094
AK016639	0.187	0.43913	0.14785	0.44931	0.1843	0.446575
AK012018	0.791	0.01039	0.70868	0.0128505	0.81313	0.0094805
AK051526	0.667	0.03879	0.61899	0.0458164	0.66207	0.0348986
AK082197	-1.141	0.07329	-1.07893	0.0758084	-1.01242	0.0771446
AK041220	-0.564	0.03672	-0.49757	0.038924	-0.5559	0.0382545
AK089872	0.01	0.95948	0.00126	0.993229	0.00837	0.968189
AK043100	-0.158	0.65544	-0.16961	0.582048	-0.14174	0.675289
AK028652	0.12	0.53728	0.14031	0.311339	0.12895	0.523912
AK035277	0.547	0.03033	0.55076	0.0117152	0.571	0.0269129
AK142634	-0.068	0.86415	0.03183	0.937341	0.03659	0.929048
AK015326	0.334	0.14141	0.30804	0.0739821	0.35047	0.125146
AK076868	0.273	0.33739	0.27778	0.161369	0.32046	0.286389
AK142133	-0.255	0.41873	-0.21725	0.45522	-0.23312	0.441615
AK007071	0.784	0.01973	0.65006	0.0630832	0.8107	0.015804
AK020136	-0.154	0.43128	-0.13385	0.376555	-0.13511	0.511937
AK150191	-1.391	0.00223	-1.2594	0.0036791	-1.3513	0.0017517
AK137027	0.153	0.42173	0.1938	0.123273	0.1804	0.36598
AK048057	-0.018	0.92131	-0.0517	0.647554	-0.00306	0.98736
AK052564	-0.342	0.12405	-0.28753	0.0643968	-0.32241	0.15087
AK045833	0.083	0.66307	0.07243	0.578211	0.08363	0.672018
AK040428	0.36	0.11838	0.22751	0.471741	0.04166	0.926356
AK085467	0.565	0.12231	-1.03907	0.0001099	-0.82316	0.0082346
AK042632	1.038	0.01594	0.87435	0.0531388	0.79361	0.0164791
AK040793	0.518	0.28954	0.46283	0.349745	0.51352	0.261517
AK018109	0.408	0.18983	0.3945	0.23196	0.4399	0.167164
AK047950	0.536	0.02242	0.55023	0.0243725	0.56938	0.0194392
AK089409	0.647	0.0603	0.55739	0.0549036	0.65363	0.0548954
AK003944	0.628	0.04596	0.63132	0.0208588	0.68309	0.0282356
AK140025	-0.122	0.67363	-0.0584	0.814215	-0.09475	0.742326
AK017013	0.059	0.80539	0.03756	0.847199	0.05154	0.827569
AK015424	-1.188	0.00639	-1.08042	0.0072127	-1.20875	0.0047682
AK037629	0.09	0.77915	0.04253	0.860789	0.10832	0.734168
AK044352	0.577	0.01282	0.40314	0.0078301	0.45687	0.0425747
AK138239	0.693	0.03042	0.82681	0.179672	0.69533	0.0250197
AK042535	0.317	0.14378	0.33175	0.028804	0.32684	0.136155
AK033989	0.239	0.30363	0.2035	0.292984	0.25571	0.277795
AK154280	-0.801	0.00563	-0.49962	0.0025684	-0.3425	0.107499
AK051486	-0.547	0.14579	-1.0591	0.032735	-0.52132	0.149065
AK040236	-0.526	0.21982	-0.47296	0.243542	-0.5206	0.212319
AK044606	0.128	0.61451	0.14226	0.568012	0.13901	0.585259
AK171424	-1.748	0.0007	-0.44604	0.143035	-0.49319	0.104841
AK053231	0.575	0.01346	0.5558	0.0010619	0.59649	0.0118429
AK045452	0.745	0.01101	0.71566	0.0102408	0.73645	0.0101825
AK042593	0.76	0.00899	0.77018	0.0021774	0.82276	0.0060039
AK050410	0.884	0.01074	0.8403	0.0160701	0.93599	0.008213
AK143127	-1.086	0.01908	-0.97093	0.0292954	-1.07307	0.0165839
AK085589	-0.559	0.02369	-0.22052	0.160058	-0.57577	0.021883
AK081974	-0.626	0.07989	-0.54751	0.119728	-0.11224	0.732418
AK156189	0.306	0.20874	0.1816	0.337815	0.23327	0.316602
AK035120	0.162	0.48737	0.12073	0.507789	0.19442	0.41411
AK140846	0.281	0.23517	0.02832	0.891487	0.27801	0.237399
AK014583	0.411	0.31868	-0.0458	0.847466	-0.01466	0.955652
AK079955	0.055	0.85509	0.08552	0.75337	0.1109	0.708631
AK133076	0.034	0.85298	-0.1121	0.405896	-0.0184	0.924456
AK143291	0.657	0.02038	0.56914	0.0244479	0.64324	0.0214623
AK018390	-0.694	0.22434	-0.62354	0.262315	-0.71716	0.191754
AK035287	-0.062	0.82214	-0.08014	0.717509	-0.0496	0.850947
AK037334	-0.21	0.31157	-0.20559	0.179249	-0.25901	0.244549
AK034494	-0.308	0.14493	-0.2316	0.146709	-0.24383	0.24218
AK043533	0.112	0.82672	0.04977	0.922287	0.12612	0.798072
AK016118	-0.02	0.94164	0.00045	0.998484	0.00899	0.974311
AK142482	-0.015	0.93927	-0.26663	0.181489	-0.01021	0.959231
AK046999	0.525	0.03777	0.55165	0.0201504	0.55706	0.0311752
AK018530	-0.141	0.48742	-0.12381	0.410616	-0.13864	0.511512
AK079007	0.688	0.01641	0.61582	0.0089213	0.71947	0.0128411
AK007196	-0.004	0.9894	0.04378	0.890269	0.03857	0.90359
AK143754	0.285	0.15584	0.28107	0.0431606	0.30509	0.143716
AK134413	-0.015	0.94038	0.00175	0.990322	0.00739	0.971727
AK021233	-1.085	0.01059	-0.67118	0.0341019	-1.09242	0.0094171
AK086844	0.154	0.57074	0.15482	0.481785	0.17097	0.542817
AK090196	0.502	0.03932	0.46253	0.0110534	0.49135	0.0416273
AK086112	-0.175	0.44074	-0.14542	0.438053	-0.27198	0.3951
AK149394	-0.731	0.00426	-0.57873	0.0025274	-0.60819	0.0144646
AK054165	-0.416	0.16617	-0.35062	0.22938	-0.39145	0.184844
AK033769	0.836	0.00803	0.78679	0.0026465	0.90041	0.0066174
AK079807	-1.444	0.00517	-1.30193	0.0044879	-1.43578	0.0049514
AK038167	0.416	0.1477	0.39098	0.14776	0.40068	0.147696
AK016969	-0.717	0.00833	-0.54858	0.0119715	-0.71562	0.0084152
AK134688	-1.049	0.00289	-0.92115	0.0026383	-1.03834	0.0025372
AK139128	0.4	0.38485	0.35987	0.43607	0.42018	0.345392
AK041693	0.213	0.29956	0.17367	0.283756	0.20418	0.331801
AK047876	-0.8	0.0624	-1.36558	0.0005999	-0.79104	0.0533287
AK157372	-0.771	0.02829	-0.66283	0.0302154	-0.74089	0.0304239
AK090142	0.421	0.20375	0.40729	0.200303	0.43699	0.18981
AK136971	-0.344	0.1337	-0.36878	0.0670017	-0.33115	0.148988
AK043368	0.268	0.39611	0.25301	0.425401	0.27897	0.375236
AK084232	0.293	0.37989	0.26486	0.420392	0.29842	0.368985
AK040074	-0.156	0.49728	-0.06141	0.812289	-0.06101	0.824934
AK077143	0.577	0.05229	0.54219	0.0323061	0.5526	0.0522331
AK037136	-0.295	0.41478	-0.23631	0.505408	-0.25491	0.468866
AK080369	-0.609	0.08052	-0.57151	0.0981512	-0.61244	0.0746494
AK046068	-0.398	0.05616	-2.35425	1.43e-05	-2.70488	2.4e-06
AK090212	0.337	0.19583	0.44706	0.036998	0.55312	0.0618015
AK083615	-0.167	0.60091	0.19303	0.467915	-0.14469	0.646172
AK135929	0.456	0.20496	0.39366	0.190377	0.46648	0.184303
AK037423	0.7	0.28951	0.67796	0.321034	0.74927	0.251656
AK045843	-0.351	0.15521	-0.35485	0.440035	-0.38891	0.44787
AK036854	0.376	0.1187	0.35424	0.0791516	0.37945	0.11561
AK007210	4.929	0	4.84479	1e-07	5.34031	0
AK020570	0.209	0.40199	0.15969	0.433758	0.23947	0.339739
AK137540	-0.042	0.84441	-0.02673	0.848839	-0.01808	0.933756
AK037825	-0.967	0.00495	-0.86622	0.006007	-0.96899	0.0052545
AK047232	-0.188	0.56341	0.0876	0.593956	-0.16323	0.60714
AK141822	0.321	0.12381	0.43298	0.0314511	0.41483	0.0722679
AK085522	0.045	0.81502	0.09885	0.640104	-0.00712	0.971377
AK136133	0.428	0.07098	0.25155	0.184755	0.26429	0.254669
AK162275	-0.86	0.1458	-1.25613	0.0031486	-1.29594	0.0093133
AK040563	-0.402	0.15986	-0.37014	0.108314	-0.42265	0.144283
AK138061	-0.071	0.84155	-0.04378	0.887606	-0.05667	0.872796
AK138675	-0.208	0.32081	-0.37309	0.127641	-0.33291	0.219618
AK158619	-0.073	0.78083	1.41334	0.0009217	1.58424	0.000238
AK080647	-0.443	0.23099	-0.43081	0.196191	-0.45732	0.211008
AK053084	0.739	0.01224	0.98003	0.0014939	1.10211	0.0019839
AK042265	0.369	0.13369	0.233	0.114758	0.28147	0.228989
AK137782	0.84	0.03645	0.46083	0.296542	0.85309	0.0304921
AK018204	0.643	0.01335	0.59556	0.0071905	0.66546	0.011257
AK140939	0.072	0.8385	0.04449	0.884788	0.08503	0.800507
AK037971	0.177	0.62353	0.10846	0.708946	0.12836	0.676974
AK156394	-0.49	0.03381	0.68516	0.0071656	0.77413	0.0073205
AK035616	0.269	0.28693	0.24577	0.295941	0.29108	0.26079
AK040320	0.575	0.01756	0.5239	0.0079665	0.5785	0.0178982
AK081699	0.747	0.07033	0.70543	0.0755117	0.75683	0.0600869
AK016381	0.018	0.92248	0.01422	0.903819	0.03824	0.842081
AK157180	0.806	0.00834	0.74437	0.0214289	0.83585	0.006079
AK080315	0.236	0.36026	0.18847	0.380134	0.22932	0.371847
AK017335	0.539	0.05241	0.41611	0.0588219	0.56795	0.0449316
AK089387	0.458	0.39124	0.42966	0.416864	0.47072	0.352843
AK047569	-0.743	0.03225	-0.60891	0.0479434	-0.7081	0.0389241
AK140673	0.312	0.32435	0.3473	0.189539	0.33062	0.281067
AK006652	0.054	0.81645	0.06192	0.767315	0.07771	0.743578
AK006725	0.251	0.31015	0.26053	0.235525	0.25912	0.288277
AK020407	0.767	0.03209	0.82249	0.0218342	0.92251	0.0122136
AK036142	0.158	0.45563	0.1561	0.327683	0.15354	0.471412
AK158417	0.144	0.44116	0.15794	0.209196	0.14869	0.447201
AK134265	0.62	0.02734	0.64254	0.0285085	0.70239	0.0183157
AK005835	0.629	0.01638	0.60873	0.0108681	0.67991	0.0145851
AK054191	-0.636	0.22787	-0.62551	0.234017	-0.64415	0.21841
AK082742	0.431	0.06545	0.34994	0.0715459	0.45127	0.054361
AK034766	0.374	0.14039	0.40144	0.129014	0.39259	0.144101
AK043714	-0.658	0.15065	-0.60385	0.147121	-0.61958	0.163866
AK035413	-1.314	0.00024	-0.36312	0.364689	-1.30127	0.0002262
AK135412	-0.412	0.15801	-0.96295	0.0346439	-0.37412	0.182407
AK049728	0.054	0.84728	0.05675	0.815153	0.08404	0.7678
AK037396	-0.563	0.01559	-0.50412	0.009349	-0.5377	0.0206666
AK156672	0.677	0.03898	0.65317	0.0306146	0.71015	0.0299092
AK045584	-1.422	0.02006	-1.25143	0.0358184	-1.42871	0.015678
AK012530	-1.52	5e-05	-1.26735	7.8e-06	-1.21508	0.0001675
AK035611	-0.043	0.87645	-0.01315	0.959416	-0.01116	0.968729
AK040450	0.11	0.82608	0.08613	0.857147	0.12635	0.792423
AK085303	-1.121	0.01105	-1.01859	0.0172531	-1.11827	0.0083674
AK166289	0.564	0.01374	0.44297	0.0148161	0.69711	0.0076966
AK157512	-0.426	0.0991	-0.41325	0.0454104	-0.41592	0.109428
AK083203	-0.951	0.00111	-0.78505	0.0017914	-0.86514	0.0019795
AK141313	-1.199	0.00512	-1.06323	0.0045273	-1.19343	0.0042699
AK035726	-0.174	0.55521	-0.14011	0.621988	-0.15008	0.617102
AK040240	0.041	0.9203	0.06964	0.861544	0.08989	0.829115
AK145207	0.856	0.02143	1.22662	0.0304423	0.84853	0.0181566
AK041929	0.256	0.61297	0.24034	0.605838	0.27825	0.581777
AK087326	-0.173	0.63125	-0.1713	0.576425	-0.14569	0.686622
AK135172	0.352	0.26929	0.30989	0.274279	0.35747	0.247936
AK041270	-0.218	0.47001	-0.14018	0.563936	-0.14124	0.631536
AK015140	-3.754	0	-3.4777	9e-07	-3.66935	2e-07
AK081940	-1.325	0.02732	-1.22494	0.0269347	-1.33132	0.020977
AK006981	1.038	0.00182	1.01146	0.0023759	1.03506	0.0021501
AK035023	0.517	0.0538	0.47776	0.0425093	0.5086	0.0544022
AK045069	0.106	0.78943	0.08543	0.823143	0.11799	0.760065
AK136681	0.751	0.099	0.67439	0.122989	0.76603	0.0855206
AK172081	-1.663	6e-05	-0.76385	0.0052881	-1.29979	0.0006054
AK034908	0.386	0.06651	0.30285	0.0741846	0.37751	0.0807651
AK045390	0.081	0.82879	0.12977	0.661064	0.15442	0.670027
AK135116	0.346	0.20452	0.34718	0.18179	0.3749	0.184275
AK132408	0.504	0.07058	0.55653	0.0479527	0.54457	0.0635167
AK006870	0.3	0.36563	0.27684	0.400709	0.30134	0.38537
AK132446	-0.218	0.33316	-0.21654	0.260229	-0.186	0.416239
AK139755	0.399	0.11619	0.35554	0.0931452	0.37767	0.130279
AK158942	0.413	0.06442	0.0522	0.705709	0.0475	0.811622
AK085345	-0.583	0.02613	-0.45846	0.0112657	-0.58592	0.0273121
AK040999	-0.188	0.38805	-0.15296	0.483676	0.37661	0.492287
AK086406	1.257	0.00212	1.12747	0.0024002	1.24067	0.0018595
AK087304	0.036	0.91152	0.04458	0.882305	0.03793	0.906069
AK087043	-0.244	0.626	-0.26046	0.596063	-0.2317	0.619425
AK034604	-0.064	0.72904	-0.01844	0.869267	-0.05871	0.760555
AK080893	0.255	0.38819	0.25393	0.320804	0.27141	0.365956
AK143094	0.858	0.05815	0.77373	0.0696175	0.8432	0.0532316
AK081670	-0.585	0.07196	-0.49758	0.101436	-0.56502	0.0769251
AK077322	-0.981	0.00905	-0.90225	0.0090323	-0.98963	0.0080139
AK090149	-0.232	0.42713	-0.37511	0.176085	-0.17895	0.519669
AK078373	-0.162	0.52952	-0.15227	0.514819	-0.1483	0.558051
AK161162	0.341	0.39681	0.28507	0.341667	0.23219	0.444881
AK040181	0.305	0.23555	0.36111	0.0926512	0.33277	0.186093
AK134149	0.65	0.03285	0.6098	0.0243227	0.68145	0.0274491
AK137098	-0.343	0.35991	-0.21822	0.525806	-0.20507	0.622053
AK015152	1.02	0.0051	0.75262	0.0063967	1.09594	0.0027305
AK077944	0.228	0.41872	0.21884	0.369217	0.23838	0.390807
AK076329	0.829	0.02215	0.77551	0.026272	0.83258	0.0189517
AK047163	0.004	0.98492	0.44227	0.223061	-0.45287	0.0896867
AK043291	0.27	0.37214	0.25196	0.307157	0.28814	0.321361
AK080399	0.303	0.14914	0.35035	0.0492837	0.41666	0.0672756
AK050779	-0.354	0.40268	-0.61804	0.132555	-0.33393	0.405921
AK087502	0.139	0.45403	-0.26336	0.517288	-0.29142	0.511595
AK162654	-0.131	0.67919	-0.78015	0.0995663	-0.08159	0.790522
AK084484	-0.017	0.96074	-0.0267	0.936209	0.01232	0.970756
AK149083	1.108	0.00785	0.99333	0.0047287	1.08133	0.0073232
AK143141	0.154	0.43058	0.12086	0.370592	0.17869	0.389005
AK136281	0.404	0.17004	0.41107	0.170492	0.4578	0.144433
AK035573	0.085	0.6805	0.15728	0.379539	0.18702	0.41876
AK035839	-0.24	0.44514	-0.2361	0.354715	-0.22005	0.470468
AK077908	-1.656	0.00015	-1.21712	0.0004123	-1.42238	0.0005453
AK133343	0.038	0.84243	-0.19677	0.209305	0.07567	0.709243
AK045928	0.169	0.39535	0.14232	0.320917	0.16981	0.409966
AK157108	0.158	0.49163	0.11759	0.524724	0.14456	0.528485
AK038311	0.222	0.27646	0.21494	0.22789	0.25379	0.232077
AK141795	-1.516	0.02103	-1.42539	0.0222536	-1.50845	0.0169303
AK049022	-1.044	0.00305	-0.86281	0.0081371	-1.04235	0.0024358
AK077405	-0.264	0.23682	-0.20006	0.178765	-0.24204	0.284571
AK079791	0.056	0.76253	0.05678	0.628116	0.06048	0.756347
AK007005	0.462	0.1273	0.45871	0.124131	0.48102	0.125929
AK144319	0.31	0.24971	0.33063	0.15383	0.32832	0.228844
AK143417	0.042	0.90004	0.28049	0.285548	0.29818	0.310193
AK043852	0.104	0.61132	0.07475	0.612752	0.11394	0.586038
AK045103	0.276	0.31122	0.25491	0.312745	0.27764	0.30093
AK037729	-0.263	0.69331	-0.25821	0.681663	-0.26006	0.693298
AK028567	0.643	0.02441	0.37342	0.110482	0.67826	0.021398
AK041616	-0.383	0.08568	-0.2921	0.0867839	-0.36466	0.105964
AK086593	-0.27	0.5379	-0.29668	0.556399	0.10025	0.779767
AK157110	-0.115	0.72517	-0.14944	0.616967	-0.09995	0.753496
AK086071	0.74	0.07091	0.57776	0.196338	0.7654	0.0622697
AK021148	0.284	0.29977	0.29325	0.230277	0.29174	0.283325
AK052166	0.634	0.02076	0.15567	0.272942	0.1844	0.388652
AK052214	-0.085	0.84227	-0.05509	0.882889	-0.06212	0.884267
AK140977	-0.493	0.04533	-0.48378	0.0249532	-0.46483	0.0568041
AK132044	0.063	0.8376	0.07862	0.7345	0.09921	0.745549
AK019674	0.184	0.35612	0.21754	0.0884668	0.19454	0.340229
AK051546	-1.044	0.00219	-0.95404	0.0028048	-1.06804	0.0018809
AK051618	-0.221	0.30963	-0.1934	0.262343	-0.19193	0.390581
AK031194	-1.049	0.04578	-0.97719	0.0590394	-1.0231	0.0381828
AK045268	-0.467	0.1809	-0.41649	0.294621	-0.4502	0.194122
AK037406	-1.783	0.00013	-1.59702	0.000283	-1.74552	0.0001027
AK041774	0.239	0.23153	0.26774	0.0826986	0.22833	0.265738
AK040879	-0.133	0.49066	-0.11244	0.37045	-0.12476	0.534553
AK082043	0.006	0.9903	0.02273	0.961679	-0.00216	0.99644
AK085917	0.495	0.02818	0.64349	0.0170707	0.68691	0.0233989
AK041452	-0.299	0.3028	-0.30711	0.195524	-0.28438	0.318788
AK018556	0.184	0.52795	0.16896	0.530521	0.18562	0.511132
AK044159	0.547	0.09878	0.48033	0.107276	0.57506	0.0818548
AK084318	0.049	0.78749	0.15626	0.483984	0.15789	0.528083
AK166186	0.608	0.18216	0.57217	0.215735	0.52177	0.247099
AK019587	0.184	0.38198	0.39047	0.0214944	0.43472	0.0632312
AK081624	-1.354	0.00266	-1.2175	0.0046463	-1.32271	0.0020968
AK090186	0.166	0.45846	0.14035	0.418691	0.16784	0.448754
AK037299	0.611	0.03193	0.61286	0.0195261	0.66835	0.0206813
AK140657	-1.024	0.01205	-0.93399	0.009201	-1.01177	0.0107586
AK084323	0.647	0.00729	0.60712	0.0016072	0.6514	0.0084455
AK085134	0.664	0.02112	0.61934	0.0266621	0.79109	0.010425
AK087356	0.191	0.41743	0.20349	0.338657	0.17368	0.463313
AK156105	0.65	0.04961	0.68138	0.0375397	0.68209	0.0357051
AK005627	0.294	0.32065	0.10582	0.805543	0.07444	0.860776
AK149947	0.701	0.02286	0.70059	0.0154802	0.69016	0.0215575
AK077891	-0.277	0.34158	-0.16381	0.517585	-0.13952	0.698471
AK082416	0.745	0.03705	0.72158	0.0192653	0.78491	0.0289136
AK019831	1.368	0.00777	1.20765	0.0083547	1.34683	0.0064456
AK030255	-0.181	0.52547	-0.13549	0.582368	-0.16044	0.578615
AK040416	-0.109	0.82982	-0.0981	0.845832	-0.07941	0.872713
AK038264	-0.696	0.01762	-0.69656	0.0042073	-0.62538	0.0219441
AK158332	-1.285	0.00082	-1.16409	0.0006876	-1.26188	0.0007175
AK049068	0.504	0.03472	0.48287	0.0249626	0.59558	0.0159458
AK082297	0.498	0.03036	0.36117	0.0344257	0.39373	0.102872
AK020279	0.29	0.24021	0.27267	0.168624	0.28468	0.241554
AK015965	-0.344	0.17966	-0.29403	0.192056	-0.3191	0.216049
AK030540	-0.214	0.64704	-0.16849	0.700548	-0.22002	0.627155
AK049701	0.11	0.7492	0.12747	0.70502	0.09713	0.776759
AK016878	0.211	0.59393	0.18535	0.58371	0.22977	0.542551
AK082735	1.11	0.00562	1.04603	0.0035268	1.17989	0.0030346
AK008905	-0.106	0.82988	-0.09105	0.852236	-0.12808	0.792716
AK140874	-0.424	0.22533	-0.34195	0.287668	-0.57343	0.118918
AK016241	0.831	0.08782	0.77648	0.110178	0.87247	0.071792
AK080613	0.403	0.10685	0.37424	0.0668786	0.39148	0.115441
AK139973	-3.413	0	-3.06189	1e-07	-3.4532	1e-07
AK142839	-0.758	0.02494	-0.69095	0.0211796	-0.74987	0.0242643
AK047977	0.049	0.83935	0.05812	0.788228	0.07533	0.759433
AK145653	0.011	0.95729	-0.29132	0.145537	-0.28617	0.245721
AK048473	-0.432	0.22702	-0.29603	0.48338	-0.41175	0.249865
AK140396	0.043	0.83248	0.04584	0.7481	0.0367	0.858841
AK048171	0.095	0.67347	0.09699	0.612742	0.09428	0.67462
AK017025	0.315	0.15196	0.20523	0.199057	0.35041	0.18257
AK148875	0.132	0.56787	-0.01362	0.924604	-0.03717	0.859121
AK015574	0.411	0.13274	-0.05611	0.906977	-0.0403	0.931522
AK035467	0.369	0.08942	0.41667	0.0433872	0.39257	0.0900495
AK032546	-0.154	0.45784	0.14035	0.467823	-0.12336	0.563984
AK090187	-4.741	0	-4.71296	3e-06	-4.18203	0
AK086877	-0.717	0.01234	-0.62225	0.0168627	-0.66516	0.01735
AK143456	-1.058	0.09249	-0.93757	0.11608	-1.07401	0.076708
AK037431	-0.051	0.82765	-0.00387	0.983192	0.00228	0.992264
AK086698	0.022	0.90536	1.59838	0.0061138	1.83922	0.001899
AK043945	0.438	0.07618	0.31987	0.207465	0.43727	0.126317
AK155068	0.202	0.35091	0.14347	0.359054	0.23239	0.301287
AK018946	0.152	0.4276	0.13599	0.283298	0.16335	0.41238
AK085889	1.094	0.00036	6.53096	0	6.78746	0
AK018224	-0.458	0.20984	-0.40397	0.2038	-0.44414	0.227211
AK142863	-0.932	0.00335	-0.86205	0.0011278	-0.91798	0.0031147
AK040647	0.576	0.01533	0.72803	0.000584	0.82493	0.0026631
AK139678	0.448	0.09709	0.41181	0.0856816	0.43482	0.099469
AK019832	0.434	0.09858	0.47933	0.0602358	0.50847	0.0612774
AK158010	0.065	0.78861	-0.5829	0.28928	-0.62492	0.263408
AK048060	0.752	0.00386	0.67673	0.0007876	0.78437	0.0033827
AK036341	-0.278	0.48105	-0.27383	0.492299	-0.41096	0.297505
AK040898	0.162	0.56226	0.19957	0.42402	0.21317	0.450782
AK014321	0.017	0.92695	0.05823	0.591746	0.02142	0.912645
AK034896	-0.587	0.11594	-0.48681	0.166168	-0.55865	0.123543
AK137898	0.533	0.0802	0.64675	0.0515048	0.67336	0.0452213
AK035866	0.027	0.92124	0.0493	0.848903	0.07549	0.787762
AK040202	0.598	0.07227	0.60852	0.068117	0.66013	0.0424128
AK033398	-0.719	0.14444	-0.63937	0.182337	-0.7043	0.152575
AK083775	0.622	0.11173	0.57965	0.0901511	0.61391	0.100754
AK133925	0.232	0.3741	0.70623	0.0056034	0.8096	0.0077097
AK139206	0.572	0.05342	0.59862	0.0451149	0.5723	0.0451192
AK045879	-0.364	0.32691	-0.36117	0.26377	-0.32894	0.364317
AK036873	-0.028	0.92414	-0.0531	0.861461	-0.05206	0.866564
AK138581	0.299	0.24001	0.26569	0.123504	0.32328	0.208791
AK053436	0.165	0.46628	0.21696	0.272507	0.18642	0.428682
AK037441	1.23	0.00302	1.07064	0.0041923	1.2418	0.0021994
AK018137	-0.536	0.04493	-0.46929	0.0189598	-0.49378	0.0630531
AK020886	0.391	0.2048	0.4833	0.14795	0.39102	0.132018
AK037830	0.401	0.06541	0.33576	0.0609359	0.45018	0.0509312
AK155223	-0.002	0.99174	-0.02473	0.862559	0.0009	0.996791
AK086399	-0.106	0.64219	-0.05806	0.782517	-0.07876	0.740783
AK040880	-1.498	0.01556	-1.33896	0.0215028	-1.46152	0.0127992
AK042606	0.498	0.02996	0.2906	0.225967	0.44372	0.0740843
AK157567	-0.345	0.23272	-0.45857	0.176072	-0.32144	0.253006
AK082437	0.501	0.0867	0.45214	0.0707943	0.49544	0.0789518
AK158981	0.311	0.17069	0.26737	0.10843	0.32352	0.160729
AK084202	-1.63	0.00017	-1.47803	6.22e-05	-1.58565	0.0001948
AK015044	0.443	0.21981	0.9745	0.0346019	1.12624	0.0124747
AK138748	0.639	0.08246	0.59721	0.0862079	0.6657	0.0719363
AK046980	0.704	0.03056	0.69499	0.0281005	0.77509	0.0219693
AK040823	0.433	0.09245	0.35912	0.0369754	0.41924	0.0962122
AK046556	0.307	0.44338	0.2663	0.438423	0.35507	0.36945
AK141461	-0.254	0.31771	-0.20946	0.328837	-0.21647	0.392308
AK030579	-2.13	0.00012	-1.92594	0.0004719	-2.16005	9.28e-05
AK158683	0.184	0.37002	0.18273	0.206605	0.22286	0.300047
AK085633	-2.168	1e-05	-2.22472	1e-06	-2.16171	4.8e-06
AK046193	-0.796	0.01276	-0.69735	0.0079231	-0.7751	0.0123098
AK035012	-0.751	0.07365	-0.66258	0.0271017	-0.76161	0.0694678
AK020220	-0.198	0.54984	-0.19389	0.506742	-0.16569	0.604959
AK142154	0.286	0.30168	0.26445	0.268208	0.29861	0.278377
AK048245	0.446	0.0798	0.21513	0.252444	0.42832	0.090407
AK085907	-0.396	0.10495	-0.35755	0.0992629	-0.37827	0.117778
AK079351	-0.057	0.80595	0.14076	0.568108	-0.00268	0.991118
AK052519	-0.252	0.40441	-0.23043	0.151021	-0.24775	0.412589
AK039839	0.402	0.06892	0.49152	0.0136156	0.4999	0.0364165
AK079021	0.238	0.38503	0.24354	0.283235	0.24058	0.360531
AK019586	0.7	0.11062	0.63709	0.11068	0.70227	0.0901683
AK019620	0.428	0.08707	0.36529	0.0630092	0.42384	0.0893736
AK079041	-0.075	0.6838	0.00381	0.972612	0.01897	0.921099
AK141635	-0.182	0.39926	-0.09908	0.548959	-0.09777	0.652463
AK043511	-0.237	0.50467	-0.19872	0.530997	-0.20841	0.556921
AK158050	0.72	0.0198	0.81429	0.010729	0.79334	0.0155256
AK078387	0.605	0.06112	0.54424	0.0564688	0.52151	0.156982
AK032577	0.223	0.24847	0.17239	0.187859	0.22604	0.262604
AK047297	-0.232	0.25579	-0.7688	0.000571	-0.81801	0.0023602
AK157751	-0.031	0.93244	0.48997	0.154025	0.56975	0.141107
AK038100	-0.549	0.1191	-0.51381	0.090768	-0.31139	0.471147
AK031024	0.239	0.30525	0.26705	0.120156	0.27121	0.250544
AK015565	0.492	0.04134	0.44815	0.0223221	0.49622	0.040393
AK078732	0.018	0.92504	0.01378	0.91548	0.02376	0.905664
AK015032	0.327	0.12642	0.32915	0.0390817	0.34753	0.112439
AK020532	1.279	0.02708	1.12861	0.0322928	1.29737	0.0199002
AK142123	0.353	0.13063	0.58058	0.0132801	0.34304	0.137741
AK053244	0.536	0.03476	0.49513	0.0576796	0.51114	0.0409169
AK052163	-0.116	0.69082	-0.07207	0.805897	-0.10178	0.73127
AK143390	-1.316	0.00011	-1.31272	1.06e-05	-1.28665	0.0001258
AK041319	-0.716	0.01917	-0.72121	0.0203606	-0.6964	0.0190037
AK038121	0.037	0.85798	0.08649	0.557354	0.10185	0.636268
AK080499	-0.347	0.31879	-0.25043	0.383882	-0.31196	0.358511
AK139977	0.101	0.63446	0.22581	0.184429	0.23422	0.280931
AK134802	0.273	0.47485	0.2236	0.528846	0.27786	0.444729
AK143154	0.285	0.33898	0.22567	0.343766	0.29862	0.317213
AK148806	0.09	0.61156	-0.04105	0.728265	0.0965	0.607768
AK039165	-0.551	0.18689	-0.30171	0.239748	-0.28605	0.295408
AK042442	-0.477	0.07032	-0.41173	0.0336953	-0.80157	0.0215466
AK084103	-0.665	0.10171	-0.53884	0.13068	-0.6019	0.137434
AK149072	0.885	0.00252	0.79898	0.0014351	0.90398	0.0022216
AK085162	-0.093	0.70292	-0.11841	0.783175	-0.14767	0.734247
AK035450	0.611	0.01802	0.60095	0.0054542	0.65755	0.0133814
AK037734	-0.908	0.03007	-0.82738	0.0192434	-0.8997	0.0297309
AK076247	0.173	0.39569	0.20307	0.112527	0.19725	0.345036
AK133422	0.381	0.16927	0.35348	0.180491	0.40012	0.159976
AK029050	-0.34	0.25278	-0.33464	0.153792	-0.3052	0.292839
AK050746	-0.391	0.32492	-0.36118	0.299532	-0.3673	0.3278
AK139153	0.441	0.2066	0.40356	0.230566	0.4227	0.208384
AK038151	0.393	0.17342	0.33606	0.128011	0.3924	0.163602
AK142747	0.764	0.0115	0.68587	0.0050586	0.78036	0.0099115
AK052504	-0.161	0.44203	0.07639	0.54305	0.13731	0.510311
AK086961	1.648	0.00028	1.78114	0.0001854	1.67348	0.000127
AK037438	-0.039	0.85429	0.06699	0.75189	0.00709	0.974954
AK050744	-1.196	0.03875	-1.07541	0.0504452	-1.21896	0.0290186
AK136408	0.311	0.19701	0.13428	0.482055	0.309	0.201508
AK090054	0.108	0.56818	0.10656	0.354613	0.12537	0.519887
AK132110	0.092	0.76516	0.41773	0.19516	0.52983	0.109797
AK049102	0.682	0.06309	0.20728	0.538361	0.20793	0.525971
AK136218	0.063	0.73689	0.00527	0.968484	0.13519	0.494607
AK040266	0.041	0.88011	0.04842	0.827383	0.05972	0.821311
AK053984	0.229	0.56647	0.42598	0.204565	0.45315	0.206298
AK037381	-0.354	0.1665	-0.35097	0.0955999	-0.33293	0.180342
AK043563	0.382	0.08025	0.38957	0.0161322	0.3783	0.0850408
AK086101	0.78	0.0107	0.81665	0.0009387	0.78133	0.0117499
AK143574	-0.07	0.74538	-0.07772	0.592726	-0.06415	0.769804
AK035857	-0.183	0.42434	-0.1952	0.26134	-0.17252	0.445483
AK043176	-0.509	0.07057	-0.47288	0.0405804	-0.50147	0.0728062
AK137855	0.175	0.42566	0.07803	0.53512	0.20808	0.366621
AK042780	0.487	0.03848	0.3429	0.204347	0.47171	0.0447767
AK134863	-0.638	0.00854	-1.00278	0.0022861	-0.59578	0.0145192
AK037602	0.698	0.12646	0.65345	0.149183	0.68396	0.109472
AK048525	0.043	0.93227	0.04564	0.928693	0.0645	0.896842
AK084258	-1.76	0.00157	-1.50055	0.0070721	-1.73319	0.0010615
AK016250	0.651	0.10238	0.8413	0.0932569	0.88627	0.0773165
AK040178	0.356	0.23362	0.61602	0.0042344	0.6417	0.0104809
AK041433	0.799	0.07405	0.76771	0.0569128	0.83728	0.0535793
AK035765	0.077	0.74253	0.07004	0.720598	0.08208	0.726412
AK033458	0.029	0.88149	-0.42807	0.0251331	-0.10033	0.599707
AK076537	0.187	0.38106	0.35248	0.0820107	0.34808	0.13092
AK155337	0.298	0.15515	0.32201	0.0764183	0.3362	0.134229
AK046626	-0.13	0.49903	-0.01163	0.938565	0.01799	0.933966
AK020553	-0.741	0.01439	-0.67363	0.0093472	-0.63104	0.0311449
AK080253	-0.103	0.8669	-0.11975	0.840351	-0.08264	0.888651
AK086171	-0.2	0.35	-0.1942	0.188219	-0.19048	0.378155
AK047065	0.838	0.00378	0.8134	0.0024985	0.87767	0.0031723
AK144104	0.513	0.13092	0.53389	0.120866	0.54465	0.109779
AK040036	-1.215	0.0013	-1.087	0.0026175	-1.20732	0.0009887
AK157697	0.545	0.19148	0.588	0.0051202	0.6343	0.0168949
AK133319	0.416	0.13917	0.41977	0.117005	0.41621	0.135825
AK020584	-0.236	0.47962	-0.21784	0.44914	-0.22713	0.494909
AK144409	1.251	0.00664	1.14573	0.0118217	1.29243	0.0045239
AK049538	0.337	0.56921	0.30475	0.603775	0.37086	0.518461
AK078982	0.032	0.94143	0.01096	0.979669	0.03961	0.926744
AK043565	-1.367	0.00039	-0.46295	0.015221	-0.49147	0.0369733
AK018434	0.757	0.0256	0.68855	0.02657	0.73213	0.0242934
AK043614	-0.065	0.80523	-0.12445	0.646805	-0.06501	0.802499
AK156107	0.232	0.30987	0.23167	0.230282	0.24672	0.290666
AK142873	-1.038	0.01015	-1.28739	0.0056544	-1.85815	0.0002368
AK020082	1.13	0.00766	0.63052	0.171194	0.63412	0.162511
AK047767	-0.108	0.69009	-0.06894	0.769502	-0.10672	0.689726
AK048917	0.358	0.14362	0.35595	0.0420428	0.39664	0.110518
AK141982	0.013	0.96464	0.08251	0.765872	0.0255	0.929329
AK090227	0.371	0.35731	0.29636	0.384875	0.4128	0.258071
AK045013	-0.354	0.29686	-0.35264	0.262595	-0.32962	0.3139
AK084739	0.477	0.3562	0.40751	0.410716	0.48781	0.317153
AK158235	0.369	0.10068	0.37851	0.018193	0.42743	0.0642208
AK148130	0.324	0.11892	0.1745	0.244982	0.13988	0.495155
AK051781	0.692	0.16601	0.60177	0.181718	0.69791	0.146688
AK080604	0.369	0.29868	0.32831	0.310522	0.40678	0.260467
AK039342	0.296	0.29996	0.47791	0.0852068	0.2925	0.294051
AK087917	-0.14	0.54837	-0.11274	0.533722	-0.12702	0.586556
AK047250	-0.035	0.86231	0.01094	0.94333	-0.01958	0.924053
AK051195	-0.728	0.09893	-0.51052	0.0913638	-0.64383	0.0942528
AK140253	0.015	0.96682	-0.00099	0.99745	0.02048	0.952783
AK086948	0.059	0.74488	0.10793	0.432386	0.10357	0.593924
AK008781	-2.685	1e-05	-2.431	2.01e-05	-2.71041	4.5e-06
AK041027	-1.01	0.00048	-0.45169	0.035931	-0.49353	0.0383188
AK005875	0.588	0.04095	0.55375	0.0470978	0.63027	0.0329244
AK034061	-1.007	0.02201	-0.90497	0.0271649	-1.00734	0.0174951
AK016579	-0.387	0.37868	-0.37502	0.343853	-0.37141	0.376697
AK160414	0.155	0.65038	0.134	0.687692	0.16502	0.619643
AK081834	-0.421	0.13868	-0.39054	0.111694	-0.38954	0.164263
AK132511	-1.676	0.0001	-1.52767	0.0001225	-1.69996	6.47e-05
AK089739	0.347	0.25473	0.33499	0.24331	0.37579	0.209879
AK046990	0.42	0.05426	0.51281	0.001486	0.44123	0.0510974
AK087244	0.713	0.06777	0.7154	0.0797972	0.80016	0.0518896
AK049431	-0.676	0.03443	-0.61295	0.0489304	-0.6936	0.0313272
AK014687	-0.529	0.02248	-0.57905	0.0024156	-0.49845	0.0315511
AK041576	-0.323	0.1412	-0.33795	0.0696786	-0.29346	0.18361
AK040920	0.029	0.91086	0.04195	0.837355	0.02438	0.924866
AK039420	0.665	0.05148	0.60244	0.150089	0.67115	0.0448427
AK153805	-1.261	0.0003	-1.15241	0.0001857	-1.28161	0.000233
AK135270	-0.034	0.87609	0.30145	0.160321	0.04104	0.861153
AK047533	-0.097	0.80275	-0.10204	0.789055	-0.09668	0.793813
AK038473	1.435	0.072	1.26975	0.0886678	1.45773	0.0617469
AK085051	-0.564	0.0651	-0.97637	0.0564346	-1.0757	0.0406683
AK089320	0.851	0.02566	0.73328	0.032598	0.85101	0.0215862
AK148612	-0.908	0.03591	-0.83108	0.0314103	-0.8875	0.0309549
AK155805	-0.094	0.82395	-0.07617	0.845123	-0.10347	0.802984
AK085623	-0.143	0.62103	-0.10408	0.635982	-0.13625	0.630049
AK089154	0.643	0.04576	1.35523	0.0007896	1.48384	0.0003371
AK042807	0.688	0.02828	0.37382	0.0456831	0.66588	0.0277754
AK019492	0.486	0.05355	0.41549	0.0409796	0.48403	0.0549924
AK041498	0.625	0.04205	0.5742	0.0270203	0.62603	0.0363091
AK038238	-1.406	9e-05	-1.27976	1.86e-05	-1.41198	7.22e-05
AK144463	0.007	0.97416	-0.10486	0.640786	-0.03827	0.882816
AK078624	-0.736	0.00527	-0.59837	0.0041939	-0.63558	0.0123365
AK044513	0.149	0.4283	0.3154	0.116413	0.15728	0.422501
AK019728	0.37	0.18423	0.50096	0.448583	0.38513	0.160363
AK019195	-0.006	0.98738	0.02242	0.949484	-0.00406	0.990286
AK031108	-0.431	0.07612	-0.40399	0.0617946	-0.42285	0.0803236
AK039269	1.174	0.00059	1.14029	0.0001539	1.17777	0.0003912
AK085842	-0.269	0.3797	-0.10929	0.719662	-0.1723	0.575083
AK040212	-0.673	0.17475	-0.61381	0.177048	-0.64086	0.178964
AK049452	0.207	0.4483	-2.77872	0.0012575	-2.85286	2.6e-05
AK042659	0.288	0.37458	0.33163	0.253811	0.37435	0.224219
AK043131	-0.905	0.03453	-1.19951	0.0002134	-0.9152	0.0254066
AK087576	-1.382	0.0003	-1.25643	0.0001979	-1.39577	0.0002314
AK158583	0.322	0.17755	0.31859	0.133563	0.32354	0.1817
AK052706	0.161	0.45685	-0.59555	0.0386825	0.19678	0.369262
AK054225	1.115	0.01697	0.96022	0.0186357	1.1598	0.0131295
AK141139	-0.328	0.30861	-0.39809	0.259866	-0.29289	0.355647
AK036628	0.039	0.90311	0.0468	0.874324	0.07667	0.819953
AK157675	0.267	0.36155	0.29184	0.261411	0.29195	0.311793
AK041310	0.562	0.02056	0.57756	0.0063022	0.61702	0.0158042
AK084403	-0.014	0.96468	-0.22867	0.503183	0.01937	0.950932
AK006015	0.611	0.07599	0.49097	0.0100108	0.72842	0.0166201
AK031809	-0.286	0.23427	-0.30728	0.304641	-0.2648	0.262419
AK045155	0.289	0.15852	0.24614	0.0657814	0.76052	0.0366775
AK036511	0.649	0.01031	0.69628	0.0040241	0.71068	0.0081613
AK053103	0.463	0.02875	0.55301	0.0334559	0.58405	0.0374645
AK033779	0.104	0.72613	0.12822	0.723893	0.14242	0.639074
AK041980	-0.901	0.00513	-0.81162	0.0051893	-0.87086	0.005366
AK054106	0.157	0.39475	0.0759	0.466362	0.07904	0.675223
AK164877	-0.567	0.06001	-0.52698	0.0396109	-0.54399	0.0625942
AK016758	-0.092	0.77812	-0.09163	0.77982	-0.06684	0.836573
AK140123	0.135	0.60356	0.14276	0.480894	0.1464	0.559694
AK139724	-0.167	0.53702	-0.14155	0.507981	-0.1459	0.567975
AK048225	0.011	0.96102	-0.02157	0.906984	0.13425	0.682247
AK040223	-0.169	0.64044	-0.17325	0.575061	-0.15662	0.657888
AK158596	0.654	0.11562	0.59803	0.106223	0.65745	0.108608
AK051079	-0.622	0.09935	-0.5639	0.0782229	-0.63365	0.0941588
AK021373	0.424	0.10305	0.72511	0.0103267	0.3462	0.180454
AK039561	0.512	0.03899	0.55053	0.0094226	0.50015	0.0399792
AK035375	0.539	0.25644	0.47938	0.309205	0.55356	0.243717
AK132070	0.21	0.32585	0.20797	0.216747	0.19868	0.357165
AK163812	0.231	0.22171	0.23814	0.0868623	0.65647	0.0250225
AK029689	0.074	0.77529	0.19905	0.390929	0.09383	0.715035
AK031292	-1.289	0.00124	-1.18589	0.0004397	-1.26972	0.0010111
AK089583	-0.11	0.70422	-0.31145	0.198113	-0.10318	0.719304
AK085061	0.584	0.02551	0.93754	0.0002063	0.5646	0.0269854
AK020879	0.661	0.03944	0.70777	0.0313957	0.75174	0.0250817
AK034832	-0.805	0.00469	-0.66137	0.057687	-0.80157	0.0049513
AK149221	-0.186	0.59212	-0.12545	0.673143	-0.17615	0.60707
AK140285	-0.217	0.59606	-0.19965	0.587507	-0.2193	0.578914
AK155278	0.285	0.19937	0.35906	0.0683949	0.3794	0.117051
AK030102	0.141	0.59742	0.31907	0.194402	0.16106	0.551194
AK142430	0.808	0.05852	0.74115	0.075069	0.78879	0.0529465
AK086372	0.428	0.14392	0.59288	0.0733712	0.4224	0.141028
AK050406	-0.35	0.226	-0.31428	0.176529	-0.36045	0.228908
AK014992	-0.011	0.96	0.37299	0.0857032	1.59021	0.000138
AK009271	-0.263	0.44424	-0.24035	0.492811	-0.23239	0.491172
AK051233	-0.604	0.03009	-0.55851	0.0081964	-0.60431	0.0308073
AK042227	0.132	0.55209	0.1143	0.478159	0.18055	0.439033
AK016136	0.418	0.38502	0.34266	0.469543	0.44067	0.343793
AK036126	-0.178	0.40252	-0.15395	0.384785	-0.14674	0.495392
AK037578	-1.89	8e-05	-1.69383	0.0002109	-1.86155	4.6e-05
AK083990	0.309	0.27167	0.28871	0.155768	0.33345	0.241655
AK082023	0.694	0.07482	0.7623	0.0152055	0.71596	0.0575098
AK035527	0.392	0.1091	0.25049	0.231064	0.3884	0.119977
AK029883	0.382	0.11609	0.34654	0.101347	0.40092	0.10353
AK020394	0.457	0.0459	0.22391	0.175131	0.44687	0.0524873
AK083162	-1.235	0.00069	-1.30589	0.0003051	-1.23064	0.0004896
AK045947	-0.138	0.53441	-0.11588	0.411136	-0.10992	0.62712
AK054274	0.509	0.03037	0.24011	0.108609	0.23275	0.266458
AK157538	0.373	0.13213	0.33582	0.0687289	0.39353	0.120503
AK088797	-0.695	0.11747	-0.65237	0.103805	-0.67161	0.112299
AK035460	0.687	0.0215	0.72424	0.0684817	0.75848	0.0480724
AK083982	0.333	0.38255	0.26321	0.434273	0.34845	0.354036
AK141577	0.349	0.30689	0.32974	0.248908	0.34442	0.297104
AK028673	-0.36	0.31471	-0.38627	0.194077	-0.35463	0.306714
AK020072	0.179	0.66845	-0.46992	0.289624	-0.53731	0.223582
AK084034	-0.002	0.99574	-0.00289	0.993161	0.01925	0.96089
AK006436	0.254	0.22402	0.23179	0.10546	0.26671	0.222407
AK132723	-0.319	0.1577	-0.24261	0.114619	-0.26219	0.226575
AK052379	0.142	0.6166	0.11875	0.575246	0.16132	0.546485
AK090283	0.882	0.02737	0.81167	0.0265361	0.85459	0.0296667
AK079559	0.231	0.47822	0.46552	0.166233	0.24707	0.434974
AK053684	0.202	0.33086	0.34794	0.128559	0.23047	0.296991
AK047754	0.452	0.32376	0.40682	0.342948	0.4746	0.296924
AK086549	0.038	0.8541	0.15438	0.293696	0.17731	0.400223
AK135878	0.21	0.34886	0.16066	0.250623	0.20463	0.367429
AK076582	-0.214	0.33293	-0.17544	0.347524	-0.17963	0.418537
AK082091	-0.508	0.0988	-0.48564	0.0843681	-0.49823	0.0948481
AK041493	-1.73	0.00061	-1.58055	0.0004948	-1.68355	0.0005294
AK031230	-0.924	0.00965	-0.83888	0.0090186	-0.95308	0.0080333
AK080440	-0.642	0.11768	-0.59528	0.105102	-0.64818	0.111925
AK042311	0.294	0.19156	0.29361	0.130134	0.33767	0.151281
AK134652	0.048	0.84976	-0.0548	0.817099	0.03711	0.884969
AK038935	-0.135	0.47995	-0.08233	0.466459	-0.10739	0.584174
AK087386	-0.072	0.82963	-0.07109	0.80733	-0.03486	0.916525
AK143399	-0.121	0.62149	-0.06893	0.760092	-0.07871	0.752431
AK082808	0.264	0.24696	0.23318	0.242449	0.28497	0.218128
AK139312	0.112	0.55174	0.10898	0.333824	0.12356	0.528135
AK086858	0.693	0.01351	0.53464	0.0303661	0.67339	0.0140461
AK084181	0.11	0.76434	0.04539	0.882039	0.13478	0.707141
AK043765	0.818	0.00594	0.71996	0.0031876	0.84186	0.0048587
AK079942	-0.475	0.27173	-0.43811	0.241606	-0.47114	0.265064
AK052240	0.201	0.65444	0.20457	0.634612	0.21466	0.633036
AK139814	0.038	0.84026	0.08644	0.421559	0.06149	0.754821
AK015119	0.566	0.02715	0.49654	0.0189745	0.57283	0.0261659
AK088452	-1.043	0.092	-0.69514	0.120269	-1.05993	0.0776241
AK084771	0.371	0.19191	0.3068	0.219976	0.35089	0.20196
AK085954	4.467	1e-05	4.13581	2.9e-05	4.54008	3.1e-06
AK053446	-1.301	0.00029	-1.17089	0.0003785	-1.31377	0.0002288
AK007778	0.157	0.48644	0.16004	0.387313	0.15287	0.496085
AK043185	0.215	0.40757	0.13102	0.692629	0.23373	0.371428
AK142826	-0.053	0.84674	0.0166	0.950613	-0.00136	0.996076
AK054115	0.424	0.20479	0.42621	0.164099	0.43929	0.18245
AK016840	-0.24	0.42127	-0.00159	0.9935	-0.01029	0.965803
AK044569	-0.4	0.30972	-0.37886	0.28468	-0.38871	0.310877
AK138010	0.406	0.21956	0.40776	0.144063	0.43619	0.178455
AK083670	-0.946	0.05793	-0.84965	0.0914552	-0.95018	0.0556358
AK154404	0.194	0.47267	0.13113	0.57419	0.19734	0.455768
AK082968	-0.514	0.12148	-0.47922	0.0950751	-0.5135	0.117532
AK140641	-0.647	0.08038	-0.59512	0.103642	-0.62479	0.0819601
AK082170	-0.145	0.4898	-0.13578	0.299405	-0.13002	0.540504
AK032538	0.356	0.31525	0.3487	0.27286	0.36619	0.285203
AK008897	-0.198	0.39858	-0.16275	0.405722	-0.16839	0.47477
AK053030	0.346	0.33036	0.22411	0.567794	0.3837	0.309482
AK020939	0.332	0.18965	0.28649	0.16642	0.33333	0.195178
AK043918	-0.119	0.52898	-0.03883	0.811326	0.1416	0.581881
AK033648	0.417	0.0839	0.35088	0.189894	0.45751	0.122172
AK158486	0.118	0.60699	0.14527	0.494047	0.13147	0.567654
AK012862	0.523	0.14667	0.55335	0.120492	0.56365	0.126848
AK037290	0.935	0.0402	0.82279	0.0598816	0.93527	0.0337175
AK052054	0.975	0.00876	0.90663	0.0130187	0.9768	0.0074966
AK044907	-0.209	0.52272	-0.18227	0.516468	-0.18092	0.573852
AK081265	-0.695	0.02808	-0.60069	0.0399419	-0.69625	0.0268782
AK017539	-0.094	0.69382	-0.1195	0.593653	-0.0784	0.73711
AK048076	-0.513	0.07653	-0.45591	0.0615765	-0.49442	0.0828274
AK045512	-1.839	3e-05	-1.65226	1.84e-05	-1.83673	2.24e-05
AK137924	0.098	0.65472	0.05376	0.7637	0.0971	0.664021
AK053459	0.159	0.62128	0.72565	0.0284375	0.37531	0.220021
AK083564	0.692	0.02856	0.65833	0.0257033	0.64886	0.0311656
AK140697	-0.003	0.99278	0.00872	0.955853	0.02457	0.933688
AK137837	0.504	0.2333	0.56545	0.153072	0.51891	0.213088
AK133325	0.328	0.13953	0.30072	0.0946725	0.45585	0.0573993
AK044169	-0.515	0.02568	-0.49953	0.0047242	-0.49869	0.0325198
AK140973	0.58	0.03848	0.53538	0.0224725	0.61942	0.0305932
AK041828	-0.112	0.69331	-0.12946	0.635397	-0.09705	0.723662
AK053908	-0.134	0.55485	0.19449	0.190809	-0.25695	0.254214
AK076817	0.509	0.10061	0.54523	0.0331315	0.58528	0.0499107
AK014146	0.705	0.02847	0.65908	0.0258293	0.7113	0.0273962
AK012984	-0.457	0.04955	-0.41584	0.0160158	-0.44568	0.0570163
AK047146	-1.328	0.00115	-1.19811	0.0006994	-1.25687	0.0005648
AK133114	0.887	0.01941	0.3507	0.338415	0.61812	0.0902323
AK149145	0.813	0.0932	0.72852	0.109733	0.82031	0.0715957
AK086162	-0.064	0.76051	-1.17031	9.88e-05	0.09727	0.705944
AK082559	0.45	0.15459	0.40994	0.122216	0.46558	0.135329
AK170125	-0.187	0.39832	-0.11208	0.675807	-0.11777	0.698819
AK017434	0.275	0.25098	0.25742	0.238169	0.29814	0.233281
AK037493	0.25	0.25932	0.23261	0.164823	0.26729	0.236575
AK018289	0.246	0.59642	0.19055	0.639917	0.25216	0.562325
AK157402	-0.352	0.15126	-0.29217	0.229952	-0.29995	0.233307
AK016692	0.064	0.72795	0.06369	0.582855	0.06992	0.717532
AK039205	0.279	0.27955	0.22491	0.25874	0.25765	0.300793
AK043301	-0.61	0.04154	-0.49488	0.0182285	-0.49927	0.0447854
AK079610	0.313	0.25664	0.39724	0.115629	0.42786	0.143512
AK142356	-0.683	0.00574	-0.65311	0.0014969	-0.67715	0.0063418
AK087232	0.073	0.84196	0.12362	0.748683	0.11159	0.762502
AK012210	0.665	0.07094	0.66238	0.0737325	0.68798	0.066858
AK051046	-1.422	0.00069	-1.36691	0.0008754	-1.4184	0.0005001
AK007077	0.17	0.52818	0.16164	0.444666	0.1979	0.463716
AK079963	-0.621	0.33785	-0.58047	0.357478	-0.5686	0.352348
AK053302	0.005	0.98299	0.01603	0.926636	0.02252	0.923487
AK007289	0.258	0.22583	0.51828	0.134549	0.52802	0.130919
AK038486	0.287	0.2569	0.2208	0.311575	0.28145	0.258135
AK158623	-0.09	0.85591	-0.01735	0.971285	-0.05363	0.911739
AK136822	0.085	0.80826	0.07109	0.809248	0.0575	0.868544
AK015637	-0.16	0.72185	0.74873	0.0500077	0.83825	0.0306022
AK049625	-1.287	0.00055	-0.78231	0.0075961	-1.30767	0.0003628
AK081335	-0.088	0.72019	-0.0175	0.931499	-0.0722	0.768165
AK043243	-0.078	0.69218	-0.38632	0.196993	-0.19894	0.36221
AK029582	0.518	0.04926	0.44893	0.0573518	0.53847	0.0463413
AK148802	0.104	0.62354	0.06793	0.642924	0.0616	0.764678
AK158525	0.604	0.05382	0.63685	0.0432563	0.64541	0.0444016
AK083639	-0.256	0.3668	-0.20631	0.379323	-0.2553	0.37147
AK038051	-1.534	0.00037	-1.54824	0.0002248	-1.56554	0.0002294
AK156597	0.779	0.13094	0.7036	0.16534	0.76574	0.118781
AK038889	0.224	0.49677	0.10935	0.667131	0.27005	0.42539
AK084523	-0.399	0.07369	-0.21126	0.164397	-0.19901	0.337442
AK052582	-1.406	0.00791	-1.26437	0.0158943	-1.38326	0.0069957
AK035045	0.518	0.28298	0.57965	0.152982	0.5854	0.221273
AK038355	0.911	0.00497	0.73697	0.0356782	0.92176	0.0040268
AK050835	-0.355	0.50633	-0.30751	0.558283	-0.34024	0.518218
AK086414	-0.189	0.60083	-0.0838	0.81517	-0.13622	0.705305
AK042333	0.157	0.53582	0.20569	0.441622	0.20803	0.452745
AK046018	0.316	0.16553	0.29592	0.0703638	0.35837	0.125444
AK044555	0.219	0.25494	-0.21998	0.185465	-0.23065	0.302716
AK155355	0.329	0.4313	0.30185	0.443917	0.32868	0.404054
AK029204	1.042	0.02621	0.56898	0.172046	0.75364	0.0844811
AK080749	-0.315	0.31602	-0.25798	0.33302	-0.26792	0.386566
AK158751	0.531	0.05172	0.53111	0.0285327	0.52914	0.049325
AK083430	-0.143	0.47284	-0.09707	0.494543	-0.1422	0.487545
AK007095	0.303	0.32345	0.29394	0.315329	0.33618	0.283732
AK136988	-1.632	8e-05	-1.37524	0.000141	-1.62411	6.72e-05
AK158853	0.389	0.12833	0.36993	0.190291	0.40825	0.124269
AK037581	-0.975	0.01921	-0.44919	0.0992701	-0.97091	0.0166389
AK036024	0.361	0.21267	0.33529	0.131115	0.37964	0.187649
AK030855	0.348	0.14494	0.33639	0.104987	0.30924	0.206621
AK085006	0.711	0.06992	0.61993	0.0628744	0.69705	0.0648306
AK157099	-0.031	0.91129	-0.04106	0.851786	-0.00877	0.973142
AK046830	1.189	0.00075	1.06886	0.0006419	1.18789	0.0007995
AK019415	0.582	0.03125	0.64235	0.0034527	0.68382	0.0121238
AK012274	-0.9	0.00235	-0.82273	0.0005309	-0.88373	0.0026948
AK136833	1.232	0.00051	1.12474	0.0002946	1.26018	0.0004819
AK048133	0.246	0.66809	0.15465	0.673284	0.15523	0.546572
AK015951	0.029	0.90332	0.05657	0.776477	0.03933	0.865474
AK041489	-0.327	0.19021	-0.30625	0.116875	-0.30464	0.214457
AK090025	0.296	0.25811	-0.35612	0.0479711	0.34924	0.199319
AK040815	-0.413	0.34103	-0.38451	0.355693	-0.41655	0.319863
AK086660	-0.319	0.2571	-0.27179	0.288827	-0.30239	0.285281
AK082604	-1.269	0.00052	-1.09579	0.001221	-1.22039	0.0006442
AK054125	0.574	0.25702	0.5377	0.267253	0.60072	0.236956
AK037250	0.536	0.03025	0.50301	0.0103413	0.53841	0.0296087
AK080105	0.341	0.1842	0.33289	0.199221	0.37471	0.167138
AK030929	-0.052	0.79355	-0.02583	0.869938	0.0578	0.789645
AK138713	0.353	0.24837	0.29889	0.240844	0.35024	0.234809
AK042814	0.141	0.77125	0.11395	0.799888	0.14212	0.756849
AK086408	-0.596	0.02119	-0.54314	0.0095526	-0.58992	0.0236994
AK033064	0.514	0.07031	0.48372	0.0444801	0.50766	0.0671901
AK079177	0.464	0.0497	0.43868	0.0280779	0.49692	0.0422924
AK166311	0.164	0.44199	0.19533	0.0977721	0.15472	0.459283
AK139874	0.05	0.85398	0.03804	0.860471	0.04382	0.868285
AK052031	0.02	0.93719	0.00698	0.970444	0.01726	0.947216
AK163239	0.558	0.03689	0.52045	0.0232952	0.56943	0.032839
AK040287	-1.981	0.0164	-1.79569	0.0207056	-1.98322	0.0125764
AK141091	0.128	0.55309	0.09257	0.571039	0.12444	0.56579
AK133433	0.405	0.30932	0.38957	0.314401	0.42676	0.280764
AK135262	0.321	0.47921	0.20079	0.281169	0.33349	0.448544
AK054342	-0.147	0.49892	-0.14296	0.373781	-0.15596	0.480793
AK087381	0.377	0.27372	0.34087	0.281477	0.37538	0.258882
AK031498	0.428	0.06919	0.6941	0.019671	0.72048	0.0141411
AK040928	0.403	0.32093	0.39014	0.339441	0.42689	0.28163
AK140893	-0.104	0.65167	-0.12447	0.626844	-0.10922	0.635807
AK136678	0.43	0.06513	0.42077	0.0323644	0.42443	0.0666895
AK035404	0.486	0.06111	0.46676	0.038622	0.48844	0.0544139
AK038613	-0.364	0.1903	-0.16433	0.382117	-0.38746	0.169596
AK034320	-0.571	0.07844	-0.62763	0.153999	-0.53339	0.0888831
AK028854	0.152	0.46624	0.10838	0.428441	0.17993	0.402322
AK020577	-1.318	0.01259	-1.66007	0.0075014	-1.31309	0.0101951
AK018334	0.327	0.20083	0.33188	0.188359	0.36945	0.166728
AK137819	0.606	0.02092	0.58484	0.0081002	0.6002	0.0240258
AK137791	0.276	0.19845	0.13564	0.351967	0.27605	0.205681
AK081447	-0.925	0.00267	-0.83838	0.0084298	-0.87538	0.003702
AK040946	-0.014	0.94343	-0.04196	0.724105	-0.00117	0.99528
AK050807	0.286	0.47721	0.25077	0.499704	0.3278	0.4034
AK085293	0.294	0.16892	0.37332	0.0342154	0.40689	0.0697445
AK090268	0.779	0.00595	0.38505	0.187617	0.40845	0.218809
AK077189	0.519	0.01767	0.41693	0.10851	0.47723	0.0977149
AK140615	0.182	0.51432	0.31838	0.330759	0.20919	0.447628
AK079997	1.009	0.04685	0.91097	0.0432323	1.11491	0.0222232
AK012238	0.207	0.45099	0.19545	0.441741	0.22884	0.411467
AK045690	-0.112	0.5392	-0.08351	0.511101	-0.08002	0.673539
AK158085	0.348	0.09809	0.36426	0.0572883	0.49381	0.0432388
AK137977	-0.155	0.55146	-0.11023	0.549439	-0.14073	0.58139
AK050249	-0.404	0.09457	-0.32048	0.175712	-0.38492	0.113361
AK137797	-0.5	0.08095	-0.46139	0.0608097	-0.47672	0.0868678
AK047960	0.759	0.0624	0.75479	0.0469262	0.76399	0.0475576
AK047496	0.715	0.07338	0.65943	0.0877572	0.74246	0.0623039
AK135852	0.614	0.02327	0.4911	0.0526563	0.59629	0.0253707
AK019053	0.073	0.7119	0.1833	0.195341	0.21552	0.321407
AK137798	-0.584	0.03227	-0.50218	0.0280802	-0.53671	0.0462146
AK089752	-0.109	0.8167	0.15835	0.739904	-0.07771	0.868851
AK138340	-0.077	0.69119	-0.06991	0.618999	-0.0609	0.762481
AK039647	0.186	0.79562	0.18152	0.795077	0.22981	0.74145
AK047178	-1.012	0.01028	-0.9119	0.0094976	-1.01274	0.0090603
AK081614	-0.17	0.51435	0.05226	0.774222	0.08013	0.763631
AK082846	-0.617	0.08987	-0.55204	0.0781038	-0.61704	0.0899966
AK002929	-1.439	6e-05	-1.32904	1.45e-05	-1.44791	5.23e-05
AK038004	0.042	0.8313	0.02092	0.882008	0.05106	0.803993
AK045641	0.286	0.24615	0.28571	0.15999	0.28962	0.248228
AK021176	0.018	0.94979	-0.00648	0.978931	0.03331	0.901972
AK087394	0.556	0.12569	0.52987	0.16896	0.57812	0.102541
AK142233	-0.024	0.9064	-0.00357	0.984045	0.01871	0.928992
AK153962	0.105	0.65512	-0.14383	0.25137	-0.17409	0.381181
AK085204	0.203	0.70397	0.15014	0.746653	0.21922	0.663849
AK082741	-0.073	0.73792	0.24703	0.104289	0.35011	0.120578
AK085486	-0.128	0.54768	-0.1213	0.437074	-0.1245	0.570527
AK034241	1.715	5e-05	1.54637	3.51e-05	1.80871	2.5e-05
AK160312	-0.728	0.04052	-0.96172	0.0237836	-0.46196	0.0973701
AK146698	-1.222	0.02002	0.17471	0.65564	-1.22481	0.0169878
AK086467	0.399	0.11134	0.37574	0.133251	0.42032	0.10534
AK047651	-0.547	0.05804	-0.46192	0.0808529	-0.50075	0.0769166
AK005917	0.353	0.14568	0.33792	0.107791	0.33723	0.16029
AK079900	-0.019	0.93807	-0.00351	0.982477	0.0039	0.987363
AK049403	0.358	0.30324	0.25552	0.474962	0.38655	0.254735
AK054026	0.927	0.01471	0.85587	0.0773588	0.88928	0.0148277
AK137034	1.029	0.0036	0.64835	0.0060194	0.72258	0.0101662
AK006615	0.384	0.075	0.39853	0.0218619	0.37839	0.0864476
AK007084	0.416	0.05898	0.42353	0.0094257	0.42645	0.0562606
AK084035	-0.441	0.07636	-0.36115	0.0927276	-0.42766	0.0877189
AK033350	0.167	0.4289	0.16214	0.269457	0.20109	0.358485
AK156383	0.29	0.16215	0.31306	0.0413134	0.31841	0.138513
AK158897	0.037	0.88848	0.07223	0.751644	0.0912	0.729191
AK041795	0.297	0.14146	0.21022	0.265556	0.24951	0.273731
AK051134	0.282	0.58031	0.2017	0.666432	0.30527	0.525461
AK047635	0.266	0.38944	0.23383	0.426456	0.27462	0.356991
[truncated: 13,214 more rows]
