# Supplementary material for: Noncoder: a web interface for exon array-based detection of long non-coding RNAs
Source: Nucleic Acids Res. 2012 Sep 24;41(1):e20. doi: 10.1093/nar/gks877 (PMC3592461; doi:10.1093/nar/gks877)
Supplement: Supplementary Data [file supp_gks877_Gellert_Supplementary_Table2.xls]

## Sheet: lncRNA
noncoder transcript cluster	noncoder fold change	noncoder p-value	RNA-Seq fold change	RNA-Seq p-value
8014424	-0.341	0.37259	-0.570436	0.263786
8024035	-0.042	0.92211	-0.995379	0.127593
8027886	-0.307	0.2949	-0.490463	0.405416
8022495	0.372	0.31131	-1.55013	0.0126237
8007244	-0.238	0.32641	-0.0806641	0.919575
8024002	-0.302	0.12297	-0.668292	0.225459
8009199	-3.465	0	-1.10298	0.0301772
8005605	2.484	0.0003	4.21999	2.01425e-10
8025701	0.03	0.9001	0.834878	0.12386
8025582	-0.906	0.01547	-0.606886	0.191739
8005408	0.267	0.25613	-2.07491	2.66073e-05
8001894	0.255	0.46373	1.38788	0.0421822
8017917	0.416	0.05734	-3.27523	0.105985
8019185	-2.38	4e-05	-0.667836	0.190101
8008153	-0.044	0.93695	-0.323387	0.68515
8014373	-1.394	0.00048	-0.625581	0.196766
8009947	0.161	0.58271	-1.01	0.137804
8006348	-0.472	0.07217	-1.10281	0.057484
8011276	-0.584	0.03227	-0.696261	0.267977
8023649	-0.586	0.01222	-1.67556	0.00396065
8010883	0.071	0.8318	0.55451	0.339776
8001401	0.904	0.20067	4.01403	5.92859e-14
8025333	-0.337	0.15564	-2.47596	0.00742082
8023279	0.108	0.59911	-0.38077	0.447134
8009343	-0.905	0.00228	0.0981185	0.859399
8006742	-0.102	0.64654	-0.479573	0.383491
8008646	0.692	0.02409	0.486806	0.444102
8008210	-0.265	0.17212	-1.17088	0.0177746
8019711	-0.332	0.44692	-1.41276	0.0168333
8007899	-0.598	0.09723	1.04001	0.0528648
8007059	-0.342	0.11832	-2.08068	0.00190545
8006434	-0.89	0.00411	-1.53661	0.00715839
8001531	-1.045	0.00237	-0.779804	0.0915138
8001620	-0.231	0.31724	-1.55185	0.0247376
8001735	-0.716	0.00725	-1.51302	0.00337128
8014485	-0.984	0.00492	-2.23547	1.95144e-05
8006487	-0.973	0.00254	0.145837	0.790298
8019439	-0.318	0.23842	0.000275121	0.99952
8028035	0.317	0.17443	-2.97796	0.0476904
8005209	-2.003	0.00093	-5.50703	1.64412e-07
8019113	-0.061	0.78973	-1.3941	0.015518
8027243	-0.008	0.97017	-0.596194	0.316157
8003023	-1.938	2e-05	-1.70492	0.00200172
8016178	-0.409	0.07216	-0.626188	0.325907
8008304	2.786	0	4.67788	3.4294e-06
8024841	-1.597	5e-05	-0.626031	0.180095
8026161	0.105	0.77257	-1.80299	0.000124007
8029647	-0.59	0.02297	-0.292214	0.617117
8006120	-0.835	0.00566	-0.914677	0.134192
8004414	-0.375	0.25739	-0.334626	0.531612
8010360	-0.06	0.82059	-1.03127	0.0239059
8014775	0.107	0.58732	-1.18243	0.041413
8021749	-1.099	0.01046	-0.425821	0.45997
8025500	0.408	0.10202	2.16967	0.00144562
8000098	-0.479	0.08832	-0.160418	0.770255
8013495	-0.108	0.56262	-1.08303	0.0208174
8006195	0.236	0.33256	-1.99525	0.0238928
8003559	-1.448	0.00217	-0.959453	0.0915786
8009418	-0.729	0.02642	0.290225	0.596529
8020858	-0.021	0.96039	-3.69347	0.0675707
8001928	-1.182	0.00981	-1.14583	0.0322295
8015013	-0.708	0.00795	-2.80586	0.00010477
8026025	-0.988	0.01224	-0.87585	0.0557659
8005120	-0.517	0.07204	-0.161098	0.774157
8000809	-0.778	0.01973	-1.42296	0.00433661
8004220	-1.326	0.00011	-0.682123	0.134899
8007935	-0.944	0.0011	-0.179443	0.703144
8022918	-0.188	0.37358	-2.57167	1.91609e-06
8009066	-0.366	0.38207	-0.439644	0.552797
8010254	-2.13	3e-05	-1.24349	0.0179694
8015726	0.438	0.0576	1.48753	0.0102549
8029076	-1.393	0.00135	-1.85325	0.00237253
8009654	-1.339	0.0017	-0.698368	0.249755
8020204	-0.187	0.37898	-0.0480533	0.923177
8026917	-0.092	0.67248	-0.730718	0.296988
8004287	-0.511	0.16397	0.0404137	0.938095
8004872	-0.583	0.10705	-0.668321	0.139715
8013151	-1.89	8e-05	-0.339851	0.540342
8001293	-0.542	0.04391	-0.827675	0.125608
8026719	-0.215	0.32621	-0.189244	0.771891
8019470	-0.984	0.0038	-2.91702	7.14076e-05
8007763	-1.353	0.002	-0.850915	0.0757994
8006709	-0.714	0.15198	-1.36704	0.00309873
8018920	0.426	0.04203	1.22304	0.0305056
8017338	-0.633	0.05366	-1.28234	0.115639
8003488	-0.676	0.04264	-2.57521	0.00160302
8002770	-2.26	4e-05	-0.271671	0.608807
8010133	0.149	0.51442	0.177131	0.750686
8022248	-1.057	0.00468	-2.1199	0.000542761
8005671	-1.157	0.00373	-1.00155	0.0752601
8003393	-0.82	0.00367	0.148943	0.785591
8008360	-0.27	0.19055	0.119862	0.806728
8002128	0.595	0.06686	0.652218	0.250508
8021245	-0.474	0.17806	-0.962734	0.106717
8023583	-1.929	5e-05	-0.210167	0.705366
8011553	-0.806	0.06729	-2.4268	1.79372e-06
8008011	-0.07	0.75991	0.01316	0.979083
8029114	-2.13	0.00012	-2.30857	2.85504e-05
8006809	0.018	0.94127	-0.60264	0.204915
8016780	-0.12	0.58403	-0.245482	0.676666
8023579	-0.412	0.24442	-0.0730494	0.902875
8011359	2.269	0	3.29003	0.00151063
8022389	-0.137	0.61502	0.274235	0.557872
8015470	-0.869	0.00178	0.192163	0.72527
8014977	-4.616	0	-4.25789	3.04264e-10
8028829	-1.126	0.0026	-0.0357642	0.949034
8005100	0.215	0.54996	-1.02552	0.126318
8022527	-2.107	9e-05	-2.68686	3.12874e-07
8009395	0.01	0.98	-1.53497	0.0299444
8005127	-0.405	0.18176	-0.360425	0.53501
8022327	-1.452	0.00026	-2.17302	0.00382774
8013829	0.29	0.15778	-1.09472	0.0168019
8017754	0.153	0.41519	-0.603337	0.188783
8001093	-0.013	0.96332	0.420585	0.45043
8013871	-1.141	0.00092	-4.73595	6.76446e-05
8000362	0.841	0.00734	-0.461947	0.299146
8014356	0.151	0.59974	0.11967	0.847367
8002397	-0.515	0.02996	-1.26441	0.00759524
8023997	-0.415	0.33619	-2.46996	0.0555658
8005939	-0.336	0.28575	-0.540793	0.323327
8003452	-1.144	0.00058	-0.846998	0.143938
8005531	-0.406	0.13252	-0.680516	0.202769
8015295	-0.995	0.12394	1.40859	0.234818
8008852	0.563	0.01961	3.08127	9.00047e-06
8016286	-0.655	0.0171	0.850478	0.126266
8027212	0.748	0.00965	-0.686481	0.30268
8009380	-0.76	0.02506	-0.380168	0.524686
8024608	0.488	0.26922	-0.955284	0.307078
8026785	-0.191	0.35115	-1.51291	0.0122003
8026459	0.342	0.11584	2.69359	2.90794e-08
8023708	-0.843	0.21785	-0.0913102	0.913096
8025452	-0.425	0.33867	-1.46581	0.00912719
8012460	-1.032	0.0722	-0.711746	0.218975
8013233	-1.274	0.00102	-0.0571197	0.913563
8021197	-0.462	0.12948	-1.6596	0.0345429
8027275	0.012	0.96961	-1.47723	0.00129505
8008384	0.777	0.0027	1.14214	0.0150936
8013470	-0.461	0.07508	-0.666274	0.153324
8010916	1.168	0.00022	6.98858	0.0100467
8024366	-0.069	0.82005	-2.05554	0.182434
8027998	-1.364	0.00075	-1.16216	0.0275349
8005884	-0.282	0.19259	-0.464091	0.421539
8011462	0.391	0.07893	1.38865	0.0117378
8015171	-0.517	0.05278	-3.03863	2.30163e-07
8005053	-0.715	0.00404	-0.632945	0.327163
8008910	-1.733	0.00011	-4.13376	3.50046e-06
8022449	-1.065	0.00656	0.0457428	0.931063
8029769	-1.243	0.00036	-2.99425	2.52411e-06
8004491	1.487	0.00013	1.08792	0.016433
8003086	-0.623	0.04155	-0.767346	0.133915
8012713	0.051	0.82561	-1.07747	0.258448
8017403	-1.525	0.01886	-3.90714	2.58029e-05
8010732	-0.836	0.01592	0.874238	0.136211
8023061	-0.072	0.82611	-0.794267	0.0816512
8006059	-1.509	0.00019	-4.03596	5.82365e-06
8017084	-0.927	0.00932	0.620531	0.291582
8004223	-3.622	0.00013	-6.78044	5.40347e-08
8021314	-1.712	0.00345	-0.987804	0.0905651
8018267	-0.843	0.05085	-0.487731	0.532369
8003318	0.688	0.00789	-3.21346	0.000397833
8002024	-0.658	0.01014	-5.47933	0.000191097
8027605	-1.578	0.00244	-3.05081	4.95429e-06
8025080	0.413	0.08823	-0.782678	0.144613
8007625	0.154	0.64481	-0.866328	0.225165
8020183	-1.437	0.00183	-0.34366	0.50268
8027959	-0.59	0.01723	-1.72103	0.0155734
8026263	0.36	0.12552	-1.68126	0.00822071
8024951	-0.322	0.25087	-0.198168	0.672152
8021592	-0.446	0.37646	0.850348	0.198499
8000452	0.384	0.25568	-1.28467	0.00809658
8016500	-2.021	0.00138	-0.930602	0.0559771
8003694	-1.221	0.06929	-0.972699	0.0416106
8014177	-0.352	0.32727	-1.23777	0.0649388
8026067	0.085	0.86384	-0.375343	0.401112
8018320	0.214	0.69283	2.23648	0.000724513
8006015	2.342	0.04127	-0.776865	0.236973
8029761	-2.626	0	-2.7671	5.76617e-08
8027742	-0.436	0.23537	-0.151718	0.795958
8000555	0.189	0.58218	-1.2575	0.0103505
8021137	-0.707	0.00597	-3.56229	1.4948e-12
8015787	-2.124	0.01619	-1.4077	0.13921
8000680	0.427	0.31143	1.76101	0.0120437
8012589	-0.991	0.00235	-0.787131	0.223311
8005397	-1.378	0.00035	-1.24766	0.00907847
8012374	-0.424	0.12998	-1.473	0.0141559
8021009	-1.261	0.00086	-1.8811	0.0030317
8023537	0.163	0.45389	1.85196	0.000115076
8021600	-0.667	0.02372	-3.68932	2.07856e-12
8000691	-0.387	0.12009	-0.880224	0.169269
8027730	-0.417	0.18446	-1.16522	0.0681397
8010951	-0.724	0.08501	-2.59715	0.00304296
8018034	-0.644	0.14647	-1.80455	0.00213154
8021618	1.414	0.0002	3.32545	0.000254816
8016791	-0.231	0.35062	-0.587283	0.306931
8008604	0.334	0.13129	0.84729	0.066962
8011259	-4.269	0	-2.51676	0.0407082
8019365	-1.165	0.00072	-0.565114	0.298819
8029716	0.018	0.95638	-1.30872	0.050399
8010156	0.316	0.41883	-1.16263	0.0621963
8020650	-1.247	0.003	0.469573	0.357752
8012448	-0.356	0.31151	1.08974	0.082584
8000334	-0.254	0.36757	-0.476111	0.29708
8002218	0.989	0.002	1.07688	0.0203821
8022134	-0.704	0.02269	-1.32464	0.0737547
8008163	-0.108	0.71997	-0.909487	0.146458
8006840	-0.247	0.22575	-0.979994	0.0484758
8006171	-1.014	0.00782	-1.50441	0.00213645
8024621	-2.552	2e-05	-3.08727	1.68478e-05
8006352	-1.185	0.00091	-0.448825	0.468739
8002376	-0.869	0.01977	-0.60044	0.206051
8002242	-0.513	0.04282	-0.0222261	0.963089
8019605	-1.117	0.00877	-0.621845	0.168451
8018938	-2.57	4e-05	-0.287919	0.606982
8020765	0.7	0.0424	-1.17092	0.0277586
8007716	-0.777	0.06168	-0.170021	0.740298
8023700	-0.454	0.06955	-1.96738	0.00132878
8020263	-0.557	0.10552	-1.8208	0.0022487
8017434	-0.953	0.00251	0.0252725	0.960493
8020847	-1.057	0.01857	-0.759265	0.202719
8019540	-0.193	0.3484	-0.343633	0.544036
8002867	1.108	0.00277	2.21763	6.48272e-06
8006916	-0.629	0.05009	0.21339	0.684623
8029050	-1.339	0.00034	-1.07853	0.0861361
8010055	-0.708	0.02524	-1.16186	0.0815802
8028968	-1.052	0.00431	-0.0469359	0.940453
8018106	-0.413	0.08447	-1.32566	0.198283
8014253	-0.675	0.00905	-0.171465	0.716077
8013628	-0.742	0.06282	0.521614	0.382457
8002743	-0.445	0.14402	-0.909106	0.0988335
8000024	-0.764	0.01253	-0.724719	0.136134
8020863	-0.113	0.59533	-1.08779	0.0632599
8018466	0.388	0.24786	-3.10175	1.63092e-09
8016685	-0.317	0.17306	-0.998308	0.0482238
8002021	0.335	0.41509	-2.26942	0.225551
8024891	-0.631	0.01628	0.311353	0.522066
8011941	-0.242	0.32843	-0.190304	0.75112
8022338	0.493	0.31084	-1.08765	0.364375
8024109	-0.738	0.15511	2.52017	6.26634e-06
8024146	0.217	0.57818	0.689579	0.143938
8023201	-0.614	0.10229	-1.42251	0.0025919
8014060	-1.717	4e-05	-1.36228	0.0320977
8023462	-0.782	0.00752	-0.159009	0.772684
8014622	0.52	0.1064	-0.14071	0.788917
8027577	0.243	0.21928	-1.15283	0.170174
8015794	-1.386	0.00023	-3.07506	0.00031873
8018759	-1.955	0.00511	-1.0494	0.0688793
8021663	-0.245	0.39009	0.205818	0.740124
8003179	-0.207	0.5425	0.96136	0.0314649
8007173	0.103	0.70409	-0.809076	0.128247
8028538	-0.372	0.18151	-0.282126	0.569104
8004821	-0.197	0.527	4.19914	0.0285767
8015578	-0.728	0.0119	0.0558023	0.920063
8014062	-0.079	0.81685	-0.715451	0.268281
8000963	-0.442	0.112	-0.532234	0.273637
8007347	6.134	0	7.20085	0.000148001
8005999	0.316	0.58681	-1.66423	0.00502515
8002190	0.79	0.05981	0.784548	0.126388
8023322	-0.067	0.7597	-1.82176	0.163584
8003914	-0.444	0.04752	-0.546669	0.298801
8002117	-0.151	0.49475	-0.829743	0.0749275
8004620	0.692	0.07003	-0.3453	0.441049
8028353	-0.638	0.0409	-1.16105	0.0889265
8014475	-0.496	0.07309	-0.609766	0.278695
8011514	0.798	0.00293	1.40666	0.00989912
8012777	-0.867	0.02386	-0.0237284	0.982288
8008620	0.333	0.18866	1.24175	0.0345907
8007420	-1.379	0.00023	-1.76997	0.000281634
8017555	-1.867	0.0001	0.831219	0.144642
8022896	-0.485	0.09025	-0.721752	0.128404
8012627	-0.134	0.62907	-0.914304	0.0451815
8007377	0.144	0.63584	2.5296	0.00143549
8008934	-1.116	0.00079	-2.87403	1.0962e-06
8022783	-1.217	0.00267	-0.385246	0.567686
8008365	-0.045	0.81158	-1.15205	0.117578
8005630	-0.01	0.98076	-0.229533	0.624116
8009097	-0.783	0.01185	-4.30833	9.05798e-07
8000883	-1.262	0.00129	-2.15116	2.38255e-05
8016077	-0.011	0.95373	-1.91348	0.00497957
8014004	-0.975	0.0711	-0.190893	0.798239
8010239	-0.802	0.05214	-1.52271	0.00318246
8006374	-1.059	0.00316	-2.72545	0.000125178
8007746	-2.436	7e-05	-0.527459	0.694655
8008085	-2.235	0.00045	-0.603678	0.298804
8007034	-1.374	0.00015	-0.607986	0.241383
8015760	-3.527	4e-05	-2.05841	3.36433e-05
8004773	-0.783	0.0031	-1.42239	0.0145541
8000761	-0.84	0.00528	-0.587725	0.202227
8001878	-1.428	0.0001	-0.167431	0.774554
8014680	-0.68	0.052	-0.77938	0.150157
8023605	-0.141	0.52351	-1.22519	0.149262
8011688	-0.578	0.03082	-0.371305	0.49899
8002704	-0.89	0.0158	-0.144224	0.78474
8026931	-0.479	0.15367	-1.39182	0.0992857
8003595	0.025	0.96084	-1.87952	0.0408941
8019130	0.04	0.82906	-2.46802	0.000880382
8023751	0.712	0.01275	4.57193	0.000470521
8010710	-1.303	0.00596	-7.37176	4.31846e-07
8003825	-0.527	0.04793	-1.95011	0.000664398
8022722	-2.18	7e-05	-1.38318	0.0236745
8017005	-2.18	0.00017	-0.550813	0.443488
8006800	-0.086	0.64714	-1.0679	0.0640806
8014601	0.051	0.82016	-1.12263	0.0331017
8019169	-0.694	0.01371	0.157048	0.764843
8005865	-1.297	0.00536	-0.831109	0.0961973
8003054	-0.496	0.06984	-0.717388	0.208167
8022354	0.049	0.90735	-0.530518	0.29039
8019628	0.316	0.21054	-0.668326	0.152459
8026043	0.518	0.13796	3.3399	0.00862642
8005930	0.275	0.31809	-3.79518	0.0207015
8022839	0.553	0.02621	-0.519592	0.291606
8008200	-0.324	0.14635	-1.80165	0.115903
8018353	-0.524	0.03476	-0.310157	0.645404
8008993	-0.458	0.20984	-1.25528	0.0497785
8024830	0.267	0.36155	-1.95177	0.0563889
8003006	-0.551	0.08285	-0.759559	0.135937
8019908	0.083	0.77146	1.57494	0.0130698
8022530	0.225	0.42942	0.558352	0.551734
8018339	-0.747	0.01516	-2.9971	0.00103543
8001456	-1.756	0.00016	-1.50907	0.00191448
8006306	-0.448	0.04725	-1.052	0.11847
8004369	-1.48	0.00014	-1.67449	0.000558117
8010147	-0.087	0.67655	2.89878	0.00117134
8021672	0.099	0.76641	-0.120776	0.793466
8018652	0.417	0.25351	1.65179	0.00480124
8003129	-3.427	0.0001	-2.9812	0.0171066
8018526	-0.088	0.79728	-0.806602	0.165877
8016162	-0.179	0.56746	0.896178	0.175857
8005027	-0.219	0.29548	1.01748	0.0764304
8004599	0.416	0.21651	1.47237	0.019015
8004651	-1.118	0.00645	0.605294	0.217855
8001436	-0.431	0.07618	-0.399157	0.382583
8019148	-0.783	0.00271	-2.0342	0.00398445
8007145	1.344	0.00049	3.22497	9.1324e-08
8005646	1.216	0.00033	0.258043	0.689299
8022243	0.301	0.1322	0.0445661	0.922861
8023637	0.183	0.36248	-0.426926	0.68826
8005472	-0.305	0.18571	-0.646536	0.159877
8000039	-1.894	2e-05	-0.609611	0.19557
8008507	-0.529	0.03493	-1.06479	0.0678551
8018173	0.806	0.00177	1.53339	0.00471065
8015274	-0.813	0.00667	0.566042	0.300059
8007074	-1.182	0.00193	-0.985809	0.0919435
8017079	0.188	0.40349	-0.69922	0.4632
8012416	0.199	0.31576	1.88858	0.0827945
8029065	-0.408	0.09249	-1.66041	0.00188323
8013455	-1.823	0.00064	-0.714099	0.28436
8003632	-0.696	0.0117	-1.96757	0.00122949
8018950	-0.015	0.96461	-3.06423	1.59498e-09
8011029	0.3	0.34481	0.488883	0.478351
8004485	-1.39	0.00371	-0.505158	0.446843
8004233	-0.588	0.03468	-0.214995	0.722421
8016847	0.332	0.16252	-0.192632	0.735425
8022041	-1.063	0.01505	-0.26729	0.720649
8015560	-1.577	0.00013	-3.17797	2.10396e-06
8015951	-1.109	0.00129	-1.2696	0.260754
8005406	-1.977	4e-05	-0.0441918	0.93615
8012593	-2.525	0.00075	-1.36219	0.20014
8012500	0.019	0.9518	-1.56125	0.00372065
8006702	0.461	0.12995	3.17115	2.32433e-05
8023266	0.136	0.74176	-2.30064	0.209708
8005338	-1.305	0.00769	-2.06957	0.00112012
8029591	0.672	0.01441	0.884562	0.156019
8024400	-1.595	0.00813	-0.615135	0.38598
8026353	-0.308	0.43672	-0.241457	0.702617
8020091	-1.153	0.00308	-1.09148	0.0404201
8000358	-2.506	0	-3.04154	0.00070246
8029702	-0.536	0.06105	-0.246547	0.615432
8005822	0.226	0.47316	-2.67822	0.011999
8005542	-0.909	0.03213	-0.742484	0.0980869
8012805	-1.194	0.00472	-0.80739	0.135977
8023798	-0.173	0.38254	-1.58157	0.00131374
8011163	-1.295	0.00747	-1.02186	0.129517
8026761	-0.074	0.7868	0.230617	0.810376
8021406	-0.555	0.06734	-0.583746	0.374272
8002903	-1.849	0.00095	-1.31839	0.0148533
8003309	-0.957	0.00096	-3.31386	6.39677e-07
8000973	-1.133	0.01139	-0.766471	0.130116
8018530	0.575	0.19652	2.61587	0.000559136
8020231	-1.476	0.0011	-0.910863	0.0760768
8027694	-1.12	0.0066	-0.37147	0.492966
8026282	-0.719	0.04656	-0.704451	0.288461
8012496	-0.048	0.84971	-1.564	0.0843858
8009257	-0.04	0.87408	-1.04846	0.022596
8015852	1.517	0.00115	1.11031	0.0392966
8023174	-1.291	0.00481	-2.82122	1.23216e-06
8020576	-0.299	0.16254	0.386916	0.449985
8003256	0.032	0.87156	1.847	0.00562511
8007168	-0.668	0.01282	0.694123	0.195437
8000282	-0.039	0.85746	-1.16214	0.0242011
8021768	0.116	0.73396	1.00703	0.115703
8013218	-1.331	0.00199	-0.685383	0.219266
8006002	-0.837	0.12229	-1.00516	0.0474978
8013790	-0.239	0.23685	-1.1308	0.0670343
8006337	-1.755	0.00026	-1.2076	0.0694189
8023151	-0.069	0.71322	1.06952	0.0560818
8028887	-0.066	0.82145	-2.11013	0.00510341
8002364	-0.416	0.07432	-1.82874	0.00372801
8021004	0.487	0.04083	0.392199	0.475274
8028860	0.333	0.29306	0.815645	0.071511
8004293	1.715	5e-05	6.68663	1.63693e-05
8012346	-0.542	0.08584	-0.819556	0.112403
8001244	-1.52	6e-05	-2.55011	0.000104987
8000576	-1.957	0.01817	-1.62856	0.0212456
8026406	-0.14	0.68329	-1.43377	0.0217156
8002725	-0.238	0.25544	-0.274577	0.648802
8027173	-0.49	0.06119	1.73255	0.000361545
8006444	-0.123	0.59106	-0.718117	0.164894
8003135	0.289	0.15254	-0.429871	0.540566
8005854	-0.302	0.27391	0.0823782	0.857382
8006218	0.423	0.06175	-0.792263	0.148778
8028905	-1.559	0.00106	0.0785547	0.895086
8018749	-2.251	6e-05	-0.376581	0.591293
8012183	-2.05	0.00085	-3.7328	0.000178757
8011355	-0.177	0.67992	-0.715403	0.281433
8028381	0.212	0.41341	0.2776	0.691966
8002805	-1.085	0.00072	-3.26507	3.10824e-05
8025863	-4.366	1e-05	-3.92387	4.51175e-09
8015411	-0.712	0.01245	-2.36776	0.116508
8016971	0.673	0.00886	0.602231	0.212558
8014432	-0.876	0.03438	-4.02059	0.00115289
8021786	0.267	0.19052	-0.352488	0.558602
8014988	-0.499	0.06227	0.664788	0.310677
8001448	-0.061	0.80257	-1.4095	0.0581979
8007314	0.074	0.83177	-0.0182436	0.967349
8018327	-1.607	0.00031	-0.228711	0.652826
8025036	-1.149	0.00277	-2.48732	0.00542266
8010940	-0.533	0.05035	-0.328227	0.519899
8011698	-1.562	4e-05	-0.0509791	0.933331
8028404	0.214	0.36877	-1.81528	0.0347298
8000374	0.622	0.01528	1.15413	0.0657744
8020987	-0.199	0.52506	0.00652959	0.990659
8006599	-1.508	0.00034	-0.27511	0.580632
8021090	-0.469	0.42929	0.664567	0.239417
8004960	-0.135	0.48387	-1.52861	0.01275
8027045	-0.7	0.00548	-2.02283	0.0034018
8005776	0.087	0.78393	-1.86475	0.0252695
8019743	-0.743	0.03225	-1.17975	0.0593725
8024486	0.45	0.18756	0.0604069	0.920894
8005722	-0.518	0.03462	-1.49761	0.0128645
8002146	-0.038	0.8759	0.585897	0.27729
8008186	-1.559	0.00162	-1.96896	0.000773563
8009587	0.011	0.95941	-0.0915855	0.877027
8002681	-0.523	0.02169	-0.228626	0.638878
8018208	-2.503	0.0001	-4.77417	0.00011909
8009580	-2.201	1e-05	-1.49019	0.00569798
8017859	-0.869	0.0523	-0.876449	0.0536203
8009530	-0.082	0.66251	-1.18803	0.0411473
8028770	-0.571	0.02165	-0.399067	0.472062
8015125	-1.785	0.00021	-4.01684	0.00115718
8024871	-0.909	0.01346	-0.87789	0.187663
8009170	-1.372	0.0004	-0.345868	0.474619
8029670	-3.729	0	-3.16038	9.38789e-05
8003580	-1.302	0.00378	-0.426453	0.449238
8019538	-1.147	0.02748	-2.10913	1.12913e-05
8022925	-1.295	0.00024	-0.542203	0.279166
8005486	0.929	0.04658	-0.598575	0.241921
8024283	-0.726	0.00568	-0.815908	0.168075
8009166	-1.481	0.00434	-0.78937	0.125581
8012843	0.699	0.18904	-0.558971	0.393319
8002434	-0.242	0.44027	-0.112757	0.887465
8009069	0.286	0.15653	-0.000718518	0.998755
8026390	-0.905	0.00479	-0.248136	0.640306
8022394	-0.937	0.0221	-0.223055	0.723785
8008048	-1.002	0.00089	-1.27877	0.0244806
8021620	-3.016	0	-3.33427	0.000234189
8011175	-0.522	0.02721	-1.85833	0.000376702
8017382	-0.566	0.01872	-0.792122	0.125221
8016421	0.093	0.7767	-3.44331	1.1575e-11
8006290	0.188	0.62821	-0.594985	0.254239
8027443	-3.665	0	-3.0921	0.000270222
8002671	-1.386	0.00173	-2.61237	4.57637e-08
8007397	-1.11	0.00061	-2.21201	0.000104668
8006832	-0.397	0.26462	-0.760233	0.192544
8020527	-0.625	0.05714	1.15327	0.0264461
8007110	-2.11	5e-05	-1.76188	0.00313255
8001232	-1.917	3e-05	-2.29052	9.17028e-05
8021130	-0.744	0.07352	-0.633271	0.283222
8016185	-0.737	0.00382	-0.99277	0.17393
8011881	0.047	0.82135	-0.260142	0.630592
8019342	0.03	0.88968	-1.16703	0.125538
8006760	-0.383	0.22442	-1.22075	0.0091043
8001269	-0.665	0.02948	-1.00487	0.0427009
8019838	-0.085	0.69005	-1.77221	0.000267705
8000816	-2	4e-05	-0.904394	0.0761478
8010266	0.193	0.63974	-1.8727	0.00546243
8029099	-0.93	0.02018	-0.96258	0.112414
8021770	0.149	0.53326	-0.851037	0.0981509
8009529	0.255	0.39883	-2.42089	0.240954
8019014	0.443	0.22679	-1.2411	0.0938606
8017468	-0.328	0.36699	-0.541746	0.313591
8009492	-0.991	0.00316	-2.25424	0.000151421
8002564	-3.085	0	-2.89293	2.74902e-09
8025196	0.239	0.47149	-1.7596	0.0382871
8018481	-0.475	0.64465	-1.73899	0.129394
8027798	-0.192	0.44431	1.13099	0.0760902
8012690	-0.98	0.00126	-1.08678	0.03092
8001981	-0.159	0.38898	-0.661744	0.210247
8011380	0.228	0.33466	0.074823	0.901037
8008590	0.461	0.16188	-1.57386	0.0105599
8021993	-0.078	0.74434	-1.53186	0.00167904
8015597	-0.317	0.24868	1.12918	0.028906
8011231	-0.808	0.00275	-0.968292	0.0534429
8001115	-0.838	0.03476	-0.503577	0.320705
8008576	-0.303	0.37687	1.87795	0.00513186
8012400	-0.607	0.01674	-0.512931	0.363154
8002508	-1.542	0.00046	-0.656881	0.200282
8024102	-0.102	0.66272	-2.52277	1.53887e-07
8002693	-1.017	0.00083	-1.51278	0.0050488
8024533	-0.755	0.04022	0.347321	0.555229
8016200	-0.261	0.46175	-0.66241	0.26715
8008337	-0.136	0.60001	0.226905	0.641789
8000441	-0.239	0.25289	-0.981892	0.0718507
8019324	-1.378	0.00153	-0.277049	0.630341
8005713	-0.421	0.48808	-0.464664	0.438514
8016084	0.073	0.78077	-1.84322	0.0234055
8023114	-2.5	1e-05	-1.7577	0.000739774
8020932	-1.309	0.00876	-0.106246	0.854933
8010728	-0.443	0.11825	-1.01408	0.0336389
8001556	0.445	0.1386	-0.76736	0.24705
8002639	0.351	0.19598	-1.42011	0.300148
8028593	-1.308	0.00133	-0.389428	0.386142
8006202	0.466	0.16669	1.12731	0.0441572
8014878	-1.004	0.00662	-2.84669	1.26719e-08
8004117	0.163	0.67185	0.496557	0.373416
8003130	0.564	0.03592	-0.697168	0.140777
8010129	-0.046	0.86195	-1.27661	0.0429018
8011085	0.293	0.16104	0.161372	0.754661
8019887	-1.466	0.00013	-1.16969	0.0626557
8008990	-0.013	0.96288	-1.08565	0.0579656
8001573	0.042	0.90004	-1.49987	0.00598486
8001916	0.092	0.77302	-2.53351	1.92515e-05
8011311	-1.615	0.00019	-1.99113	0.0121459
8022187	-1.606	0.00079	-1.44779	0.0133267
8014913	-3.16	2e-05	-0.308408	0.542563
8016331	-1.826	0.00041	-1.42667	0.00683298
8027662	-0.37	0.25133	-0.790205	0.151854
8019250	-0.527	0.18159	-1.45764	0.273218
8023240	-0.842	0.01133	-1.08734	0.0932022
8003149	-0.617	0.1047	-1.52848	0.0127523
8004468	0.939	0.01044	0.703732	0.221421
8024557	0.085	0.8202	0.302412	0.535331
8024768	-2.326	6e-05	-1.76277	0.00165509
8014169	-0.922	0.00493	-1.55931	0.0121422
8018486	-1.022	0.00507	-0.736562	0.20914
8004712	-0.437	0.05022	-0.830889	0.0949793
8023012	0.351	0.12877	-0.154012	0.771567
8024859	0.239	0.40999	-0.490284	0.684195
8012029	-0.724	0.01022	0.053421	0.924007
8019968	-1.018	0.00895	-7.66722	0.00269594
8024201	0.496	0.11384	0.851554	0.0540834
8016419	0.077	0.82852	-0.202302	0.675875
8002608	-0.773	0.01825	-0.760332	0.105423
8000603	-0.511	0.01999	-0.263421	0.583121
8021839	0.655	0.05221	0.19203	0.715598
8027159	-1.774	0.00021	-3.27938	0.000124204
8029721	-0.899	0.00698	-0.713942	0.135925
8002265	-0.303	0.14281	-1.90919	0.000224369
8025798	0.096	0.79925	-1.70099	0.00705551
8007706	0.098	0.61418	-1.78163	0.00793995
8014330	-1.707	0.00014	-0.25674	0.678436
8012837	0.303	0.26624	0.865094	0.0611655
8004946	0.549	0.13359	3.50965	9.34068e-06
8011005	0.109	0.83158	0.357021	0.505723
8004042	-0.317	0.16835	-0.322153	0.575541
8017049	0.137	0.67267	-0.621169	0.26826
8006226	-2.2	0.0001	-2.37163	2.55945e-06
8007182	-2.333	1e-05	-1.30231	0.0161694
8020741	-2.354	0	-1.81759	0.00433243
8007151	-1.062	0.00187	-0.119797	0.837907
8024724	-0.001	0.99636	-0.555758	0.320885
8010456	-0.883	0.00396	-2.19691	0.014671
8018431	0.038	0.90787	1.72667	0.0171505
8020297	-1.342	0.0021	1.77001	0.118284
8007762	-0.482	0.06462	-0.0565122	0.910688
8004548	-1.954	5e-05	-0.236057	0.622502
8007557	-0.46	0.05345	0.0862514	0.848461
8021783	-0.099	0.62084	2.12184	0.00121747
8029765	-0.722	0.00851	-0.63619	0.204867
8013858	-0.828	0.00367	-1.06118	0.0605442
8010235	0.387	0.07069	0.786669	0.081929
8022506	0.858	0.00386	4.32084	3.88134e-13
8008066	-0.023	0.93252	-0.32997	0.534776
8008322	0.961	0.04925	-0.62438	0.63076
8029650	-0.661	0.01806	-0.166926	0.762798
8010686	1.344	0.02356	3.88064	0.00126829
8001179	-0.267	0.19078	-0.707236	0.253742
8010327	-0.261	0.47665	-1.55323	0.101146
8029121	-0.64	0.0153	-1.19697	0.0650909
8022070	0.511	0.19215	-0.0439137	0.943545
8011133	0.408	0.1685	-0.832209	0.0819075
8011407	-0.908	0.00326	-2.81368	0.000120232
8006727	3.257	1e-05	3.20628	0.000327847
8028423	-0.35	0.08681	-0.367662	0.548514
8018576	0.366	0.126	-1.45711	0.0205873
8027994	-0.065	0.84215	-2.07891	2.6527e-05
8019662	-0.265	0.48912	-1.33155	0.00573931
8008307	-0.788	0.02631	-0.556205	0.382518
8006217	-0.242	0.42136	-0.779967	0.332982
8017655	0.207	0.48028	-1.36318	0.0400229
8020470	-1.194	0.00021	-0.732963	0.165887
8024270	-1.851	0.01779	-2.99207	0.0453162
8011942	-0.763	0.05139	-0.453661	0.448108
8026195	-1.126	0.00125	-1.15504	0.0481531
8007810	0.194	0.3843	-1.25612	0.0347161
8002646	-1.703	0.00747	-0.318524	0.545675
8000079	0.422	0.18572	1.06732	0.189701
8004184	-1.648	4e-05	-0.887268	0.131332
8027279	-0.098	0.61451	-0.570639	0.380771
8009778	-1.724	0.00016	-0.402075	0.488282
8013532	-0.731	0.02587	0.911512	0.22293
8012647	0.151	0.57368	2.63637	0.000133886
8001292	-3.249	1e-05	-10.4267	0
8004039	0.755	0.00457	-0.0319256	0.945086
8027671	0.022	0.92064	-0.232789	0.769916
8025164	0.355	0.15742	-3.34161	0.104135
8016022	-1.286	0.01003	0.404487	0.453463
8015174	-1.122	0.00401	-1.21177	0.273511
8020056	-0.832	0.00493	-2.6173	0.0083316
8009216	-0.853	0.01941	-0.454481	0.498412
8005306	-1.178	0.00048	-0.767172	0.186908
8000130	-0.971	0.00197	-0.655203	0.174886
8007696	0.09	0.70708	-2.57585	7.88278e-06
8005649	0.087	0.81318	-1.09865	0.0225547
8015742	0.262	0.19754	2.85003	1.00772e-08
8005828	0.199	0.38944	0.36824	0.50454
8027054	-0.068	0.79026	-2.95181	0.000546283
8014057	0.036	0.86098	-1.24205	0.0592459
8016409	0.512	0.07416	-0.302877	0.501109
8021510	-0.94	0.02102	-0.699351	0.29721
8016542	-0.483	0.05479	-0.724651	0.201194
8003396	-1.001	0.00259	-2.23063	0.000315277
8022188	-0.613	0.04681	-0.49087	0.431076
8008655	-0.922	0.03318	-1.14542	0.0945766
8004744	-1.276	0.00061	-0.610616	0.214775
8014666	1.367	0.00043	3.89982	0.00024284
8012941	-2.264	1e-05	-1.43	0.133144
8024003	-1.282	0.00123	-0.42047	0.460592
8020302	-1.35	0.00085	-1.73205	0.190763
8009905	-2.559	2e-05	-1.7276	0.0792151
8028326	-0.991	0.00802	-0.380649	0.447415
8009996	-1.03	0.02473	-1.81384	0.000650762
8018774	0.013	0.96885	0.22116	0.621986
8001945	-1.194	0.00226	-0.780921	0.097229
8022997	-0.257	0.49607	-2.27212	0.370021
8025331	-0.284	0.50907	-0.601526	0.3255
8010501	-0.632	0.0258	-1.2429	0.0265986
8019123	-0.901	0.00451	-0.253723	0.67273
8013326	-0.147	0.52176	-0.298808	0.606609
8016993	0.226	0.44569	-2.43993	8.21585e-07
8005097	-0.282	0.16841	-1.329	0.151968
8002664	-1.405	0.0019	-0.932448	0.13583
8023122	-0.665	0.10171	0.742242	0.200783
8013513	0.519	0.03526	-2.31274	0.021349
8002891	-0.408	0.09155	0.765968	0.109239
8009073	-1.14	0.00239	-0.58059	0.27188
8010868	-0.03	0.87546	-0.453823	0.30964
8016738	-0.202	0.29223	-0.181232	0.70253
8023665	-0.099	0.6302	-0.608486	0.264323
8025295	0.889	0.00777	2.47785	0.0812306
8013330	-1.775	0.00027	-0.366724	0.531335
8011910	0.128	0.83417	2.72222	3.31858e-08
8005284	-0.345	0.25971	1.23827	0.0226316
8018665	-0.125	0.60305	-0.0371649	0.95305
8028470	-0.221	0.28899	-1.53261	0.0117734
8003817	-0.015	0.93719	-0.753622	0.182526
8004858	-1.109	0.10928	-0.452952	0.437027
8017159	-1.32	0.00284	1.10782	0.106784
8011026	-0.186	0.34332	-0.960075	0.0925674
8022369	-1.483	0.00314	-3.53732	3.97249e-10
8017918	-1.402	0.00027	-0.401228	0.456758
8000387	-0.434	0.09791	-0.307553	0.578878
8003578	-0.172	0.42204	-1.60837	0.00384857
8003924	-0.591	0.04604	-0.828974	0.176302
8001790	-0.372	0.23075	-0.792829	0.181657
8027312	-0.824	0.02897	-1.53181	0.0779417
8017319	0.859	0.09319	-1.0139	0.123503
8009706	-0.298	0.35867	-0.515142	0.480292
8029313	0.369	0.13369	-0.802641	0.134829
8015645	0.172	0.55876	0.0937735	0.868681
8004650	0.671	0.01506	-0.351319	0.580791
8013173	0.325	0.19498	-1.08151	0.0614878
8023833	-1.776	0.00028	-4.78291	0.0504038
8023529	-0.016	0.95821	-0.633803	0.461096
8016561	-2.312	0	-3.00768	9.16659e-10
8014457	-1.597	0.00145	-0.42482	0.495193
8024980	0.023	0.90288	-0.491066	0.406225
8010666	-0.513	0.13216	-1.54705	0.00159366
8016397	-0.846	0.00578	-0.447869	0.331055
8015712	-0.728	0.04052	-0.460718	0.373802
8008219	0.029	0.94264	-0.593106	0.243384
8022990	0.386	0.07406	-0.173792	0.743194
8023295	0.074	0.83856	0.273258	0.681116
8025894	-2.19	8e-05	-0.819582	0.189275
8002184	0.279	0.44508	-0.888342	0.0888999
8002983	-0.057	0.85686	0.0179563	0.96823
8024604	-0.315	0.65696	-0.618042	0.366196
8003040	0.411	0.21318	-1.80326	0.000110255
8027955	-0.725	0.04979	-1.90368	0.000706937
8012507	-1.848	0.00027	-2.30738	0.00186222
8013938	-1.567	8e-05	-0.483012	0.473254
8015176	-3.32	0	-3.0996	0.00011055
8028549	-0.148	0.61886	-1.39156	0.0825208
8003226	-0.264	0.38042	-2.11308	0.00561226
8000491	-0.531	0.06487	-0.803812	0.155545
8021994	-0.841	0.00527	-0.500311	0.282162
8008005	-2.095	0.00016	-0.509484	0.332531
8002942	-2.867	3e-05	-4.62256	1.83877e-07
8015198	-2.749	0	-11.1445	0
8025175	-0.399	0.11028	-0.934023	0.130081
8002282	-1.117	0.00759	-0.226637	0.616954
8024209	-2.393	2e-05	-4.65734	0.000139927
8003774	-0.195	0.36275	-2.04143	0.00207398
8000783	-0.532	0.04182	1.04861	0.103439
8024524	-0.453	0.16329	-1.3597	0.00825851
8000260	-0.042	0.85629	-2.89785	0.00508704
8000662	0.416	0.11187	-0.409026	0.385246
8026710	-0.423	0.06956	-1.44745	0.0620506
8022658	-0.536	0.05933	0.111169	0.850357
8012794	-0.052	0.83537	0.530051	0.464653
8007315	-0.945	0.01222	-1.02552	0.0285741
8010388	-1.184	0.00108	-1.97993	0.0231659
8011548	-0.796	0.01276	-1.13903	0.0887576
8002100	-0.295	0.21389	-2.21197	0.0077171
8001813	-1.012	0.00517	-1.73087	0.00336813
8025334	-0.629	0.02965	-1.39338	0.00280143
8013542	-1.178	0.00844	-1.80089	0.00418764
8013310	0.105	0.79323	-1.24176	0.0642745
8023644	-0.175	0.39705	-0.158759	0.726466
8017014	0.421	0.09347	0.155405	0.743362
8003606	0.028	0.90702	3.74745	5.62284e-12
8029524	0.196	0.30591	0.751487	0.20108
8014760	1.403	0.00194	-2.29912	1.70031e-05
8010826	0.512	0.13913	2.75389	1.40704e-05
8023939	0.221	0.57097	-0.482627	0.506089
8005342	-0.182	0.7884	-0.625476	0.228543
8016382	0.081	0.74375	0.14628	0.915819
8029161	0.427	0.12029	0.624352	0.266478
8008520	0.351	0.36042	-1.38683	0.0021787
8025089	-0.963	0.00437	-0.550637	0.300417
8001405	-2.491	5e-05	-0.356508	0.551939
8017567	-0.281	0.19845	-0.706014	0.161376
8010521	-0.749	0.00691	-1.84413	0.0138434
8020490	0.595	0.15089	-0.0943802	0.849479
8011152	0.218	0.4307	-3.14441	0.123105
8006144	0.603	0.02464	0.159964	0.749016
8003411	0.589	0.1332	-1.77705	0.026989
8004997	-1.16	0.00372	-0.185654	0.677964
8007781	-2.284	8e-05	-0.24803	0.678903
8020949	0.199	0.37034	-0.673022	0.308712
8007343	-0.704	0.02129	-1.68292	0.00463953
8010555	-0.071	0.77223	-1.93236	0.00827432
8008191	0.478	0.10039	-0.145011	0.756703
8021290	-0.536	0.04493	0.156345	0.795209
8020077	0.161	0.53248	-0.835923	0.176913
8000624	-0.442	0.10873	-1.06054	0.0821244
8020639	-0.017	0.97507	1.8574	0.00401629
8013889	0.452	0.2181	6.10733	8.77536e-05
8006278	0.25	0.26967	-0.000752397	0.998749
8014150	0.084	0.65188	-1.16297	0.0120925
8018086	-0.854	0.00196	-1.71866	0.00124968
8014321	1.659	3e-05	3.41526	5.97713e-09
8017105	-0.925	0.00267	-1.35382	0.0124663
8018083	0.331	0.21504	2.8465	5.44783e-06
8017444	-0.031	0.92947	-0.856944	0.148533
8001782	-0.238	0.26883	0.00400926	0.99497
8013207	-1.043	0.00253	-1.13017	0.0388452
8024597	-0.2	0.44141	-0.209059	0.676584
8000425	-0.241	0.52729	-1.32066	0.0223123
8005995	3.54	0	6.04123	1.04754e-09
8025103	-0.15	0.45527	1.68841	0.00763288
8008190	-0.873	0.02246	-1.76366	0.0049229
8005421	0.145	0.45629	2.9911	0.00130721
8029489	0.174	0.4249	-0.0444235	0.930605
8021945	-0.466	0.07731	-0.861019	0.135035
8023366	-1.44	0.00041	-0.296281	0.539966
8028707	-0.913	0.03296	-0.907186	0.138596
8006982	-0.602	0.02123	-0.74013	0.279258
8016060	-2.179	1e-05	-0.22801	0.625681
8009898	0.082	0.66465	-0.892215	0.0823715
8006864	-0.717	0.00861	-0.838396	0.0796666
8019334	-0.955	0.00326	-1.84928	0.00463651
8010549	-0.788	0.00373	-0.391425	0.531473
8012476	0.354	0.0885	-0.28121	0.555804
8027746	-1.532	0.00073	-0.907612	0.321635
8028441	-1.466	0.01928	-0.812472	0.116114
8013185	-0.78	0.01825	1.03561	0.0711026
8010630	-1.534	0.00082	-1.27442	0.0839362
8004638	-0.43	0.08444	-0.380923	0.530433
8001880	-0.166	0.4595	4.26623	6.44995e-11
8004568	-1.396	0.00532	-1.30087	0.0689539
8007735	-0.445	0.39333	-2.62289	0.0002781
8009546	0.063	0.84902	1.79415	0.00321393
8005841	1.27	0.00076	1.77788	0.0121199
8011733	-1.046	0.01205	-0.904633	0.110152
8026052	0.693	0.07585	1.38461	0.0150877
8010080	0.071	0.79554	-0.192815	0.666221
8020421	0.153	0.72916	-0.779765	0.260872
8013426	-1.768	8e-05	-3.92965	9.68898e-06
8002588	-1.347	0.00091	-1.48575	0.00262407
8010819	-1.611	0.00058	0.56525	0.331459
8020258	-0.559	0.05097	-0.572842	0.315326
8006504	-0.438	0.27139	-2.05879	0.00142353
8001890	0.014	0.93702	-0.608222	0.189637
8025095	-1.355	0.00563	-0.266847	0.660791
8020769	-1.662	3e-05	-1.95615	0.000756491
8011363	-1.297	0.01701	-1.535	0.0163125
8003698	0.419	0.1058	0.500428	0.514562
8000764	-0.204	0.36669	-1.77207	0.00227366
8019975	0.831	0.03053	3.72239	0.00139266
8021360	-1.187	0.00097	-1.62495	0.192208
8028633	-0.742	0.06154	-0.605481	0.204972
8017751	0.032	0.90955	-1.96705	0.0169531
8004495	-0.071	0.70067	-1.24242	0.0318827
8009615	0.272	0.47187	-0.3504	0.50377
8009474	-1.421	0.00158	-1.02706	0.173503
8029663	0.132	0.78237	-0.179032	0.774471
8019488	-1.382	0.00227	0.0132723	0.981359
8022682	-0.254	0.22123	-2.65208	0.039608
8015676	0.353	0.30981	-1.90807	0.00764854
8015244	0.154	0.59587	-0.487778	0.363854
8016712	-0.871	0.04648	-0.50152	0.506156
8003869	-1.93	0.00034	-3.96001	0.000207186
8011400	-0.715	0.07748	-1.07471	0.0179815
8007355	-1.662	0.00055	-0.558209	0.389309
8016661	-1.038	0.01309	-1.69362	0.000274174
8006761	0.107	0.65007	-0.465454	0.305816
8002036	-0.138	0.5257	-0.915822	0.047843
8016183	-0.473	0.06175	-0.952518	0.100972
8001513	-2.272	7e-05	-0.991655	0.157441
8013270	0.659	0.16434	-0.630904	0.160814
8004834	1.75	2e-05	1.79312	0.000231878
8006438	-0.869	0.00333	-0.21874	0.67287
8006639	-0.283	0.34136	-0.835248	0.228249
8003421	-0.276	0.36847	-5.09639	4.89628e-07
8019635	-1.058	0.09249	-4.64856	0.0208277
8027193	-1.607	7e-05	-1.62723	0.0603913
8008480	-0.588	0.13418	0.777799	0.370557
8006842	-0.501	0.08029	-0.931174	0.0539258
8023178	-0.17	0.55183	-0.0932613	0.894394
8005771	-1.548	0.01069	-2.21744	0.00283732
8001226	-0.022	0.9498	-1.15106	0.574349
8014403	-1.743	1e-05	-2.07783	0.0013335
8016694	-0.059	0.90204	0.189212	0.776247
8000107	-0.346	0.19825	0.69182	0.201286
8005978	0.291	0.2411	1.40097	0.00198755
8029450	-1.311	0.00236	-0.445596	0.57793
8023478	-1.811	6e-05	-1.60079	0.0444256
8024288	0.899	0.00699	0.39652	0.506492
8004144	-0.925	0.02614	-0.305434	0.528347
8002935	0.255	0.41314	3.15054	4.62606e-05
8000408	-1.048	0.15711	-1.1318	0.285839
8026653	-0.738	0.01019	0.203922	0.708226
8002241	-0.112	0.70861	1.10927	0.0660283
8011494	-0.182	0.40907	-2.78997	0.00474554
8012254	-2.266	0.00011	-2.34936	0.00925202
8012174	-1.165	0.01815	0.732865	0.18388
8022716	-0.144	0.52596	0.357217	0.539102
8024260	-0.149	0.50105	-0.905112	0.110593
8029437	0.683	0.0127	1.18978	0.0575315
8000011	0.549	0.18404	-0.554051	0.399303
8011841	-2.816	0	-1.43209	0.0311347
8018983	-0.215	0.28772	0.350265	0.527572
8023819	-0.358	0.6844	0.492693	0.433449
8025139	-0.794	0.06832	-1.20338	0.283577
8011068	-0.458	0.10872	-1.11459	0.0897412
8002835	-1.894	0.00033	-1.80967	0.000100808
8010118	0.094	0.79043	-0.321894	0.476809
8024043	-2.18	6e-05	-3.49147	1.18737e-10
8006242	-1.102	0.00352	-1.43698	0.0506746
8014187	-0.841	0.0847	-0.191605	0.700076
8003443	-1.368	0.00054	0.0469504	0.938873
8006768	-0.556	0.02929	-2.29272	0.0737131
8015019	0.36	0.303	-5.62983	8.37339e-08
8003287	-0.089	0.71763	0.123154	0.802658
8005504	-2.451	2e-05	-6.87776	1.30847e-08
8015437	0.591	0.02619	-1.71572	0.194147
8011610	0.181	0.38127	-0.628393	0.254305
8022146	0.174	0.39248	-1.39265	0.00473359
8010642	0.739	0.11177	-1.65403	0.00738398
8004170	-0.754	0.00682	-1.72472	0.000268531
8012015	0.182	0.71041	-1.45085	0.121616
8020467	0.357	0.08217	0.281617	0.638085
8013421	-0.449	0.1946	-0.513666	0.291964
8023394	0.943	0.002	0.482108	0.370909
8027177	-1.282	0.02367	-0.963212	0.0879722
8000115	0.091	0.70346	-0.264936	0.613226
8026151	1.041	0.00967	2.20519	0.00086624
8006112	0.049	0.79343	0.732529	0.126597
8020851	-0.419	0.22391	-0.401395	0.61233
8024947	0.031	0.94477	3.78612	0.000377645
8004595	-0.881	0.06528	-1.05006	0.0875477
8018295	0.071	0.84136	-0.234112	0.696781
8025317	-1.637	0.00125	-0.20385	0.807718
8017952	-1.091	0.00061	-1.48659	0.00294194
8002355	0.197	0.3139	-0.434662	0.397161
8000502	-0.414	0.08561	-0.881057	0.198185
8013551	0.206	0.39184	-3.25657	0.0687514
8027403	-1.844	0.0001	-1.64851	0.00878232
8008181	-0.79	0.01254	-0.729152	0.331272
8027351	0.052	0.86319	0.875423	0.0817043
8021058	-0.354	0.11854	0.0991015	0.880616
8005657	0.018	0.92235	1.25154	0.0186753
8028083	-0.744	0.02096	-1.65312	0.00204451
8022941	-1.969	0.01843	-1.77084	0.100161
8008166	-0.088	0.63052	-1.98252	0.0899076
8009102	0.024	0.89215	2.63669	2.23927e-08
8001221	-0.45	0.04313	-1.77523	0.00277538
8019046	-2.682	0.0003	-3.85237	0.00950459
8001479	-1.226	0.00031	-1.35357	0.0183114
8025403	-1.842	7e-05	-1.1852	0.0361122
8008940	-1.206	0.00873	0.251805	0.650143
8019236	-0.344	0.21296	-1.05366	0.0384523
8015823	-0.975	0.01921	-0.583424	0.299458
8011001	-1.572	0.00022	-2.91008	0.00489354
8006881	-0.325	0.20945	0.0380833	0.954118
8016159	-1.093	0.00279	-0.138769	0.807539
8021869	-0.36	0.07131	-1.42557	0.0294271
8004961	0.641	0.15265	-2.31193	0.0030706
8003555	-2.125	0.00023	-3.2842	2.33649e-06
8000838	-0.118	0.5853	1.54543	0.00124672
8021094	-0.237	0.37963	-0.786909	0.164935
8024167	0.167	0.55509	-1.69438	0.0355354
8001919	0.111	0.53392	-0.0722794	0.875035
8009570	-0.801	0.05141	-2.14606	0.00296284
8010589	-2.685	1e-05	-2.64438	1.80485e-06
8015480	-0.815	0.00752	-1.33951	0.0350663
8013314	0.232	0.60209	2.53187	0.00172856
8019642	-0.208	0.56826	-0.814651	0.159417
8009568	0.836	0.02503	0.108206	0.822579
8020898	-1.935	2e-05	-1.82455	0.000666508
8014016	-2.93	0.0018	0.497777	0.34444
8011656	-0.469	0.07852	-0.783951	0.10849
8011430	-0.052	0.82522	-2.86368	0.0568024
8011603	-1.15	0.00427	0.0831669	0.877817
8001636	-0.06	0.84371	-0.841284	0.130912
8011906	-1.869	9e-05	-2.26084	0.00520353
8025481	-0.073	0.71538	-3.09612	1.8555e-05
8027099	1.506	0.01173	1.81804	0.0918162
8004389	0.605	0.00947	0.228711	0.704411
8005571	0.338	0.28417	-1.29843	0.050676
8029346	-1.227	0.00134	-2.68395	0.00088178
8019904	-1.261	0.00193	-1.00666	0.138555
8004655	-0.068	0.91257	-2.00632	0.00107633
8008140	-0.953	0.01934	0.420252	0.472271
8015268	1.536	0.00054	4.05825	9.87012e-10
8026886	-0.887	0.00521	-0.546053	0.237301
8004430	-2.933	5e-05	-1.56123	0.00600358
8018523	-1.087	0.00506	-2.98462	1.24219e-09
8003948	-2.56	0.00104	-0.694408	0.26358
8000669	-0.677	0.02551	-1.89345	0.048168
8005754	-0.733	0.05021	0.185984	0.752986
8019144	-1.229	0.02022	0.712997	0.281881
8024573	-2.636	0	-1.8786	0.00186986
8026692	-0.338	0.08772	-1.29183	0.025051
8024694	0.167	0.48477	2.1145	0.0253481
8027364	-0.908	0.03615	-1.01827	0.0260417
8021396	-0.256	0.23603	-1.75788	0.011889
8009207	-2.091	0.08413	-1.17423	0.0248924
8003721	1.223	0.00143	0.258139	0.610931
8020269	-0.921	0.0079	-2.74357	0.000344456
8001332	-0.365	0.09079	-1.12488	0.0910765
8009817	-0.141	0.45267	-0.527561	0.403441
8010570	0.09	0.72224	-2.47801	0.000454086
8016436	-1.151	0.00097	0.0859437	0.875543
8004760	-0.74	0.00871	-1.1102	0.0690439
8002548	-4.361	0	-3.59354	2.88145e-09
8010577	0.142	0.56854	-0.653278	0.155406
8026734	-0.232	0.45739	-6.98586	0.00382692
8009709	-1.016	0.00925	0.515814	0.369544
8023510	-1.333	0.00254	-0.969246	0.0806325
8009694	-0.606	0.18813	-1.43306	0.0338376
8001120	0.041	0.82794	-0.381612	0.395227
8017775	5.568	0	6.56568	0
8016321	-0.588	0.02337	-0.789694	0.182757
8029310	-1.675	0.00024	-2.55235	2.56005e-05
8020876	-0.752	0.00524	-0.447505	0.312277
8021353	-1.397	0.00127	-0.981524	0.0963654
8002541	-1.259	0.00056	-0.71265	0.28914
8010245	-0.893	0.02049	-0.803851	0.119111
8012922	-0.633	0.01184	-0.825689	0.101881
8018387	-0.381	0.43767	-0.312309	0.600955
8010746	-2.565	0.00876	-0.610003	0.399107
8024566	-1.378	0.00076	0.861599	0.11176
8024151	-0.944	0.00674	-1.01812	0.0290466
8014957	-1.214	0.00075	-0.894329	0.0534956
8006241	-0.034	0.88666	-1.79585	0.0539889
8021012	-1.456	0.00021	-2.04648	0.0037568
8016798	-0.021	0.94213	-0.0122014	0.981241
8016777	0.462	0.09366	2.4482	1.70218e-05
8010164	0.059	0.7816	-1.06925	0.0538885
8014200	-1.545	0.00235	-0.373765	0.425432
8022679	-2.854	1e-05	-1.06726	0.0318642
8012086	-2.15	0.01217	-2.87727	0.000191032
8016810	-0.95	0.00179	-1.81993	0.0113487
8011662	-0.47	0.30822	-0.977114	0.0842016
8011519	-0.133	0.48065	-0.419786	0.535918
8003305	-0.764	0.00583	-1.62324	0.0250278
8000825	0.357	0.09061	4.01951	2.07012e-12
8008610	0.242	0.70349	0.403997	0.499174
8001383	-0.889	0.01543	-0.541802	0.294531
8011367	-2.163	0	-1.3252	0.0666003
8007633	0.543	0.03761	0.64357	0.315147
8017743	-0.246	0.28755	-1.34489	0.0111026
8017613	-0.233	0.49767	-0.310736	0.614147
8012480	-1.156	0.03096	-0.0716968	0.898508
8003519	-0.867	0.00802	-0.176382	0.724175
8011078	0.614	0.0091	1.32734	0.0334381
8000445	-0.712	0.20225	-2.31859	1.31751e-05
8006522	-0.501	0.04934	-2.17285	9.78116e-05
8003738	0.713	0.01172	-1.56886	0.00629276
8001958	-0.643	0.1268	-3.91016	6.66447e-11
8008787	-1.168	0.01628	0.115461	0.798295
8025934	-0.109	0.65462	-1.61901	0.0259693
8015572	-2.641	7e-05	-4.47321	0.0113552
8017621	-0.511	0.11326	-1.17719	0.0334765
8023600	-0.794	0.03334	-1.60833	0.224201
8010970	-1.352	0.00187	-0.91431	0.0752503
8016800	-0.358	0.09593	1.08613	0.0629006
8006091	-0.315	0.21535	-1.28295	0.00698248
8017046	-0.623	0.0208	-1.14527	0.0742259
8006791	2.234	0.00022	0.225016	0.615595
8019193	0.409	0.57767	-0.354983	0.591462
8009577	0.48	0.20668	1.33658	0.03172
8006512	2.752	1e-05	5.65878	0
8001976	-0.484	0.09959	-0.527346	0.309902
8020473	-0.145	0.48929	-0.377006	0.405116
8001129	0.084	0.86452	-1.1963	0.0826954
8022107	1.323	0.00027	-0.713415	0.149796
8004716	-0.648	0.03146	-1.04085	0.0317661
8020838	-0.24	0.2707	-0.956186	0.203241
8025206	1.361	0.00172	1.29388	0.020724
8020632	-0.579	0.05863	-3.41925	5.70542e-05
8004947	-2.124	0.00062	-3.0543	1.06766e-09
8020354	-0.077	0.84095	-0.439303	0.452551
8012351	-0.804	0.00359	-0.421095	0.36413
8028306	-1.434	0.00138	-3.14034	0.000576532
8015739	-1.34	0.00095	-0.652381	0.223307
8004113	-0.689	0.01551	-3.74991	3.31556e-05
8010975	-2.296	0	-2.74238	0.0059524
8004051	-0.644	0.03226	-0.561729	0.210468
8004002	-2.288	7e-05	-2.43722	0.00378988
8003361	0.414	0.24278	-0.296401	0.59899
8009942	-0.241	0.36444	-1.12639	0.208685
8007996	-1.43	0.00209	0.0897698	0.895511
8022879	-0.4	0.12002	-1.12169	0.0649456
8020988	4.986	0	12.0221	1.22125e-14
8002768	-1.026	0.01947	-0.573519	0.334551
8020657	-0.132	0.70677	-0.746303	0.547533
8028077	-1.088	0.00236	-1.22931	0.0802
8007117	-0.111	0.77254	-0.722043	0.339106
8007729	-1.22	0.00184	-0.334054	0.558483
8002842	-0.467	0.06429	-0.320833	0.479572
8028380	-1.254	0.01877	-1.62817	0.0263618
8011807	-2.051	1e-05	-2.50611	4.40982e-05
8010524	0.459	0.05864	2.68999	0.0122001
8027885	-0.474	0.14226	-0.956207	0.0810688
8029493	-0.078	0.69218	-2.17117	0.00217283
8010716	-0.541	0.27653	-0.623813	0.286823
8025526	-1.244	0.03588	-0.974548	0.0975466
8009965	0.573	0.02012	-0.520201	0.469024
8009042	-1.154	0.04294	-5.17801	0.00981085
8004104	-1.206	0.01201	-1.00207	0.135762
8025069	0.197	0.43082	-0.289437	0.629762
8018898	0.2	0.38913	-2.02928	0.0066811
8000322	-0.267	0.25779	-0.889159	0.0655882
8004586	0.022	0.90273	-0.304943	0.562298
8013738	-0.929	0.00426	-0.740958	0.229752
8023094	-1.493	9e-05	-2.28327	0.000134511
8025510	-1.218	0.00052	-0.388685	0.630995
8015374	-0.16	0.46515	-0.323024	0.506071
8009910	-0.575	0.10768	-1.57346	0.236836
8018738	-0.039	0.85429	0.994637	0.0913685
8028317	3.838	0	5.57173	0
8015121	-0.266	0.52836	-0.584859	0.400933
8001560	-0.924	0.00481	1.51061	0.00135877
8022390	-0.456	0.05868	-1.04053	0.0807906
8002464	0.232	0.57022	1.45103	0.055849
8012224	-0.426	0.07454	-0.740286	0.268892
8021653	-1.144	0.00205	-4.39397	0.0133416
8029331	1.613	7e-05	5.20211	4.66294e-15
8007750	-0.207	0.54272	-1.04778	0.345245
8026649	0.41	0.14036	5.01166	0.0158679
8002114	-1.435	0.00038	-1.9125	0.000440991
8009626	-1.226	0.00342	-2.63959	0.00933549
8029207	-1.521	0.00066	-5.08636	9.9956e-10
8019527	1.034	0.0712	2.02407	0.00151419
8011485	-1.655	2e-05	-1.15134	0.0852297
8002430	-0.06	0.77605	-1.11758	0.0698397
8027280	-0.254	0.47412	-0.127329	0.828802
8011065	-0.215	0.48608	0.0109261	0.985227
8005067	-0.026	0.89635	2.80447	0.152644
8011765	-1.498	0.04044	0.0109025	0.98624
8016281	-1.199	0.02861	-2.148	0.0441971
8020615	-1.627	0.03298	-5.37118	0
8001214	-0.716	0.00499	-0.433182	0.518576
8013388	0.198	0.53149	5.50874	1.23223e-08
8007606	-0.414	0.06154	-0.226505	0.625418
8029379	-1.1	0.00087	-1.73171	0.0058113
8022840	0.218	0.30831	-1.07981	0.0871173
8027415	-2.141	0.00126	-1.55322	0.00313833
8009225	-0.605	0.02523	-1.13023	0.0621501
8004068	-1.065	0.00435	0.170607	0.7284
8000920	-0.411	0.11721	-2.06881	0.000172917
8013802	-0.182	0.43011	-0.331892	0.496545
8011442	-1.666	0.00017	-1.64152	0.00480056
8026156	-0.026	0.97284	1.56318	0.000618777
8008630	-0.35	0.17562	0.714065	0.19256
8002392	-0.443	0.12142	0.260111	0.623318
8012686	-0.057	0.84087	-1.10126	0.0167231
8028095	0	0.99925	-0.622795	0.163512
8028070	-1.238	0.00115	-0.901983	0.176517
8013402	-1.443	5e-05	0.292881	0.611984
8006936	0.219	0.39082	-1.34067	0.0854042
8023191	-3.081	0	-4.03217	1.5369e-08
8007721	-0.076	0.83172	-1.58713	0.00498225
8027446	1.178	0.04546	-0.135373	0.793572
8022410	0.121	0.71167	-1.32238	0.15278
8023385	-0.321	0.14974	0.0221133	0.960699
8017297	-1.099	0.00116	0.318498	0.536428
8014559	-1.141	0.00094	-0.144064	0.827763
8028477	-0.261	0.34259	-1.28499	0.0673818
8024637	-0.085	0.71004	0.00767407	0.987627
8021153	-1.559	0.00237	-1.06146	0.0872301
8027491	-0.531	0.08813	-1.11726	0.116012
8018614	-1.539	0.0001	0.116293	0.833362
8010320	0.345	0.09909	-0.631927	0.179179
8009350	5.082	0	4.74356	0
8023360	-0.194	0.34078	1.02882	0.0684802
8000124	-0.066	0.84632	-1.44359	0.021742
8024513	-1.215	0.00047	-4.10737	5.77316e-15
8026190	0.048	0.83314	0.811827	0.15275
8028092	-0.438	0.08109	-0.503279	0.318046
8005018	-0.032	0.91102	-0.597014	0.206057
8004579	-0.106	0.61881	1.39915	0.0129106
8019830	-0.805	0.017	0.933783	0.145255
8026735	-0.363	0.09823	-1.72135	0.00716785
8008039	1.221	0.03195	-0.708093	0.248156
8003127	-1.048	0.00225	-1.86829	0.00053334
8021763	-1.405	0.00071	-2.47701	0.00105947
8001106	-0.586	0.02649	0.366459	0.424083
8009633	-1.525	0.00025	-0.815851	0.12058
8006014	-0.322	0.15274	-1.32235	0.0563139
8012571	-0.315	0.21878	0.339711	0.606423
8024805	-1.523	0.00017	-0.552073	0.294071
8000455	-0.013	0.95038	-0.0676235	0.931582
8002217	2.05	0.00196	1.62748	0.000713398
8007086	-1.302	0.02412	-3.01091	1.32579e-05
8018612	0.322	0.18	-1.06126	0.0367383
8025394	-0.423	0.46032	-1.16939	0.306967
8001190	0.788	0.03755	-0.273705	0.599061
8016633	-0.547	0.06382	-0.448433	0.399359
8010851	-0.313	0.43493	-0.914359	0.171556
8018671	-1.59	0.00566	-1.81944	8.47726e-05
8028737	-0.546	0.06656	-0.658977	0.232252
8014235	-0.12	0.61941	-0.976708	0.0582202
8023817	-1.57	0.00159	-1.38477	0.100413
8008115	-1.281	0.06146	-2.48898	0.0262827
8009759	-1.574	0.00021	-1.91066	0.00154346
8010076	-0.507	0.18244	-1.44966	0.0129946
8011323	-0.976	0.06768	-1.9527	0.0671124
8006733	-1.292	0.0044	0.171291	0.751281
8006687	-2.437	5e-05	-5.33427	0.000286961
8027141	-0.21	0.39366	-1.59325	0.0177775
8009148	-1.295	0.00055	-1.76627	0.0527146
8020966	-0.218	0.47001	-0.482987	0.625308
8020019	-1.01	0.00071	-1.3799	0.0132522
8000563	-1.336	0.00458	-1.38153	0.0250009
8022835	-0.179	0.53944	0.685367	0.22336
8023783	-0.357	0.2168	0.0406415	0.940418
8020607	-0.851	0.00558	-1.90434	0.0027529
8009098	-0.569	0.24392	-0.534956	0.491244
8012038	0.177	0.46039	-0.767774	0.0868399
8017022	0.215	0.35848	0.478606	0.353139
8009178	-1.099	0.00054	-0.243761	0.58897
8012790	-0.918	0.02836	-0.663902	0.347057
8002807	-1.549	0.00275	-0.399836	0.372843
8028066	-0.835	0.00543	-0.12431	0.830298
8019548	-1.317	0.00128	-2.68082	0.00799716
8010703	-0.543	0.08708	-1.45822	0.0390496
8001570	-0.539	0.04943	0.20756	0.706714
8022963	0.106	0.67192	2.53744	3.73855e-07
8015665	-0.606	0.04105	-0.81623	0.0726474
8002396	0.01	0.96923	-0.526979	0.419555
8009019	-0.955	0.04128	0.16703	0.776794
8017737	-1.451	0.00043	-1.48592	0.00132599
8025785	-0.698	0.0673	-0.0102677	0.988133
8017247	0.203	0.32227	2.29582	0.000352437
8010793	0.131	0.64372	-1.0477	0.0589887
8017712	-0.638	0.07532	-1.03051	0.0282582
8029789	0.082	0.66358	-0.312042	0.638777
8014501	-0.551	0.01593	-1.43576	0.203659
8011093	0.333	0.15394	-1.34414	0.00608584
8002897	-1.406	0.09325	-1.8579	0.000123199
8018229	-0.443	0.12866	-0.0968537	0.852532
8006927	-1.249	0.00362	0.549319	0.609281
8015236	-1.089	0.00421	0.480958	0.559024
8029396	0.868	0.00365	5.03343	0.00836947
8028560	-0.879	0.02343	-1.0285	0.110275
8001326	-0.346	0.36987	-3.43335	0.0214229
8000939	0.47	0.09516	-0.809884	0.229868
8027244	-1.431	0.003	-0.477072	0.452096
8024970	-1.065	0.00875	-0.203426	0.746617
8012004	-0.046	0.92681	0.457974	0.38611
8005907	0.175	0.50407	0.278075	0.604171
8020862	-1.02	0.00082	-1.88568	4.68587e-05
8011142	-0.212	0.37016	-1.73226	0.00109801
8027555	-0.506	0.0683	-0.910433	0.0521646
8025568	-0.616	0.06387	0.439131	0.497811
8002742	-0.389	0.11214	-0.184087	0.733068
8007370	1.663	0.00379	0.745877	0.146707
8016148	0.146	0.5094	0.390842	0.491173
8000930	0.299	0.23207	1.8642	0.000169477
8028227	-0.911	0.00842	-1.67197	0.00123977
8002191	0.082	0.66387	-1.29561	0.0106393
8002930	1.798	0.00238	2.26062	0.000165616
8014975	-0.816	0.00396	-0.678529	0.197306
8017839	-1.457	0.00024	-1.37518	0.010619
8013133	-1.046	0.00041	0.284863	0.726377
8010224	-3.055	0	-3.645	9.33951e-11
8016667	-0.358	0.24774	-0.728076	0.217862
8011156	-1.362	0.00122	-1.34192	0.027096
8006150	-0.351	0.4579	-1.00428	0.0639821
8027570	-0.937	0.00312	-0.100901	0.870956
8000096	-0.697	0.0091	-0.914253	0.0814107
8003905	1.101	0.00135	5.38176	8.52766e-05
8029417	-0.178	0.40252	-1.11999	0.065216
8008820	-0.873	0.00359	0.297286	0.57906
8007656	-1.581	0.0004	-4.16828	0.038683
8008242	-1.149	0.00095	-2.21192	0.00695908
8001550	-0.385	0.08476	-1.24256	0.0104448
8001495	-0.6	0.01324	-0.473863	0.454748
8006227	0.614	0.02754	3.60008	2.41621e-06
8023602	-0.094	0.7235	-1.19698	0.187785
8019457	-1.656	0.00015	-0.303922	0.603979
8022031	-1.569	0.00931	-1.00255	0.472587
8025258	1.517	0.18722	5.79971	6.28349e-07
8020340	-1.329	0.0006	-0.834054	0.114512
8022572	-0.795	0.02254	-1.90128	0.0191742
8000250	-0.742	0.02579	-0.873777	0.162752
8016065	-1.819	0.00149	-2.47819	0.000411763
8012234	-1.554	0.00011	-2.52263	0.00191774
8001279	2.189	3e-05	2.57266	0.00159015
8014662	0.047	0.83844	-0.209926	0.701025
8023903	-0.395	0.16164	-2.21596	0.000605714
8004133	-0.158	0.5028	-0.936124	0.0713112
8017440	-1.024	0.18674	0.374184	0.545138
8020053	0.094	0.72746	0.770374	0.337173
8021805	-0.374	0.11666	-0.538595	0.523627
8016771	-0.231	0.29506	-1.50255	0.0437519
8006540	-0.896	0.04429	-0.0300364	0.957623
8024477	-0.52	0.073	-0.580891	0.284962
8008430	-0.884	0.00938	-0.275835	0.634741
8005797	-0.297	0.55258	-0.942655	0.254267
8005514	-1.07	0.0062	-0.475375	0.299159
8004700	0.145	0.61063	1.84114	0.00225404
8020529	-2.917	2e-05	-6.92519	4.63243e-11
8017016	-0.061	0.81722	0.950448	0.0960355
8001623	-1.138	0.01288	-0.784792	0.168168
8006743	-0.281	0.28927	-2.2371	0.000531574
8001713	0.369	0.37148	-0.925792	0.150632
8024266	-0.945	0.00132	-0.996074	0.0780624
8003928	-1.65	0.00307	-1.7044	0.0365178
8014900	-0.2	0.34289	-0.027413	0.955549
8024459	-0.446	0.07471	-0.326805	0.594637
8023248	-0.622	0.09935	-2.3806	5.05214e-06
8000644	-1.371	0.00027	-0.363007	0.426899
8005173	-2.543	2e-05	-1.16949	0.0929265
8019943	-0.629	0.21098	-1.02805	0.135312
8028198	-0.109	0.82982	-0.757861	0.232038
8022058	-2.338	0.00015	-1.80967	0.00185315
8018345	0.364	0.11231	1.28273	0.0242953
8013654	-1.92	0.00119	0.133134	0.905826
8013383	-0.171	0.57056	-1.04456	0.0431072
8019066	-0.063	0.78237	-2.21569	1.90213e-06
8012436	-0.07	0.73245	-1.312	0.00814511
8024923	0.008	0.96757	-1.40915	0.144658
8005254	-0.382	0.37155	0.548183	0.217694
8028234	-0.878	0.0044	-1.63092	0.0483544
8024890	-0.001	0.99597	-0.59829	0.289034
8018363	-1.312	0.00102	-1.72584	0.0363413
8013445	-0.387	0.1425	-0.327861	0.570492
8014130	-3.377	0	-2.06972	7.97889e-05
8001993	-0.446	0.17369	-0.690269	0.125124
8010242	0.291	0.6116	-1.72286	0.00240775
8002207	-0.068	0.79446	-0.870151	0.068203
8027468	-2.692	0.00098	-0.384496	0.698597
8018649	-1.598	0.00044	-0.758756	0.140197
8022346	-1.23	0.00237	-1.1273	0.0170763
8026713	-0.79	0.00953	-1.11808	0.0360242
8019563	-0.7	0.04351	-0.807021	0.0755098
8017576	-0.061	0.84004	-0.953501	0.0506141
8004122	-1.01	0.00823	-0.30362	0.579068
8006158	0.218	0.7647	-0.286898	0.713348
8005316	-0.09	0.63239	-0.58716	0.385037
8028648	-0.628	0.03789	-0.478481	0.455254
8009730	-0.187	0.42178	-0.845153	0.0967448
8009070	0.413	0.29577	2.26887	0.000749192
8021760	-1.253	0.00167	-0.582535	0.436057
8026082	0.014	0.96173	-0.540957	0.226108
8023145	-1.186	0.00039	-1.44921	0.00233617
8029077	-0.673	0.05142	-0.894359	0.0606819
8014059	-2.134	1e-05	-3.22234	4.12017e-11
8011644	-2.028	0.00026	-3.88729	1.5961e-09
8028292	1.842	4e-05	0.992348	0.0374995
8005037	0.029	0.94878	0.859069	0.0920193
8019172	-0.61	0.03802	-1.93595	0.0147176
8029654	-0.941	0.07427	-0.491988	0.475673
8017484	0.01	0.97464	0.0640896	0.913887
8006772	-0.845	0.00619	0.509632	0.257553
8016480	-0.44	0.51046	-0.812798	0.104301
8001984	-0.869	0.0726	-1.31767	0.172108
8010199	-4.515	0	-5.29024	4.64073e-14
8021089	-0.252	0.32204	-0.582851	0.274319
8022655	0.386	0.22201	-0.913657	0.0885208
8018132	-1.186	0.03231	-2.83721	1.38374e-06
8027109	0.018	0.92291	0.920999	0.105682
8023103	-0.939	0.31774	-0.25898	0.565818
8004779	-0.585	0.03895	-3.85811	3.52829e-13
8019082	-1.599	0.00126	0.021788	0.963499
8027901	-1.16	0.00055	-1.06311	0.0210559
8008752	-1.151	0.00035	-7.34415	4.64525e-07
8014952	-1.185	0.00451	0.860755	0.135068
8009191	-0.789	0.1778	-4.3982	0.0288649
8004281	-0.602	0.01449	-1.87421	0.00179313
8005444	-1.444	0.00118	-1.95603	0.133251
8008662	-1.44	0.00088	-3.19969	0.000296123
8015157	-0.749	0.04436	-0.720911	0.183406
8022367	-0.209	0.36152	-0.56268	0.348029
8022653	-0.106	0.69071	-0.47738	0.374401
8004541	0.137	0.57532	-0.72072	0.315725
8021871	0.656	0.03786	6.67672	0
8018531	-0.71	0.05975	0.164726	0.809662
8005128	-2.805	2e-05	-2.03819	0.000441759
8014587	-0.219	0.25695	-0.662889	0.297371
8018687	-1.787	0.00372	0.0977193	0.928131
8016024	0.267	0.16973	-0.667209	0.327999
8002431	-2.175	0.00013	-1.57027	0.0100717
8028994	-0.9	0.03779	-0.32013	0.564392
8023820	-0.901	0.14164	0.754093	0.249687
8022224	-1.615	0.00023	-2.69299	2.28085e-06
8000837	-0.528	0.05213	0.162055	0.770167
8016652	-0.846	0.00152	0.130489	0.821362
8022360	0.141	0.48868	-0.522215	0.36586
8018009	-0.525	0.02564	-0.331018	0.595182
8020232	0.022	0.9031	0.579573	0.538404
8006174	-1.333	0.00012	-1.21504	0.0303595
8018400	-1.489	0.00038	-4.6305	0.000223251
8010758	-0.919	0.00894	-0.877044	0.148346
8004395	-0.096	0.65646	-1.66239	0.00541081
8013348	-0.189	0.36163	0.976359	0.0778956
8020728	-1.639	0.00143	-0.703474	0.312849
8022763	-0.054	0.78618	0.453445	0.419134
8024298	-1.069	0.0004	-0.696758	0.138445
8029113	-0.64	0.03183	-0.497825	0.280142
8011250	0.483	0.05908	-0.0897407	0.874817
8015385	-0.615	0.02695	-1.33928	0.00762078
8001352	-0.628	0.16876	-0.869748	0.0612586
8025546	0.3	0.18246	1.73396	0.000262609
8019023	0.65	0.24698	-1.05864	0.0642116
8019787	-1.12	0.00994	-0.796522	0.136952
8000067	0.17	0.3643	-0.986285	0.0783804
8019275	-0.594	0.02407	-0.592192	0.218075
8021884	-2.02	0.00376	-0.0840475	0.890526
8016107	0.154	0.68507	0.447441	0.46169
8028894	-1.498	5e-05	-1.90277	0.00381263
8004034	-0.431	0.05643	-0.533041	0.442116
8018744	-1.569	0.00093	-0.672281	0.150106
8017947	-2.059	0.00068	-1.34281	0.00461855
8001076	-0.134	0.68008	-0.577973	0.344479
8024778	-0.144	0.47326	-0.0202311	0.971136
8016469	0.598	0.09923	0.252921	0.613709
8006472	-0.229	0.57848	0.683121	0.186327
8007281	0.617	0.04851	1.02048	0.0289236
8007324	0.032	0.9363	-0.107449	0.864726
8018809	0.186	0.64484	-0.948506	0.310523
8000385	-0.605	0.02263	-0.398952	0.422011
8021972	-1.51	0.00016	-4.76056	5.89399e-08
8002833	-1.28	0.00306	-0.851563	0.0690141
8014646	0.641	0.0146	5.95719	0.00176659
8001753	0.762	0.02881	1.73717	0.00289236
8017021	-3.079	4e-05	-0.803695	0.158464
8025451	-0.585	0.19131	-2.03482	0.0184733
8011249	-1.034	0.01888	-1.30906	0.00429353
8002329	-2.23	0.00013	-1.92498	0.000284387
8000980	-1.306	0.00608	-2.95989	0.000227822
8025188	-0.956	0.00372	-1.81382	0.02461
8003570	-0.683	0.13281	-1.38338	0.0123979
8023422	-0.227	0.32868	-0.624333	0.376301
8008007	0.875	0.01399	-0.570155	0.300563
8016308	-1.044	0.00306	-0.714134	0.129376
8021876	-0.58	0.02536	-0.472604	0.418986
8024472	-0.171	0.62534	0.173708	0.756473
8018867	0.051	0.89863	-1.75269	0.00944725
8006638	-1.52	0.04327	-3.73749	0.00248996
8011855	-1.393	0.00096	-0.676334	0.199397
8011226	-0.822	0.02261	-2.03718	0.0131507
8005900	-4.349	0	-5.24485	1.7172e-05
8001644	-1.535	0.00013	0.0647897	0.908623
8013404	0.318	0.48049	0.522033	0.381342
8001834	-0.159	0.43055	-1.68691	0.000381217
8003122	-1.392	0.00081	-0.548915	0.281482
8003737	-0.089	0.69668	-0.867594	0.117231
8025035	-1.462	0.00028	-0.00525458	0.991208
8022202	-0.549	0.17741	-2.02972	0.000431525
8017782	-2.786	0.00015	-1.02378	0.158754
8004098	0.752	0.01347	-1.42473	0.00211028
8025789	0.054	0.84838	1.64459	0.00488272
8000104	0.283	0.23934	-0.230776	0.789937
8012544	-1.335	0.0033	0.402987	0.382154
8000706	-0.58	0.10574	-3.53407	0.04912
8005485	-0.14	0.55127	-1.25182	0.0414392
8005298	0.181	0.42515	-1.61688	0.000435203
8013968	-3.86	1e-05	-9.2741	2.68264e-10
8014895	0.214	0.52287	1.69648	0.0010196
8006588	0.247	0.51878	1.77277	0.0046808
8017863	-0.671	0.01747	-1.10356	0.0231052
8009491	-1.997	1e-05	-7.05512	1.28078e-06
8012350	-4.131	3e-05	-4.32041	0.00345207
8009914	-0.287	0.17522	-1.13013	0.0226189
8009865	-0.223	0.46018	-0.667096	0.312806
8023594	-0.8	0.016	0.432912	0.624831
8003420	-0.163	0.52948	-2.52149	0.0310567
8021920	-0.905	0.00254	-1.02467	0.0575479
8011471	-0.279	0.24247	-2.08316	0.078154
8022627	-0.372	0.37809	-0.056601	0.922082
8006353	-0.487	0.24061	-0.189558	0.756518
8010487	-0.062	0.77133	-0.837714	0.230587
8002255	-0.377	0.20526	-0.850137	0.175969
8029140	-1.263	0.00021	-0.460482	0.342715
8013324	0.636	0.48423	-1.88919	0.00835814
8009285	0.231	0.38744	1.24786	0.043769
8027383	0.983	0.01242	2.84992	0.0187877
8026057	-2.799	2e-05	-1.64967	0.00552479
8003342	-2.029	0.0032	-1.79628	0.0203684
8018111	3.749	0	4.18825	6.13603e-08
8008057	1.905	2e-05	3.71971	0.00217604
8002995	-0.052	0.78111	-1.40579	0.0294628
8021571	-1.547	7e-05	-2.22324	0.000470018
8019932	-1.285	0.00082	-1.60014	0.0300062
8008049	-0.601	0.29921	-0.471654	0.302357
8024552	-2.31	2e-05	-4.16997	1.1226e-07
8006904	2.515	1e-05	2.60626	2.24571e-08
8019524	-0.638	0.04126	-3.77926	0.000518354
8014555	0.195	0.51456	-1.50675	0.00375347
8009317	0.139	0.4641	1.18405	0.0593313
8000184	-0.335	0.3984	-0.348149	0.483883
8006139	-0.468	0.13916	0.0164007	0.977469
8007682	-0.824	0.00315	-1.63696	0.00401896
8007549	-0.445	0.26844	-1.36886	0.00585244
8026958	1.157	0.03196	-1.13986	0.0365342
8012515	0.238	0.24737	-1.36598	0.00258104
8015557	0.038	0.88787	-2.2336	8.40082e-05
8024068	-0.463	0.0591	-2.00504	4.96251e-05
8002500	-0.309	0.26619	0.172636	0.770336
8002794	-0.434	0.12781	0.289418	0.595791
8027980	0.1	0.6756	-0.930733	0.0436637
8012971	-1.269	0.01553	0.0296817	0.955611
8005211	0.449	0.06503	-1.66567	0.0883599
8020462	-0.85	0.00269	-1.36345	0.0196907
8003913	-0.99	0.00189	-3.10039	1.61629e-09
8026974	-0.491	0.12578	-1.07491	0.0226119
8021257	0.838	0.03926	-0.333332	0.519349
8008336	-0.471	0.1424	-1.22982	0.0101597
8016332	-0.525	0.02107	-1.93736	0.00163783
8010782	-0.923	0.01006	-1.04426	0.0610645
8015829	-0.368	0.18708	-0.459703	0.328998
8029150	-0.879	0.04598	-1.5299	0.00142375
8018542	-0.641	0.01128	-1.38899	0.0341611
8008760	-0.186	0.39657	-0.932914	0.0935394
8011011	-0.418	0.146	-1.11138	0.0618646
8022616	-0.133	0.73262	-0.340966	0.452244
8028540	-1.854	9e-05	-0.604389	0.31396
8015414	0.007	0.9721	1.04445	0.0591936
8017554	-0.475	0.05886	-3.94073	8.47687e-08
8015795	-0.577	0.0179	-2.25303	0.0399431
8023407	-0.788	0.097	-5.68752	0.000105776
8010977	-2.019	4e-05	-0.918115	0.124506
8002976	-0.288	0.19551	-4.01227	8.19345e-14
8012093	-0.058	0.84057	0.244121	0.604358
8013783	-0.669	0.00803	-0.760702	0.100991
8020165	-2.364	2e-05	-1.04482	0.105963
8003772	-0.814	0.0885	-0.684606	0.333784
8020495	-1.057	0.00374	-1.30859	0.153964
8002164	0.285	0.42852	1.46639	0.00647278
8007017	0.959	0.02372	-1.72559	0.000184335
8023703	-0.795	0.0191	-1.51625	0.0538261
8022253	-1.17	0.00197	-1.57966	0.0300887
8011006	0.442	0.07222	-0.74884	0.380961
8014136	0.235	0.43588	-1.16323	0.0115273
8014397	0.042	0.88099	-0.403052	0.519236
8025577	-0.205	0.30915	-0.689743	0.176599
8017560	-1.926	3e-05	-1.55119	0.00920203
8015818	0.37	0.37191	-0.689697	0.36967
8025808	-0.692	0.02948	-1.74572	0.0355644
8017956	-0.313	0.24533	-1.17039	0.466258
8004734	-0.297	0.36538	-0.533269	0.232257
8003608	-0.497	0.05348	-2.73988	1.40675e-08
8005346	-0.074	0.74024	0.336889	0.521177
8010721	-1.796	2e-05	-0.18646	0.791663
8003505	-1.461	0.00071	-1.58314	0.041175
8000442	-0.734	0.03165	-0.581026	0.305401
8001872	-0.343	0.35991	-1.08083	0.0254757
8011667	0.15	0.43373	-0.542023	0.355279
8014856	-0.969	0.01639	-0.897857	0.188814
8017398	0.414	0.07659	3.59092	1.88629e-06
8006967	-0.559	0.02369	-1.19603	0.060463
8025435	-1.593	0.00015	0.267805	0.583056
8000176	0.091	0.75391	-0.460034	0.386099
8023341	-1.3	0.00152	-0.0689098	0.889707
8004010	-0.82	0.00562	-0.956738	0.128621
8022692	-0.84	0.00443	-0.443242	0.478458
8028537	-0.215	0.3584	-0.586687	0.350018
8013808	-1.275	0.01205	-0.495326	0.664965
8012581	-1.304	0.06605	0.689202	0.31013
8022455	-0.741	0.00432	-1.248	0.0157072
8016227	-0.704	0.00824	-1.12099	0.024064
8018274	-1.052	0.0762	-0.93367	0.145483
8007564	-0.886	0.0166	-1.43984	0.153223
8009125	-1.286	0.01114	-1.9532	0.0313246
8018653	-0.014	0.95658	-0.192582	0.708875
8007382	-1.12	0.0073	-0.55942	0.370456
8028164	2.298	0.00022	7.01281	0.00022601
8014892	-2.778	0	-2.62294	1.69057e-06
8011635	0.773	0.01437	1.43286	0.0035288
8014940	-0.706	0.01021	-0.590173	0.339648
8015160	-0.265	0.23015	-0.953988	0.0786605
8009918	-1.068	0.0014	-1.24903	0.0155642
8006784	-0.655	0.04988	-1.4656	0.0153387
8007183	-0.08	0.73329	-1.02531	0.100085
8016801	-2.393	2e-05	-0.276394	0.666248
8026582	-1.376	0.00076	-1.3498	0.0242081
8019809	0.05	0.83833	0.324755	0.517054
8001450	0.139	0.4769	-0.131201	0.794064
8025222	-1.991	4e-05	-4.44553	0.000418459
8013281	-2.858	0.00012	-2.60368	0.151226
8020895	0.871	0.00912	1.81633	0.00716511
8024663	-0.637	0.02108	-0.465421	0.324757
8009152	-0.918	0.00096	-1.27692	0.0948957
8003243	-2.416	5e-05	-1.01637	0.176935
8022732	-0.443	0.10742	-0.486296	0.392309
8001581	0.593	0.08932	-0.323165	0.618248
8002118	-0.987	0.05318	-2.09316	0.0250446
8004434	-0.817	0.07874	-3.43353	5.70576e-08
8014609	0.007	0.98957	-1.17464	0.0262089
8024833	-0.294	0.21145	-0.190899	0.728432
8009295	1.667	0.00016	0.482699	0.314741
8002107	-1.375	0.03181	-0.0488112	0.948976
8027814	-1.744	0.00025	-0.223895	0.733701
8014776	-0.692	0.01372	-0.871018	0.121972
8007246	0.321	0.47921	1.19174	0.0456338
8006418	-0.22	0.26972	-0.416596	0.52972
8015607	-0.246	0.29027	-0.0209438	0.966177
8001766	0.354	0.16859	-0.0423151	0.944189
8006641	-1.297	0.00057	-2.26861	0.00285405
8010386	-0.852	0.00664	-0.45067	0.43241
8006244	0.374	0.13917	-2.57515	0.00017982
8007865	0.887	0.00969	0.520861	0.325075
8021537	-0.616	0.14302	-0.5378	0.284913
8017816	0.411	0.14162	-0.627095	0.169008
8001430	-1.934	3e-05	-0.88607	0.0897681
8014980	-1.02	0.0028	-1.5867	0.0174858
8008669	0.108	0.73379	-0.403649	0.598116
8001732	-1.226	0.00697	-0.880939	0.0551582
8020112	0.053	0.77768	-2.72567	3.32166e-06
8006085	-1.803	7e-05	-1.71171	0.00134618
8024999	-1.457	0.0006	-0.898886	0.136897
8026564	-1.071	0.00128	-1.43224	0.00500667
8008687	-1.756	9e-05	-0.48124	0.34104
8011021	0.181	0.45185	-1.07687	0.212446
8020883	-2.856	0.00018	-1.12198	0.0570044
8015848	0.228	0.26049	0.411654	0.494725
8026491	-0.685	0.06238	-0.54307	0.39535
8011782	-0.53	0.06979	0.962692	0.0879651
8025490	0.24	0.45645	-1.75076	0.0295106
8003384	-0.231	0.27525	-1.23049	0.0476576
8011789	0.614	0.03471	-1.00013	0.36343
8015873	-1.711	0.00066	-0.712046	0.343479
8010128	-1.224	0.00033	-1.54183	0.027825
8006255	0.634	0.09978	-1.23806	0.0719221
8018593	-0.118	0.63126	-1.4191	0.0211777
8023634	-0.13	0.5209	-0.136951	0.831118
8023773	-0.258	0.48967	-1.99158	0.000294137
8003727	-0.043	0.8145	-3.56739	0.00265652
8004177	0.088	0.67632	0.102835	0.836934
8021228	1.591	5e-05	3.90579	5.43816e-06
8022198	-0.719	0.14444	0.655368	0.300663
8001175	-0.054	0.82835	-0.682585	0.241879
8012729	-4.05	0	-5.60197	2.25343e-08
8001632	-0.566	0.06229	-1.83318	0.0135957
8029342	-1.493	0.00155	-0.958165	0.110038
8009690	-1.497	0.00041	-1.08397	0.102338
8024744	-2.147	2e-05	-3.97399	3.26317e-12
8016396	-0.918	0.00104	-1.28624	0.100521
8027120	-1.483	0.00041	-1.75829	0.000630644
8020374	-1.015	0.0104	-2.90527	0.0230131
8005694	-0.345	0.26429	1.06635	0.0932142
8016909	-2.449	0.00022	-1.2755	0.00761917
8019374	-0.852	0.00313	-1.6277	0.00393649
8029240	0.031	0.88845	-1.90683	0.000118909
8008483	0.152	0.42094	-0.568942	0.339892
8013331	-0.603	0.3532	-0.917804	0.105948
8016285	0.267	0.56752	2.81025	0.0288479
8026205	0.69	0.04834	-1.48942	0.0309642
8006665	0.27	0.41334	-2.5169	3.43103e-05
8024965	-0.38	0.06358	-4.88952	0
8004494	-1.291	0.00248	-1.11462	0.139029
8011795	-1.068	0.04524	-0.957056	0.288349
8018001	-3.44	1e-05	-2.59148	0.085999
8007588	-0.868	0.00919	-1.46966	0.0173124
8020428	-0.242	0.21108	1.19057	0.0131528
8005456	-0.175	0.3741	-1.56348	0.00128627
8005275	-1.027	0.00243	-2.91357	0.00533315
8013232	-1.16	0.00039	1.27836	0.00773041
8011377	0.068	0.79402	-1.25086	0.00740761
8020729	-1.408	0.00029	-0.171457	0.777636
8007594	-0.246	0.21056	-0.934161	0.0387117
8022672	-0.722	0.05356	-1.35458	0.032184
8018165	-0.216	0.31759	-0.270725	0.550791
8016837	-1.024	0.00251	-0.580549	0.230078
8024556	0.45	0.04488	-0.179423	0.714244
8027675	-0.78	0.10981	-0.360685	0.664395
8024121	-0.636	0.22787	-0.455756	0.489162
8002572	-1.017	0.00843	-1.02129	0.0331061
8010547	-1.421	0.00695	-2.53772	0.000239516
8015828	0.163	0.63404	0.324579	0.657135
8013798	-0.864	0.03879	-1.3879	0.0192121
8026638	-1.148	0.01696	0.315383	0.565526
8004573	-0.217	0.29401	-0.182444	0.734252
8022591	-0.331	0.37416	0.29487	0.596033
8005438	-2.623	0.0001	-0.752156	0.112467
8011307	0.256	0.33894	-0.50895	0.424678
8008953	-0.433	0.05229	-3.26957	0.0101684
8015231	0.183	0.49076	-4.14012	4.61861e-10
8026930	-0.027	0.94393	-0.215991	0.721991
8008023	-0.006	0.98022	-1.52829	0.165131
8008639	-0.849	0.00339	-0.545959	0.344783
8002185	0.002	0.99355	-1.03392	0.335384
8019151	0.026	0.92577	-0.377751	0.537766
8021415	-0.142	0.53471	-0.715933	0.113624
8012349	0.205	0.65677	-0.48205	0.49562
8019824	-1.307	0.00334	-0.439816	0.583709
8009448	-0.273	0.25083	-0.0571418	0.916254
8006388	-0.122	0.57412	-0.392619	0.50353
8026427	-2.024	9e-05	-2.17643	0.0117776
8006130	-1.29	0.00369	-0.69367	0.18831
8028312	1.005	0.00244	2.03961	0.00603675
8012966	0.964	0.08651	4.29576	0.0394007
8005409	-0.941	0.00517	-1.04328	0.154578
8013456	-0.117	0.52076	-1.01608	0.0810995
8016486	-0.97	0.00083	-1.26996	0.0056714
8010459	0.701	0.11169	-0.140982	0.765014
8021506	-0.179	0.38092	-0.832823	0.124196
8002441	-1.187	0.03721	-1.37244	0.0289278
8007753	-0.663	0.05605	-1.46622	0.0012605
8001061	-0.504	0.06495	0.180874	0.70112
8002749	-0.671	0.00721	0.301867	0.528858
8000989	-0.638	0.06907	-4.80207	0
8006285	0.074	0.78741	1.68857	0.0059943
8018098	-0.184	0.38847	0.809631	0.0744227
8018710	-1.747	0.00229	-0.470623	0.338747
8000804	-1.517	0.00289	-1.01036	0.0447408
8018692	0.507	0.03263	2.31408	0.012363
8007170	-0.514	0.02134	-0.999541	0.0373394
8007773	0.325	0.19261	-1.70086	0.0577823
8011571	-0.795	0.00345	-2.12413	0.000588529
8012285	-2.387	1e-05	-3.72036	0.00337182
8009076	-1.298	0.1751	-1.60702	0.00706778
8019752	-0.254	0.30732	-0.47781	0.334774
8007374	-1.167	0.0007	-1.44587	0.00169527
8009339	-2.474	0	-4.92451	2.36856e-07
8027626	-4.657	0	-6.22223	1.1946e-12
8008395	-0.789	0.00265	-0.954721	0.137724
8029474	0.949	0.00291	1.05194	0.0617925
8000848	-0.274	0.3501	0.0140155	0.977598
8021593	0.166	0.59516	-1.64722	0.0353517
8023713	0.003	0.98698	-0.149795	0.764103
8028358	-2.569	5e-05	-2.6224	0.012004
8024983	-1.43	0.00406	-1.0964	0.207629
8016416	-1.661	0.00271	-0.692966	0.224558
8025803	-1.086	0.00564	-2.40959	4.58699e-06
8020465	1.058	0.0927	0.159566	0.803419
8026940	-0.113	0.6234	-0.857251	0.195224
8009816	-2.518	0	-0.83303	0.394258
8012097	-1.179	0.00159	-1.21359	0.0333796
8022759	-1.148	0.0269	-1.4502	0.0338922
8027066	-1.595	0.00164	-0.488792	0.366383
8016295	-0.409	0.09629	-0.490382	0.295827
8000021	-0.982	0.00794	0.0979944	0.859141
8024238	-1.469	0.02339	-0.750422	0.212742
8029624	-1.315	0.0017	0.247547	0.583231
8024527	1.395	0.01298	-4.06927	0.0216349
8024402	-1.32	0.00041	-2.30639	0.00394308
8003178	-0.242	0.39383	0.0299534	0.95621
8017199	-0.347	0.11897	-0.825114	0.15615
8002467	0.458	0.26391	3.94975	0.00442093
8024145	-0.123	0.50706	-0.67752	0.136533
8022036	-0.956	0.00191	-0.554443	0.324919
8000763	-1.101	0.00041	-0.937227	0.0372318
8014642	-0.202	0.31955	-3.17777	1.34992e-10
8000377	-0.129	0.7243	-1.149	0.164161
8026093	-5.219	0	-5.69276	8.5576e-12
8021463	-1.564	0.00044	-0.0607145	0.910676
8020785	-0.062	0.88416	1.41695	0.012185
8008909	-0.121	0.63444	0.36711	0.444608
8021823	-0.325	0.16132	-1.23578	0.0624247
8027632	0.154	0.55744	-0.906033	0.680356
8000254	-0.988	0.00639	-0.717432	0.207011
8006279	-0.503	0.07931	-0.719444	0.207521
8027421	-1.57	0.00014	-0.0307704	0.947458
8006281	-0.5	0.02607	-0.0823055	0.883975
8008246	0.032	0.86188	-0.935799	0.0999184
8021423	-0.392	0.08567	-0.16369	0.721378
8013066	-0.477	0.02841	-0.150765	0.776943
8017331	-0.799	0.01001	-1.87857	0.006218
8013474	-0.396	0.08973	-1.15798	0.0280069
8009922	-0.51	0.02457	-0.872026	0.0549664
8008043	-1.265	0.00011	-5.69196	1.18838e-12
8019985	-0.028	0.91276	-1.23322	0.0324531
8020633	0.547	0.03033	4.68021	0.000684715
8017929	-1.099	0.00035	-0.592116	0.211023
8005997	-0.449	0.15597	-0.434834	0.435842
8003805	-1.095	0.00044	-0.0134605	0.981076
8002633	-0.585	0.02492	-0.0185919	0.971382
8019746	-0.526	0.06844	-1.53315	0.00645918
8022507	0.045	0.8177	0.204719	0.679788
8019537	-3.133	4e-05	-2.68645	1.25407e-05
8014810	-0.779	0.02067	-0.288347	0.565805
8006979	-1.172	0.00032	-1.34	0.0111925
8007615	-5.107	0	-3.37197	6.30885e-10
8000190	0.061	0.91167	-0.306601	0.668139
8027827	0.28	0.4039	-0.0539255	0.913552
8017821	-0.901	0.01097	-1.08418	0.064719
8014157	-0.618	0.00877	-1.01174	0.0564328
8016199	-1.084	0.01705	-0.933829	0.0927558
8028848	-0.637	0.01511	-1.78322	0.00299443
8026765	-0.205	0.29738	-2.6976	2.05065e-07
8012540	-0.959	0.00936	-1.57938	0.00906376
8004272	-0.657	0.01681	-1.41879	0.00567435
8004279	-5.147	0	-6.99984	0
8018688	-1.725	0.00425	-0.337034	0.476632
8020525	-1.752	0.0001	-1.01323	0.0944994
8008917	-1.674	5e-05	-0.565222	0.260291
8026369	-2.453	0.0001	-3.01841	5.56251e-10
8026700	-0.236	0.22482	-0.273331	0.631911
8010901	-1.408	0.00018	-0.902324	0.15503
8029284	-1.669	0.00294	-1.67268	0.207127
8020605	-0.37	0.18095	-0.800433	0.203935
8026194	-0.45	0.06781	-0.440934	0.38923
8012673	0.859	0.11375	1.56648	0.00409992
8006430	-0.08	0.79967	-1.46116	0.00146021
8029451	-0.113	0.66673	-1.02768	0.0564342
8010913	-0.207	0.52612	-1.82601	0.000101903
8001688	-0.371	0.54248	-0.936399	0.041748
8020666	-1.248	0.00168	-0.518564	0.316142
8012564	-0.234	0.38722	-1.50741	0.12807
8000407	-0.061	0.79891	-1.14855	0.106908
8005245	-0.298	0.32283	0.637227	0.244433
8017202	-0.217	0.41258	-1.34752	0.0216414
8006737	-0.271	0.18383	0.444283	0.402413
8018756	-1.067	0.00168	-1.66716	0.0230273
8027048	-0.966	0.00708	-2.85349	3.80021e-06
8004309	-0.374	0.10291	0.426171	0.432581
8027234	0.719	0.10363	-0.769612	0.107137
8015106	1.176	0.01298	-0.92047	0.124415
8004613	-0.332	0.11543	-0.93242	0.0964747
8017946	-0.989	0.00906	-0.375271	0.457691
8002331	0.025	0.89575	1.61174	0.00272296
8017572	-0.771	0.00372	-2.58609	1.29068e-05
8022147	1.732	0.00052	3.47012	0.0129452
8013022	0.241	0.2726	1.65759	0.00576216
8004049	-1.548	0.0001	-0.145691	0.752516
8026234	-1.01	0.00135	0.43779	0.405221
8027755	0.381	0.09652	0.201195	0.698131
8006989	0.222	0.27646	0.589619	0.284094
8005741	-0.25	0.22041	-0.253977	0.661805
8010376	-0.135	0.77119	-0.466769	0.527476
8018129	3.477	3e-05	5.25341	8.65974e-14
8001863	2.776	2e-05	3.82934	9.55113e-08
8018122	-0.955	0.01095	-1.94446	0.0013333
8011130	-0.285	0.21153	-0.953698	0.0960205
8018575	-1.019	0.00134	-2.70235	0.00026342
8021605	-0.471	0.06288	-0.819468	0.193265
8026545	0.276	0.26724	6.96426	0.000245162
8008443	-0.897	0.00373	-0.672332	0.202278
8001988	-0.221	0.25406	-1.17583	0.0659394
8014308	0.095	0.71109	-1.3367	0.0229255
8027373	0.313	0.47956	-1.16673	0.0584208
8013347	-0.638	0.00854	-1.62035	0.0193013
8005324	-0.888	0.00493	-0.162193	0.747009
8008072	-0.225	0.66213	-1.17155	0.124401
8025543	-0.114	0.63662	-1.54274	0.0135769
8013697	-0.145	0.68684	1.3387	0.0695865
8014462	1.295	0.00203	1.65732	0.0332842
8001857	0.107	0.6368	-1.29114	0.033316
8010690	-0.428	0.09517	0.187422	0.741747
8005735	-0.041	0.81918	-0.608353	0.285285
8015339	-0.626	0.07989	-0.867997	0.122305
8019699	-0.049	0.87406	1.96381	0.00582207
8004531	0.323	0.44794	-1.55676	0.00545106
8012737	-0.086	0.67115	-0.344486	0.537069
8022078	-0.814	0.04344	-2.17616	0.0803919
8015472	-3.019	0.0005	-1.61905	0.010359
8003641	-0.674	0.0051	-0.672267	0.171234
8018974	-1.279	0.01373	-2.63171	0.00118063
8020942	-0.816	0.04895	-1.30024	0.0400711
8008717	-2.34	0.0001	-2.0264	1.5266e-05
8022463	-2.379	0	-0.779385	0.293571
8024900	-0.669	0.10657	-0.651558	0.264704
8004108	0.261	0.32369	1.68002	0.000695293
8001298	0.955	0.02733	-1.08797	0.0808434
8020402	0.044	0.89952	-0.265579	0.659779
8012132	0.616	0.01856	-0.418031	0.496461
8027086	-0.58	0.07407	-0.691134	0.179434
8016245	-0.375	0.06871	-4.6081	0.00180003
8026926	-1.214	0.00096	-4.92584	2.38539e-09
8012827	-1.382	0.00124	-2.12966	0.301696
8024046	-0.221	0.26566	0.972182	0.0311936
8009653	-0.489	0.04319	-0.715256	0.131406
8022673	0.084	0.66623	0.292454	0.585782
8018635	-0.903	0.00155	-0.645443	0.190838
8000381	-0.446	0.17006	-0.280716	0.566271
8019547	1.136	0.0054	-1.70421	0.0111906
8020643	-2.575	0.00011	-6.30927	0
8004078	-1.632	0.00732	-1.70856	0.00112441
8022415	0.116	0.79427	1.22127	0.0135484
8013586	-0.578	0.0521	-0.899032	0.0631885
8015906	0.292	0.2554	-1.56816	0.124568
8027037	1.431	0.00021	0.596044	0.299315
8025946	-0.378	0.16363	3.1922	0.000401828
8005152	-1.727	0.00201	-0.93636	0.107942
8008287	0.226	0.33397	-0.172621	0.715536
8022447	-1.516	0.02103	-2.44079	0.000867568
8013157	0.148	0.61635	-1.13354	0.0551051
8024089	-0.732	0.00568	-0.396861	0.489148
8008831	-1.606	0.00169	-0.817985	0.186962
8009962	-1.392	0.00034	-2.70633	4.14313e-08
8007008	-0.114	0.56549	-0.243375	0.62998
8011254	-2.052	2e-05	-1.0717	0.0776791
8014492	-0.759	0.2419	-0.19703	0.737489
8020192	-3.663	0	-5.67344	1.75415e-13
8011859	-1.103	0.00094	-0.693342	0.258549
8002301	-0.343	0.13546	-2.95903	9.41288e-06
8011936	-1.542	0.00082	-1.63546	0.00770756
8004915	-0.169	0.69367	-0.639096	0.377067
8008846	-0.846	0.00442	-1.46226	0.0063451
8010537	-0.41	0.156	-0.94933	0.043145
8025921	1.189	0.00075	3.83738	1.05786e-08
8029441	-0.271	0.72066	-0.159819	0.742638
8012312	0.298	0.35651	-1.25041	0.139941
8008781	0.045	0.90223	-1.37608	0.163023
8013997	-0.042	0.91416	-0.799719	0.210166
8025977	-1.538	5e-05	1.09998	0.186101
8025102	-0.492	0.08914	0.628632	0.299429
8019972	0.729	0.01875	-1.24624	0.182515
8007050	-0.223	0.31009	-1.56635	0.0153378
8013299	-1.046	0.00144	-0.560804	0.346094
8000633	-0.043	0.80992	0.781093	0.203477
8001769	-0.45	0.27572	-0.8488	0.171741
8007629	0.635	0.06263	1.30322	0.027708
8010554	-0.048	0.80989	-0.937099	0.0742686
8020413	0.974	0.03939	-1.55787	0.029395
8003046	-1.269	0.00077	-2.36216	0.000567816
8001305	-0.479	0.26927	-1.26099	0.0675736
8001073	0.622	0.01425	-0.173387	0.699756
8018410	-2.758	0	-2.47231	0.000191457
8028360	0.525	0.04133	-0.469796	0.509791
8021048	-0.701	0.06996	-0.261348	0.648532
8013262	0.68	0.12923	-0.442892	0.412362
8023275	-0.635	0.02632	-0.485371	0.478709
8000791	0.329	0.31287	1.99585	0.000502503
8014904	-1.77	0.00015	-2.19846	0.235988
8015964	-1.296	0.00043	-5.0498	0.00059847
8015729	-1.844	0.00026	-4.75317	5.75984e-13
8026960	-1.29	0.00024	-0.654769	0.273075
8001674	1.892	0.00029	2.30755	0.011335
8006170	0.499	0.10643	-0.0932633	0.851612
8003816	0.406	0.21956	-1.58033	0.00677206
8025016	-0.145	0.72383	0.012393	0.983683
8001150	1.203	0.00026	1.1097	0.036671
8009906	-0.434	0.17976	-1.01652	0.0290721
8001406	-0.738	0.02673	-0.443903	0.327955
8008886	-0.322	0.15935	-0.863702	0.0766065
8015199	1.98	1e-05	1.25196	0.00670597
8013827	-1.838	0.00044	-1.8217	0.00264154
8025915	0.14	0.49314	-0.290197	0.523367
8019911	-1.435	0.00017	-1.88071	7.57026e-05
8002894	-0.526	0.21982	-1.43613	0.0384568
8002969	-0.284	0.18236	0.595037	0.19826
8006562	-0.794	0.06645	-4.54508	0.0101199
8000862	-0.652	0.00964	-1.16514	0.0801982
8002955	-0.129	0.55886	-6.4109	0.016614
8014402	-0.456	0.10367	0.576568	0.279802
8026296	-0.011	0.95203	-0.847561	0.11136
8016144	-1.113	0.00113	-1.1904	0.00850914
8005448	-1.053	0.00145	-1.00109	0.0536966
8022098	0.233	0.46771	-1.59907	0.0235768
8026044	-0.401	0.07087	-0.469112	0.328601
8015636	-0.492	0.09426	-0.934639	0.111378
8002290	-0.728	0.00715	-1.05084	0.0370979
8020953	-0.995	0.00811	-0.330869	0.602208
8008644	-0.786	0.16922	-1.2039	0.198919
8014354	-0.155	0.4792	-1.989	0.0119706
8010138	-0.357	0.14259	-0.808925	0.275387
8029684	-2.101	1e-05	-2.44655	8.08083e-06
8016428	-1.196	0.00224	-1.60503	0.009443
8011813	0.094	0.77107	1.01739	0.0612364
8006082	-1.591	0.00572	-1.26661	0.0968248
8011413	-0.309	0.34583	0.29152	0.667723
8014497	-0.497	0.04912	-7.16434	0.0371657
8013931	-0.776	0.05115	-0.589696	0.303768
8015618	-0.364	0.1903	-0.10855	0.843484
8001085	-1.184	0.00059	-1.18828	0.0226575
8003936	-1.695	4e-05	-1.46521	0.00167393
8000446	0.646	0.00878	0.415339	0.416665
8000782	-1.551	8e-05	-0.965458	0.098682
8010467	-0.081	0.74019	-1.04462	0.118819
8006032	-1.756	0.0001	-1.32475	0.0283726
8017387	0.424	0.13096	-0.341592	0.54549
8012230	0.25	0.68923	1.89045	0.00214382
8017620	-2.16	7e-05	-1.60086	0.0576469
8016983	1.98	0.00016	3.95954	1.70974e-14
8010976	-1.422	0.02006	-0.946152	0.188407
8007708	1.054	0.00069	1.85813	0.000198832
8017564	0.047	0.81588	-0.475071	0.399567
8027916	-0.729	0.00893	-1.36967	0.0394888
8001563	-1.212	0.00357	-1.07961	0.0235807
8012384	0.005	0.98204	-0.57432	0.285843
8006566	-0.64	0.45757	-0.43926	0.32918
8009542	0.171	0.43684	1.70315	0.00711747
8026286	2.401	0.00019	4.26482	0.0260597
8020830	-0.617	0.08987	-0.625307	0.316956
8020222	1.22	0.00119	1.98585	0.00164518
8024956	0.002	0.99567	0.11558	0.836458
8017890	0.952	0.00809	2.41058	6.56014e-07
8002906	-1.137	0.0007	0.206597	0.651714
8008672	0.677	0.02239	-1.18875	0.0789453
8006993	-0.981	0.00209	-0.970336	0.0972913
8012140	0.091	0.74485	0.0273286	0.955359
8012235	-0.471	0.0307	-1.05845	0.126082
8005372	-0.957	0.00324	-0.629849	0.196684
8012119	-0.231	0.47792	-1.00222	0.199634
8003155	-0.761	0.01626	-2.00717	0.000991203
8013935	0.378	0.17589	1.30263	0.107474
8009970	-0.78	0.00234	-0.140547	0.770345
8014371	1.059	0.00221	0.0112033	0.984977
8010451	-1.176	0.00029	-0.985827	0.083915
8018978	-0.914	0.00316	0.137514	0.828037
8004105	-0.389	0.0571	-1.19669	0.0244078
8001327	-0.19	0.32412	-1.30265	0.0108846
8017988	-0.062	0.79509	-2.40048	0.0181761
8004830	0.977	0.00873	-6.76782	0
8021829	0.31	0.20819	-5.16029	0.01006
8007157	0.281	0.16527	-2.09518	0.00052674
8002801	0.132	0.80594	1.39692	0.0216121
8019784	0.491	0.2707	0.0206105	0.968549
8004163	0.014	0.96663	-0.483646	0.363869
8009114	0.58	0.17425	-4.05489	0.00176613
8009197	-1.502	0.00014	-1.55006	0.000933926
8006713	0.135	0.60985	-5.57501	1.12747e-07
8004941	-0.647	0.18173	-0.450209	0.56013
8018183	-0.842	0.01419	-1.8006	0.0635858
8022236	-0.529	0.02248	-1.29415	0.129968
8024482	-0.176	0.37184	-1.60144	0.00972816
8010069	-0.304	0.19086	-0.967297	0.0508675
8017966	0.838	0.0099	1.40533	0.00246899
8011508	-0.84	0.0055	-0.827894	0.0986188
8023491	-1.346	0.00143	-2.7649	0.0671137
8020803	-1.12	0.05928	-0.84012	0.300884
8021648	-0.477	0.27329	-3.40633	0.000166879
8019270	0.304	0.60166	-2.79962	4.9034e-05
8026632	-1.444	0.00693	-1.29447	0.0351561
8022458	-0.146	0.50845	-1.0992	0.0797476
8028938	-0.907	0.00361	0.170361	0.725632
8015738	-0.122	0.55186	-0.393726	0.505951
8003836	-0.205	0.32825	-0.267675	0.616239
8023482	0.109	0.65887	-1.39542	0.100546
8022459	-0.776	0.00917	-0.0959333	0.911385
8003832	-0.345	0.10053	-1.1084	0.0167927
8002547	-0.255	0.54172	-1.1028	0.129854
8010823	0.547	0.04852	0.628996	0.27608
8001640	0.196	0.6314	-1.46703	0.00143766
8027810	-0.794	0.05535	-2.74019	0.00563474
8001853	-0.39	0.45497	-0.849131	0.0997728
8011703	-1.055	0.00187	-0.546396	0.252338
8003293	-1.577	0.00114	-0.343823	0.455909
8021320	-1.837	0.0052	-0.52019	0.476988
8025887	-0.404	0.20179	-1.00436	0.138966
8013003	-0.737	0.0056	-0.173522	0.716588
8003299	-1.257	0.00189	-1.47451	0.0111521
8026152	-0.013	0.94158	-0.94341	0.126382
8008994	-1.166	0.00039	-0.0962068	0.835305
8028596	-0.097	0.68727	-2.40458	0.110154
8026225	-1.339	0.00069	-1.62298	0.00106615
8027217	-0.764	0.16076	-0.468402	0.429679
8014796	0.72	0.00646	0.244156	0.639205
8008572	0.251	0.40189	-0.501105	0.288162
8020007	-0.972	0.03621	-0.85096	0.0894274
8024431	-0.942	0.00179	-1.76882	0.000812517
8003326	-0.448	0.30269	-0.273334	0.577459
[truncated: 2,328 more rows]

## Sheet: protein-coding genes
Gene Symbol	noncoder fold change	noncoder p-value	RNA-Seq fold change	RNA-Seq p-value
Itm2a	2.558	0	3.31604	4.39049e-07
Sergef	-0.855	0.00121	-1.62149	0.0172689
Fam109a	-0.116	0.20523	-0.380359	0.508332
Dhx9	-0.85	0.00115	-0.961144	0.0598226
Ssu72	-0.004	0.97185	-0.223323	0.632731
Eif2b2	-0.023	0.80437	-0.402319	0.414684
Hebp2	0.335	0.01412	-0.919293	0.277692
Vps28	-0.093	0.31936	-0.149331	0.74538
Setd6	-5.079	0	-1.32917	0.0134728
Gstm2	0.652	0.0002	0.599217	0.224348
Psma4	-0.289	0.09343	-0.680361	0.169127
Pex19	0.751	0.00066	0.385368	0.0138764
Bcl7a	-1.252	7e-05	-2.12406	2.31048e-05
Dio1	-2.384	1e-05	-4.65814	1.33766e-09
Capzb	0.685	0.00011	0.958619	0.0111348
Cachd1	-2.309	0	-1.52858	0.0143977
1110008J03Rik	0.221	0.16108	1.17243	0.0284376
Snip1	-0.204	0.11724	-0.517885	0.389052
Ptgr1	-1.044	0.00011	-2.15516	0.00087808
B9d2	-0.205	0.05206	-0.797208	0.206992
Ppia	-2.367	0	-1.53619	0.0190027
Phax	-0.248	0.03279	-0.592637	0.164062
Lnx2	-0.003	0.97542	0.284678	0.568598
B3gnt3	0.982	9e-05	2.28221	0.000927998
AI428936	-3.207	0	-6.61181	2.54684e-08
Psmg2	0.43	0.00782	0.707682	0.142157
Adrb1	1.828	0.00025	3.19119	9.74807e-07
Ifi30	-0.989	5e-05	-2.74851	7.49329e-07
Hprt	-0.016	0.91604	-0.407251	0.379113
4930534B04Rik	-0.19	0.16581	1.20891	0.0402414
Rnf115	-0.144	0.23308	-0.657832	0.203801
Chst12	1.111	0.00014	2.45589	0.00102773
Nup188	0.358	0.01617	0.11017	0.827549
Ptprb	1.001	3e-05	2.17007	1.84767e-05
Prkag2	-0.671	0.00247	0.215415	0.434038
Nmt1	0.342	0.00417	-0.253325	0.582306
Batf3	0.406	0.02543	-1.5081	0.312724
Slc47a1	-2.688	0	-3.81317	2.23976e-12
Nup210	-1.182	1e-05	-1.642	0.00415166
Sharpin	-0.249	0.0326	-0.294282	0.536729
C1rl	-1.565	0.00144	-2.92684	9.31764e-06
Cdk6	0.483	0.01377	-0.203902	0.730817
Tcea2	-0.157	0.16412	-0.106744	0.891441
Fam83h	-2.205	0	-3.74518	8.28215e-08
Il17ra	-1.331	2e-05	-3.01211	3.63534e-07
Sgk1	-0.555	0.00055	0.315647	0.379972
Fam40b	4.079	0	4.12972	1.62093e-14
Aig1	0.352	0.01084	-0.712733	0.264653
Atp6v1e1	-0.52	0.00163	-1.64918	0.000810808
Sufu	-1.329	6e-05	-1.13397	0.0610405
l7Rn6	0.344	0.00433	-0.134871	0.793448
Zscan22	-0.324	0.0812	-0.254677	0.695251
Dda1	0.246	0.04435	0.507758	0.297666
Ptprk	-1.543	4e-05	-1.48374	0.00186209
Mdc1	-0.332	0.08603	0.275269	0.569483
Kit	-1.279	0.00038	-0.226938	0.698864
Neil2	-0.152	0.26986	-1.41162	0.0801647
Grem2	-0.235	0.1327	-5.1956	0.00922342
Fstl3	0.01	0.90133	0.086296	0.891136
Il10rb	1.002	1e-05	1.33263	0.0043188
Ccdc71	-0.247	0.03022	-0.516172	0.305894
Nt5dc1	-1.128	6e-05	-0.878927	0.134904
Gbf1	-0.075	0.4727	-0.116512	0.800673
Plp1	0.782	0.00551	1.65114	0.0156099
Tst	-2.338	6e-05	-2.55619	2.14424e-06
Nid2	0.495	0.00084	0.789369	0.100713
Fam117b	-0.004	0.97409	0.082234	0.859634
C1qtnf7	0.203	0.25127	1.28509	0.00210598
Ehmt1	0.204	0.17489	0.49446	0.118737
Dnajc7	0.009	0.93187	0.0704319	0.881726
Tor3a	0.591	0.00031	1.02151	0.0563198
Nup37	0.055	0.61076	0.184101	0.791328
Aimp1	0.773	0.00019	0.72201	0.115617
Mlf2	-0.174	0.09042	-0.785353	0.109332
Popdc2	6.989	0	10.4131	0
Timp1	1.641	5e-05	3.68798	0.00313005
Tmigd1	-4.738	0	-8.79945	0
Wls	-1.299	4e-05	-1.26461	0.0068948
Ctbp2	-0.48	0.00107	0.0477495	0.922263
Wdr3	-0.125	0.19532	0.090493	0.871243
Casp12	2.08	0.00014	2.76438	5.48603e-05
Zbtb22	-0.015	0.87092	0.317081	0.522794
Ap1s1	-0.6	0.00462	-1.1871	0.0107966
Ptprs	1.149	1e-05	2.13814	1.09316e-05
Gprc5b	0.53	0.01476	1.15019	0.0161459
Lta4h	-0.264	0.03025	-0.171203	0.729016
A330021E22Rik	-2.607	0	-4.32262	5.91271e-06
Rasa2	-1.828	0.00046	-0.32964	0.514377
Agpat3	-0.319	0.00633	-1.00898	0.0541992
Mbl2	-0.884	0.001	3.63771	0.00122913
Mrc2	0.158	0.08916	0.511967	0.279735
Med23	-0.424	0.01996	0.144204	0.780124
Icmt	-0.572	0.00076	-0.199802	0.660268
Rgl1	-1.616	0	-2.07933	2.56439e-05
Cpxm1	0.759	0.0013	0.168028	0.807378
Nmral1	-0.385	0.01462	0.375942	0.606997
Ppp2ca	0.172	0.06145	-0.055328	0.910581
Ocrl	-0.103	0.621	0.231596	0.637814
D11Wsu47e	0.013	0.88154	-0.443387	0.495785
Ppp2r5b	0.568	0.00085	0.5862	0.21135
Tecr	0.118	0.31867	0.866785	0.00810576
Caprin1	-0.36	0.01968	-0.287191	0.287071
Ndufb3	0.715	0.00444	0.576001	0.250013
Mdm4	-0.853	0.0003	0.828216	0.0809931
Senp3	-0.137	0.20333	-0.123808	0.681967
Ptpru	-1.372	1e-05	-1.59431	0.00161434
Brp44	-0.078	0.72952	0.155008	0.760753
Mrpl1	0.302	0.02449	0.652669	0.117981
Scarb1	0.229	0.04661	2.04616	2.84854e-08
Fas	0.868	0.00032	1.15495	0.0182648
Ube2m	0.345	0.00584	0.389785	0.00522183
Trim24	-0.012	0.91457	0.214784	0.646401
Pla2g12a	0.573	0.00036	1.18038	7.67377e-11
Pf4	2.003	1e-05	4.61057	1.23132e-10
Bcat1	-3.165	0	-5.00827	0
Ankrd49	0.051	0.79975	0.658876	0.306093
Tcfec	-2.852	0	-5.60776	1.25827e-06
Ppm1h	-1.536	0	-2.56835	5.9849e-08
Gclm	-2.367	0	-3.50881	1.24702e-10
Cep63	0.186	0.42468	0.481887	0.301244
Fcgr4	0.572	0.00069	-1.8419	0.0430168
Mtus2	5.727	0	8.14429	0
2410002O22Rik	-0.355	0.01478	-0.279193	0.540596
Tars2	0.723	0.00023	0.398673	0.122832
Fam173b	-0.07	0.60275	-0.212651	0.706985
Gcdh	-1.945	0	-2.50188	1.20701e-06
Ccdc68	-2.456	2e-05	-2.05823	0.00949842
Dmap1	0.385	0.00672	0.266826	0.65289
Hr	1.536	4e-05	4.95083	1.4122e-13
Rufy1	-0.001	0.99356	-0.0980333	0.83328
Wasf3	-0.676	0.00028	-2.50383	0.00182263
2700007P21Rik	-0.215	0.13842	-0.52455	0.342718
Snap29	-0.45	0.02966	-1.03736	0.0314501
5730455P16Rik	0.644	0.00135	0.555544	0.251755
Sfrp1	-1.456	1e-05	-2.24294	9.81867e-06
Gbas	2.226	0	2.61402	3.01536e-07
Sfxn2	-2.397	0	-2.34287	2.12291e-05
Kctd15	-0.957	0.00078	-1.20636	0.0796747
Paf1	0.452	0.02369	0.362535	0.432481
Tmco1	-0.445	0.00122	-0.916846	0.0490523
E2f5	-1.95	0	-1.97561	0.00109123
Qtrt1	0.354	0.00755	0.0339506	0.960142
Gm5148	-0.013	0.96602	-1.53211	0.130564
Htt	-1.072	5e-05	-0.759571	0.110821
Rbm43	0.053	0.71446	-0.331995	0.534242
Got1	1.31	1e-05	2.75284	8.79033e-08
Zfp688	-0.616	0.00172	-1.3135	0.0768422
B3galnt2	0.04	0.64895	0.101532	0.838285
Serpina3n	2.825	0	6.63724	0.00148948
Crispld2	1.412	5e-05	1.66915	0.000542172
Srp68	0.488	0.00136	0.191353	0.676357
Ppp4r1	-0.691	0.00015	0.269826	0.459824
Tmem180	-1.605	1e-05	-1.18056	0.0703054
Dusp7	0.526	0.00208	1.72777	0.000225848
Zfp760	-1.262	0.02793	0.577761	0.356042
Mfn1	1.545	2e-05	1.73016	0.000468862
Atp7a	-1.127	0.00064	-0.612089	0.103515
Cd97	1.222	1e-05	1.3205	4.95159e-14
Vegfa	-0.026	0.81226	0.523217	0.00371251
Trafd1	0.839	0.00047	1.55829	0.00150643
Crip2	3.238	0	4.53162	0
Srsf3	-1.419	0.00259	-0.121151	0.548025
9130011J15Rik	0.115	0.33964	0.309653	0.501579
Ggcx	0.102	0.37056	0.387101	0.424275
Hist1h4i	-0.106	0.56815	1.09925	0.162678
Sgk3	-0.34	0.03445	0.301265	0.256771
Akr1b8	-0.183	0.21776	1.19186	0.110075
Cpt1a	-1.489	1e-05	-2.03619	8.21918e-05
Kbtbd4	0.182	0.10099	-0.185986	0.736943
Arl6ip5	1.197	1e-05	0.722254	0.117482
Rab2b	-0.273	0.09652	-0.0365693	0.952321
Gga3	0.079	0.52021	0.283651	0.565826
Yes1	-0.213	0.2459	0.126174	0.540957
Pld3	-0.663	0.00022	-1.10811	0.0249155
2610039C10Rik	-0.11	0.66092	1.38325	0.0602239
Mcm10	-0.182	0.17426	-1.11847	0.153401
Tmem47	1.622	5e-05	2.10189	0.000240702
Ccdc28b	0.087	0.46972	0.394928	0.488336
Dpyd	-2.364	0	-1.73187	0.00226941
Abcb6	-0.251	0.04065	-0.82023	0.0863453
Ms4a6d	0.895	0.00695	4.46763	0.000963669
Tbc1d14	-1.455	0	-1.34122	0.00256526
Ccnl2	-0.804	0.00017	0.325859	0.4992
Wdr47	-0.411	0.03548	0.0389749	0.946765
Atp1a2	4.614	0	7.81755	0
Mir707	0.421	0.00655	1.53045	0.50414
Ppargc1b	0.697	0.0002	1.85614	0.000254721
Spata7	0.034	0.73409	-0.146622	0.8242
Pqbp1	-0.023	0.8358	-0.470314	0.359252
Kdm5d	0.465	0.0076	0.0890433	0.862195
Haao	-6.216	0	-5.96548	1.11022e-15
Cux1	-0.393	0.00577	-1.0306	0.0101677
Creb3l2	-0.579	0.02537	0.36657	0.4472
Alg8	-0.77	0.00319	-0.431215	0.496924
Ssfa2	-1.556	1e-05	-0.649798	0.16771
Gtpbp1	-0.006	0.96409	0.00928002	0.984332
BC068281	0.432	0.00365	0.761599	0.117285
Zfp386	0.458	0.00987	0.365161	0.343516
Cox15	-0.332	0.02388	-0.50931	0.271235
AW549877	-1.238	0.00044	0.124335	0.789091
Stk38l	-0.28	0.12265	0.245172	0.632102
Coro1b	-0.294	0.00911	-0.472964	0.303986
Fbxo4	-0.507	0.01386	-0.366374	0.529773
Pdgfa	0.664	0.00071	0.977095	0.182749
Pcsk4	0.152	0.27595	-0.772861	0.294205
Uba1	0.032	0.69005	0.0597384	0.884862
Rabl2	-1.28	5e-05	-1.29005	0.0642401
Rad54l2	-0.579	0.00291	-0.879404	0.0636389
Tsen34	0.379	0.0112	0.318235	0.180162
Gjb2	-6.866	0	-5.40446	9.32587e-14
Zfp513	-0.109	0.42666	-0.418186	0.172993
Dhdds	-0.76	0.00022	-0.626219	0.178273
Man1a2	-0.786	0.00108	-0.526246	0.266132
Samhd1	0.634	0.00065	0.908922	4.92936e-05
Hlx	0.756	0.00089	2.44971	0.000366623
Slc25a25	-2.2	0	-2.66302	6.45805e-09
Ctdspl2	-0.482	0.18379	0.213915	0.718212
Sel1l	-0.241	0.05397	-0.306577	0.440395
Nhlrc1	0.328	0.01307	1.34864	0.0487486
Nkiras2	0.896	0.00016	0.943714	0.044489
Per3	-0.365	0.01161	1.13422	0.0191957
Copg2	0.039	0.77003	0.187476	0.697588
Ddx26b	-1.076	0.00065	0.934464	0.0639323
Apoa1bp	-0.251	0.04965	-0.963349	0.0399766
Mthfd1	-2.627	0	-2.96072	1.2544e-08
Ints1	0.102	0.22712	0.838852	0.0704265
Hoxb5	-1.655	0.00062	-4.67178	0.000197757
Amdhd2	-2.172	0	-3.01863	7.57818e-07
Scyl1	0.131	0.22886	0.112906	0.809053
Elmod3	-0.091	0.28149	-0.318694	0.529935
Tmem86a	-0.097	0.33987	-0.712897	0.132744
1110018G07Rik	0.944	4e-05	0.53847	0.248604
Josd1	-0.406	0.0211	0.00695641	0.988537
Cpne2	-0.029	0.74348	0.211336	0.766542
Ly6c2	-0.062	0.61915	1.47362	0.0034068
Chmp2a	0.002	0.98243	-0.0137536	0.976514
Rnf208	-1.376	5e-05	-4.1023	6.89368e-05
1110005A03Rik	1	0.03944	0.480399	0.324771
Shisa4	-1.049	0.00248	-0.648666	0.345452
Acacb	2.721	0	3.66699	2.53131e-13
Rell1	-0.403	0.00278	0.627412	0.255343
Irak3	1.279	6e-05	1.92173	0.00443291
Prkcdbp	1.092	0.00016	1.53434	0.00256508
Map4k2	-0.449	0.00156	1.30466	0.00865924
Meis2	-0.147	0.48868	0.175547	0.59252
Asrgl1	1.75	0	2.30617	3.3226e-05
Cacna2d1	4.114	0	5.45306	0
Gtf3c1	0.237	0.05575	0.00936823	0.983818
Thoc7	-0.501	0.09584	-0.913112	0.0485918
Cyp4a14	-7.823	0	-5.08028	8.53445e-10
Alg14	-0.237	0.23974	-0.253442	0.683243
Lman2	-0.709	9e-05	-0.638248	0.18735
Pla1a	0.289	0.02038	0.135725	0.802742
2410001C21Rik	-0.002	0.98998	-0.168162	0.725515
Tcf12	-0.147	0.28639	0.44859	0.343912
Smoc2	2.186	0	2.57505	4.80402e-07
BC017643	0.024	0.80729	-0.189151	0.736626
Mybpc3	6.815	0	14.32	1.41931e-12
Taf12	0.27	0.13739	-0.300793	0.534007
Chst8	-0.309	0.04104	-2.85446	0.0187186
Lenep	0.609	0.00022	1.10936	0.0821623
Clptm1	-0.374	0.00265	-0.976628	0.0477163
Ept1	0.068	0.66734	0.189704	0.713772
Srek1ip1	0.121	0.35178	-0.512586	0.338149
Arhgdib	0.389	0.00853	1.1368	0.023904
Aasdh	-0.279	0.07	0.982692	0.0731779
Apbb1ip	1.096	0.00316	2.82835	3.80853e-05
Stx6	-0.327	0.00637	-0.464132	0.379558
Alkbh6	0.089	0.35292	0.619001	0.313524
Luc7l3	-0.984	0.00227	0.298921	0.529394
Slc22a6	-6.99	0	-12.5845	5.96412e-12
Cog8	0.079	0.36681	-0.31211	0.574303
Plekhj1	0.208	0.06365	-0.378862	0.459954
Prkcz	-2.085	9e-05	-4.83223	6.37268e-14
Arfgap1	0.116	0.25058	0.19645	0.178939
Hira	-0.578	0.00062	-0.410783	0.424826
Psmd10	-0.441	0.02071	-1.30555	0.0182858
Gcap14	0.058	0.579	-0.0658762	0.863755
Slc23a1	-6.869	0	-9.78536	8.82525e-09
Esyt1	0.745	0.00011	1.84069	0.000655293
Rpf1	-0.026	0.81677	-0.637953	0.203107
Mapkbp1	-0.092	0.35169	-0.0336408	0.945547
Mettl2	0.343	0.03274	-0.263454	0.667603
Slfn2	0.922	3e-05	0.706282	0.200317
Nadsyn1	-2.032	0	-1.63853	0.00700612
Ndrg4	4.262	0	7.86993	0
Bst2	0.438	0.02179	0.980826	0.0564459
Man1c1	1.749	1e-05	2.4654	4.23773e-06
Tead3	-0.17	0.12392	-0.12887	0.783505
2610002I17Rik	-0.361	0.05816	-0.917099	0.225125
Hps3	-1.108	0.00026	-1.07031	0.0104847
Snd1	0.227	0.04092	-0.151017	0.743085
Klhl13	1.638	5e-05	2.55419	2.25581e-05
Nacc2	-0.374	0.00394	-0.681551	0.0997647
Ankrd27	-0.264	0.06928	0.0624897	0.893194
Atg5	-0.64	0.00432	-1.00438	0.0595915
Zscan2	-0.014	0.92577	-0.788002	0.275368
Mta2	-0.169	0.15468	-0.117127	0.800993
Sbk1	0.919	3e-05	0.426344	0.353723
Cdc123	0.102	0.3012	-0.183478	0.701061
Pts	-0.701	0.00057	-1.21801	0.0134033
Rangap1	-0.191	0.0901	-0.453397	0.241866
Rabggtb	0.415	0.02282	0.119894	0.484299
Ctf1	0.531	0.03161	0.00485884	0.9943
Mmadhc	0.627	0.00058	0.384259	0.407413
Mybbp1a	0.414	0.00207	0.387081	0.402195
Elovl2	-5.467	0	-2.10222	0.0015493
Cndp2	-2.986	0	-5.75687	0
Lin54	-0.102	0.51095	0.0349956	0.95533
Ifi44	0.587	0.0094	-0.640978	0.280131
Arhgap6	-0.682	0.00148	-0.698548	0.249846
Dhtkd1	0.507	0.01826	-1.39111	0.0161493
Nfyb	-0.242	0.11209	0.511835	0.35646
Ammecr1l	-0.822	0.00068	-0.755518	0.00926918
Tmem39b	-0.116	0.33247	-1.40829	0.0306637
Serp1	-1.38	2e-05	-2.00977	4.02948e-05
Lias	0.562	0.00308	0.208529	0.653902
Ipo13	1.297	1e-05	1.61761	0.000535267
Pdha1	0.781	0.00013	0.782268	0.170854
Postn	3.24	0	4.7696	0
Nploc4	0.474	0.00121	0.0902551	0.668738
2210404J11Rik	-0.752	0.0005	-0.0874174	0.865064
Cd2ap	-1.35	0.00013	-0.537074	0.265218
1500032L24Rik	0.214	0.03473	-0.0834849	0.865584
Tomm7	0.095	0.3573	-0.340521	0.472366
Pxmp3	-0.367	0.00815	-0.814269	0.00137268
Lrrc4b	2.639	0	6.69699	0.000894093
Gm13212	0.078	0.75591	0.898226	0.24365
H6pd	-1.738	0	-2.31228	3.91223e-06
Ensa	0.552	0.0458	0.612431	0.0640137
Jmy	0.41	0.03723	0.322232	0.48177
8430427H17Rik	-0.799	0.00158	-0.505914	0.274204
Golm1	0.042	0.77742	0.81091	0.143074
Chst3	0.104	0.323	-1.58119	0.0164098
Smarca2	-0.427	0.02533	-1.82157	1.18843e-11
Retsat	-0.806	9e-05	-1.88894	7.18505e-05
Ppp2r1a	0.32	0.00594	0.452089	0.347894
BC060267	-1.56	2e-05	-3.83233	0.00718265
Ripply3	0.223	0.04742	1.23442	0.0684994
Wdr34	-0.911	0.00058	-1.97485	0.00296196
Trim44	-1.035	5e-05	-0.652235	0.180524
Pde1a	-2.269	1e-05	-2.1026	1.26731e-06
Zfp281	0.017	0.86819	0.249123	0.566032
Mtmr11	-3.825	0	-3.21097	1.12251e-08
Zmym2	-0.045	0.78764	0.288376	0.537206
Lpar3	-2.784	0	-5.29906	4.82074e-06
Mcee	0.436	0.00762	0.036839	0.936123
Pdcd10	-1.218	0.00768	-0.116771	0.838224
Gsg2	-0.436	0.03999	-2.86123	0.00676605
1810009A15Rik	-0.687	0.00171	-0.994353	0.0538803
Kif21a	-1.467	0.00013	-1.62652	3.94494e-06
Cdipt	-0.37	0.01883	-0.545379	0.046714
Nek7	0.39	0.02366	0.194302	0.670687
Fkbp8	-0.23	0.04235	-0.482517	0.190607
Acsl3	-1.65	9e-05	-2.04044	0.000811925
Isoc2b	-0.527	0.0008	-2.45009	6.62643e-05
Aplp1	-0.459	0.00831	-0.0464202	0.946441
Cct6b	-0.41	0.03167	-2.36133	0.0700462
2410066E13Rik	-1.921	0	-1.64976	0.00411404
Usp3	-0.446	0.006	-0.464472	0.364061
Mat2b	0.769	0.0002	0.296713	0.388472
Igsf11	-3.075	0	-7.31212	0
Cdk19	0.074	0.49774	0.925528	7.0975e-06
Amz2	0.599	0.00032	0.218916	0.628927
Ccng2	0.238	0.02635	0.238172	0.666404
Cct8	-0.001	0.9867	0.0757898	0.874966
Mical3	1.353	9e-05	1.52437	0.00268305
Phlda3	0.726	0.00076	1.47877	0.0140717
Cyp4f13	-1.724	0	-1.14426	0.0433199
Khsrp	-0.162	0.09415	-0.300037	0.519134
Pa2g4	-0.386	0.12482	0.0479543	0.917483
Ttc19	0.449	0.00383	0.970785	0.000817308
Trp53inp2	1.79	0	1.62923	0.0027789
Acbd5	-1.493	9e-05	-1.19756	3.2687e-06
Sh2b3	0.457	0.01074	1.20823	0.0226599
Pole4	-0.413	0.00882	-1.15743	0.0241697
1500031L02Rik	-0.548	0.00478	-0.87761	0.121203
Wdyhv1	1.099	0.00083	1.10216	0.0900559
Plod1	1.324	0	1.44556	0.00172189
Pcdh17	-1.484	5e-05	-0.929856	0.0680151
Znrf2	-0.796	6e-05	-2.28577	8.22337e-06
Shf	-0.448	0.03517	-1.05148	0.136113
Cyb5	-2.127	0	-3.95198	4.28524e-12
Epb4.1l3	-2.073	0	-0.988443	0.0681286
Tspan4	-0.264	0.03377	-0.143973	0.759958
BC017612	0.122	0.41189	0.00672054	0.989798
Matr3	0.127	0.35285	0.327628	0.500262
Rod1	-0.834	0.00031	0.0203236	0.965057
Cacna1c	4.733	0	6.89705	0
Galnt11	-3.78	0	-4.3941	3.9968e-15
Cox6c	0.768	0.00218	0.967571	0.108233
Tctn2	-1.029	2e-05	-1.55634	0.028146
Ccdc91	-0.532	0.00077	-0.853791	0.0657147
Plagl1	-0.234	0.13676	2.50501	1.68904e-05
Kif2a	0.608	0.01602	0.857988	0.0580348
Mthfsd	-0.554	0.00179	-0.413456	0.371312
Aga	0.122	0.536	-0.582898	0.24102
Ociad1	0.418	0.00314	0.125594	0.793836
Fam175a	0.298	0.16662	0.801143	0.17827
Eif3b	0.279	0.01449	-0.1036	0.825037
Cpe	2.799	0	2.87359	2.49521e-08
Igfbp5	-1.145	1e-05	-0.164572	0.80149
3632451O06Rik	-0.974	0.00135	-0.178678	0.758718
Nphp1	-0.869	0.00015	-1.78843	0.00115839
Fam50a	-0.333	0.03014	-0.496112	0.304601
Naalad2	1.298	0.00035	2.50701	5.25637e-05
Actr1a	0.256	0.01659	0.349388	0.462807
Irgm1	0.075	0.40675	-0.058254	0.907136
Rab11a	0.031	0.76233	-0.337487	0.478836
Rnf167	-0.194	0.09003	-0.257029	0.579388
9030619P08Rik	-0.062	0.61915	-6.50161	3.99791e-12
Kdelr3	1.557	0	1.54861	0.0125397
Gorab	-0.437	0.02044	0.14624	0.843472
Pot1a	0.255	0.09815	0.613005	0.295403
Gypc	2.53	0	3.50579	1.28959e-09
Gstt1	-2.657	0	-1.88266	0.000115937
Limk1	0.149	0.12636	0.863327	0.16592
2210021J22Rik	0.039	0.78507	-0.290043	0.617481
Foxo6	0.617	0.00346	3.93955	0.00080166
Bend3	0.071	0.71944	0.33079	0.557419
Zfp276	-0.082	0.34704	0.200865	0.697409
Ap2a1	0.576	0.00025	0.454508	0.269624
Ppp2r5c	0.781	0.00066	0.16197	0.288936
Serpinb9	0.016	0.85476	0.302257	0.547716
2010109K11Rik	0.518	0.13723	0.820745	0.142807
Prkar2a	0.642	0.00044	1.24359	0.00696433
Hnrnpa2b1	-0.636	0.01767	0.100262	0.766978
Kcne1	-0.768	0.00173	-2.18735	0.000338524
Adap1	-1.557	0	-3.00349	4.10226e-05
Pias4	-0.089	0.39227	0.0962784	0.87558
0610037P05Rik	0.871	0.0003	1.26209	0.00590927
Fam32a	-0.546	0.00178	-0.863749	0.0685313
Plscr2	-3.233	0	-2.58303	2.57963e-07
Pkn3	1.043	2e-05	2.75531	1.42614e-05
Lcorl	-0.956	0.0024	-0.73093	0.201314
9130011E15Rik	0.211	0.09569	0.697232	0.211638
Adar	-0.145	0.13566	0.454385	0.0951377
Nosip	0.385	0.01553	0.290236	0.539941
Tomm40l	0.642	0.00129	0.831259	0.0692822
Mtap6	0.697	0.00221	4.07611	2.31049e-05
Plvap	-1.986	0	-1.81127	0.00100693
Plin4	2.681	0	6.91075	0
Pex3	-0.356	0.02871	-1.15697	0.0359416
Phlda2	-2.674	3e-05	-4.82619	0.000622583
Usp37	-0.735	0.00848	-0.386874	0.438304
Ppp1r1a	-4.153	0	-5.81363	1.39888e-14
P4ha2	1.212	1e-05	1.06963	1.27358e-06
Rem1	-0.039	0.71818	0.608928	0.37779
Ifi35	0.362	0.00617	0.430395	0.423337
Snrpa1	0.313	0.06945	0.364331	0.496657
Fth1	-0.254	0.01979	-1.68596	0.0458878
Rai14	-2.052	1e-05	-2.11015	1.74706e-05
Cmpk1	-1.099	9e-05	-1.70357	0.000518106
Tmem5	0.362	0.0861	0.31532	0.544274
1810006K21Rik	-0.225	0.32027	0.886661	0.0467139
Foxp4	0.052	0.65405	-0.0317726	0.930389
B630005N14Rik	-0.049	0.71657	0.201666	0.711878
Ccar1	-0.517	0.03454	-0.263946	0.580128
Rnf44	-0.541	0.00144	-0.400004	0.00014007
Lrp12	-0.592	0.00699	-0.496488	0.46483
Rabep2	-0.252	0.02013	-0.420782	0.497352
Ociad2	-1.136	1e-05	0.0841657	0.906562
Mrvi1	0.726	0.0002	1.76763	0.000822997
Gemin7	-0.4	0.01698	-0.492013	0.317775
Rad21	-0.43	0.02143	-0.259526	0.577818
Tgfb1i1	1.139	6e-05	1.81114	0.000629463
Rnf34	0.212	0.05645	0.102622	0.839162
Fam149a	-3.014	0	-3.05163	5.79591e-07
Pet112l	-0.155	0.11366	-0.766339	0.102309
Lysmd4	0.464	0.00156	0.798649	0.0313825
Glis3	-3.462	0	-4.09321	3.15818e-09
Dnaja2	0.749	8e-05	0.617455	0.22616
Lsm6	0.053	0.73081	0.510265	0.269155
Dbnl	-0.032	0.71797	-0.482346	0.291562
Anapc5	0.258	0.01718	0.317752	0.25776
Cyb5r4	0.293	0.08071	-0.353534	0.454835
Gatc	0.146	0.37697	0.0325143	0.946537
Rraga	0.415	0.02373	-0.0948276	0.836276
Gtf2a2	0.139	0.63327	0.367481	0.449514
Eif1b	0.223	0.0906	0.0811609	0.86091
Fam193a	-0.105	0.34434	0.160253	0.418337
Picalm	-0.265	0.01401	-0.809104	0.123507
Bhmt	-5.813	0	2.51071	0.000216482
Irgq	0.129	0.22326	0.0618868	0.895469
Crocc	-0.112	0.23716	-1.98731	1.81613e-09
Itga9	1.241	0	1.7026	6.23723e-13
Vdac1	0.32	0.00614	0.10994	0.854541
Zfp318	-0.633	0.00481	-0.568328	0.0913255
Ankrd13c	-2.214	0	-2.9058	3.9623e-08
Ppif	1.628	0	1.16079	0.0120496
Itgbl1	3.164	0	5.04776	1.93758e-08
Snhg11	-0.622	0.0179	-7.73247	3.10862e-14
Spna1	1.323	0.00013	5.85215	9.08162e-14
Samd8	-0.511	0.00108	-1.03377	0.0299512
Nup107	-0.009	0.90421	0.560884	0.361711
Glt8d1	-0.115	0.22047	0.562391	0.088584
Stat5b	0.907	6e-05	0.864555	0.00750823
Ncrna00085	-0.294	0.09707	-0.110326	0.869528
Atg10	0.6	0.00499	0.228066	0.672512
Stag1	-0.273	0.20728	0.0515151	0.91256
Trub1	-0.836	6e-05	-0.170474	0.654736
Kars	0.407	0.00484	0.811678	0.0125064
Nudt2	0.141	0.25104	-0.279054	0.586116
1500010J02Rik	-0.057	0.60022	0.272544	0.612055
Tanc1	-0.638	0.0003	-0.00966035	0.983334
Taf5	-0.189	0.1139	0.142192	0.833122
Kif1b	0.701	0.00034	1.2473	0.000838111
Atp5c1	0.506	0.00537	0.829571	0.159529
Mfsd7a	-0.359	0.00505	0.410049	0.571648
Mtmr2	-0.934	0.00224	-0.801066	0.0677952
Ubac1	1.024	3e-05	1.19583	0.00942195
Terf1	-0.9	0.01172	0.0439003	0.940406
2010204K13Rik	-1.176	0.00032	-2.35669	0.00554924
Rap2a	0.091	0.54907	0.640489	0.203073
Zc3h11a	-0.413	0.00258	0.782177	0.105554
Dcun1d4	-0.89	0.06139	-1.15405	0.0076941
Spns3	-0.036	0.75808	-1.70125	0.117667
Fbxo34	0.132	0.24182	-0.116239	0.806006
Ralbp1	0.015	0.85642	-0.00382026	0.99344
Mdm2	0.479	0.01127	0.32852	0.47689
Iws1	-0.368	0.14269	0.195881	0.675729
Zfp91	-0.09	0.55206	0.343281	0.48792
Kif13a	1.584	1e-05	2.3864	4.94462e-07
Ppp1r13b	0.666	0.00113	1.12739	0.0216911
Pcgf6	-1.09	0.00022	-1.92357	0.00530108
Klkb1	-0.738	0.00053	0.333448	0.645075
Wdr20a	-0.274	0.0747	-0.357933	0.533665
Tax1bp1	-1.076	0.00011	-1.32212	0.010666
Gm6793	-5.521	0	-0.140009	0.815018
Mrpl12	0.228	0.1413	0.2047	0.678913
Tulp4	0.488	0.0031	0.590583	0.175529
S1pr3	0.292	0.03505	1.28799	0.0100516
Pklr	-3.945	0	-2.54623	9.24894e-05
Crat	1.298	0	1.5264	0.00328482
Uba6	-0.442	0.116	-0.0286671	0.963104
Nfkb2	0.442	0.00167	0.797831	0.118415
Ptpn9	-0.854	0.00047	-0.62807	0.209234
Zufsp	-0.528	0.0079	0.0847321	0.896301
Ift81	0.714	0.00305	1.36721	0.00548606
Entpd7	-1.735	0	-2.75744	8.34035e-06
Cyp2d26	-6.873	0	-4.92191	2.78089e-11
Cadps2	-2.231	0	-1.39002	0.0533886
Dctn5	-0.583	0.01387	-0.745092	0.110128
Asb6	-0.004	0.97269	-0.2315	0.707077
Parp11	0.061	0.4454	-0.165407	0.783042
Gsto1	1.005	2e-05	1.6441	0.000401509
Hist1h2aa	0.492	0.12613	0.387632	0.745042
Ptpn18	-0.294	0.14751	-1.21038	0.0925507
Hnrpll	-0.786	0.00145	-0.236552	0.635577
Ncoa2	0.068	0.53963	0.112176	0.753641
Slc16a9	-3.741	0	-5.18168	4.44089e-16
Tbce	0.428	0.02253	0.0950157	0.85306
Reck	0.424	0.00752	1.29648	0.0384588
Cspp1	-1.856	0.00017	-1.90328	0.000392131
Txn2	0.407	0.00342	-0.0999682	0.845855
Rrp12	1.031	4e-05	1.07288	0.053381
Fam98a	0.309	0.03298	-0.0327184	0.943096
Triap1	-0.391	0.11349	-0.0314953	0.953841
Ier5	0.854	0.00115	1.76947	0.00132163
Hjurp	-0.093	0.46982	1.45634	0.00514457
Cpsf6	0.06	0.73081	0.335707	0.486365
Tfip11	0.122	0.3117	0.0571988	0.909681
Rftn1	2.368	0	3.21088	9.06792e-09
Acsm2	-8.61	0	-12.988	0
Clp1	-0.473	0.00369	-0.52652	0.407681
Cops7a	0.332	0.00663	-0.140352	0.735392
Pgam2	3.713	0	3.7066	2.4869e-13
Zfp771	0.182	0.10901	-0.336265	0.536637
Tug1	-0.615	0.00927	-0.150008	0.680313
Gnb1	-0.245	0.01748	-0.0789218	0.840785
Gstt2	-3.55	0	-3.77817	1.1745e-11
Ccdc125	-0.295	0.31543	-1.51668	0.0608034
Ndufs6	1.451	0.00092	1.27769	0.0133295
Copb2	0.039	0.6633	-0.00285582	0.995237
Il34	-0.978	4e-05	-1.67384	0.00619493
Psat1	-2.141	1e-05	-2.60815	3.34711e-05
Rdh5	-1.199	2e-05	-1.02267	0.142873
Psme3	0.088	0.30408	-0.557823	0.241898
Hdhd3	-1.178	0.00063	-2.08094	0.0021095
Ebpl	-1.005	0.00039	-0.934042	0.131839
Elac1	-0.215	0.37624	0.772728	0.139674
Gm8989	-0.055	0.64275	1.80555	0.000665819
Sbds	-0.028	0.73266	-0.397273	0.399207
Trove2	-0.447	0.00294	0.221288	0.646814
Daxx	0.358	0.01938	0.424801	0.336293
Ctnnb1	-0.1	0.24636	0.307136	0.34587
Tspyl2	0.439	0.01655	0.450305	0.363252
Prpf4b	-0.848	0.00077	0.070236	0.880818
Acvr1b	-0.768	8e-05	-0.53744	0.291848
Cxcr7	0.942	0.00204	1.48615	0.00121807
Ptov1	0.853	0.00044	0.757964	0.105031
N6amt1	0.364	0.0899	-0.840186	0.00353989
Mis12	0.024	0.80408	-0.140469	0.799743
E130012A19Rik	0.283	0.07424	-1.37721	0.102774
Fnip1	0.248	0.08526	0.466228	0.308803
Pcbp1	-0.312	0.01228	-0.463268	0.345357
Svil	2.518	0	3.3028	2.12232e-11
Mier1	-0.295	0.11949	0.139238	0.505054
N4bp2l2	-0.517	0.03199	0.271665	0.561506
Lrrc27	0.426	0.00328	3.74578	3.35829e-08
Tacc1	0.099	0.2906	0.666159	0.000250509
Krt10	-0.298	0.0238	-2.41016	0.00248675
Hint2	-0.484	0.00405	-0.659789	0.161654
Lyve1	3.437	0	6.46168	7.99361e-15
Thoc3	-0.1	0.28684	-0.766217	0.129002
Hint3	0.025	0.86439	0.489679	0.29783
Cbx7	-0.266	0.04157	-0.227176	0.658584
Polr2a	-0.318	0.04319	-0.421838	0.380344
Rprd1b	0.181	0.05636	0.326818	0.501526
Gsta3	-2.278	0	-1.05696	2.092e-05
L3mbtl2	-0.486	0.00509	-0.618043	0.275273
Rassf2	0.507	0.04373	0.685681	0.213617
Strap	0.345	0.00484	0.133134	0.772543
Ikbke	-0.234	0.0306	-0.577099	0.450212
Ngef	-3.109	0	-5.91552	2.20151e-10
Sh3kbp1	1.368	0.00122	3.77065	4.66294e-15
Bet1	-1.194	0.00011	-0.830313	0.124808
Kdsr	-1.163	0.00021	-0.656867	0.179033
Usp11	-0.083	0.41657	0.641631	0.29938
Sept4	0.294	0.01245	1.04042	0.0364276
Haus7	-0.7	0.01195	-0.0533761	0.917382
Pex11c	-0.717	0.00188	-2.0002	0.00405931
Iqcd	-0.176	0.36954	-1.85862	0.0956247
Nutf2	1.439	0.00128	1.69261	0.00277383
Gadd45b	0.834	0.00015	1.60251	0.0294532
Hdac9	3.505	0	4.69289	2.55431e-11
Atp6v0a1	0.661	0.0004	1.09554	1.13669e-11
Cox10	1.328	0	1.67751	0.000308882
Pfdn2	-0.469	0.00218	-0.494805	0.283547
Jund	0.052	0.56773	-0.569811	0.234871
Ulk1	0.697	0.00029	0.641886	0.174593
Cyp2f2	-1.274	0.0002	2.7299	0.000259546
Rnh1	-0.486	0.00102	-0.583593	0.0141491
Mrps31	0.489	0.00231	0.920602	0.0550747
Srcin1	-0.678	0.00027	-4.79522	1.25033e-09
Ifi27l1	0.758	0.00445	0.0140166	0.953855
S100a13	0.844	0.00487	0.912093	0.0568136
Afm	-5.406	0	-4.00383	4.24878e-09
Haus2	0.787	0.01009	-0.259562	0.692456
Spa17	-0.306	0.14211	-1.15196	0.0500472
Prkab1	0.028	0.73453	-0.38964	0.409705
Ufd1l	0.385	0.00277	-0.06388	0.879145
Ap2m1	-0.626	0.01746	-0.388822	0.485237
Nmnat3	0.035	0.70849	-0.235901	0.656449
Col4a2	0.796	6e-05	0.886465	0.0906618
Ace2	-4.207	0	-5.75518	3.06866e-13
Etv3	0.557	0.00131	0.671669	0.145396
Pes1	-0.349	0.01363	-0.389098	0.409898
Wbscr27	-1.782	0	-3.11477	1.95731e-05
Il4ra	0.343	0.00542	0.747599	0.13413
Skiv2l	-0.543	0.00079	-0.758861	0.115079
Trim37	-0.825	0.00268	-0.257455	0.610597
Klf9	-0.076	0.38422	-0.16212	0.73953
Fbxw11	-0.724	0.00017	-0.898244	0.0537293
Ppib	-0.887	3e-05	-1.13232	0.0220178
Rnf122	1.501	0	0.829484	0.195357
Pitpnm1	0.15	0.09271	1.09496	0.000426392
Atxn10	0.383	0.00312	0.149405	0.749329
Airn	1.857	0.00042	1.4951	0.00133542
Ctsh	-1.477	1e-05	-1.76391	0.000284737
Stk10	0.433	0.00231	2.07636	0.000154782
Cdadc1	-0.628	0.00035	-0.403316	0.245327
1110002N22Rik	0.537	0.00281	0.153128	0.777963
Prdx2	0.687	0.0023	0.677177	0.184148
Nat10	0.296	0.01742	0.59363	0.245252
Fam123b	-0.063	0.76454	0.3872	0.455529
Slc7a2	0.414	0.02674	0.623615	0.297981
BC031353	-0.371	0.00894	0.131671	0.540586
2510009E07Rik	0.404	0.00284	0.176267	0.710861
Slit2	-2.05	1e-05	-1.43993	0.0138013
C330019G07Rik	-1.3	1e-05	-0.30365	0.523898
Cwc27	-0.136	0.45245	0.367132	0.48873
Ncs1	0.109	0.37502	-0.30658	0.590849
Ugt3a1	-8.331	0	-9.68353	0
Lpar6	-0.043	0.82831	0.446517	0.388202
Gle1	0.199	0.06269	0.074183	0.87701
Fam33a	0.835	0.00177	-0.26119	0.669816
Dvl1	-0.372	0.00821	-0.510595	0.270254
Mcl1	0.791	0.00024	1.01126	0.045954
Prmt1	0.486	0.00338	0.652706	0.157074
Uevld	-0.984	0.00157	-0.326259	0.579505
Por	-0.894	2e-05	-2.40678	1.58646e-06
Sirt1	-0.162	0.22629	-0.118214	0.719222
Nt5m	0.37	0.01341	0.217187	0.679619
1600002K03Rik	0.035	0.839	-0.950737	0.164708
Chka	-1.81	0	-1.98709	2.32524e-05
Grwd1	0.054	0.54898	-0.521665	0.420145
Ptger1	-2.357	6e-05	-5.97561	0.0121077
Hmgn5	0.008	0.96512	-0.861064	0.0662732
Rnf185	-0.658	0.00025	-0.673179	0.162607
Cercam	0.782	0.00188	3.68504	1.61457e-05
Narf	1.067	2e-05	1.27921	0.00569874
Aspa	-5.281	0	-4.99575	6.41709e-14
Scp2	-0.227	0.03098	-1.25399	0.0279278
Mapk3	-0.189	0.07249	0.476107	0.314049
Syvn1	-0.104	0.35364	-0.779144	0.00479304
Pfkfb3	0.693	0.00287	-0.159338	0.381341
Hsp90b1	-0.307	0.01603	-0.563158	0.332834
Paxip1	-0.345	0.00647	0.225724	0.656099
Nnt	0.836	5e-05	1.40864	0.0084308
Car5a	-0.9	7e-05	-2.35614	0.106375
Cbr4	0.532	0.00926	0.63737	0.165372
Phf5a	-0.06	0.70014	-0.239568	0.612549
Ddx5	-0.935	0.00149	0.250614	0.673388
Arf4	-0.494	0.00555	-0.742412	0.118961
Ces2g	-0.83	0.00039	-0.281422	0.673916
Rplp0	-0.316	0.43976	0.480564	0.416058
Fbxl22	2.338	0	6.17458	0
Calcrl	0.832	0.00305	1.99572	0.000113019
Myl4	6.946	0	11.0606	5.32907e-15
Akap10	-0.454	0.01654	-0.200148	0.69679
Ivd	-0.176	0.12271	-0.486806	0.321878
Rabgef1	-0.066	0.59813	0.269809	0.615717
Gstk1	-0.44	0.00142	0.525117	0.257214
A930013F10Rik	0.871	8e-05	-0.0402559	0.953859
Agap3	0.636	0.00024	0.61	0.200218
Xpo6	-0.937	0.00041	0.932922	0.0479601
Mrps7	-0.059	0.5992	-0.435657	0.343761
Vim	1.726	0	3.89376	1.48326e-13
Plaur	-0.491	0.00272	0.0872921	0.912164
Wdr31	-2.837	0	-2.58153	0.0149316
Slc38a3	-0.51	0.00245	1.64435	3.9995e-05
Flot2	0.487	0.00483	0.837545	0.0563002
Irak1bp1	-0.796	0.03601	-0.973136	0.129893
Tgfb3	2.622	0	4.37911	2.69007e-12
Fgf1	0.751	0.0005	-0.502552	0.323102
Hyou1	-0.783	5e-05	-1.32027	0.00566064
Ankra2	0.23	0.17712	0.0980528	0.871409
Eri1	0.177	0.28288	0.0862712	0.870345
Gps2	0.325	0.02789	-0.00820403	0.986768
Gch1	1.029	3e-05	3.11165	0.000129333
Slc25a13	0.243	0.01977	0.122704	0.793319
Arhgef7	0.233	0.03538	0.612821	0.168082
Gm166	-0.144	0.12916	-0.735311	0.252024
Foxk1	0.053	0.54765	0.156774	0.737321
Snord55	0.584	0.07736	0.113947	0.863441
2310008H09Rik	-0.767	0.00058	-0.798161	0.0822736
Rab3il1	-0.581	0.00063	-0.857969	0.11318
Lsm2	0.018	0.85491	-0.340481	0.52478
Gna14	-2.55	0	-3.554	3.6903e-05
Abhd12	-0.018	0.83599	0.295002	0.520272
H2afy2	0.091	0.48509	-0.328554	0.589234
Krit1	0.005	0.97816	0.515391	0.0833961
Tmem161a	0.796	0.00144	1.03977	0.0260507
Peli1	-0.058	0.7055	0.414299	0.415722
Smarcc2	0.001	0.99391	0.106841	0.797874
Ccdc142	0.435	0.0032	-0.0476725	0.946799
Ebna1bp2	0.292	0.01323	0.211142	0.652931
Traf5	-0.563	0.00444	-0.168261	0.805266
Cyp4v3	-0.738	0.00053	1.2993	0.0389718
Icosl	0.084	0.51569	0.14264	0.799189
Ktn1	2.108	3e-05	3.06841	6.03564e-10
Xbp1	-0.619	0.00039	-0.926652	0.0501318
Ache	0.178	0.29196	-0.289045	0.696783
Pros1	-0.012	0.89043	1.03504	0.0308751
Ptbp2	-0.337	0.13	0.594662	0.259987
Sertad3	-0.031	0.87187	-0.683918	0.270979
Slc6a8	-0.628	0.0009	-0.820997	0.0724181
Dpp9	0.63	0.00077	0.507642	0.280811
Armc9	-0.729	0.00012	-0.856724	0.150022
BC006779	0.119	0.26995	1.04652	0.0251488
Pnrc2	-0.056	0.55046	0.0821339	0.860248
Zdhhc7	0.239	0.02569	0.32169	0.492584
Snrnp25	0.039	0.78732	0.267368	0.673965
Shoc2	0.052	0.66724	-0.384262	0.303393
Ndfip1	-0.55	0.00111	-1.00295	0.0334486
Spc24	0.416	0.00779	0.799471	0.316566
Zfp623	-0.806	0.00018	-1.12045	0.0653263
Arhgef11	-0.552	0.00297	-0.087637	0.852226
Lrrc3b	3.113	0	3.94678	1.73909e-08
Grb7	-4.491	0	-6.4206	9.10383e-14
St8sia6	-1.846	2e-05	-3.00812	6.34707e-05
Rsad2	0.856	0.00049	0.700746	0.129277
Ssb	0.188	0.4697	-0.0916693	0.84037
Atxn3	-0.758	0.00218	-0.161554	0.734867
St8sia4	1.793	0	3.87707	1.98909e-07
Gtpbp3	0.004	0.95686	0.394877	0.489318
Fars2	0.429	0.00179	0.0161381	0.939302
Rasl12	-4.699	0	1.21316	0.0556293
Sorbs2	3.366	0	4.58811	0
Ube2v2	-0.94	0.00139	-0.215304	0.685059
Ddr2	1.113	0.00063	1.95422	4.43951e-05
Gmpr	1.291	4e-05	0.628761	0.169344
Arhgap32	-1.054	0.00055	-1.25594	0.000123356
Csnk2a1	0.459	0.01626	0.437039	0.383367
Mettl1	-1.008	0.00057	-1.50516	0.0406693
Tmem70	0.169	0.28365	0.391604	0.391256
Mfge8	0.844	0.00043	0.588125	0.122917
Sh3bgrl3	0.071	0.55893	-0.00221951	0.996236
Elmo2	-0.107	0.40045	-0.174873	0.710226
Ahsg	0.854	0.00036	5.91886	1.33227e-15
Zbed6	-0.413	0.00258	0.986964	0.0357098
Dhx34	-0.351	0.00621	0.0449164	0.933878
Napa	0.249	0.02985	0.158278	0.735293
Stt3b	-0.83	6e-05	-1.1101	0.0204561
Ptges	-1.967	0.00013	-3.53274	6.99237e-07
Ttc4	-0.276	0.01924	-0.29522	0.508123
Agfg2	-0.938	4e-05	-0.74326	0.124191
Atp2b4	0.477	0.00967	2.14199	3.34215e-06
Tmem214	-0.1	0.26338	-0.542599	0.238062
Clcn2	-1.88	0	-1.30976	0.0454018
Zfyve21	-0.282	0.01774	0.0161911	0.972066
Smarcd1	0.312	0.03986	0.840706	0.0790282
Apbb3	-0.186	0.13789	0.175864	0.749035
Zfp598	-0.409	0.00368	-0.12617	0.795966
Mterfd2	-0.321	0.01309	-0.419712	0.422369
Clec1a	1.195	0.00034	2.81714	1.40755e-06
Gpbp1l1	-0.2	0.26641	-0.126151	0.787074
Mt2	0.338	0.22487	0.722026	0.117752
Zfp62	0.074	0.81764	0.92093	0.0162271
Synj2	2.609	0	5.06815	0
Tmem163	1.137	6e-05	2.63791	0.000202385
Gnptab	0.396	0.00342	0.263941	0.579322
Hif1an	0.684	0.00055	0.885074	0.0558045
Ctnna1	0.713	0.00036	0.88321	0.102789
Snapc2	0.026	0.75568	-0.551299	0.322067
St7l	-0.728	0.0069	-0.582119	0.281683
Arpc5	-0.442	0.00356	-1.04141	0.0267907
Socs7	-0.329	0.014	-0.381811	0.410338
H1f0	-0.512	0.00117	-0.329286	0.50642
Gsn	2.542	0	4.59195	0
Rpp21	-0.007	0.95956	0.0293734	0.95436
A2ld1	-2.216	0	-3.14182	1.70844e-09
Slc39a11	-1.711	0	-3.07258	3.52738e-06
Mup3	0.055	0.63644	6.50494	0
Gja5	0.709	0.00029	3.22893	5.50023e-07
Pla2g15	0.354	0.00646	0.843584	0.160936
Ehd1	0.685	0.00026	0.26829	0.58469
Zfp292	-0.021	0.89775	0.440896	0.34044
Mapkapk2	1.182	1e-05	1.55113	0.00130547
Azin1	-0.503	0.00374	-0.395343	0.289374
Exoc7	0.067	0.46701	0.0368986	0.933426
Golga4	0.453	0.01392	0.947531	0.0783614
Plcl2	0.954	3e-05	0.238179	0.67111
Mthfr	-0.208	0.05731	-0.657307	0.0559964
Fcer1g	1.025	5e-05	1.45763	0.010897
Map2k7	0.684	0.00011	0.714188	0.0152526
Cbara1	-1.247	1e-05	-1.2033	0.0154235
Tmem85	0.151	0.14887	-0.234674	0.611943
Serac1	0.121	0.40555	1.27184	0.00315051
Mettl10	-0.894	0.0014	-0.452466	0.473006
2310057J16Rik	-2.384	0	-4.43313	1.45667e-08
Impdh1	1.093	2e-05	2.39438	3.15999e-05
Rbm15b	0.196	0.22171	0.610961	0.314221
Psap	-0.053	0.53119	-0.356427	0.379849
Fitm1	1.809	0	1.60796	0.000572841
Prr13	-0.545	0.00146	-0.800231	0.00107229
Frs3	-0.144	0.2213	-0.631026	0.355987
Alkbh2	-0.835	0.00078	-1.16101	0.142368
Psmd3	-0.412	0.00249	0.00979307	0.98346
Tra2b	-1.343	0.00017	-0.198536	0.673753
Bcl3	0.169	0.13328	-0.611264	0.399287
Fut8	-1.579	0	-1.3729	0.00549935
Spry4	0.024	0.87479	1.43231	0.00849561
Grasp	0.722	0.00034	1.22408	0.0366193
Egflam	-0.406	0.01163	0.888624	0.0884969
Cog3	-0.257	0.14059	0.0943659	0.854842
F8	-1.838	4e-05	-1.62948	0.00237297
Vti1b	0.473	0.00866	-0.337716	0.466207
Copz1	-0.655	0.00242	-1.2271	0.0101342
Trdmt1	-0.352	0.05909	-0.430232	0.479128
Tmem9	-1.632	1e-05	-1.87495	0.000235211
Irf8	-0.629	0.00037	-0.390546	0.523773
Hist1h2bj	-0.897	0.04491	-0.541681	0.459243
Sec62	-1.151	0.00131	-1.5115	0.00342317
Zfp446	-0.07	0.44438	0.145133	0.725444
2410042D21Rik	-0.856	0.00055	0.0852043	0.88921
Abcc1	0.672	0.00038	1.7017	0.000502099
AW209491	-0.028	0.81117	-0.599531	0.247493
Evc	-2.517	0	-4.12572	3.11973e-13
Ipo7	0.448	0.00989	0.818793	0.0742739
Cxcl10	-1.637	1e-05	-1.9097	0.119167
Rab1b	0.082	0.39326	-0.294355	0.557802
Cntfr	0.077	0.57555	0.0695766	0.915374
Kifc2	-0.088	0.37451	-0.181131	0.764281
Ccs	-1.736	1e-05	-2.34405	5.3134e-06
Mmachc	1.257	0.00016	1.17039	0.0115782
Ube2d2	-0.659	0.0008	-0.13998	0.772289
Aip	0.304	0.10305	0.452571	0.341907
Arnt2	-3.716	0	-4.6295	2.29687e-08
Ikbkg	0.294	0.01722	0.339032	0.254694
Telo2	0.015	0.88419	0.922899	0.00870732
Fam107a	-2.235	1e-05	-1.99022	7.20813e-05
Fiz1	-0.126	0.28759	-0.0763791	0.819516
Gltp	-0.583	0.00138	-1.4008	0.00474471
Rab35	0.343	0.0419	0.0983878	0.832823
Vangl1	-1.208	4e-05	-0.907016	0.0288407
Hgs	-0.091	0.36739	-0.645744	0.178877
Odf2l	-0.839	0.0138	-0.541251	0.191426
Lphn1	0.019	0.86539	0.579928	0.217633
Slc25a44	-1.144	1e-05	-0.998699	0.00026283
1200016B10Rik	-1.28	0.00343	-0.655983	0.256038
Zkscan1	-1.473	8e-05	-1.41374	1.83409e-13
Fkbp14	0.58	0.01394	0.474829	0.422567
Rce1	-0.711	0.00012	-1.11109	0.0521366
Pafah1b2	-0.381	0.00537	-0.277585	0.547929
Rai2	2.238	0.00014	2.92915	1.83853e-12
B4galt7	0.141	0.22274	0.0553356	0.932063
Daam2	-0.576	0.00147	-0.440907	0.396285
Atp8b1	0.103	0.4296	0.428233	0.454638
Acox1	-0.551	0.0009	-2.0647	0.000570413
Mboat2	0.675	0.00052	0.629194	0.128923
2310003C23Rik	0.497	0.0066	0.37839	0.416687
Deb1	0.905	9e-05	0.611532	0.182791
Vkorc1	-1.035	5e-05	-1.22958	0.0133726
Tsc22d1	-0.448	0.00465	0.20023	0.701326
Ppp2r2a	0.469	0.02046	0.819905	0.0804333
Mprip	0.191	0.06026	0.407491	0.423991
Mef2a	1.455	1e-05	2.21935	4.91061e-06
9330151L19Rik	0.005	0.96117	-0.331467	0.600829
Xrcc2	0.265	0.09441	0.622998	0.324759
Ovca2	-0.349	0.01685	-0.646294	0.197583
Uckl1	0.96	4e-05	0.357633	0.474854
Reps2	-3.405	0	-2.98714	5.53574e-07
Fxr1	1.107	0.00021	1.66412	0
Eif3i	0.084	0.57661	-0.201428	0.66556
Tmem25	-1.473	0	-2.49312	1.89735e-06
Atp6v1c1	-0.672	0.00115	-0.864595	0.0646077
Plekha7	-2.549	0	-2.5099	8.6582e-05
Brf1	0.093	0.26603	-0.104597	0.828299
Wdr18	0.222	0.12917	-0.36314	0.431519
Polb	0.871	8e-05	0.690237	0.174693
Cep120	0.23	0.13646	0.789634	0.0956784
Bzw1	0.158	0.45627	-0.259626	0.581247
Anxa1	1.138	0.0003	2.14707	0.000111518
Mrpl15	0.458	0.012	1.10386	0.0145521
Dusp18	2.653	0	2.6214	1.0044e-07
1300001I01Rik	0.389	0.00549	0.461549	0.373647
Akap9	-0.078	0.69652	-0.213315	0.656265
Hic1	0.644	0.0051	2.34183	7.40305e-05
Atg9a	0.72	0.00015	0.458181	0.322332
Rapgef6	0.248	0.08526	0.66225	0.158913
Serbp1	0.477	0.00275	0.685537	0.180186
Kptn	0.073	0.40606	0.503894	0.371225
Bcas2	0.022	0.88734	-0.248986	0.610682
Zscan12	0.026	0.93051	0.344435	0.581435
Cep110	-0.653	0.05118	0.740751	0.0245707
Rtcd1	-0.02	0.90535	-0.157419	0.747149
Tpm4	0.387	0.00396	1.14016	0.0202973
Kctd20	0.339	0.00479	0.0174864	0.971708
Trf	-0.193	0.12581	2.70382	5.44182e-07
Cdc42ep2	0.489	0.00209	1.32345	0.0119236
Nab1	0.038	0.8068	-0.136237	0.776691
Rpgr	-0.024	0.87256	-0.432836	0.356588
Syap1	-0.582	0.00054	-0.836843	0.0787938
Cyp2j13	-7.421	0	-10.5527	1.21807e-07
Mon1a	-0.052	0.63107	-0.822881	0.127382
1300002K09Rik	-2.57	0	-4.52023	4.47742e-06
Znrd1	-0.207	0.14277	-0.349687	0.529689
Sema6a	0.349	0.02974	1.68294	0.00044874
Pcca	-0.428	0.00234	-0.766078	0.095605
Ddx59	0.092	0.37598	-0.466354	0.468107
Frrs1	-2.852	0	-3.95152	9.11625e-10
Klf3	-0.047	0.76348	0.816019	0.0988485
Myo10	-0.205	0.12916	0.112755	0.813699
Isg20l2	-0.299	0.21839	-0.121088	0.814309
Atg4a	-0.244	0.0345	-0.760152	0.149673
Susd2	-4.879	0	-6.45371	0
Prkcq	-0.354	0.01977	-0.673686	0.293563
Rab9	0.014	0.93473	-0.761545	0.112067
Ireb2	-0.695	0.00448	-0.859045	0.067124
1600014C10Rik	-0.397	0.01751	-0.279028	0.384964
Cacnb1	1.28	1e-05	1.92666	0.0017445
9130023H24Rik	-0.531	0.00072	-1.21265	0.0497638
Uck2	1.314	7e-05	1.05344	0.0714326
Tmed9	-0.099	0.48933	-0.296419	0.525012
Acnat2	-6.081	0	-6.1335	3.35509e-13
Gstm4	-0.021	0.80035	-0.886297	0.0134468
Clptm1l	-0.66	0.00032	-0.844381	0.071578
Gm4956	-1.174	0.00058	-1.77036	0.00631686
Gm14378	0.684	0.00011	0.833595	0.269298
Slc35b4	-2.971	0	-2.8686	6.10993e-08
Cd248	0.559	0.00407	1.43212	0.0102532
Ergic1	-0.539	0.00055	-0.915696	0.0502808
Mal2	-4.934	0	-4.61661	1.61649e-10
Gsk3b	0.181	0.15113	0.342152	0.472148
Klhdc7a	-2.979	1e-05	-4.16776	6.3205e-12
Slc25a36	-1.112	0.00024	-0.352195	0.47246
Sulf1	2.542	0	4.06516	1.2168e-13
Pml	-0.088	0.45384	0.0465822	0.854597
Vbp1	0.075	0.68032	0.264252	0.578574
Dcaf13	0.043	0.6721	-0.421493	0.423168
Acd	-0.731	0.00337	-0.763962	0.186535
Plxna4	1.221	7e-05	2.96222	5.02579e-08
C8a	-3.268	0	-2.53237	8.85297e-05
Sptlc1	-1.159	6e-05	-1.54114	0.00193353
Lrrc17	1.849	4e-05	3.1884	0.000187905
Ifngr1	0.814	0.00182	1.41966	0.00267241
Fgfr2	-2.093	0	-2.29442	0.00377455
Rab4b	0.213	0.07786	-0.795174	0.147012
Zgpat	-0.466	0.00209	0.181277	0.693235
Herpud1	-0.105	0.27541	-0.361801	0.480699
Yap1	0.343	0.00427	0.495925	0.266587
Rec8	-0.111	0.39438	-5.55384	0.00217716
Naaa	0.223	0.03551	0.987521	0.0970492
Slc26a1	-5.214	0	-7.23519	3.11751e-13
Wipf1	0.762	0.00052	1.98107	0.000142525
Icam1	-0.031	0.69595	-0.0744541	0.893537
Rqcd1	-0.781	0.00034	-0.567134	0.241777
Chst11	-1.564	3e-05	-2.68978	5.37044e-07
Btd	-2.065	1e-05	-2.51922	2.38532e-06
Orai3	0.116	0.18454	0.310064	0.541754
Sars2	0.299	0.02062	0.526989	0.362855
Rbx1	-0.132	0.49631	0.00367079	0.993656
Brix1	-0.143	0.43809	-0.281637	0.576913
Tm9sf1	-0.586	0.00037	-1.36256	0.0041882
Usp6nl	-1.327	0.00055	-0.718733	0.173887
Cyb561d2	-1.65	0	-2.80178	1.45062e-05
Gys2	-4.16	0	-3.99019	2.98685e-06
Tsc1	-0.115	0.41133	-0.0118713	0.979316
Zc3hc1	0.237	0.08238	0.882574	0.143796
Huwe1	-0.045	0.67679	0.147015	0.794462
Snx25	-1.488	0	-1.00888	0.0723101
Ddx51	-0.024	0.8342	0.391498	0.487379
Aars2	0.393	0.00474	0.362541	0.492007
Prrg4	-1.236	0.00257	-1.84531	0.0303118
Polr3f	-0.38	0.01356	-0.344476	0.519759
Gpd1l	-0.05	0.82201	0.339206	0.455161
Mcm4	0.143	0.31642	1.22184	0.0538682
Sec11c	-0.217	0.09571	-0.824331	0.117299
Glipr2	1.003	0.00044	2.55944	0.00182549
Ncf1	0.634	0.00344	2.12141	0.00277157
D9Ertd402e	0.4	0.00389	0.0359808	0.937159
Eif4h	-0.171	0.12676	-0.115651	0.815832
Rfesd	-0.624	0.00378	-0.113872	0.762034
Snx19	0.042	0.62365	-0.229572	0.618718
Rhog	0.773	0.00079	0.653202	0.192317
Mgll	0.825	6e-05	1.83026	0
Efr3a	-0.037	0.78679	0.137556	0.765786
Trip6	-0.686	0.00022	-0.936339	0.0876887
Rinl	0.305	0.01905	-0.0186935	0.97922
Exosc8	0.541	0.00739	0.255312	0.681721
Siva1	0.329	0.01869	1.85363	3.56405e-07
Dusp11	-0.986	0.00019	-0.195295	0.687711
Klhdc4	0.515	0.01095	-0.407657	0.44474
Egfl7	0.6	0.00183	1.86239	1.35847e-12
Gmeb1	-0.026	0.89464	-0.00186205	0.996808
Akap6	6.327	0	8.97332	0
Bckdha	0.016	0.85931	-0.21458	0.671889
Frk	-2.453	0	-1.63973	0.0142942
1810026J23Rik	0.424	0.00319	0.407584	0.375662
Idh1	-2.32	0	-2.96569	7.19856e-08
H13	-0.765	0.0001	-1.06093	7.25571e-05
Unc119	0.263	0.03234	-0.157593	0.83129
Faim	-0.404	0.13108	-0.954956	0.141762
Rps24	-0.381	0.31445	0.450199	0.428549
Atpbd4	-0.343	0.18719	-0.770546	0.187684
Rasgef1b	-0.441	0.00853	0.498696	0.359059
Mrpl20	-0.044	0.68443	-1.00158	0.033743
Plg	-0.281	0.04067	5.22621	1.26611e-06
Gmds	-1.154	8e-05	-0.444588	0.523558
Aldh1a2	-0.004	0.97131	2.29257	0.000676688
Sema4b	-1.089	0.00018	-1.49941	0.00513273
Ccdc159	0.194	0.06352	0.532441	0.514477
Slc9a8	-1.255	1e-05	-2.91227	0
Zc3hav1	-0.042	0.74629	0.97196	0.0100245
Vrk1	-0.159	0.16602	0.294962	0.566623
Phf8	-0.081	0.58481	0.321309	0.514222
Serpine2	-0.246	0.01749	1.06321	0.0300349
Ncor1	-0.332	0.09811	-0.209399	0.678844
Tnfrsf21	-3.13	0	-3.9334	2.84439e-13
Slmo2	0.876	7e-05	0.50135	0.275913
6030419C18Rik	1.167	9e-05	4.30125	6.21505e-09
Pus3	-0.352	0.04523	-0.70739	0.24501
Exoc3l	0.004	0.97333	1.25691	0.0623781
Ccm2	0.421	0.02392	0.303403	0.529978
Mgat4a	-0.981	0.00238	0.969389	0.0482512
Nucb2	-1.057	0.00177	-0.959565	0.0137329
St3gal4	0.732	0.00072	1.95418	0.000227031
Cpeb3	1.299	0.0001	1.36849	0.00363233
Fam134c	-0.354	0.00796	-0.320982	0.382978
5430437P03Rik	-0.265	0.01784	-0.777103	0.0963333
Kctd5	-0.163	0.13489	-0.0277676	0.961166
Fam116a	-0.685	0.00322	-0.0667584	0.879519
Pabpn1	-1.159	1e-05	-0.900966	0.0697219
Mtrf1	0.543	0.01558	0.377075	0.550381
Xrn2	-0.234	0.23303	-0.1813	0.699254
Rpa2	0.613	0.00116	1.49575	0.0195372
Aldh9a1	-3.339	0	-2.61414	6.16333e-07
Tmem50b	0.874	0.00099	0.768681	0.0933566
Fbln2	3.212	0	5.98671	0
Nop58	-0.232	0.25718	-0.291078	0.550985
Mgp	1.203	2e-05	2.04532	0.00018249
Xpo4	-0.146	0.18402	0.456636	0.482344
Brms1	-0.263	0.03646	-0.416125	0.422541
Fam54b	0.584	0.00039	0.323523	0.493666
Helz	0.139	0.23291	0.818874	0.0838176
Slc18a1	-5.421	0	-10.2782	4.21037e-07
Chmp5	-0.632	0.00018	-1.20869	0.0117253
Limd1	0.163	0.08043	0.199908	0.659423
Lins	-0.408	0.03788	-0.0796042	0.9043
Prps2	-1.336	0.00012	-1.67674	0.00066963
Wbp1	-0.062	0.4879	-0.174441	0.3827
Tcp11l2	2.668	0	2.46272	5.24568e-07
Tcof1	0.694	0.00099	0.673206	0.15034
Wdr44	0.881	0.0209	1.36009	0.0245531
Ipmk	-1.885	0	-1.80018	0.00036778
Supv3l1	0.528	0.00212	0.245118	0.614337
Stox2	0.296	0.16318	1.67932	3.23536e-08
Reep4	-0.144	0.34737	0.0359897	0.957971
Myst2	0.254	0.07161	0.274918	0.31009
Aldob	-7.669	0	-5.89773	1.37064e-11
Olfml1	-0.267	0.08003	-0.602244	0.338965
Slc39a6	0.085	0.66547	0.645185	0.304415
Repin1	-0.378	0.01068	-0.53238	0.013363
Abca9	1.078	6e-05	1.72414	0.00106434
1200014J11Rik	0.285	0.04239	0.504414	0.31779
Cntn2	1.292	6e-05	5.79928	3.54253e-10
Phtf2	2.498	0	2.81511	1.03532e-08
Mast3	-0.216	0.07186	-1.17462	0.0256355
Pkp4	-1.039	5e-05	-1.02122	0.0020379
Pef1	-0.453	0.00289	-0.974512	0.0375866
Wars	1.27	1e-05	0.436127	0.126814
Mmgt1	-0.186	0.43646	-0.384696	0.409361
Ppme1	0.017	0.878	0.210008	0.646003
Topors	-0.845	0.00022	-0.634295	0.210313
4933426M11Rik	-0.044	0.57619	-0.0601387	0.9011
Cdkn2c	-0.448	0.01893	0.0708124	0.912814
Lims1	1.396	0	1.835	2.12114e-08
Slc25a22	0.818	0.0001	0.779573	0.109283
Dnajb6	2.018	3e-05	-0.345616	0.270832
Rcor1	-0.437	0.00365	0.0537263	0.917696
Wdr45l	0.069	0.49011	0.270276	0.57328
Galntl4	-1.317	0.00011	-0.944484	0.0799217
Gnai2	0.329	0.00573	0.881374	0.0801725
Wwox	-1.13	5e-05	-1.47824	0.0238726
Tbc1d23	-0.01	0.94961	0.162352	0.744253
Poli	-1.406	0.00081	-2.18655	0.000164763
Slu7	-0.001	0.99199	0.0136558	0.97699
Ankrd42	-1.17	0.00142	-3.73816	0.000307943
Rps18	-0.034	0.95083	-0.00290533	0.995399
Malt1	-0.954	0.00092	-0.0746687	0.885869
Dhcr24	-4.628	0	-4.80871	8.21565e-15
Phldb1	1.377	0	2.22978	4.50208e-06
Runx1t1	1.921	0.00017	2.1916	2.37328e-09
Slc25a45	-1.437	6e-05	-2.88218	6.61645e-07
Lcor	-0.833	0.00357	0.0422432	0.942212
Mphosph6	-0.84	0.15205	-0.310276	0.589774
Stat3	0.599	0.00096	1.37906	1.93179e-14
Lhpp	1.687	1e-05	1.81991	0.00341589
Atp5a1	0.3	0.01361	1.01569	0.143898
Coq9	1.328	0	1.00006	0.0422207
Folr1	-6.61	0	-7.9743	2.13163e-14
Tmem150a	-1.842	0	-1.71122	0.000312725
Pik3r2	-0.024	0.81902	-0.0880816	0.854479
Nat9	-0.177	0.08928	-0.45176	0.399469
Lrig3	-1.73	0	-1.58793	0.0377988
Enpp2	-3.001	0	-4.10424	9.82325e-13
Ncald	-0.319	0.02426	-0.254782	0.537941
Nfkbiz	-0.192	0.05718	0.184998	0.652712
Tob2	0.427	0.0015	0.761174	0.101217
Aldh2	-1.204	3e-05	-1.01368	0.0733004
Ywhah	-1.478	0.00062	0.166173	0.733441
Evc2	-1.01	3e-05	-1.85079	0.000820025
Nsmaf	0.825	5e-05	1.42769	0.00248789
Bbs1	-0.715	9e-05	-0.889523	0.142902
ORF63	-3.027	0	-4.81994	6.06223e-10
Acp5	-2.302	0	-4.67839	4.28102e-13
Maged2	0.236	0.03744	0.799521	0.122991
Mtbp	-0.595	0.00339	-0.689211	0.318528
Pih1d1	0.117	0.40113	-0.471532	0.349015
4931406H21Rik	-0.853	0.00746	0.0764977	0.903487
Abcc6	-0.871	0.00023	-3.78456	0.000244637
Fdx1l	0.096	0.26299	-0.0177335	0.972425
Tipin	-0.664	0.04769	0.216562	0.719065
Mrpl51	0.983	0.00076	0.653582	0.183966
Actr3b	5.441	0	7.37015	1.26896e-06
Morn4	-1.043	0.00036	-2.04174	0.00541464
Pigh	-0.839	0.00075	-1.32895	0.0330099
Arih2	0.457	0.0017	0.260471	0.580581
Jak3	0.396	0.00282	1.90469	2.78224e-05
Commd4	-0.604	0.00391	-0.936042	0.0750848
Ap1b1	-0.557	0.0004	-0.479573	0.296458
Cul9	0.14	0.16171	-0.361242	0.439033
Gtf3c5	-0.503	0.02645	0.25676	0.643208
Spata2	-0.695	0.00092	-0.61063	0.24864
Arpc1a	-0.343	0.01671	-0.342589	0.46024
8430406I07Rik	0.129	0.14268	-0.187545	0.750889
Exph5	-2.142	1e-05	-3.66007	1.7219e-06
BC027231	0.017	0.89937	-0.222755	0.751311
Pik3c2a	-1.685	0.00022	-0.98252	0.0445033
Cyp2j9	-0.972	0.00081	-2.79714	6.67213e-06
Dram2	-0.505	0.00198	-0.519324	0.144812
Islr	1.324	1e-05	2.90559	1.11022e-15
Elf5	-1.387	0.00363	-6.61072	0.58957
Supt7l	-0.273	0.10675	-0.73816	0.158775
Snap91	0.66	0.00121	5.04447	2.90741e-06
Rap1a	1.147	0.00287	0.178904	0.709562
Hat1	0.085	0.65725	0.345696	0.491105
Tmco4	-0.342	0.00507	0.0139299	0.979669
Lmnb2	-0.493	0.01624	-0.798114	0.187755
Fam117a	0.184	0.08137	0.846937	0.180745
Cdc27	-0.121	0.56524	0.127967	0.787132
Hist1h2bc	-0.897	0.04491	-1.32117	0.00633887
Atg13	0.506	0.00309	0.311875	0.498706
Mettl9	0.094	0.32785	-0.742294	0.107091
Psph	-0.318	0.05523	-1.75113	0.0126943
Irf5	0.128	0.16976	-1.23662	0.0326533
Arih1	0.341	0.0199	0.442264	0.348043
Hist1h4m	-0.106	0.56815	2.0509	0.105529
Gm3435	-0.752	0.0005	0.291101	0.636282
Kat2a	-0.068	0.55647	0.0076102	0.98587
A930001N09Rik	-0.091	0.40366	-0.207725	0.660741
Anapc10	-0.408	0.1224	-0.135899	0.840167
Klhl2	-1.367	8e-05	-1.3324	0.0118356
Txndc5	-0.598	0.00026	-0.755446	0.109028
Psmf1	-0.067	0.44202	-0.687353	0.164277
Cdon	0.882	0.00115	1.722	0.00222081
Strn4	0.415	0.00587	0.338487	0.336628
4930578C19Rik	1.857	0.00012	3.73651	2.18878e-05
Vps41	-0.49	0.00477	-0.776589	0.0940109
Diap2	-0.118	0.63453	0.117855	0.805066
Map1lc3b	0.475	0.0034	0.668164	0.169888
Fgd5	0.581	0.00082	1.67872	0.00053274
Ccl12	1.45	7e-05	1.53588	0.116223
Il1r1	0.92	0.00169	1.60664	0.000825033
Slc35a2	-0.248	0.02647	-0.5155	0.255086
Akr1c14	-3.464	0	-3.9328	2.4436e-12
Chd3	-1.894	4e-05	-3.21799	4.83199e-09
Spsb2	-1.08	0.00024	-3.49864	1.3082e-06
Rictor	-0.593	0.00654	0.65722	0.168569
Ints5	0.228	0.14066	0.101777	0.858289
Pigv	-0.201	0.04053	-0.678253	0.0491373
Polr2i	0.028	0.75797	-0.608723	0.219473
4922501C03Rik	-0.678	0.01804	-0.799349	0.159286
Adam17	-3.197	0	0.677722	0.142712
D4Ertd22e	-0.378	0.04145	-0.401087	0.0369937
Rarg	0.497	0.00095	1.01343	0.00988973
Hnrnpk	-0.427	0.02786	-0.0696256	0.89218
Tmem63a	0.066	0.46286	1.1313	0.0269729
Slc25a29	0.347	0.01015	1.39935	0.0444479
Txndc11	-0.928	0.00012	-1.33472	0.000238138
Rrp1b	-0.099	0.46516	0.202242	0.700706
Zmiz2	-0.046	0.67304	-0.36367	0.376718
Slc35b1	-0.117	0.35219	-0.561808	0.241833
Ppp4c	-0.259	0.08088	-0.548874	0.255132
Pop1	-1.003	9e-05	-1.97354	0.00169208
Dmgdh	-5.396	0	-4.45863	1.4535e-12
AI314976	-0.861	0.00063	-1.27832	0.010445
Atp6v0a4	-6.58	0	-8.05221	0
C3	0.577	0.00049	5.49152	0
Letm2	-0.151	0.17569	0.485294	0.437532
Krt222	2.206	1e-05	5.95798	3.74611e-12
Hist1h4d	0.558	0.00405	0.804436	0.314401
Glt25d1	0.745	0.0001	0.64885	0.161013
Ube2e3	0.496	0.00882	0.401589	0.398531
Rhobtb2	0.491	0.00076	0.669277	0.169604
Pdf	0.079	0.36681	0.498714	0.270702
Ptprg	0.12	0.39803	1.00141	0.0321326
Psmd2	0.722	0.0005	0.401997	0.405055
Stx4a	0.276	0.16198	0.812848	0.0807601
C230052I12Rik	-0.567	0.01236	-1.14461	0.165057
Gmfb	-1.027	3e-05	-1.21885	0.00971462
Zeb2	0.418	0.00902	1.01876	0.031633
Klc4	-0.928	9e-05	-1.61867	0.000889237
Gpx7	1.241	0.0001	2.32181	0.000472327
BC017647	0.524	0.01811	0.139968	0.77641
Wrap53	-0.391	0.00735	-0.836907	0.188747
Trp53bp2	-1.752	1e-05	-2.0871	4.13976e-05
Lgals4	0.093	0.45556	2.18889	4.37865e-05
Ttll4	-1.434	7e-05	-1.27139	0.0165152
Cdc25a	-0.108	0.58064	-0.180309	0.765929
Golim4	0.325	0.11305	0.776569	0.101446
Scarna3a	-0.514	0.01822	0.229495	0.820754
Stk4	-0.026	0.77417	-0.274597	0.582043
Yipf5	-0.613	0.00066	-0.726083	0.158386
Emd	0.632	0.00134	0.70769	0.133205
Mta1	0.661	0.00213	0.65064	0.160704
Klf12	-0.38	0.07111	0.428989	0.377497
Gja4	0.885	0.00074	2.83909	4.97787e-05
Lmo2	0.965	6e-05	1.1467	0.000746298
Tmem127	-0.326	0.03225	-0.538127	0.266278
Tm6sf2	-3.134	0	-1.10673	0.164806
Rgs12	0.701	0.00015	1.4467	0.00452556
Zfp322a	0.325	0.27995	0.64726	0.115047
Aaas	0.012	0.88071	-0.373612	0.512998
Nthl1	-0.052	0.71047	-0.350691	0.685995
Top3b	-0.82	5e-05	-0.520846	0.279707
Tyms-ps	0.103	0.48807	-2.93341	0.014448
Uba5	-0.364	0.00342	-0.614323	0.199075
Yif1a	0.315	0.01763	-0.00231562	0.995972
Gata6	3.174	0	5.29826	2.22045e-16
Fbln1	2.457	0	4.48735	2.39808e-14
Tbc1d17	0.181	0.18834	0.0559791	0.909051
Arl6ip1	-2.534	0	-4.09402	5.97522e-13
Slc13a3	-4.947	0	-8.98612	0
Il2rg	1.185	0.00014	1.71449	0.00593465
Mrpl4	0.81	0.0001	0.260635	0.576297
Tubgcp5	-0.221	0.19719	0.852461	0.166699
Nox4	-5.655	0	-6.28849	4.21885e-15
Tmem67	-0.686	0.00882	-0.790807	0.255078
Gtf3c2	-0.524	0.003	0.0127809	0.978182
Scamp1	-0.441	0.02232	-0.158872	0.735378
Foxj2	1.398	0.00012	1.31611	0.00464335
Prpf6	-0.209	0.03863	0.0339568	0.941661
Asl	-4.246	0	-3.765	2.44307e-10
Phka1	1.414	1e-05	2.03229	6.60762e-08
Timeless	0.672	0.00065	2.20851	0.000280999
Ccnj	0.626	0.00084	0.792391	0.186809
Mark2	-0.654	0.00057	-0.710099	0.0187363
Cisd2	0.274	0.02547	0.198201	0.669314
Stx2	0.042	0.61669	0.833112	0.112828
Fyb	0.366	0.12763	1.09364	0.112532
Sardh	-3.405	0	-3.58048	6.66156e-11
Pnn	-0.006	0.96803	0.327074	0.494589
Map3k3	0.468	0.00147	1.2376	0.0120565
Anks6	-1.144	2e-05	-1.49414	0.0227129
Yipf1	-0.449	0.00134	-1.35799	3.87592e-05
Abhd3	-3.545	0	-4.08098	2.25562e-08
Bfar	0.511	0.00083	0.505782	0.0433275
1700052K11Rik	-0.062	0.66737	0.143863	0.836137
Polr1e	1.564	0	0.39977	0.472403
Nup133	0.256	0.03616	0.700646	0.212998
Zer1	0.083	0.35157	0.455667	0.331845
Pcp4	-0.028	0.82291	1.09555	0.193293
2610301B20Rik	0.224	0.13503	-0.769824	0.192157
Cd82	-2.097	0	-2.29707	0
Erap1	-0.01	0.94864	0.348168	0.48585
Commd8	-0.03	0.84617	-0.391247	0.421316
Ttyh2	-1.905	0	-3.14666	8.88963e-09
Idh2	1.313	5e-05	1.87907	0.000815338
St7	-0.136	0.14441	0.00189837	0.996198
Katnal1	-0.704	0.00023	0.0154682	0.976027
Tdrd3	0.181	0.22543	-0.210056	0.666446
Zfp445	-0.263	0.07663	0.982581	0.04406
Rpn1	-1.195	1e-05	-1.39132	0.00400139
Npr3	1.215	2e-05	3.38994	2.74597e-09
Lepr	-0.175	0.33346	-1.10822	0.0919793
Zfp866	-0.83	0.0213	0.298081	0.531348
Stard13	1.115	2e-05	2.00281	0.000116091
Cd38	0.55	0.04506	2.00662	0.000286414
Ctss	0.57	0.0005	1.16622	0.0354572
Tmem101	0.302	0.05556	0.79631	0.181113
Pou6f1	-0.469	0.00168	-0.873031	0.0794693
Pcmtd2	-0.09	0.32462	0.546584	0.240578
Ctsz	-1.347	9e-05	-1.61587	0.00078657
BC046331	0.248	0.11515	0.0912322	0.858388
Rela	0.374	0.02839	0.537534	0.262355
Ppp1cb	0.761	0.00034	1.12018	0.0262939
Sh3tc1	-1.937	0	-1.49363	0.00321591
Myd88	0.083	0.35001	0.158609	0.767318
Slc7a5	0.362	0.02013	0.78036	0.222279
Flrt2	0.551	0.02459	2.87976	2.7283e-06
Asap3	0.327	0.02857	1.64358	0.001754
B2m	-0.075	0.42349	0.505773	0.353007
Cox6a1	-1.244	3e-05	-2.68899	5.30067e-07
Aprt	-0.95	0.00015	-2.07876	0.000122089
Cyc1	0.578	0.00043	1.09384	0.0569667
Sash1	-0.169	0.12725	0.246395	0.597598
Adrbk2	0.641	0.00287	1.03659	0.0319124
Cx3cl1	-2.209	0	-3.21496	7.83963e-09
Cstf2	-0.508	0.00349	-0.0379899	0.943133
Ncapd3	0.11	0.49321	0.175444	0.740575
Nfia	0.582	0.00197	0.458678	0.253197
Zfp94	-0.691	0.00026	-0.881893	0.279768
Echdc2	-1.381	1e-05	-2.60757	2.68322e-07
Prkab2	2.497	0	2.28397	0.000126489
Vdr	-5.573	0	-7.107	0
Vamp8	-1.539	1e-05	-2.2661	5.18337e-06
Mapk12	0.848	0.00044	1.55774	0.00266201
Ppt2	-1.197	2e-05	-2.4082	7.43555e-07
Nav2	1.797	0	1.69221	8.88214e-05
Plbd1	0.748	0.00098	2.25773	1.85668e-05
Acad9	-0.444	0.00237	-1.50987	0.00149991
Rrp1	0.185	0.04964	-0.0240136	0.960473
Sft2d1	-0.721	0.00103	-0.919384	0.105204
Fam53b	0.014	0.91189	0.75192	0.0369632
Slco1a1	-6.478	0	-5.10636	5.55112e-15
Cdkn1c	-0.705	0.0003	1.28556	0.00278451
Mtap	-0.007	0.95291	-0.172245	0.725692
Col4a5	0.602	0.00046	0.434699	0.361553
Ptpro	-1.156	9e-05	-1.47522	0.0175457
Nme5	-0.645	0.00182	-1.48541	0.0447019
Nup214	-0.493	0.00271	-0.110502	0.814035
Map3k9	-1.426	0.00038	-2.99791	0.000164899
Ttbk2	-0.551	0.00225	0.0287686	0.95288
Ndufb11	0.443	0.01439	0.717793	0.181481
Sgta	0.457	0.00287	0.215387	0.64369
Cks2	0.094	0.624	-3.72559	1.00304e-05
Rps6ka4	-0.017	0.83649	0.0475805	0.924811
Uggt1	-0.318	0.01904	-0.321724	0.491231
Cir1	0.456	0.00931	-0.423756	0.392449
9530008L14Rik	-4.722	0	-6.99686	4.88498e-15
Atp6v1g2	-0.115	0.4564	-0.321674	0.633258
AI480653	0.149	0.31594	0.395433	0.505829
Ubr4	0.109	0.24578	0.255024	0.632658
Cep97	-0.084	0.42563	1.23335	0.0119073
Zcrb1	1.259	1e-05	0.98518	0.0298911
Sbno2	-0.049	0.54247	0.29824	0.569556
Snx12	-0.085	0.46149	-0.0499633	0.891712
Fam198b	3.071	0	5.24109	2.22045e-16
Gstm7	1.051	1e-05	2.00614	0.000221779
Zfp335	-0.16	0.13262	0.34428	0.484915
Abhd6	-0.782	0.0004	-0.876238	0.132091
Rnf38	-0.243	0.11719	0.466103	0.237487
Nipa2	-0.05	0.70573	-0.397662	0.425678
Tm2d3	-0.735	0.00274	-1.72771	0.000532181
Pik3ca	-0.049	0.62797	-0.180847	0.694707
Phf2	0.455	0.00387	0.70095	0.13274
Figf	-1.075	0.00187	-0.827238	0.244393
Cc2d1a	-0.253	0.01911	-0.438223	0.402662
Dhrs7	1.236	1e-05	2.29122	8.04994e-06
2010007H12Rik	-0.365	0.01762	-0.53449	0.42564
3110056O03Rik	-0.018	0.8141	-0.123002	0.812633
Xrcc6bp1	0.03	0.81423	-0.260775	0.699142
Znrd1as	0.697	0.01287	-0.0204799	0.970372
Phc3	-0.481	0.04853	0.171433	0.719039
Vit	1.731	0.00013	6.06784	0.0133386
Gpt2	-0.931	6e-05	-0.242253	0.602448
Zbtb12	0.275	0.29116	0.155311	0.808906
Rapgef3	-1.58	0	-0.83966	0.00150307
Med19	0.026	0.79787	-0.525654	0.298097
Tcte2	-0.521	0.03066	-2.94155	0.0281472
Rab3ip	-1.398	0	-1.90551	9.27895e-05
Rtn3	-0.782	0.0003	-1.52245	0.00401999
U2af2	-0.31	0.27658	-0.452065	0.266089
Pgam5	0.211	0.12999	0.0814391	0.871071
Trim11	0.041	0.68551	-0.15682	0.757415
Gramd1a	0.802	0.00011	0.933311	0.0642147
Fbxo8	-0.246	0.08689	-0.68181	0.150748
Cbx3	0.001	0.9931	0.133536	0.780336
Mpg	-0.452	0.00426	-1.26131	0.0426119
Irf2bp1	0.117	0.25861	0.232237	0.654557
Nedd4l	-0.858	0.00181	-1.5321	0.000670624
Timm8b	0.591	0.00157	-0.235848	0.611384
Cc2d1b	-0.294	0.00982	-0.475342	0.351167
Cebpb	0.64	0.00078	1.30721	0.00840315
Kcnj8	2.091	0	2.82938	5.4434e-08
Gpatch2	-0.513	0.00597	-0.113401	0.8326
Snx30	-0.84	0.00028	-0.717801	0.204478
Csde1	0.792	0.00052	1.07385	0.000344148
Ubn2	0.214	0.25293	0.587317	0.218759
Fhl2	3.82	0	6.69594	0
Bola3	0.684	0.00078	1.22961	0.0109506
Mrpl28	0.432	0.00535	0.640971	0.161395
Kcnj10	-2.982	0	-5.88438	3.55271e-15
Zc3h4	0.059	0.66097	0.154889	0.737993
Fbxo30	0.912	8e-05	0.789284	0.121494
Ugt8a	-6.451	0	-8.14804	5.08916e-09
Nrd1	0.733	0.00068	0.976215	0.0516647
Fam76b	-0.201	0.36887	0.688965	0.190479
Gatm	-4.218	0	-6.95413	0
Prr5	-2.239	0	-3.20435	3.16902e-07
Trim28	-0.064	0.44145	0.140718	0.762522
Cops5	0.336	0.01581	0.157146	0.731813
Smpx	6.551	0	8.60498	0
Dgcr14	0.142	0.15811	0.349751	0.544507
Sox13	-0.164	0.07285	-0.246562	0.615405
Gas6	-0.894	2e-05	-0.263632	0.617751
Gpihbp1	2.072	0	3.65194	3.45568e-12
Ncstn	-0.193	0.08444	-0.219708	0.638138
BC029722	-1.136	0.00225	0.317907	0.488595
Fabp5	0.579	0.14172	3.50951	4.82737e-10
Asah1	-0.847	0.00048	-0.994117	0.0374604
Inpp5b	-2.214	0	-1.79331	0.000320554
Eml3	-0.745	0.00023	-0.357408	0.484969
Srgn	0.754	0.00184	1.58107	0.000924661
Ids	-0.486	0.0077	-0.0601982	0.898493
Prkg1	1.441	0.00021	2.47322	1.21638e-07
Tjp3	-1.255	8e-05	-4.82714	0.000209426
Id2	-2.589	0	-2.85307	7.16697e-08
Cmah	-2.408	1e-05	-2.03491	2.51267e-05
Zfp282	-0.065	0.47921	-0.154136	0.789484
Mfsd9	-2.222	0	-3.82247	1.07179e-06
Aven	0.095	0.48088	-0.16363	0.619029
Unc13b	0.431	0.00227	1.6495	0.00170004
Soat1	-1.829	1e-05	-1.62135	0.0047364
Lcp1	0.509	0.00376	0.543076	0.24424
Plk3	-1.17	0.0003	-2.03719	0.00237903
Sostdc1	-4.263	0	-6.44635	7.4829e-14
2610034B18Rik	-0.371	0.01757	-0.365821	0.473744
2510039O18Rik	-0.329	0.02765	-0.102067	0.826145
Tmem188	0.159	0.24429	0.510151	0.31115
Tmem219	-0.969	0.00041	-1.01569	0.0232933
Slc6a9	-1.624	2e-05	-2.27159	0.000161437
Cutc	0.557	0.00106	-0.643036	0.194055
Kctd12	0.013	0.86467	0.526437	0.266171
Sp1	-0.153	0.23574	-0.0286861	0.951752
Slc37a1	1.068	3e-05	3.14578	6.94996e-08
Surf1	-0.296	0.01288	-0.232827	0.626944
Wdr73	-0.747	0.00044	-1.41078	0.00286418
Upk1b	-0.202	0.10264	3.45902	1.19675e-05
Syngr2	0.556	0.00062	0.243833	0.609268
Exosc4	-0.086	0.51751	-0.402011	0.427284
Pafah2	-2.624	0	-2.88811	7.54803e-08
1600002H07Rik	0.137	0.31903	0.166213	0.830117
Cradd	-0.025	0.88987	-0.304302	0.575501
Ltbp1	1.312	1e-05	1.89398	9.67049e-12
Cdh5	2.133	0	3.58411	1.02296e-12
Dnajb1	-0.533	0.00291	-0.975323	0.0569611
Ecm2	2.252	2e-05	3.04283	3.24497e-08
Mmgt2	-0.829	0.00301	-0.884751	0.167495
Npc1	1.38	1e-05	1.35279	0.00438355
Bre	-0.188	0.06686	-0.362199	0.468543
Lrrc8c	1.539	6e-05	2.5251	3.78068e-05
Psmc3	0.378	0.01468	0.35424	0.470258
Cox4i2	1.769	0	3.98931	9.0895e-07
Pdk3	-2.821	0	-3.5689	1.86855e-08
Cct3	0.007	0.94136	0.101734	0.74912
Cfb	-2.608	0	-4.81231	5.24025e-14
Pcx	-3.234	0	-4.09802	0
Antxr2	2.141	0	3.31649	1.14775e-10
C1qb	1.087	1e-05	2.19191	8.10347e-06
Chchd5	-0.046	0.66066	-0.4182	0.463678
Palm	-0.602	0.00171	-0.0981567	0.752538
Slc25a39	-0.935	2e-05	-2.25546	3.48449e-05
Fam195a	0.557	0.00849	-0.00182447	0.996925
Pacsin3	2.204	0	3.04525	3.2494e-10
Brpf3	-0.57	0.00532	-0.905041	0.0600921
Kcnh2	3.534	0	7.08743	0
Stbd1	-0.612	0.12192	0.0535232	0.925864
Tex9	-1.211	0.00039	-1.88767	0.00580805
Rab18	-0.256	0.10352	-0.199296	0.668
0610011L14Rik	0.173	0.2557	0.0666216	0.894635
Txnrd1	-1.063	1e-05	-1.47421	3.13861e-05
Slc5a1	-4.398	0	-7.72494	1.00441e-09
Ankrd52	0.586	0.0005	1.15291	0.0143891
Srxn1	-0.373	0.01808	-1.49593	0.00267233
Tspyl4	0.32	0.01736	0.412098	0.461262
Banp	0.203	0.06902	0.739157	0.197069
Vcpip1	-0.347	0.01832	0.127078	0.793434
Slc30a4	-0.769	0.00183	-0.134657	0.797307
Pdcd4	-1.223	0.00073	-0.861954	0.0234236
Zmiz1	0.102	0.50451	0.0884882	0.857719
Trim8	-0.305	0.01062	-0.605012	0.188993
Usp33	-0.752	0.0002	-0.387299	0.187879
Scn4a	2.58	0	7.06529	3.29384e-08
Slc25a32	0.287	0.02948	0.529098	0.431284
Rbms3	-0.3	0.03938	0.454599	0.0826451
Adam22	-0.473	0.03452	1.33848	0.0149898
Cxcr4	0.712	0.01466	1.94684	0.0026687
Tbp	-0.529	0.0669	-0.352582	0.551804
Cited4	1.416	0.00018	1.90442	0.00144341
Lbh	2.502	0	3.43048	9.11271e-12
Alg5	-0.797	0.00109	-1.53837	0.00272158
Pcdh7	1.868	3e-05	3.63979	0
Nrp2	0.193	0.04432	1.68114	1.85064e-08
Mrps23	1.249	3e-05	1.38206	0.00256407
Ccnt1	-0.04	0.75266	0.389321	0.511864
Tmem50a	0.445	0.00133	0.415887	0.365883
Ndufa6	0.537	0.00098	0.364308	0.496334
Azi2	-0.085	0.39849	0.392074	0.345212
Tmem2	-0.597	0.0014	0.606735	0.228071
Cox7a2l	0.615	0.01464	0.988416	0.0483792
Zfp637	0.146	0.12856	-0.0389395	0.943616
Glyctk	-3.873	0	-6.56292	0
Nr3c1	-0.129	0.21361	0.536656	0.248799
1110038F14Rik	0.148	0.11813	0.174892	0.749927
Tmem199	-0.505	0.01499	-0.723967	0.196586
Sav1	-0.323	0.04962	-0.18627	0.695675
Tmem176b	-2.209	0	-4.1823	0
Ndufc2	0.957	0.00037	0.822112	0.0876839
Kpna2	0.224	0.13503	0.653297	0.20867
Hoxa7	-2.267	0	-4.53089	1.69969e-05
Nrap	6.209	0	7.7748	0
Col6a2	2.002	0	2.82605	2.22762e-08
Ttll12	-0.413	0.01277	-0.569494	0.322311
Shank3	0.646	0.00042	2.03025	3.5339e-05
Anapc2	-0.139	0.16399	0.0556944	0.906013
Mfsd10	-0.377	0.01976	-0.289695	0.648299
Ttc36	-5.185	0	-8.85969	0
Rpusd2	0.315	0.1019	-0.322373	0.62027
Plekhb1	-1.76	0	-2.3963	0.000214706
D930016D06Rik	-1.736	0.01153	-0.717383	0.175393
Prdm4	0.491	0.00076	0.136458	0.79585
Ccndbp1	-0.086	0.32859	-0.53909	0.264374
Hsd17b13	-0.439	0.13924	2.59185	0.0049082
2010106G01Rik	-0.403	0.00302	-0.255302	0.590102
Dstyk	-0.034	0.70147	0.388669	0.415538
Ech1	0.932	9e-05	1.15155	0.0432251
Atf2	-0.471	0.01923	-0.208777	0.315783
Cwf19l2	-0.079	0.64891	0.381554	0.434188
Pms1	-0.024	0.84298	0.0344296	0.959971
Taco1	1.181	2e-05	1.17165	0.0261413
Rnmt	-0.357	0.15848	-0.00194008	0.996637
Pemt	-0.436	0.00988	1.02492	0.244213
Acsm5	-2.295	0	-4.67751	2.90235e-12
Snai3	1.036	0.00544	3.91422	3.01976e-05
Mrp63	0.289	0.0091	-0.410374	0.382647
Gtpbp6	-0.207	0.03577	0.440902	0.475484
Tbc1d8b	-0.397	0.00385	-1.03131	0.0778033
Exosc9	0.242	0.21465	0.352134	0.502219
Zfp385a	1	0.00021	2.14282	0.000141008
Pkn2	-0.251	0.08342	-0.0276676	0.951952
Ptpn13	-2.876	0	-2.72327	1.42456e-06
Tiparp	-0.351	0.0536	-0.251733	0.629761
Mto1	0.165	0.22109	-0.355473	0.477894
Rnf135	-0.124	0.30091	-0.348126	0.564187
Chuk	-1.803	2e-05	-1.82707	1.11067e-05
Abp1	-3.976	0	-3.75862	0.028036
Prkrir	0.725	0.00011	1.19673	0.00949245
Commd3	-0.119	0.32196	-0.1738	0.707072
Snrpd3	0.153	0.21747	-0.514106	0.273636
Fig4	0.951	0.00012	0.609962	0.21791
Klhl20	-0.101	0.60245	0.42375	0.399657
Parp2	0.174	0.18737	0.515284	0.351832
Cep70	-0.002	0.98926	0.855618	0.216306
Arfrp1	0.509	0.02578	0.865326	0.00112437
Gm5801	0.42	0.01444	-0.11695	0.76068
Tspan8	-4.492	0	-4.11196	1.38941e-08
Itga5	2.344	0	2.88912	5.79962e-08
Prss23	-0.752	0.00055	-0.404696	0.442863
Dhx8	0.035	0.69956	-0.175195	0.739027
Myo6	-3.45	0	-2.76044	8.08024e-08
2610507B11Rik	-0.022	0.79416	0.184879	0.738898
Zdhhc24	-0.856	0.0005	-1.12011	0.00216286
Ppp1r3b	2.073	2e-05	4.82592	2.90608e-10
Arhgap12	-0.335	0.03045	-0.0280232	0.936139
Afg3l2	0.423	0.01422	0.257516	0.574655
Zfp280b	0.049	0.73548	-0.293613	0.624157
Cpsf1	0.152	0.13263	-0.0201844	0.965522
Sec23b	-1.681	0	-2.03136	0.000134291
Sema6d	1.325	4e-05	3.15868	2.80709e-12
Gnas	0.454	0.00154	0.564249	0.161025
Jup	0.798	5e-05	0.921579	0.0654402
Rexo4	-0.561	0.00213	-0.693284	0.201356
Usp34	0.116	0.17172	-0.205277	0.67155
Eno3	5.985	0	7.57557	0
Fermt2	0.993	0.00025	1.48713	0.00179688
Rbm38	2.85	0	4.77999	0
Prodh2	-3.261	0	-5.3512	1.06616e-08
Pus7	0.133	0.2163	0.47961	0.42504
Smyd5	-0.173	0.15012	-0.265736	0.641291
Rassf7	-2.464	0	-4.21818	3.81455e-06
Eef1a2	5.941	0	12.7488	2.48654e-10
BC016423	-0.549	0.04305	0.432208	0.377477
Ildr2	-0.17	0.11112	-3.53709	3.72604e-09
Tmem189	-1.351	0	-2.83612	3.089e-08
Rgs6	0.926	8e-05	1.97762	0.0018101
Atad3a	-0.512	0.00119	-0.671686	0.145915
Smarca5	0.188	0.38458	0.21697	0.649673
Parp16	-0.758	9e-05	-1.5011	0.0180127
Rab40c	0.118	0.3882	0.653165	0.224157
Pla2g6	-0.709	0.00021	-1.11478	0.00369712
Rnf40	0.124	0.26439	0.107288	0.817797
Hpcal1	-0.187	0.34737	-0.576399	0.233225
41031	-0.345	0.01456	0.430064	0.253817
Csf1r	0.643	0.0005	-0.0231267	0.960454
Srf	1.328	0.00011	2.25543	2.07209e-06
Mvp	0.483	0.00186	0.766173	0.105977
Tex2	-0.577	0.00032	-0.918443	0.0487415
Cpsf2	0.025	0.83703	0.151995	0.749741
Cog4	0.282	0.05487	0.149707	0.741609
Hnrnph2	-0.011	0.94915	0.186004	0.690987
Ero1l	-0.798	0.00012	-0.570205	0.238576
Ank1	0.895	0.00013	10.4819	2.5872e-10
Ccdc59	0.209	0.21311	0.100136	0.857629
Cno	-0.023	0.81491	-1.35677	0.017013
Ube3b	0.405	0.0023	0.394325	0.405771
Rnf11	0.078	0.3498	-0.586585	0.204499
Akt1s1	0.421	0.00655	-0.202005	0.662456
Tmem41b	0.167	0.12294	-0.58428	0.213977
Rbm26	-0.84	0.00745	-0.237011	0.621181
Cops8	0.868	4e-05	0.945302	0.040818
Glb1l	-4.907	0	-4.63132	5.32907e-14
Aspscr1	-0.844	5e-05	-1.21763	4.64693e-08
Tshz1	-0.196	0.14817	0.0741411	0.871772
Rpl23	-1.23	0.00758	0.0753824	0.894586
Mfap1b	0.144	0.3195	0.791192	0.118479
Dennd4a	0.003	0.98999	0.593018	0.272723
Cspg4	0.018	0.833	0.87126	0.0676494
Sdf2l1	-0.13	0.26681	-1.39085	0.0237236
Dkk3	0.846	3e-05	2.22564	0.000120103
Wiz	-0.127	0.23145	-0.140266	0.619434
Pwp1	0.235	0.03047	0.0948806	0.863255
Cnnm1	-2.624	1e-05	-5.8694	0.00117715
Dnajc8	0.515	0.03283	0.324499	0.477404
Thtpa	-0.628	0.00081	-0.646874	0.20155
Pitrm1	-0.384	0.01063	-0.132281	0.773896
Adam11	1.09	2e-05	1.10933	0.0707359
Aoc2	-0.11	0.40167	-0.117208	0.877649
Sepn1	1.045	0.00029	2.28548	2.32303e-05
Tnip1	1.065	6e-05	1.28421	1.46518e-05
Mipep	0.912	0.00013	0.737076	0.0928324
Slc2a8	0.127	0.23993	0.649384	0.248752
Dpysl4	0.863	0.00033	4.6066	0.000413928
Nolc1	0.267	0.01464	-0.174388	0.569001
Tmem14c	0.199	0.14336	-0.344543	0.462778
Dctn1	0.455	0.00812	1.01241	0.0364409
Paip2b	0.662	0.00043	1.25425	0.0125866
1700029I15Rik	-0.117	0.50287	-0.0207955	0.986379
B3gnt9-ps	0.558	0.00878	1.3948	0.0574532
Pllp	-3.041	3e-05	-8.3176	3.58853e-06
Ddx1	0.251	0.05753	-0.230923	0.623202
Arhgap17	-0.01	0.942	-0.0400767	0.886384
Rrm2b	0.558	0.01258	0.0505421	0.916114
Abca5	-0.8	0.00543	-0.395677	0.516176
Fgf12	2.965	0	4.34127	1.62386e-08
Fibp	-0.242	0.16652	0.620623	0.231762
Msi2	0.275	0.01064	0.862238	0.0861596
Gm11818	-0.04	0.7409	0.116439	0.885155
Atoh8	1.324	1e-05	2.81068	1.47248e-05
Cd2bp2	-0.072	0.39865	-0.142953	0.757849
Fbxw8	-0.185	0.10234	-0.387892	0.405521
Uqcrq	1.236	0.00024	1.32782	0.0205838
Clcn4-2	0.009	0.91406	-0.0306695	0.948192
Vps25	0.209	0.06891	-0.335209	0.472246
Dync1li1	0.3	0.01479	-0.409765	0.409448
Eif3f	0.389	0.00286	0.795928	0.0953394
Nap1l1	-0.506	0.03295	-0.739309	0.01363
Sgsm2	-0.454	0.00099	-1.25128	0.0166273
Khdrbs1	0.126	0.17966	0.145534	0.752341
Fetub	-0.404	0.10397	1.61583	0.0381827
Grpel1	0.346	0.01447	-0.356222	0.444711
Tctn1	-0.01	0.92433	-0.629936	0.339076
Eea1	-0.17	0.37626	-0.391035	0.397341
Tpst2	0.429	0.00376	1.04651	0.0454535
Fam176a	-2.323	0	-2.76201	1.70624e-05
2810025M15Rik	0.881	0.00146	1.08524	0.0199216
Senp2	-0.543	0.0102	-0.164718	0.726188
Zmym6	-0.297	0.08525	0.327646	0.517566
Plekha8	-1.272	0.00013	-2.01236	3.35287e-14
Cul2	0.507	0.00369	0.331952	0.477335
Pum1	-0.09	0.36754	0.167782	0.638925
Cast	1.589	1e-05	1.79351	0.000117972
Gm4532	0.842	0.00012	0.366758	0.697369
Kdm6a	-0.531	0.01633	0.383788	0.468281
Defb1	-6.212	0	-10.0482	1.06715e-12
Macrod1	2.565	0	2.12138	6.64212e-06
Mtmr1	0.039	0.81614	0.411046	0.40226
Coq3	1.817	0	1.14723	0.0150096
Kbtbd12	2.665	0	6.76649	0.000922712
Rnd3	0.77	0.00035	1.36475	0.0150192
Slc15a4	-0.635	0.00199	0.0512997	0.926237
Bace2	1.197	0.00049	3.18653	1.835e-06
Exoc8	0.552	0.00221	0.486006	0.29501
Ssna1	0.055	0.67712	0.0342365	0.948807
Kdm4c	-0.273	0.14988	0.0633819	0.902769
Zmynd19	0.497	0.00293	0.218021	0.737252
Git1	0.56	0.00041	0.757555	0.100481
Acsl6	1.904	0	5.66765	0.00582258
Zswim6	-0.808	0.01279	-0.194279	0.732102
Fbxl6	-0.076	0.59226	-0.654988	0.24203
Pigyl	0.146	0.28513	0.102235	0.843334
Adprhl2	-0.42	0.01483	-0.811121	0.224802
Vps33b	-0.65	0.00475	-0.351144	0.562799
Gpr137b-ps	-2.954	0	-2.74201	3.69316e-07
Bud13	-0.067	0.79073	0.35976	0.561363
Ypel3	0.317	0.02519	-0.477267	0.212759
Aldh16a1	-1.198	0.0001	-1.8242	0.000765294
Ifi204	0.923	0.00209	1.71285	0.00455948
2210020M01Rik	0.057	0.70949	0.301149	0.57011
Rnf4	-0.105	0.34434	-0.0988821	0.835594
Birc5	0.122	0.46863	-1.02848	0.300619
Car9	-2.877	0	-4.1369	0.00130227
Dcaf15	-0.257	0.05405	-1.09424	0.0600064
Dlg1	-0.199	0.10271	0.097054	0.834616
Rin3	0.308	0.09553	0.756221	0.0305416
Fam20b	-0.371	0.00525	-0.304695	0.509966
Hnrpdl	-0.849	0.00169	1.03934	0.0279511
Mllt3	0.549	0.01428	0.0272667	0.960021
Ptrh2	0.34	0.00952	-0.0352653	0.946218
Cbx6	-0.147	0.10787	-0.244623	0.606792
Lin9	-0.513	0.02195	-0.821749	0.263873
Elovl6	-3.462	0	-1.47884	0.0155281
Mad2l1	-0.185	0.36799	-0.150985	0.841422
1810043G02Rik	-0.211	0.04549	-0.985688	0.098049
Galnt2	-0.301	0.0099	-0.220674	0.634174
Pdzk1	-7.047	0	-10.5236	0
Aldh1l1	-5.417	0	-4.94922	4.44089e-16
Gimap6	0.464	0.00114	0.876005	0.0561558
Ssh3	-0.834	5e-05	-1.12407	0.0675747
Zfp219	-0.264	0.01456	0.374252	0.433848
Acta1	6.575	0	6.08138	0
Magohb	0.133	0.30651	-0.105784	0.886204
Cdhr5	-6.508	0	-9.17056	4.49238e-05
Fam63b	-0.17	0.16883	-0.00690806	0.988098
Rora	-0.741	0.00143	0.0150125	0.981956
Zfp160	-0.511	0.11234	0.825247	0.14123
Zmym1	-0.003	0.9823	0.35303	0.583221
Ilk	0.074	0.38606	0.359064	0.362586
Lyrm7	0.466	0.00247	2.30398	2.5017e-05
BC049762	0.077	0.64942	-0.71456	0.475581
Med10	-0.213	0.08971	-0.445682	0.420671
Sugt1	0.315	0.027	0.213922	0.637257
Fam19a5	0.047	0.69336	-0.18993	0.771403
C1ra	0.276	0.01656	0.501023	0.322558
Dennd5b	-0.921	0.00016	0.232705	0.619745
Dlat	1.283	1e-05	1.571	0.00127702
Ldb1	0.063	0.44041	0.594096	0.105463
Rngtt	-0.304	0.10915	0.00898838	0.987148
Cd200	0.903	0.00074	2.01878	3.32507e-05
D330012F22Rik	-0.205	0.47832	-0.501766	0.480822
Adamts9	-1.149	0.00035	1.09586	0.0208676
Zfp462	-1.076	0.00012	-0.0124445	0.980046
Eif2c3	-0.041	0.82977	1.03126	0.0495336
Aldh7a1	-2.925	0	-2.33738	5.27378e-12
Cd24a	-3.045	2e-05	-3.44161	4.50078e-09
Casz1	0.593	0.00072	2.12247	4.73549e-10
Mtx1	-0.573	0.00698	-1.32762	0.00942542
Gm5617	-0.319	0.03754	-0.913082	0.109631
Cdc42ep1	0.585	0.00027	1.44465	0.00194426
Gm11428	1.559	4e-05	2.79598	0.0001173
Zfp593	0.039	0.76737	-0.625532	0.361978
Pskh1	-0.101	0.35794	-0.46995	0.334205
2610019F03Rik	-1.591	0	-2.39983	0.000130112
Sh3bp5l	0.163	0.19346	0.247036	0.506363
Esf1	0.045	0.83429	0.0181637	0.96978
6820431F20Rik	-0.338	0.08119	0.554183	0.137298
Tchp	0.192	0.13512	0.405681	0.508818
Map3k2	-1.593	2e-05	-0.381046	0.425623
Smcr7	1.663	1e-05	1.3036	0.00785545
Gnpnat1	-2.909	0.00225	-2.08771	0.000387103
Smarce1	-0.119	0.7232	0.677688	0.147432
Xpo1	-0.158	0.39495	0.339564	0.459435
Slfn5	1.117	5e-05	1.55144	0.00130999
Slc6a4	-1.715	0	-1.00414	0.218744
Limd2	-0.041	0.64316	-0.881884	0.12964
Epm2aip1	0.391	0.01391	0.707546	0.141955
G0s2	0.742	0.00112	0.373249	0.436336
Snx9	-0.837	0.00079	-0.753047	0.133822
Pdpr	0.528	0.00061	1.09536	0.0311157
Nme1	-1.866	2e-05	-2.3132	2.29203e-06
Abcg2	-2.548	0	-3.06295	8.14631e-09
Itih2	-0.551	0.00124	-0.877571	0.176567
Stradb	0.736	0.00014	0.112045	0.808064
Slc25a11	0.993	5e-05	1.19078	0.0208342
Lmbrd2	-2.245	1e-05	-2.47691	1.9243e-05
Srsf6	-0.364	0.0187	-0.258584	0.602411
Pah	-5.846	0	-6.35722	0
Mrps12	0.239	0.17734	0.358303	0.450583
Inf2	0.357	0.01426	2.18925	6.31006e-05
Plac8	-1.715	1e-05	-4.27998	2.07826e-06
Derl1	-0.444	0.00174	-0.898023	0.0566353
Rnf145	-1.474	1e-05	-1.45915	0.00152293
3110003A17Rik	0.341	0.24066	-0.841852	0.0937671
Tmem81	-0.935	0.00026	-0.0959862	0.896243
Plcg2	0.044	0.61813	-0.488702	0.434607
Mrpl35	0.13	0.48134	-0.046184	0.919004
Mrpl11	0.284	0.0476	0.272087	0.548369
Ap1ar	-0.984	0.00029	-1.08099	0.0303802
Zfp846	-0.285	0.37498	0.330133	0.627571
Fus	-0.118	0.65402	0.56063	0.272542
Tbx3	0.477	0.00798	1.93527	0.000696992
Nupl2	0.528	0.00149	0.101849	0.868886
Blvra	-1.528	1e-05	-2.21243	1.3701e-05
Wtip	-0.322	0.04094	-0.388101	0.508553
Erp29	-0.607	0.00049	-1.06512	0.0240825
Rpl14	-0.603	0.05777	-0.0223127	0.967147
Ppm1j	2.135	0	3.38848	1.23311e-07
Hsdl1	-0.14	0.18602	-0.044719	0.929085
Slc16a12	-5.258	0	-4.19637	2.96889e-11
Clcn5	-4.104	0	-3.85592	2.49287e-08
Mbd3	-0.076	0.5484	-0.162824	0.72125
Mfap2	1.033	0.00017	0.979129	0.207166
Trappc6a	-0.028	0.84704	-1.01665	0.0890889
Rap1gap	-3.345	0	-2.13726	6.69974e-05
Rgs19	0.615	0.00659	1.23673	0.0633267
Ly6c1	-0.062	0.61915	1.66113	0.00120408
Tial1	-0.309	0.02325	0.384924	0.409856
Tmem35	-0.368	0.01449	0.540484	0.402498
Cela1	-0.303	0.1854	-6.86519	3.66374e-14
Slco3a1	0.123	0.17056	-0.835888	0.00627853
Aqp4	-2.304	0	-1.49779	0.00687158
Sox18	1.247	2e-05	2.20962	1.32873e-05
Wdr19	-1.837	3e-05	-1.33064	0.0739823
Rchy1	-0.105	0.48377	-0.165983	0.735296
Slc39a1	-0.509	0.34959	-0.0748732	0.881603
Rbm5	-0.157	0.35228	0.499549	0.284524
Vegfb	2.024	0	2.30318	0
Hexim1	-1.324	7e-05	-1.42908	0.00321548
Fes	0.518	0.0049	1.83179	0.00268197
Tceal5	-0.161	0.31185	-0.595462	0.550889
Hmbs	0.061	0.48765	-0.590154	0.0512336
Bcl2	0.203	0.06028	-0.178848	0.710424
Fzd7	-0.486	0.00584	-0.764829	0.192438
Mrps28	1.059	0.00099	0.268435	0.569442
Tmem87a	-0.555	0.00232	-1.15711	4.40571e-10
Gm16378	0.632	0.00134	0.815013	0.21487
Tmem117	0.218	0.05456	-0.579337	0.360846
Oaz1	0.788	0.09464	-0.0221739	0.966729
Ttc8	-2.078	0	-1.86035	0.00755687
Adnp2	0.029	0.80094	0.805478	0.165591
Smpd1	0.601	0.00029	0.935936	0.0454896
Fam3a	-0.124	0.37882	-0.476188	0.335166
Ncdn	0.094	0.31452	0.405231	0.412006
Pet117	-0.658	0.0042	-0.627884	0.590473
Steap1	-2.537	0.00026	-3.76248	0.00836123
Nras	0.211	0.13962	0.409429	0.373909
Cldn3	-1.392	0.00089	-4.84586	0.00181464
Plxdc1	1.678	1e-05	5.09784	0.00229103
Tjp2	-0.331	0.01848	-0.162466	0.636034
Psmb1	0.562	0.0094	-0.424706	0.391532
Dnajb5	2.851	0	3.04211	5.51933e-09
4930455C21Rik	0.903	0.00029	0.306396	0.498076
Gfra1	0.566	0.00324	2.0471	0.00490317
Pom121	0.085	0.6343	0.65953	0.170714
Atg16l1	0.572	0.00099	0.427325	0.203172
Dok1	0.443	0.00313	0.382316	0.604841
Twf2	2.37	0	3.57194	6.81388e-12
4833439L19Rik	-2.197	0	-3.02177	2.69876e-07
Eif4b	-0.199	0.38917	-0.31621	0.551162
Gchfr	-0.341	0.11075	-3.35245	7.61292e-07
Shisa5	-0.522	0.00121	-0.905241	0.00522776
Abcc5	-0.452	0.00523	0.842979	0.0241696
Wdr59	-0.118	0.22417	0.437348	0.309013
Rnps1	1.448	4e-05	0.985585	1.53829e-08
Arhgef19	0.963	0.00012	0.959789	0.0578848
Ado	0.123	0.3521	0.12338	0.798103
D14Abb1e	0.28	0.20387	-0.565888	0.0620692
Psmd7	0.736	0.00021	0.200762	0.665436
Trdn	5.399	0	8.18019	0
Ephx2	0.548	0.00069	-0.946167	0.0761681
Art4	0.378	0.00601	1.22041	0.0164246
Tubb4	0.531	0.06671	1.84654	0.00706896
Mark4	0.32	0.03727	0.698778	0.219009
Fam108b	-0.806	0.00106	-0.782637	0.179661
Mlkl	0.305	0.1985	1.6706	0.0168928
Sik2	-0.166	0.25982	0.275492	0.602506
Thbs1	-1.424	2e-05	-0.188175	0.72315
Actr2	-0.607	0.00057	-0.709071	0.142988
Snrnp48	-0.405	0.02839	-0.262676	0.643746
Cdc40	0.049	0.66891	0.553678	0.239503
Fam114a1	0.892	9e-05	2.07619	0.000191783
Tle4	-0.113	0.41402	0.793873	0.155648
Pip5k1b	2.127	0	2.95581	1.04981e-05
Rsu1	0.314	0.00685	0.501459	0.291813
Gcsh	0.311	0.17749	-1.66887	0.000505002
Dnajc17	0.257	0.55018	0.543137	0.463183
Lsp1	1.216	1e-05	3.2459	0
1110058L19Rik	0.833	0.00341	0.316474	0.510284
Anubl1	1.501	0.00022	4.94134	0.000235952
Spg7	0.149	0.26171	0.186122	0.68476
Col4a3bp	-0.112	0.32827	-0.153581	0.414337
Wnt5b	-0.389	0.04489	-0.591208	0.422735
Bag4	-1.244	2e-05	-1.62695	0.00558658
Pomt2	-0.777	0.0009	-0.175902	0.728828
Bdh1	-1.51	8e-05	-1.42678	0.00207362
Noc4l	-0.042	0.73099	0.184322	0.73497
Amacr	-2.072	2e-05	-4.12826	1.7919e-13
Pja1	-0.56	0.001	-0.812161	0.000561777
Ifit3	0.327	0.50099	-0.0312216	0.949254
Akirin2	0.373	0.00806	-0.0677438	0.883669
Senp7	-0.091	0.63435	1.14713	0.0190661
Ddr1	-1.29	0	-1.45789	0.00061508
Rcbtb2	-0.49	0.0062	-0.15458	0.730739
Dph1	-0.349	0.01685	-1.05848	0.0995862
Arid4a	-0.344	0.25255	0.282272	0.54445
Scnm1	0.852	0.00048	0.185337	0.561642
Sh3bp2	-0.587	0.00329	-2.25306	1.81993e-05
Tns1	-0.147	0.09873	0.0523344	0.938865
Enho	0.961	0.00089	1.99659	0.00329181
Snx1	-1.275	1e-05	-1.30693	0.00619788
Kank2	1.362	1e-05	2.31151	1.1714e-06
Usp15	0.598	0.0114	0.249903	0.587214
Laptm5	1.102	0.00017	1.82925	0.000329172
Spin1	-0.668	0.00247	-0.47359	0.221165
Wdr8	0.256	0.1004	0.0954803	0.887601
Dus3l	-0.158	0.16234	0.15589	0.756634
Usp19	0.347	0.0047	0.373932	0.0043252
Spcs2	-0.622	0.00168	-0.578988	0.213507
Qpctl	-0.023	0.8288	-0.603999	0.333364
Tmem147	0.083	0.63109	-0.261944	0.580312
Eif2b1	0.064	0.58307	-0.410399	0.410331
Gmcl1	-1.612	1e-05	-1.00398	0.0719144
Slc35c1	-0.359	0.08235	-0.773916	0.0297445
2900026A02Rik	0.543	0.01417	0.761977	0.104881
AI987944	-0.28	0.31361	-0.112129	0.844412
Frs2	-0.005	0.97404	0.457309	0.330603
App	-1.158	1e-05	-1.73187	0
Ndufa11	1.083	5e-05	1.44294	0.00376569
Mapk9	0.049	0.69223	0.267119	0.336234
Atp6v1a	-2.926	0	-4.09078	5.08482e-14
Sept8	0.95	4e-05	1.93804	4.56924e-05
Ctsl	-0.301	0.00755	-1.30162	0.0175555
Mlph	-1.092	6e-05	-2.56628	0.00128515
2310045N01Rik	0.55	0.00768	-0.742895	0.195031
Minpp1	-1.156	8e-05	-1.68604	0.00136285
Plxnd1	0.804	4e-05	2.20149	6.04567e-06
Rfng	-0.764	0.00023	-0.70684	0.1503
Ccdc124	0.402	0.03066	0.358806	0.430086
Hdac5	0.744	0.00082	1.05138	0.0268494
Exoc3	0.777	0.00763	0.827801	0.069823
Lyrm5	0.04	0.81586	0.154124	0.646862
Osbpl5	-0.89	8e-05	-0.83516	0.0862723
Gzmm	0.891	0.00089	3.58037	0.000352051
Rph3al	0.026	0.80382	-0.0863484	0.927544
Cpox	-0.623	0.00118	-1.10229	0.0229682
Spp1	-6.615	0	-9.37904	0
1700021F05Rik	0.637	0.00348	0.783861	0.0842029
Emid2	-0.197	0.10479	-2.90638	0.00584172
Cap2	5.885	0	8.41472	2.22045e-16
Frmd6	1.822	1e-05	3.08395	7.35663e-08
Sbf2	-0.295	0.10773	0.470485	0.316557
Rad51l3	-0.145	0.13858	-0.62939	0.215717
Zfp35	-1.74	0.00042	-1.65199	0.00220875
Ednrb	-1.119	9e-05	0.848785	0.0127393
E2f1	0.29	0.03491	-0.962918	0.219091
Enpp1	-2.1	3e-05	-1.92351	0.00244096
Ranbp10	0.371	0.0359	0.37831	0.412182
Fundc2	1.197	4e-05	0.816561	0.0836689
Nup85	0.036	0.69863	0.301487	0.575413
Ttc27	-0.394	0.01619	-0.00552856	0.992251
Rbpms2	-0.759	0.00018	-1.32566	0.00520535
Fkbp4	0.82	0.00014	0.573144	0.279962
4921513D23Rik	-0.457	0.00381	0.240383	0.619143
Apom	-5.133	0	-5.83606	1.0158e-06
Slc46a1	-2.683	0	-3.32633	1.31946e-07
Arrdc2	0.192	0.14925	1.39525	0.00532481
[truncated: 7,469 more rows]
