# Supplementary material for: Noncoder: a web interface for exon array-based detection of long non-coding RNAs
Source: Nucleic Acids Res. 2012 Sep 24;41(1):e20. doi: 10.1093/nar/gks877 (PMC3592461; doi:10.1093/nar/gks877)
Supplement: Supplementary Data [file supp_gks877_Gellert_Supplementary_Table3.xls]

## Sheet: Gene level
Transcript cluster ID	Heart - Kidney	Heart - Kidney p-value	Heart - Liver	Heart - Liver p-value	Heart - Lung	Heart - Lung p-value	Kidney - Liver	Kidney - Liver p-value	Kidney - Lung	Kidney - Lung p-value	Liver - Lung	Liver - Lung p-value	chromosome	start	stop	strand	NONCODE3	GenBank	description	region
8024540	0.246	0.36646	-0.228	0.40097	-0.045	0.86668	-0.474	0.09527	-0.291	0.28863	0.183	0.4978	chr11	116141411	116145674	-	n284151	AK137830	Mus musculus 16 days neonate thymus cDNA, RIKEN full-length enriched library, clone:A130022K07 product:unclassifiable, full insert sequence.	intergenic
8014661	0.143	0.65739	-0.196	0.54497	0.103	0.74974	-0.34	0.3022	-0.04	0.9	0.299	0.36106	chr17	78973267	78976911	+	n296220,n296526	AK018949,AK006765	Mus musculus adult male testis cDNA, RIKEN full-length enriched library, clone:1700110E08 product:unclassifiable, full insert sequence.,Mus musculus adult male testis cDNA, RIKEN full-length enriched library, clone:1700052E02 product:unclassifiable, full insert sequence.	sense
8000212	0.259	0.22641	0.087	0.67481	0.33	0.13022	-0.172	0.41484	0.071	0.73334	0.243	0.25566	chr7	68217637	68456607	-	n283319,n421715,n421716,n277657	AK045521,AK038418	Mus musculus adult male corpora quadrigemina cDNA, RIKEN full-length enriched library, clone:B230208H21 product:unclassifiable, full insert sequence.,Mus musculus adult male hypothalamus cDNA, RIKEN full-length enriched library, clone:A230006K03 product:unclassifiable, full insert sequence.,	sense, intergenic
8014424	-0.375	0.4777	0.787	0.14989	0.18	0.73054	1.162	0.04216	0.556	0.29892	-0.607	0.25887	chr19	40668037	40671942	-	n284712	AK036642	Mus musculus adult male bone cDNA, RIKEN full-length enriched library, clone:9830144P05 product:unclassifiable, full insert sequence.	sense
8024708	-0.016	0.97987	0.412	0.51872	0.198	0.75489	0.428	0.50294	0.214	0.73592	-0.214	0.73582	chr17	70871416	70945085	+	n284892	AK036307	Mus musculus 16 days neonate cerebellum cDNA, RIKEN full-length enriched library, clone:9630055E22 product:expressed sequence BB075781, full insert sequence.	sense
8024035	-0.035	0.91529	0.18	0.58731	-0.638	0.07127	0.215	0.51779	-0.603	0.08612	-0.818	0.02599	chr11	117535151	117536115	+	n269179	AK086553	Mus musculus 15 days embryo head cDNA, RIKEN full-length enriched library, clone:D930036K11 product:unclassifiable, full insert sequence.	intronic
8029534	-1.942	0.00034	-0.012	0.97561	-0.16	0.69387	1.93	0.00036	1.782	0.00069	-0.147	0.71637	chr19	29810269	29812581	-	n269190	AK142874	Mus musculus 15 days embryo head cDNA, RIKEN full-length enriched library, clone:D930036E12 product:unclassifiable, full insert sequence.	intergenic
8016435	0.298	0.5333	0.634	0.19763	-0.077	0.87184	0.336	0.48423	-0.375	0.43574	-0.711	0.15217	chr4	18050134	18052524	+	n271969	AK051693	Mus musculus 12 days embryo spinal ganglion cDNA, RIKEN full-length enriched library, clone:D130065P14 product:unclassifiable, full insert sequence.	intergenic
8013295	0.286	0.18354	-0.555	0.01793	0.146	0.48462	-0.841	0.00132	-0.14	0.50365	0.701	0.00466	chr5	112635825	112639018	+	n296700	AK006451	Mus musculus adult male testis cDNA, RIKEN full-length enriched library, clone:1700028D13 product:unclassifiable, full insert sequence.	intergenic
8022654	0.283	0.34541	0.138	0.63939	-0.398	0.19212	-0.144	0.62527	-0.681	0.03558	-0.536	0.08696	chr15	8614965	8617235	-	n268335,n293369	AK053405,AK029413	Mus musculus 0 day neonate eyeball cDNA, RIKEN full-length enriched library, clone:E130014H10 product:unclassifiable, full insert sequence.,Mus musculus 0 day neonate head cDNA, RIKEN full-length enriched library, clone:4833431O04 product:unclassifiable, full insert sequence.	intronic
8005370	-0.267	0.44461	0.49	0.17222	0.097	0.77859	0.757	0.04443	0.364	0.30211	-0.393	0.26718	chr6	122760008	122761115	-	n289046	AK078256	Mus musculus adult male olfactory brain cDNA, RIKEN full-length enriched library, clone:6430544H11 product:unclassifiable, full insert sequence.	intergenic
8023141	0.491	0.10438	-0.111	0.69798	-0.09	0.75315	-0.602	0.05209	-0.581	0.05964	0.021	0.94091	chr2	163108362	163111815	+	n283160	AK038591	Mus musculus adult male hypothalamus cDNA, RIKEN full-length enriched library, clone:A230048H23 product:unclassifiable, full insert sequence.	intronic
8008496	-0.959	0.03613	-1.775	0.0009	-5.241	0	-0.816	0.06795	-4.283	0	-3.467	0	chr5	99310681	99313063	+	n270410,n269098	AK086635,AK052608	Mus musculus 15 days embryo head cDNA, RIKEN full-length enriched library, clone:D930043D14 product:unclassifiable, full insert sequence.,Mus musculus 0 day neonate kidney cDNA, RIKEN full-length enriched library, clone:D630004D15 product:unclassifiable, full insert sequence.	extension, intergenic
8020673	0.06	0.82255	-0.003	0.99224	0.123	0.6482	-0.063	0.81501	0.063	0.81537	0.126	0.64132	chr12	32502740	32505757	+	n280494	AK041796	Mus musculus 3 days neonate thymus cDNA, RIKEN full-length enriched library, clone:A630038L12 product:unclassifiable, full insert sequence.	intronic
8027886	-0.325	0.14105	0.121	0.56988	-0.64	0.00912	0.446	0.05153	-0.314	0.15391	-0.761	0.00307	chr2	31062151	31065582	+	n273601	AK049614	Mus musculus 12 days embryo spinal cord cDNA, RIKEN full-length enriched library, clone:C530004H17 product:unclassifiable, full insert sequence.	sense
8026486	0.043	0.91184	-0.427	0.28017	-1.157	0.00975	-0.47	0.23718	-1.199	0.00789	-0.729	0.07734	chr16	38635553	38636750	-	n288744	AK032749	Mus musculus 12 days embryo male wolffian duct includes surrounding region cDNA, RIKEN full-length enriched library, clone:6720427M09 product:unclassifiable, full insert sequence.	intronic
8025410	0.14	0.62524	-0.187	0.51542	0.312	0.2844	-0.327	0.26398	0.173	0.54755	0.499	0.09835	chr3	153520328	153528045	-	n292548	AK076820	Mus musculus adult male testis cDNA, RIKEN full-length enriched library, clone:4930485C04 product:mutS homolog 4 (E. coli), full insert sequence.	sense
8022495	0.586	0.08422	0.589	0.0828	0.557	0.09904	0.003	0.99234	-0.029	0.92643	-0.032	0.91881	chr6	85172312	85174807	-	n264765	AK090214	Mus musculus 16 days neonate male diencephalon cDNA, RIKEN full-length enriched library, clone:G630019D08 product:unclassifiable, full insert sequence.	intronic
8000733	0.647	0.00571	0.427	0.04728	0.508	0.02189	-0.22	0.27659	-0.139	0.48557	0.081	0.68197	chr15	90721826	90728907	-	n296135	AK007258	Mus musculus adult male testis cDNA, RIKEN full-length enriched library, clone:1700123M18 product:sialophorin, pseudogene, full insert sequence.	intergenic
8016273	-0.009	0.9816	-0.031	0.93389	0.564	0.15172	-0.023	0.95223	0.572	0.14603	0.595	0.1321	chr3	64928718	64932277	+	n265212	AK157654	Mus musculus activated spleen cDNA, RIKEN full-length enriched library, clone:F830229O20 product:unclassifiable, full insert sequence.	intronic
8011289	0.707	0.00256	0.391	0.0583	0.438	0.03721	-0.316	0.11661	-0.27	0.175	0.047	0.80769	chr15	84670928	84676123	-	n289883	AK134350	Mus musculus 13 days embryo male testis cDNA, RIKEN full-length enriched library, clone:6030437N09 product:unclassifiable, full insert sequence.	intronic
8007244	-0.193	0.47037	-0.122	0.64457	0.233	0.38379	0.07	0.79015	0.426	0.12475	0.356	0.19343	chr3	95019157	95021616	-	n296049	AK007509	Mus musculus 10 day old male pancreas cDNA, RIKEN full-length enriched library, clone:1810015F01 product:unclassifiable, full insert sequence.	sense
8019430	0.558	0.08263	-0.064	0.83258	0.328	0.2885	-0.622	0.05648	-0.231	0.44967	0.392	0.20922	chr4	65763090	65765509	-	n288330	AK148582	Mus musculus 2 days neonate sympathetic ganglion cDNA, RIKEN full-length enriched library, clone:7120411G16 product:unclassifiable, full insert sequence.	intronic
8026532	0.217	0.24227	-0.21	0.25599	0.082	0.65107	-0.427	0.03196	-0.135	0.45864	0.292	0.1233	chr10	72408310	72411029	+	n265506	AK157163	Mus musculus activated spleen cDNA, RIKEN full-length enriched library, clone:F830205L19 product:unclassifiable, full insert sequence.	intergenic
8021081	0.531	0.04066	0.418	0.09634	-0.147	0.53884	-0.113	0.6346	-0.678	0.01261	-0.565	0.0312	chr8	26147523	26152231	+	n280673	AK041498	Mus musculus 3 days neonate thymus cDNA, RIKEN full-length enriched library, clone:A630016N24 product:unclassifiable, full insert sequence.	antisense
8028950	-0.122	0.67562	-0.049	0.86662	0.051	0.86147	0.073	0.80134	0.173	0.55502	0.1	0.73248	chr19	25500378	25502083	-	n269611	AK086112	Mus musculus 15 days embryo head cDNA, RIKEN full-length enriched library, clone:D930006M15 product:unclassifiable, full insert sequence.	antisense
8024002	-0.336	0.21974	0.513	0.0715	-0.163	0.54298	0.849	0.0066	0.174	0.51668	-0.676	0.02298	chr11	4490458	4493823	-	n271326	AK052072	Mus musculus 12 days embryo eyeball cDNA, RIKEN full-length enriched library, clone:D230043A12 product:unclassifiable, full insert sequence.	intronic
8014344	-0.284	0.24641	0.017	0.94271	-0.654	0.01571	0.301	0.22065	-0.37	0.13829	-0.671	0.0137	chr15	93079589	93081743	-	n283460	AK038245	Mus musculus 16 days neonate thymus cDNA, RIKEN full-length enriched library, clone:A130089K24 product:unclassifiable, full insert sequence.	intronic
8023126	0.339	0.21296	-0.188	0.47889	-0.166	0.5326	-0.527	0.06308	-0.504	0.07369	0.023	0.93112	chr8	24318983	24319834	+	n277754	AK020967	Mus musculus adult male corpora quadrigemina cDNA, RIKEN full-length enriched library, clone:B230112G18 product:unclassifiable, full insert sequence.	close
8009199	-3.369	0	-1.405	0.00046	-1.218	0.00139	1.964	2e-05	2.15	1e-05	0.187	0.54046	chr2	65064928	65069104	-	n273636	AK141373	Mus musculus 7 days embryo whole body cDNA, RIKEN full-length enriched library, clone:C430041J10 product:unclassifiable, full insert sequence.	intronic
8024387	0.881	0.00825	1.146	0.00144	0.889	0.00784	0.265	0.36235	0.008	0.97857	-0.257	0.37595	chr11	3133988	3134724	-	n278498	AK020879	Mus musculus adult retina cDNA, RIKEN full-length enriched library, clone:A930019J01 product:unclassifiable, full insert sequence.	intronic
8002066	0.267	0.20427	0.078	0.7032	0.053	0.7956	-0.189	0.35998	-0.214	0.30254	-0.025	0.90233	chr9	97903838	97912594	+	n292089,n293187,n291209	AK017061,AK133012,AK014999	Mus musculus adult male testis cDNA, RIKEN full-length enriched library, clone:4933434O20 product:RIKEN cDNA 4921534H16 gene, full insert sequence.,Mus musculus adult male testis cDNA, RIKEN full-length enriched library, clone:4930553J08 product:unclassifiable, full insert sequence.,Mus musculus adult male testis cDNA, RIKEN full-length enriched library, clone:4921534H16 product:unclassifiable, f…	antisense
8005401	0.395	0.14386	0.277	0.29408	-0.374	0.16403	-0.118	0.64976	-0.769	0.01005	-0.652	0.02395	chr5	114327071	114358654	-	n283854	AK037801	Mus musculus 16 days neonate thymus cDNA, RIKEN full-length enriched library, clone:A130050K20 product:coronin, actin binding protein 1C, full insert sequence.	sense
8018511	-0.022	0.92103	-0.161	0.47142	-0.187	0.4039	-0.139	0.53275	-0.165	0.4597	-0.026	0.90531	chr13	98635795	98646617	-	n267470	AK054506	Mus musculus 2 days pregnant adult female ovary cDNA, RIKEN full-length enriched library, clone:E330033O05 product:unclassifiable, full insert sequence.	intergenic
8013716	0.432	0.06421	0.158	0.46974	0.317	0.16109	-0.274	0.22146	-0.115	0.5972	0.158	0.46984	chr10	26466512	26468087	+	n270519	AK142442	Mus musculus 13 days embryo stomach cDNA, RIKEN full-length enriched library, clone:D530012L19 product:unclassifiable, full insert sequence.	intergenic
8005605	2.497	1e-05	2.633	1e-05	2.484	1e-05	0.136	0.70236	-0.013	0.97181	-0.148	0.67659	chr19	44653017	44654777	+	n285845	AK079159	Mus musculus 12 days embryo embryonic body between diaphragm region and neck cDNA, RIKEN full-length enriched library, clone:9430091L18 product:unclassifiable, full insert sequence.	intergenic
8004907	0.428	0.03085	0.029	0.87347	0.392	0.04498	-0.4	0.04153	-0.036	0.83973	0.364	0.06022	chr16	51980488	51987400	-	n265294,n270923	AK157531,AK084744	Mus musculus activated spleen cDNA, RIKEN full-length enriched library, clone:F830221E13 product:unclassifiable, full insert sequence.,Mus musculus 13 days embryo heart cDNA, RIKEN full-length enriched library, clone:D330037I11 product:unclassifiable, full insert sequence.	intergenic
8021103	0.2	0.37731	0.186	0.4092	0.248	0.2762	-0.013	0.95193	0.049	0.82668	0.062	0.78023	chr2	149951279	149955606	-	n281104	AK040980	Mus musculus adult male aorta and vein cDNA, RIKEN full-length enriched library, clone:A530055B18 product:unclassifiable, full insert sequence.	intronic
8025701	-0.066	0.75344	0.842	0.00147	0.032	0.87884	0.909	0.00083	0.098	0.64183	-0.81	0.00195	chr11	82765382	82768832	+	n268878	AK142935	Mus musculus 0 day neonate lung cDNA, RIKEN full-length enriched library, clone:E030010B12 product:unclassifiable, full insert sequence.	intronic
8025582	-1.001	0.003	-0.965	0.00385	-0.352	0.21802	0.037	0.89421	0.649	0.03361	0.612	0.04305	chr10	57229993	57232671	+	n275561	AK047879	Mus musculus 16 days embryo head cDNA, RIKEN full-length enriched library, clone:C130018O11 product:heat shock factor 2, full insert sequence.	sense
8028619	0.178	0.38261	0.073	0.71674	0.048	0.81185	-0.105	0.60268	-0.13	0.51998	-0.025	0.90016	chr7	91022871	91026430	-	n285142	AK035917	Mus musculus 16 days neonate cerebellum cDNA, RIKEN full-length enriched library, clone:9630017P13 product:unclassifiable, full insert sequence.	intergenic
8018715	-0.05	0.85173	-0.398	0.15361	-0.313	0.25483	-0.348	0.20765	-0.263	0.33488	0.085	0.74949	chr5	131605890	131610581	-	n278602	AK080708	Mus musculus adult retina cDNA, RIKEN full-length enriched library, clone:A930007L14 product:unclassifiable, full insert sequence.	intronic
8011569	-0.041	0.87249	0.222	0.3893	0.112	0.65969	0.263	0.31117	0.153	0.54972	-0.11	0.66666	chr5	100858744	100860580	+	n283612,n272857	AK164221,AK138045	Mus musculus 9 days embryo whole body cDNA, RIKEN full-length enriched library, clone:D030017A09 product:unclassifiable, full insert sequence.,Mus musculus 16 days neonate thymus cDNA, RIKEN full-length enriched library, clone:A130077B02 product:unclassifiable, full insert sequence.	intergenic
8002096	0.27	0.17664	-0.165	0.3973	0.051	0.79037	-0.434	0.03904	-0.218	0.26728	0.216	0.27259	chr16	31618218	31639065	+	n293375	AK029404	Mus musculus 0 day neonate head cDNA, RIKEN full-length enriched library, clone:4833431A22 product:unclassifiable, full insert sequence.	intergenic
8005084	-0.267	0.39849	0.258	0.41362	-0.15	0.63097	0.525	0.11041	0.117	0.70885	-0.408	0.20494	chr17	75643756	75645635	+	n284629	AK036790	Mus musculus adult female vagina cDNA, RIKEN full-length enriched library, clone:9930010H14 product:unclassifiable, full insert sequence.	intronic
8012157	0.391	0.06162	0.083	0.67087	0.026	0.89261	-0.308	0.13024	-0.365	0.07853	-0.057	0.77105	chr2	13071165	13071589	+	n286447	AK020386	Mus musculus adult male diencephalon cDNA, RIKEN full-length enriched library, clone:9330179A15 product:unclassifiable, full insert sequence.	antisense
8002286	0.287	0.1969	-0.011	0.96004	0.096	0.6562	-0.298	0.18176	-0.191	0.38112	0.107	0.62089	chr14	124728357	124730213	-	n291667	AK016500	Mus musculus adult male testis cDNA, RIKEN full-length enriched library, clone:4931432E15 product:unclassifiable, full insert sequence.	intronic
8019647	0.325	0.15948	0.022	0.92074	0.098	0.65825	-0.303	0.1874	-0.226	0.31633	0.076	0.73101	chr14	30292622	30309926	+	n296226	AK131784	Mus musculus adult male testis cDNA, RIKEN full-length enriched library, clone:1700109F06 product:unclassifiable, full insert sequence.	antisense
8022024	0.936	0.04282	0.472	0.27674	0.544	0.21319	-0.465	0.28345	-0.392	0.36195	0.072	0.86405	chr6	34676702	34678426	+	n290057	AK031195	Mus musculus 13 days embryo forelimb cDNA, RIKEN full-length enriched library, clone:5930427H12 product:neoplastic progression 2, full insert sequence.	intronic
8007890	0.087	0.6621	-0.002	0.99148	0.092	0.64637	-0.09	0.65447	0.004	0.98239	0.094	0.63883	chr13	41582498	41639936	+	n281127	AK080039	Mus musculus adult male aorta and vein cDNA, RIKEN full-length enriched library, clone:A530051N09 product:unclassifiable, full insert sequence.	antisense
8018178	0.135	0.51336	0.532	0.02071	-0.242	0.24985	0.397	0.07041	-0.377	0.08397	-0.774	0.00219	chr19	56730768	56739101	-	n296147	AK131795	Mus musculus adult male testis cDNA, RIKEN full-length enriched library, clone:1700122K24 product:unclassifiable, full insert sequence.	intergenic
8017718	0.352	0.43056	-1.526	0.004	-0.219	0.62144	-1.878	0.00091	-0.571	0.21045	1.308	0.0103	chr19	21179199	21180026	+	n292075	AK016120	Mus musculus adult male testis cDNA, RIKEN full-length enriched library, clone:4930554I06 product:unclassifiable, full insert sequence.	intergenic
8029482	0.239	0.28833	0.069	0.75401	0.156	0.48318	-0.17	0.44481	-0.083	0.70547	0.087	0.69413	chr18	75994673	75998080	+	n272101	AK051516	Mus musculus 12 days embryo spinal ganglion cDNA, RIKEN full-length enriched library, clone:D130054F01 product:unclassifiable, full insert sequence.	intronic
8007019	-0.377	0.28846	0.342	0.33412	0.03	0.93082	0.718	0.05561	0.407	0.2535	-0.311	0.3769	chr13	112370443	112435119	+	n343324	-		intergenic
8021577	-1.073	0.00107	-0.309	0.24354	-0.293	0.26669	0.764	0.01019	0.78	0.00908	0.015	0.95198	chr11	90374697	90377675	-	n279138	AK043497	Mus musculus 10 days neonate cortex cDNA, RIKEN full-length enriched library, clone:A830001K22 product:unclassifiable, full insert sequence.	intronic
8028941	-1.018	0.08214	-1.94	0.0035	-1.506	0.01581	-0.921	0.11193	-0.487	0.38239	0.434	0.43506	chr11	77048959	77052509	+	n290274	AK134152	Mus musculus adult male thymus cDNA, RIKEN full-length enriched library, clone:5830458B03 product:unclassifiable, full insert sequence.	intronic
8021731	0.15	0.43863	-0.086	0.65572	-0.291	0.14644	-0.236	0.23205	-0.441	0.03628	-0.205	0.29508	chr8	48309812	48312520	-	n289724	AK077975	Mus musculus 13 days embryo male testis cDNA, RIKEN full-length enriched library, clone:6030490O22 product:unclassifiable, full insert sequence.	intronic
8003813	0.617	0.04656	0.045	0.87491	0.42	0.15698	-0.572	0.06209	-0.197	0.49329	0.375	0.20236	chr1	94717534	94734473	-	n290186	AK077805	Mus musculus adult male thymus cDNA, RIKEN full-length enriched library, clone:5830487H14 product:unclassifiable, full insert sequence.	antisense
8020912	-0.527	0.02399	-0.151	0.47386	-0.729	0.00379	0.376	0.09065	-0.202	0.34221	-0.578	0.01509	chr13	107798203	107801672	-	n269255	AK086465	Mus musculus 15 days embryo head cDNA, RIKEN full-length enriched library, clone:D930030L23 product:unclassifiable, full insert sequence.	intronic
8003064	0.468	0.08147	0.023	0.92708	0.097	0.70107	-0.445	0.09572	-0.371	0.15755	0.074	0.76951	chr10	8778617	8781324	-	n268916	AK086858	Mus musculus 0 day neonate lung cDNA, RIKEN full-length enriched library, clone:E030006D10 product:unclassifiable, full insert sequence.	intergenic
8018648	-1.077	0.00299	-0.084	0.77903	0.686	0.03612	0.994	0.00508	1.764	5e-05	0.77	0.02128	chr9	35367070	35368441	+	n290649	AK017552	Mus musculus 8 days embryo whole body cDNA, RIKEN full-length enriched library, clone:5730412F04 product:unclassifiable, full insert sequence.	sense
8000265	0.01	0.95996	0.599	0.00874	0.698	0.00335	0.589	0.00962	0.688	0.00369	0.099	0.61627	chr14	21506457	21522321	-	n413067,n280668,n265936,n414680,n287698	AK156493,AK041509,AK078695,NR_029446.1	Mus musculus activated spleen cDNA, RIKEN full-length enriched library, clone:F830027D11 product:unclassifiable, full insert sequence.,Mus musculus 3 days neonate thymus cDNA, RIKEN full-length enriched library, clone:A630018B14 product:unclassifiable, full insert sequence.,Mus musculus adult male eyeball cDNA, RIKEN full-length enriched library, clone:7530415A19 product:unclassifiable, full inse…	antisense, bidirectional
8025735	0.15	0.40618	0.116	0.51724	0.236	0.2007	-0.034	0.84979	0.086	0.63126	0.12	0.50571	chr14	41263212	41270431	+	n264370	AK145422	Mus musculus 1 cell embryo 1 cell cDNA, RIKEN full-length enriched library, clone:I0C0041P17 product:unclassifiable, full insert sequence.	intergenic
8005408	0.37	0.29458	1.128	0.0058	0.408	0.2506	0.758	0.04437	0.038	0.91339	-0.72	0.05419	chr6	124654102	124658431	+	n267469	AK054507	Mus musculus 2 days pregnant adult female ovary cDNA, RIKEN full-length enriched library, clone:E330033P12 product:unclassifiable, full insert sequence.	sense
8021113	0.2	0.50473	-0.148	0.62049	0.225	0.45364	-0.348	0.25466	0.025	0.9323	0.373	0.22363	chrX	113585167	113587556	-	n265537	AK157112	Mus musculus activated spleen cDNA, RIKEN full-length enriched library, clone:F830201O09 product:unclassifiable, full insert sequence.	antisense
8026056	0.135	0.48589	-0.03	0.87786	-0.074	0.69919	-0.165	0.39816	-0.21	0.28661	-0.045	0.81528	chr1	38441793	38450819	+	n275400,n281372	AK048050,AK040668	Mus musculus 16 days embryo head cDNA, RIKEN full-length enriched library, clone:C130031P11 product:unclassifiable, full insert sequence.,Mus musculus adult male aorta and vein cDNA, RIKEN full-length enriched library, clone:A530010N14 product:unclassifiable, full insert sequence.	antisense
8007565	-0.248	0.42096	0.102	0.73908	0.301	0.33187	0.35	0.26297	0.55	0.08969	0.2	0.5155	chr7	118175005	118176307	+	n273258	AK049984	Mus musculus adult male hippocampus cDNA, RIKEN full-length enriched library, clone:C630035M20 product:unclassifiable, full insert sequence.	intronic
8024334	-0.407	0.1775	0.033	0.91079	-0.075	0.79622	0.44	0.14775	0.332	0.26545	-0.108	0.71167	chr18	56578038	56578767	-	n292434	AK015767	Mus musculus adult male testis cDNA, RIKEN full-length enriched library, clone:4930511P09 product:unclassifiable, full insert sequence.	antisense
8005443	0.41	0.16419	-0.06	0.83133	0.28	0.33136	-0.47	0.11489	-0.13	0.6477	0.34	0.24216	chr8	48221004	48249058	+	n267616,n272614	AK087768,AK141748	Mus musculus 2 days pregnant adult female ovary cDNA, RIKEN full-length enriched library, clone:E330018M18 product:unclassifiable, full insert sequence.,Mus musculus 9 days embryo whole body cDNA, RIKEN full-length enriched library, clone:D030051M21 product:unclassifiable, full insert sequence.	intergenic
8023090	0.179	0.59624	-0.495	0.15702	-0.131	0.69614	-0.674	0.06227	-0.31	0.36353	0.364	0.28922	chr9	31051209	31052013	+	n282371	AK138612	Mus musculus adult male spinal cord cDNA, RIKEN full-length enriched library, clone:A330075D17 product:unclassifiable, full insert sequence.	intergenic
8001894	0.233	0.42088	-0.58	0.06019	-1.022	0.00326	-0.814	0.01303	-1.255	0.00072	-0.441	0.14089	chr15	66959001	67008444	-	n266290,n269432	AK171719,AK086286	Mus musculus activated spleen cDNA, RIKEN full-length enriched library, clone:F830006G18 product:unclassifiable, full insert sequence.,Mus musculus 15 days embryo head cDNA, RIKEN full-length enriched library, clone:D930018H14 product:unclassifiable, full insert sequence.	intergenic
8001601	0.395	0.20325	-0.997	0.00522	-0.03	0.92003	-1.392	0.00046	-0.425	0.1731	0.967	0.00632	chr5	100639719	100647068	+	n295480	AK009622	Mus musculus adult male tongue cDNA, RIKEN full-length enriched library, clone:2310034O05 product:unclassifiable, full insert sequence.	intergenic
8028637	0.34	0.09321	0.117	0.5434	0.291	0.14435	-0.223	0.2545	-0.049	0.79837	0.175	0.36808	chr18	15054170	15057880	-	n292189	AK016027	Mus musculus adult male testis cDNA, RIKEN full-length enriched library, clone:4930543D07 product:unclassifiable, full insert sequence.	antisense
8018911	0.171	0.41051	-0.037	0.85527	-0.896	0.00074	-0.208	0.31917	-1.067	0.00017	-0.858	0.00103	chr1	21835038	21837355	-	n283728	AK037950	Mus musculus 16 days neonate thymus cDNA, RIKEN full-length enriched library, clone:A130066K21 product:unclassifiable, full insert sequence.	intronic
8019185	-2.512	0	-1.011	0.00193	-1.945	1e-05	1.501	7e-05	0.567	0.04711	-0.934	0.00334	chr7	130275702	130279206	+	n269584	AK086144	Mus musculus 15 days embryo head cDNA, RIKEN full-length enriched library, clone:D930008A02 product:unclassifiable, full insert sequence.	intronic
8017917	0.499	0.10754	1.29	0.00071	0.922	0.00734	0.791	0.01723	0.423	0.16594	-0.368	0.22405	chr19	45824113	45826797	+	n281800	AK040197	Mus musculus 0 day neonate thymus cDNA, RIKEN full-length enriched library, clone:A430076A20 product:unclassifiable, full insert sequence.	antisense
8013176	0.217	0.32957	0.073	0.73905	0.431	0.06578	-0.144	0.51244	0.215	0.33421	0.358	0.11832	chr9	90923793	90926489	-	n264721	AK165735	Mus musculus 15 days embryo brain cDNA, RIKEN full-length enriched library, clone:G630034B20 product:unclassifiable, full insert sequence.	intergenic
8008153	-0.045	0.93061	-0.434	0.40518	-0.204	0.69258	-0.389	0.45403	-0.159	0.75735	0.23	0.65544	chr11	53113060	53113980	-	n283138	AK038627	Mus musculus adult male hypothalamus cDNA, RIKEN full-length enriched library, clone:A230051H13 product:heat shock 70 kDa protein 4, full insert sequence.	intronic
8019797	-1.01	0.00163	-0.447	0.09961	-1.124	0.00072	0.563	0.04421	-0.114	0.65646	-0.677	0.0191	chr15	37386798	37388790	-	n273239	AK050007	Mus musculus adult male hippocampus cDNA, RIKEN full-length enriched library, clone:C630050J18 product:unclassifiable, full insert sequence.	intronic
8019856	0.745	0.00928	0.376	0.14484	-0.13	0.5997	-0.369	0.15223	-0.875	0.0034	-0.506	0.05752	chr8	87498382	87500436	-	n296545	AK006748	Mus musculus adult male testis cDNA, RIKEN full-length enriched library, clone:1700049M03 product:inferred: peroxiredoxin 2, full insert sequence.	antisense
8026987	0.789	0.02387	0.067	0.83009	0.637	0.05914	-0.722	0.03574	-0.152	0.62726	0.57	0.0869	chr5	31753591	31754704	-	n292588	AK015588	Mus musculus adult male testis cDNA, RIKEN full-length enriched library, clone:4930478M09 product:unclassifiable, full insert sequence.	close
8020919	0.487	0.03458	0.757	0.00296	0.658	0.00732	0.271	0.21073	0.171	0.42009	-0.1	0.63516	chr18	61713890	61715627	-	n278795	AK139431	Mus musculus 10 days neonate cortex cDNA, RIKEN full-length enriched library, clone:A830080J22 product:unclassifiable, full insert sequence.	antisense
8000712	0.277	0.47736	0.076	0.84454	0.22	0.57054	-0.201	0.60375	-0.057	0.88312	0.145	0.70856	chr8	47918389	47919266	-	n274657	AK082031	Mus musculus 16 days embryo head cDNA, RIKEN full-length enriched library, clone:C130096N24 product:unclassifiable, full insert sequence.	antisense
8029405	-0.965	0.00412	-1.389	0.00026	-0.304	0.28962	-0.424	0.14746	0.662	0.0324	1.086	0.00183	chr5	116320152	116322443	+	n284701	AK137591	Mus musculus adult male bone cDNA, RIKEN full-length enriched library, clone:9830160P07 product:unclassifiable, full insert sequence.	intronic
8007367	-0.187	0.63474	-0.609	0.13859	-0.62	0.13222	-0.422	0.29361	-0.433	0.28178	-0.011	0.97764	chr5	55198572	55201253	+	n265815	AK089874	Mus musculus activated spleen cDNA, RIKEN full-length enriched library, clone:F830035L01 product:unclassifiable, full insert sequence.	intergenic
8010221	0.273	0.65901	0.002	0.9973	0.269	0.66373	-0.271	0.66143	-0.004	0.99474	0.267	0.66615	chr5	50053556	50103530	-	n344075	-		intergenic
8014373	-1.446	0.00016	-0.675	0.02711	-0.612	0.04164	0.771	0.01393	0.834	0.00899	0.063	0.81882	chr4	57205843	57208261	-	n285708	AK035295	Mus musculus adult male urinary bladder cDNA, RIKEN full-length enriched library, clone:9530011I20 product:unclassifiable, full insert sequence.	sense
8019107	0.879	0.02342	0.128	0.71356	0.725	0.05373	-0.751	0.04663	-0.154	0.65745	0.597	0.1036	chr18	38542832	38544720	-	n268089	AK053705	Mus musculus 0 day neonate eyeball cDNA, RIKEN full-length enriched library, clone:E130212I04 product:unclassifiable, full insert sequence.	intergenic
8009947	0.103	0.69785	0.534	0.06105	0.085	0.74921	0.431	0.12124	-0.018	0.94492	-0.449	0.1077	chr14	30791590	30793318	+	n277409	AK045862	Mus musculus adult male corpora quadrigemina cDNA, RIKEN full-length enriched library, clone:B230315F05 product:actin-related protein 8 homolog (S. cerevisiae), full insert sequence.	sense
8018848	-0.794	0.02285	-0.161	0.60698	-0.412	0.20159	0.633	0.05981	0.382	0.23377	-0.251	0.42695	chr3	141135300	141137653	+	n280837	AK041239	Mus musculus adult male aorta and vein cDNA, RIKEN full-length enriched library, clone:A530094A10 product:unclassifiable, full insert sequence.	intronic
8019087	0.096	0.66254	-1.208	0.00011	-0.911	0.00112	-1.304	5e-05	-1.008	0.00051	0.297	0.1931	chr17	80022627	80025215	+	n270742	AK084970	Mus musculus 13 days embryo lung cDNA, RIKEN full-length enriched library, clone:D430020B06 product:unclassifiable, full insert sequence.	intronic
8006648	0.384	0.04116	0.347	0.061	-1.756	0	-0.037	0.83039	-2.14	0	-2.103	0	chr16	92684467	92687485	-	n285507,n294528	AK035467,AK013577	Mus musculus adult male urinary bladder cDNA, RIKEN full-length enriched library, clone:9530052G04 product:unclassifiable, full insert sequence.,Mus musculus adult male hippocampus cDNA, RIKEN full-length enriched library, clone:2900022M12 product:unclassifiable, full insert sequence.	intronic
8006348	-0.453	0.17292	0.709	0.04224	-0.51	0.12833	1.162	0.00287	-0.057	0.85722	-1.22	0.00205	chr7	140308216	140311954	-	n276125,n270792	AK052411,AK047547	Mus musculus 13 days embryo lung cDNA, RIKEN full-length enriched library, clone:D430007I04 product:weakly similar to HYPOTHETICAL 7.7 KDA PROTEIN (FRAGMENT) [Mus musculus], full insert sequence.,Mus musculus 10 days neonate cerebellum cDNA, RIKEN full-length enriched library, clone:B930086L07 product:unclassifiable, full insert sequence.	intronic
8024984	0.447	0.03095	0.258	0.18462	0.374	0.0636	-0.189	0.32208	-0.073	0.69738	0.116	0.53788	chr16	12629176	12946028	-	n293009	AK019576	Mus musculus adult male testis cDNA, RIKEN full-length enriched library, clone:4930414F18 product:unclassifiable, full insert sequence.	intergenic
8014908	-0.484	0.05104	-0.531	0.03486	-0.386	0.10964	-0.047	0.8371	0.098	0.66919	0.145	0.5291	chr1	63106708	63110135	-	n269283	AK086434	Mus musculus 15 days embryo head cDNA, RIKEN full-length enriched library, clone:D930028I16 product:unclassifiable, full insert sequence.	sense
8024363	0.171	0.60643	0.536	0.12359	0.621	0.07895	0.364	0.28214	0.45	0.18991	0.085	0.797	chr1	68161768	68163121	-	n285255	AK035756	Mus musculus 16 days neonate cerebellum cDNA, RIKEN full-length enriched library, clone:9630001L03 product:unclassifiable, full insert sequence.	intronic
8024267	-0.009	0.97596	0.521	0.10638	-0.709	0.03479	0.53	0.10097	-0.7	0.0368	-1.229	0.00138	chr7	29161587	29165303	+	n265095	AK158286	Mus musculus adult inner ear cDNA, RIKEN full-length enriched library, clone:F930050L08 product:unclassifiable, full insert sequence.	intergenic
8028627	0.316	0.45423	-0.47	0.27253	-0.066	0.87396	-0.787	0.07824	-0.383	0.36791	0.404	0.34275	chr9	98394386	98395543	+	n284485	AK137707	Mus musculus adult female vagina cDNA, RIKEN full-length enriched library, clone:9930104D11 product:unclassifiable, full insert sequence.	intronic
8022263	0.618	0.01715	0.623	0.01642	0.159	0.49187	0.005	0.98174	-0.459	0.06269	-0.464	0.06015	chr14	79119406	79121937	-	n288729	AK032764	Mus musculus 12 days embryo male wolffian duct includes surrounding region cDNA, RIKEN full-length enriched library, clone:6720430M22 product:unclassifiable, full insert sequence.	intronic
8013379	0.137	0.69961	-0.13	0.71311	0.151	0.67048	-0.267	0.45513	0.014	0.96804	0.281	0.43217	chr17	90540586	90543557	-	n286416	AK034381	Mus musculus adult male diencephalon cDNA, RIKEN full-length enriched library, clone:9330185B14 product:unclassifiable, full insert sequence.	intronic
8027678	0.572	0.06873	0.079	0.78827	0.046	0.8748	-0.494	0.11037	-0.526	0.09095	-0.033	0.91138	chr5	132032655	132035810	-	n274599	AK048679	Mus musculus 0 day neonate cerebellum cDNA, RIKEN full-length enriched library, clone:C230003A04 product:unclassifiable, full insert sequence.	intronic
8019301	-1.474	0.00139	-1.096	0.00974	-0.881	0.02977	0.378	0.31225	0.593	0.12355	0.215	0.55943	chr4	59789681	59792997	-	n284066	AK137856	Mus musculus 16 days neonate thymus cDNA, RIKEN full-length enriched library, clone:A130028P05 product:unclassifiable, full insert sequence.	intronic
8003748	0.11	0.68234	-0.54	0.06101	-0.518	0.07085	-0.65	0.02852	-0.628	0.03332	0.022	0.93394	chr3	95160052	95161494	+	n280869	AK080246	Mus musculus adult male aorta and vein cDNA, RIKEN full-length enriched library, clone:A530089E07 product:unclassifiable, full insert sequence.	antisense
8011276	-0.558	0.01689	0.145	0.48515	-0.737	0.00322	0.703	0.0044	-0.179	0.39167	-0.882	0.00087	chr7	73292370	73294801	+	n284274	AK137798	Mus musculus 16 days neonate thymus cDNA, RIKEN full-length enriched library, clone:A130010K04 product:unclassifiable, full insert sequence.	intronic
8023649	-0.578	0.00667	-0.006	0.97404	-0.255	0.17574	0.573	0.0071	0.324	0.0927	-0.249	0.18519	chr12	85807083	85811709	+	n284700	AK036681	Mus musculus adult male bone cDNA, RIKEN full-length enriched library, clone:9830162E06 product:unclassifiable, full insert sequence.	intronic
8027505	-0.302	0.14655	-0.183	0.36579	-0.255	0.21598	0.119	0.55227	0.048	0.81008	-0.071	0.7209	chr4	144494620	144521129	-	n264087	AK147071	Mus musculus 17 days embryo kidney cDNA, RIKEN full-length enriched library, clone:I920096N20 product:unclassifiable, full insert sequence.	antisense
8027460	0.467	0.02531	0.051	0.78359	0.336	0.09085	-0.415	0.04235	-0.13	0.49011	0.285	0.14547	chr7	70489575	70589415	-	n292076	AK019764	Mus musculus adult male testis cDNA, RIKEN full-length enriched library, clone:4930554H23 product:unclassifiable, full insert sequence.	close
8025791	0.222	0.52133	0.203	0.55614	0.354	0.31161	-0.018	0.95694	0.133	0.69946	0.151	0.66032	chr2	13335758	13337900	+	n266805	AK154824	Mus musculus NOD-derived CD11c +ve dendritic cells cDNA, RIKEN full-length enriched library, clone:F630107N01 product:unclassifiable, full insert sequence.	antisense
8016351	0.278	0.50529	0.483	0.25639	0.187	0.65218	0.205	0.62299	-0.091	0.82619	-0.296	0.47993	chr5	134734026	134735355	-	n289864	AK077919	Mus musculus 13 days embryo male testis cDNA, RIKEN full-length enriched library, clone:6030441I21 product:neutrophil cytosolic factor 1, full insert sequence.	sense
8006198	-0.065	0.83517	-0.032	0.91668	-0.157	0.61497	0.032	0.91748	-0.092	0.76656	-0.124	0.68938	chr4	154460697	154461932	+	n294429	AK013714	Mus musculus adult male hippocampus cDNA, RIKEN full-length enriched library, clone:2900057D20 product:unclassifiable, full insert sequence.	sense
8010883	0.135	0.74666	-0.477	0.26448	-0.494	0.24781	-0.611	0.15901	-0.629	0.14806	-0.018	0.96553	chr16	91679311	91679970	+	n297391	AK003921	Mus musculus 18-day embryo whole body cDNA, RIKEN full-length enriched library, clone:1110025J21 product:unclassifiable, full insert sequence.	sense
8001401	0.912	0.17707	0.76	0.2555	1.311	0.06154	-0.153	0.81468	0.399	0.54288	0.551	0.40348	chr3	97624904	97672120	-	n272263,n290132	AK083867,AK031066	Mus musculus 12 days embryo spinal ganglion cDNA, RIKEN full-length enriched library, clone:D130028A11 product:MRNA, SIMILAR TO RAT MYOMEGALIN, COMPLETE CDS homolog [Homo sapiens], full insert sequence.,Mus musculus 13 days embryo forelimb cDNA, RIKEN full-length enriched library, clone:5930401O09 product:unclassifiable, full insert sequence.	sense
8027909	-0.325	0.38657	-0.862	0.0343	-1.791	0.00032	-0.537	0.1631	-1.466	0.00155	-0.929	0.02428	chr16	31173759	31174971	-	n294634	AK013351	Mus musculus 10, 11 days embryo whole body cDNA, RIKEN full-length enriched library, clone:2810455B08 product:unclassifiable, full insert sequence.	intronic
8019948	-1.242	0.00019	-0.688	0.01272	-0.303	0.22314	0.554	0.03639	0.939	0.00176	0.385	0.12799	chr2	105555977	105560842	-	n279187	AK139296	Mus musculus 7 days neonate cerebellum cDNA, RIKEN full-length enriched library, clone:A730096H19 product:unclassifiable, full insert sequence.	intronic
8025333	-0.5	0.07004	0.211	0.41858	0.26	0.32146	0.711	0.01517	0.76	0.01051	0.049	0.84768	chr2	90910220	90911779	+	n278973	AK080622	Mus musculus 10 days neonate cortex cDNA, RIKEN full-length enriched library, clone:A830028J12 product:unclassifiable, full insert sequence.	antisense
8000230	0.18	0.42401	-0.327	0.15865	0.308	0.18183	-0.507	0.03783	0.128	0.56683	0.635	0.0127	chr14	9436679	9498821	-	n272830,n276272	AK050783,AK047451	Mus musculus 9 days embryo whole body cDNA, RIKEN full-length enriched library, clone:D030019F13 product:RIKEN cDNA 4933406L09 gene, full insert sequence.,Mus musculus 10 days neonate cerebellum cDNA, RIKEN full-length enriched library, clone:B930064K01 product:RIKEN cDNA 4933406L09 gene, full insert sequence.	sense
8025663	-0.96	0.00159	-0.372	0.14343	-0.527	0.04646	0.588	0.02902	0.433	0.09313	-0.155	0.52662	chr14	122394732	122397264	+	n283777	AK037884	Mus musculus 16 days neonate thymus cDNA, RIKEN full-length enriched library, clone:A130059D24 product:unclassifiable, full insert sequence.	intronic
8023279	-0.114	0.71983	0.56	0.09588	0.205	0.5201	0.674	0.05029	0.319	0.32326	-0.354	0.27531	chr7	109060330	109062266	+	n280674	AK080275	Mus musculus 3 days neonate thymus cDNA, RIKEN full-length enriched library, clone:A630016M22 product:unclassifiable, full insert sequence.	sense
8018348	-0.021	0.94622	0.181	0.56708	0.419	0.19732	0.202	0.5233	0.441	0.17713	0.239	0.45292	chrX	148634753	148635275	+	n281744	AK040252	Mus musculus 0 day neonate thymus cDNA, RIKEN full-length enriched library, clone:A430080K10 product:unclassifiable, full insert sequence.	intronic
8005554	-0.154	0.52817	-0.301	0.228	-0.218	0.37561	-0.147	0.54665	-0.064	0.79147	0.083	0.73249	chr2	105498018	105500849	-	n288881	AK032637	Mus musculus 10 days neonate cerebellum cDNA, RIKEN full-length enriched library, clone:6530401H16 product:unclassifiable, full insert sequence.	intergenic
8016691	0.748	0.01109	0.319	0.22617	0.043	0.86763	-0.429	0.11156	-0.705	0.01525	-0.276	0.29071	chr6	84043765	84057001	-	n279575	AK043045	Mus musculus 7 days neonate cerebellum cDNA, RIKEN full-length enriched library, clone:A730050E21 product:unclassifiable, full insert sequence.	antisense
8001909	0.105	0.68795	-0.246	0.35489	-0.008	0.97665	-0.351	0.19445	-0.113	0.66676	0.238	0.36952	chr11	78104393	78112163	+	n423096,n423097	-		sense
8027184	-0.15	0.58966	-0.54	0.06873	0.121	0.66238	-0.39	0.17441	0.271	0.3361	0.661	0.03065	chr4	5353973	5752263	-	n266100	AK156275	Mus musculus activated spleen cDNA, RIKEN full-length enriched library, clone:F830014I07 product:unclassifiable, full insert sequence.	antisense
8017019	1.107	0.00791	0.617	0.10253	0.793	0.04196	-0.491	0.1848	-0.314	0.38609	0.177	0.62143	chr17	88695407	88704676	-	n296182	AK007204	Mus musculus adult male testis cDNA, RIKEN full-length enriched library, clone:1700116H05 product:unclassifiable, full insert sequence.	intergenic
8016815	0.779	0.07487	0.471	0.26125	0.179	0.66258	-0.308	0.45632	-0.6	0.15898	-0.292	0.47868	chr14	64471552	64474322	+	n279029	AK080602	Mus musculus 10 days neonate cortex cDNA, RIKEN full-length enriched library, clone:A830018D22 product:unclassifiable, full insert sequence.	intergenic
8015649	1.048	0.00044	0.475	0.0515	0.771	0.00423	-0.573	0.02271	-0.277	0.23203	0.297	0.20211	chr7	143045364	143047395	+	n422127,n278865,n289498	AK043891,AK031861,XR_105173.1	Mus musculus 10 days neonate cortex cDNA, RIKEN full-length enriched library, clone:A830046P18 product:unclassifiable, full insert sequence.,Mus musculus adult male medulla oblongata cDNA, RIKEN full-length enriched library, clone:6330420H09 product:unclassifiable, full insert sequence.,	intergenic
8009343	-1.075	0.00921	0.164	0.64621	-0.093	0.79266	1.238	0.00383	0.981	0.01522	-0.257	0.4737	chr1	59002745	59030274	-	n275243	AK048261	Mus musculus 16 days embryo head cDNA, RIKEN full-length enriched library, clone:C130044A20 product:RIKEN cDNA 4733401O11 gene, full insert sequence.	sense
8023236	0.524	0.06569	0.113	0.66917	0.121	0.64766	-0.41	0.13877	-0.402	0.14592	0.008	0.97599	chr6	117370594	117373635	-	n294820	AK012749	Mus musculus 10, 11 days embryo whole body cDNA, RIKEN full-length enriched library, clone:2810016G10 product:unclassifiable, full insert sequence.	intergenic
8023134	-0.148	0.64998	-0.181	0.58018	-1.517	0.00045	-0.033	0.91961	-1.369	0.00101	-1.336	0.00121	chr6	98994115	98996510	-	n283861	AK037790	Mus musculus 16 days neonate thymus cDNA, RIKEN full-length enriched library, clone:A130050A02 product:unclassifiable, full insert sequence.	intronic
8006742	-0.188	0.43381	0.037	0.87601	-0.54	0.03826	0.225	0.35151	-0.352	0.15569	-0.577	0.02856	chr2	130222193	130250046	-	n290490,n280403,n283328,n297329	AK041939,AK079521,AK077745,AK027964	Mus musculus 3 days neonate thymus cDNA, RIKEN full-length enriched library, clone:A630048B15 product:unclassifiable, full insert sequence.,Mus musculus adult male hypothalamus cDNA, RIKEN full-length enriched library, clone:A230004J18 product:weakly similar to BA12M19.1.3 (NOVEL PROTEIN) (CDNA FLJ31791 FIS, CLONE NT2RI2008749, WEAKLY SIMILAR TO SPLICEOSOME ASSOCIATED PROTEIN 49) [Homo sapiens], …	sense
8028205	0.29	0.36594	0.083	0.79356	0.25	0.43313	-0.207	0.51441	-0.04	0.89991	0.168	0.59685	chr13	19764250	19765803	-	n265341	AK157450	Mus musculus activated spleen cDNA, RIKEN full-length enriched library, clone:F830216O07 product:unclassifiable, full insert sequence.	intronic
8008646	0.677	0.01053	-1.498	2e-05	-0.36	0.13419	-2.175	0	-1.037	0.00056	1.138	0.00026	chr15	55467944	55468747	-	n297271	AK004311	Mus musculus 18-day embryo whole body cDNA, RIKEN full-length enriched library, clone:1110059G02 product:unclassifiable, full insert sequence.	intergenic
8025156	0.39	0.15447	0.669	0.02277	0.915	0.00381	0.279	0.29829	0.525	0.0632	0.246	0.35706	chr3	83577774	83593878	-	n286079	AK137033	Mus musculus 12 days embryo embryonic body between diaphragm region and neck cDNA, RIKEN full-length enriched library, clone:9430045E21 product:unclassifiable, full insert sequence.	antisense
8004202	-3.345	0	-0.148	0.5474	0.257	0.3018	3.197	0	3.602	0	0.405	0.11502	chr2	93292975	93310031	+	n416415,n266971	AK165443,NR_040532.1	Mus musculus adult male kidney cDNA, RIKEN full-length enriched library, clone:F530003F21 product:unclassifiable, full insert sequence.,	antisense
8022977	0.118	0.60311	-0.017	0.93987	0.408	0.08806	-0.134	0.55258	0.291	0.21099	0.425	0.07705	chr11	105224565	105251956	+	n282801	AK039104	Mus musculus adult male hypothalamus cDNA, RIKEN full-length enriched library, clone:A230096M02 product:unclassifiable, full insert sequence.	antisense
8016099	-0.125	0.69235	-0.142	0.65504	-0.484	0.14331	-0.016	0.95878	-0.358	0.26862	-0.342	0.28994	chr1	44617729	44622292	+	n273559	AK141444	Mus musculus 12 days embryo spinal cord cDNA, RIKEN full-length enriched library, clone:C530021A09 product:unclassifiable, full insert sequence.	intronic
8004217	-1	0.00418	-0.527	0.08847	-1.644	8e-05	0.473	0.12206	-0.644	0.04257	-1.117	0.00195	chr16	49906392	49907957	+	n274025	AK048914	Mus musculus 0 day neonate cerebellum cDNA, RIKEN full-length enriched library, clone:C230081D05 product:unclassifiable, full insert sequence.	intronic
8008210	-0.471	0.06259	0.096	0.68459	-0.08	0.73417	0.567	0.02946	0.391	0.11415	-0.176	0.45966	chr1	74103714	74107461	-	n285336	AK137266	Mus musculus adult male urinary bladder cDNA, RIKEN full-length enriched library, clone:9530083L17 product:unclassifiable, full insert sequence.	intronic
8025898	-0.075	0.78242	-0.432	0.13123	0.094	0.72939	-0.356	0.20608	0.17	0.53632	0.526	0.07172	chr7	66492198	66493345	-	n277123	AK046311	Mus musculus adult male corpora quadrigemina cDNA, RIKEN full-length enriched library, clone:B230368F23 product:unclassifiable, full insert sequence.	antisense
8000867	-0.395	0.11039	0.332	0.17332	0.202	0.39609	0.727	0.00795	0.597	0.02291	-0.13	0.58125	chr14	56262440	56265189	+	n278676	AK149247	Mus musculus adult retina cDNA, RIKEN full-length enriched library, clone:A930001G07 product:unclassifiable, full insert sequence.	antisense
8000674	0.074	0.66234	-0.039	0.817	-0.018	0.91388	-0.113	0.50677	-0.092	0.58699	0.021	0.90175	chrX	72952270	73010038	-	n281013,n290251,n291420,n268143,n284924,n283571,n267142	AK089098,AK053637,AK163097,AK038127,AK036260,AK030939,AK016728	Mus musculus 2 days neonate thymus thymic cells cDNA, RIKEN full-length enriched library, clone:E430039H05 product:unclassifiable, full insert sequence.,Mus musculus 0 day neonate eyeball cDNA, RIKEN full-length enriched library, clone:E130116J03 product:RIKEN cDNA 4933407K13 gene, full insert sequence.,Mus musculus adult male aorta and vein cDNA, RIKEN full-length enriched library, clone:A530069…	intergenic
8013953	0.22	0.26897	0.065	0.73616	0.226	0.25547	-0.154	0.43157	0.007	0.9726	0.161	0.41252	chr11	47744849	47747149	-	n283000	AK138321	Mus musculus adult male hypothalamus cDNA, RIKEN full-length enriched library, clone:A230066M21 product:unclassifiable, full insert sequence.	intronic
8000137	0.459	0.04753	0.963	0.00056	0.89	0.00104	0.505	0.03175	0.431	0.06025	-0.074	0.72942	chr2	91895145	91899528	-	n294389	AK013769	Mus musculus adult male hippocampus cDNA, RIKEN full-length enriched library, clone:2900072N19 product:unclassifiable, full insert sequence.	intergenic
8019711	-0.415	0.34557	-0.125	0.772	-0.728	0.11017	0.29	0.50622	-0.314	0.47242	-0.603	0.17883	chr6	34551448	34552617	+	n265413	AK157330	Mus musculus activated spleen cDNA, RIKEN full-length enriched library, clone:F830211G10 product:unclassifiable, full insert sequence.	intronic
8010385	-0.065	0.87033	0.318	0.42772	0.393	0.33047	0.383	0.34275	0.458	0.26039	0.075	0.85003	chr10	29056684	29059048	-	n264355	AK145473	Mus musculus blastocyst blastocyst cDNA, RIKEN full-length enriched library, clone:I1C0002L05 product:unclassifiable, full insert sequence.	antisense
8007899	-0.578	0.02292	0.77	0.00456	0.028	0.90203	1.349	5e-05	0.606	0.01815	-0.743	0.00576	chr16	77634120	77639447	+	n287446,n274714,n290078	AK081968,AK033346,AK031166	Mus musculus 16 days embryo head cDNA, RIKEN full-length enriched library, clone:C130090F24 product:inferred: putative {Mus musculus}, full insert sequence.,Mus musculus 15 days embryo male testis cDNA, RIKEN full-length enriched library, clone:8030498J20 product:retinol dehydrogenase 1 (11-cis), full insert sequence.,Mus musculus 13 days embryo forelimb cDNA, RIKEN full-length enriched library, …	intergenic
8006107	-0.016	0.95519	-0.506	0.0879	-0.542	0.06957	-0.49	0.097	-0.527	0.07693	-0.037	0.89542	chr19	24413571	24416916	-	n290158	AK031024	Mus musculus adult male thymus cDNA, RIKEN full-length enriched library, clone:5830498P19 product:unclassifiable, full insert sequence.	intronic
8013528	0.819	0.04717	0.101	0.78971	0.886	0.03395	-0.718	0.07658	0.067	0.85944	0.785	0.05562	chr12	71641536	71642810	+	n343303	-		intergenic
8011217	-0.637	0.08975	-0.289	0.41868	-0.796	0.03966	0.348	0.33398	-0.159	0.65376	-0.507	0.16801	chr1	39049522	39051161	+	n271270	AK052113	Mus musculus 12 days embryo eyeball cDNA, RIKEN full-length enriched library, clone:D230046O17 product:unclassifiable, full insert sequence.	intronic
8015884	0.446	0.10348	-0.135	0.60263	0.269	0.30926	-0.581	0.04029	-0.177	0.49782	0.404	0.13617	chr5	4784752	4799094	-	n268324	AK053423	Mus musculus 0 day neonate eyeball cDNA, RIKEN full-length enriched library, clone:E130016J19 product:unclassifiable, full insert sequence.	intergenic
8007059	-0.341	0.17303	-0.791	0.00553	-0.091	0.70507	-0.451	0.07928	0.249	0.30979	0.7	0.01142	chr4	62021734	62024584	+	n265903,n265111	AK158206,AK172012	Mus musculus adult inner ear cDNA, RIKEN full-length enriched library, clone:F930041H01 product:unclassifiable, full insert sequence.,Mus musculus activated spleen cDNA, RIKEN full-length enriched library, clone:F830029D08 product:unclassifiable, full insert sequence.	intronic, sense
8012060	-0.189	0.55979	-0.788	0.02785	0.492	0.14438	-0.599	0.08187	0.682	0.05142	1.28	0.00154	chr16	84686720	84695951	+	n292104	AK016094	Mus musculus adult male testis cDNA, RIKEN full-length enriched library, clone:4930551I23 product:unclassifiable, full insert sequence.	intergenic
8028053	0.321	0.17289	0.677	0.00992	0.509	0.0405	0.356	0.13479	0.187	0.41519	-0.168	0.46275	chr9	50040627	50041287	-	n295598	AK009126	Mus musculus adult male tongue cDNA, RIKEN full-length enriched library, clone:2310003N18 product:unclassifiable, full insert sequence.	intergenic
8023686	0.306	0.17062	0.156	0.47105	-0.033	0.87688	-0.15	0.48974	-0.339	0.13202	-0.189	0.38449	chr1	93848569	93850207	-	n268403	AK143069	Mus musculus 0 day neonate eyeball cDNA, RIKEN full-length enriched library, clone:E130008F23 product:unclassifiable, full insert sequence.	intronic
8013672	1.162	0.00076	1.261	0.00039	1.472	0.0001	0.099	0.71079	0.311	0.25646	0.212	0.43289	chr2	34657172	34658321	-	n294880	AK012512	Mus musculus 11 days embryo whole body cDNA, RIKEN full-length enriched library, clone:2700071L08 product:unclassifiable, full insert sequence.	intergenic
8006434	-0.797	0.00266	-0.523	0.0293	0.138	0.52602	0.273	0.22114	0.935	0.00082	0.662	0.00868	chr18	33954513	33955784	+	n343589,n416065,n416064,n343591,n295325	AK010403,NR_038152.1	Mus musculus ES cells cDNA, RIKEN full-length enriched library, clone:2410004N09 product:unclassifiable, full insert sequence.,	close
8006234	-0.571	0.04554	-0.495	0.07741	-0.868	0.00531	0.077	0.77052	-0.297	0.26929	-0.374	0.17074	chr2	93932008	93935390	-	n286047	AK034886	Mus musculus 12 days embryo embryonic body between diaphragm region and neck cDNA, RIKEN full-length enriched library, clone:9430057C17 product:unclassifiable, full insert sequence.	intronic
8010349	-0.166	0.41953	0.191	0.35421	-0.629	0.00789	0.357	0.09686	-0.463	0.0373	-0.82	0.00134	chr2	173084654	173088473	-	n290372	AK030853	Mus musculus adult male thymus cDNA, RIKEN full-length enriched library, clone:5830428M17 product:unclassifiable, full insert sequence.	intronic
8027082	-0.399	0.26117	-0.729	0.05223	-0.752	0.04631	-0.33	0.34979	-0.352	0.31894	-0.023	0.94786	chr17	51227269	51228915	-	n280503	AK041779	Mus musculus 3 days neonate thymus cDNA, RIKEN full-length enriched library, clone:A630036L09 product:unclassifiable, full insert sequence.	intronic
8028580	0.036	0.89485	0.684	0.0243	-0.393	0.16535	0.648	0.03117	-0.429	0.1328	-1.077	0.00157	chr1	133303461	133305790	-	n274635	AK082049	Mus musculus 16 days embryo head cDNA, RIKEN full-length enriched library, clone:C130098I20 product:unclassifiable, full insert sequence.	intronic
8010695	0.936	0.05531	-0.499	0.28017	0.151	0.73858	-1.435	0.00684	-0.785	0.10048	0.65	0.16647	chr11	96604972	96605286	+	n264454	AK145067	Mus musculus mammary gland RCB-0526 Jyg-MC(A) cDNA, RIKEN full-length enriched library, clone:G830035C24 product:unclassifiable, full insert sequence.	intronic
8000730	-0.508	0.16742	0.05	0.88657	0.137	0.69955	0.559	0.13216	0.645	0.08669	0.086	0.80713	chr2	37311219	37312539	+	n271485	AK084337	Mus musculus 12 days embryo eyeball cDNA, RIKEN full-length enriched library, clone:D230025K22 product:unclassifiable, full insert sequence.	intronic
8015868	-0.399	0.08826	0.267	0.23883	0.092	0.6771	0.665	0.00918	0.491	0.04139	-0.175	0.43242	chr10	81673144	81676348	-	n269839	AK085877	Mus musculus 16 days neonate heart cDNA, RIKEN full-length enriched library, clone:D830021O17 product:unclassifiable, full insert sequence.	intergenic
8013914	0.467	0.41825	-0.303	0.59598	-0.21	0.7123	-0.77	0.19168	-0.677	0.24724	0.093	0.87017	chr16	93606370	93606853	+	n287013	AK136609	Mus musculus adult male epididymis cDNA, RIKEN full-length enriched library, clone:9230005O13 product:unclassifiable, full insert sequence.	intergenic
8010838	0.524	0.02347	-0.076	0.71477	0.412	0.06381	-0.599	0.01168	-0.111	0.5923	0.488	0.03247	chr10	67248491	67249441	+	n292186	AK016030	Mus musculus adult male testis cDNA, RIKEN full-length enriched library, clone:4930543I11 product:unclassifiable, full insert sequence.	intergenic
8001531	-1.043	0.00049	-0.723	0.00672	-0.646	0.01291	0.32	0.17434	0.398	0.09802	0.077	0.73297	chr18	34602005	34666467	-	n292230,n267433,n267564	AK165146,AK054416,AK029766	Mus musculus 2 days pregnant adult female ovary cDNA, RIKEN full-length enriched library, clone:E330039B18 product:unclassifiable, full insert sequence.,Mus musculus 2 days pregnant adult female ovary cDNA, RIKEN full-length enriched library, clone:E330023G15 product:unclassifiable, full insert sequence.,Mus musculus adult male testis cDNA, RIKEN full-length enriched library, clone:4930539C08 pro…	sense, intronic
8022662	1.003	0.00828	0.612	0.07862	0.844	0.02097	-0.391	0.24316	-0.158	0.62799	0.232	0.47952	chr10	100784372	100787000	-	n266515	AK089527	Mus musculus B6-derived CD11 +ve dendritic cells cDNA, RIKEN full-length enriched library, clone:F730046H05 product:unclassifiable, full insert sequence.	intergenic
8006896	0.992	0.01387	0.499	0.17367	0.692	0.06809	-0.493	0.1791	-0.3	0.40164	0.192	0.58794	chr7	138976816	138978256	-	n266210	AK089697	Mus musculus activated spleen cDNA, RIKEN full-length enriched library, clone:F830009D22 product:unclassifiable, full insert sequence.	intronic
8025376	-0.438	0.29823	0.292	0.48185	-0.308	0.45903	0.73	0.09464	0.13	0.75295	-0.6	0.16158	chr18	70633833	70637425	-	n274141	AK141147	Mus musculus 0 day neonate cerebellum cDNA, RIKEN full-length enriched library, clone:C230070L11 product:unclassifiable, full insert sequence.	antisense
8023428	0.594	0.01793	-0.067	0.76147	0.123	0.58133	-0.661	0.01004	-0.471	0.05077	0.19	0.39746	chr17	72274571	72276370	+	n265380	AK157400	Mus musculus activated spleen cDNA, RIKEN full-length enriched library, clone:F830213K20 product:unclassifiable, full insert sequence.	antisense
8001620	-0.305	0.29076	0.261	0.3639	0.325	0.26214	0.566	0.06277	0.63	0.04134	0.064	0.81997	chr7	116895839	116897361	+	n273003	AK050574	Mus musculus 2 days neonate thymus thymic cells cDNA, RIKEN full-length enriched library, clone:C920003E02 product:unclassifiable, full insert sequence.	antisense
8001735	-0.745	0.00075	-0.37	0.04651	-1.332	0	0.375	0.04418	-0.588	0.00413	-0.962	8e-05	chr11	3024023	3060342	+	n264914,n413931,n274766,n272816,n417290,n280642,n297114	AK144226,AK050795,AK081907,AK041555,AK005333	Mus musculus RCB-1283 B16 melanoma cDNA, RIKEN full-length enriched library, clone:G430132E13 product:unclassifiable, full insert sequence.,Mus musculus 9 days embryo whole body cDNA, RIKEN full-length enriched library, clone:D030020F22 product:similar to PROBABLE PHOSPHATIDYLSERINE DECARBOXYLASE (EC 4.1.1.65) (FRAGMENT) [Homo sapiens], full insert sequence.,Mus musculus 16 days embryo head cDNA,…	antisense
8004264	-0.092	0.89408	-0.407	0.559	0.32	0.64435	-0.315	0.65025	0.412	0.55354	0.727	0.30357	chr2	177632382	177635904	-	n273901	AK049072	Mus musculus 0 day neonate cerebellum cDNA, RIKEN full-length enriched library, clone:C230096N10 product:unclassifiable, full insert sequence.	antisense
8015716	-0.467	0.10629	0.02	0.94254	-0.629	0.0364	0.487	0.09377	-0.162	0.55563	-0.649	0.03181	chr17	26283705	26287122	+	n273691,n281042	AK082919,AK080113	Mus musculus 7 days embryo whole body cDNA, RIKEN full-length enriched library, clone:C430019F06 product:unclassifiable, full insert sequence.,Mus musculus adult male aorta and vein cDNA, RIKEN full-length enriched library, clone:A530063E16 product:unclassifiable, full insert sequence.	intronic
8014485	-0.943	0.00158	-0.244	0.31528	-0.608	0.02268	0.698	0.01096	0.335	0.17592	-0.364	0.14446	chr18	54021766	54056808	+	n273766	AK049379	Mus musculus ES cells cDNA, RIKEN full-length enriched library, clone:C330049O21 product:unclassifiable, full insert sequence.	sense
8011399	-0.753	0.05199	-0.225	0.5322	-0.571	0.1277	0.528	0.15644	0.181	0.61323	-0.347	0.34071	chr4	34802745	34804100	-	n294786	AK012892	Mus musculus 10, 11 days embryo whole body cDNA, RIKEN full-length enriched library, clone:2810040C05 product:unclassifiable, full insert sequence.	intronic
8006487	-0.97	0.00045	0.388	0.08158	-0.243	0.25692	1.358	2e-05	0.727	0.00383	-0.631	0.00924	chr14	73782950	73784797	-	n266254	AK089663	Mus musculus activated spleen cDNA, RIKEN full-length enriched library, clone:F830007N15 product:unclassifiable, full insert sequence.	intronic
8008327	-0.114	0.71951	0.237	0.45787	0.154	0.6271	0.35	0.27851	0.268	0.40325	-0.083	0.79296	chr16	36894479	36895769	-	n292896	AK015226	Mus musculus adult male testis cDNA, RIKEN full-length enriched library, clone:4930428L02 product:unclassifiable, full insert sequence.	antisense
8019013	-1.246	0.0003	-0.782	0.00859	-0.649	0.02318	0.464	0.0882	0.597	0.03414	0.133	0.60445	chr18	11887562	11889202	+	n284598	AK036851	Mus musculus adult female vagina cDNA, RIKEN full-length enriched library, clone:9930018G23 product:unclassifiable, full insert sequence.	intronic
8019439	-0.325	0.21671	1.44	8e-05	0.211	0.41411	1.765	1e-05	0.536	0.05244	-1.229	0.00033	chr6	67236825	67239989	+	n286743,n286626	AK034036,AK033870	Mus musculus adult male diencephalon cDNA, RIKEN full-length enriched library, clone:9330147J08 product:unclassifiable, full insert sequence.,Mus musculus adult male diencephalon cDNA, RIKEN full-length enriched library, clone:9330105B09 product:unclassifiable, full insert sequence.	sense
8027795	0.416	0.09795	0.244	0.31403	0.472	0.06434	-0.172	0.47221	0.056	0.81316	0.228	0.34451	chr1	69560505	69594283	+	n281606	AK040429	Mus musculus 0 day neonate thymus cDNA, RIKEN full-length enriched library, clone:A430093N22 product:zinc finger protein, subfamily 1A, 2 (Helios), full insert sequence.	antisense
8016169	-0.437	0.09044	-0.397	0.12029	-0.397	0.12042	0.04	0.86919	0.04	0.86871	0	0.99951	chr2	79163062	79164246	-	n279783	AK042774	Mus musculus 7 days neonate cerebellum cDNA, RIKEN full-length enriched library, clone:A730023J24 product:unclassifiable, full insert sequence.	antisense
8010663	-0.376	0.2965	1.384	0.00166	0.896	0.02298	1.76	0.00025	1.272	0.00301	-0.488	0.18164	chr7	127040206	127041886	+	n292693	AK015477	Mus musculus adult male testis cDNA, RIKEN full-length enriched library, clone:4930456J16 product:unclassifiable, full insert sequence.	intronic
8007443	-0.34	0.26395	-0.149	0.61715	0.05	0.86552	0.191	0.52271	0.39	0.20341	0.199	0.5056	chr17	31669235	31672402	-	n264926	AK090063	Mus musculus bladder RCB-0544 MBT-2 cDNA, RIKEN full-length enriched library, clone:G430087H15 product:unclassifiable, full insert sequence.	bidirectional
8026825	-0.342	0.37117	-0.096	0.79826	-0.62	0.11711	0.246	0.51705	-0.279	0.46292	-0.524	0.1792	chr1	129797488	129802511	+	n275656	AK081362	Mus musculus 16 days embryo head cDNA, RIKEN full-length enriched library, clone:C130011B20 product:unclassifiable, full insert sequence.	sense
8018684	0.136	0.65924	0.222	0.47471	-0.438	0.17119	0.086	0.77994	-0.574	0.08049	-0.66	0.04851	chr19	31685231	31688617	-	n269925	AK142694	Mus musculus 16 days neonate heart cDNA, RIKEN full-length enriched library, clone:D830007L01 product:unclassifiable, full insert sequence.	intronic
8028035	0.417	0.45174	0.526	0.34545	0.924	0.10997	0.109	0.84169	0.507	0.36232	0.398	0.47193	chr11	119794323	119794849	-	n294554	AK013539	Mus musculus adult male hippocampus cDNA, RIKEN full-length enriched library, clone:2900016I12 product:unclassifiable, full insert sequence.	intergenic
8015806	-0.052	0.83208	0.2	0.42081	0.391	0.12909	0.252	0.3142	0.443	0.08952	0.191	0.44195	chr2	130490135	130492845	+	n296957,n265457	AK157255,AK131690	Mus musculus activated spleen cDNA, RIKEN full-length enriched library, clone:F830208G03 product:unclassifiable, full insert sequence.,Mus musculus adult male testis cDNA, RIKEN full-length enriched library, clone:1700010E08 product:unclassifiable, full insert sequence.	antisense, extension
8013605	0.585	0.0534	0.581	0.05476	0.614	0.04417	-0.004	0.98904	0.029	0.91779	0.033	0.9069	chr13	42173035	42177512	-	n265726	AK156783	Mus musculus activated spleen cDNA, RIKEN full-length enriched library, clone:F830049M05 product:unclassifiable, full insert sequence.	antisense
8014302	-0.617	0.02472	-0.348	0.17316	0.107	0.66546	0.268	0.28698	0.723	0.01082	0.455	0.08276	chr9	107913306	107918939	+	n268756	AK087042	Mus musculus 0 day neonate lung cDNA, RIKEN full-length enriched library, clone:E030022G20 product:unclassifiable, full insert sequence.	intronic
8021030	0.477	0.15894	-0.106	0.74319	0.376	0.25968	-0.583	0.0909	-0.101	0.75568	0.482	0.15466	chr1	148651730	148654470	+	n283068	AK038748	Mus musculus adult male hypothalamus cDNA, RIKEN full-length enriched library, clone:A230059L01 product:unclassifiable, full insert sequence.	intronic
8020521	1.277	0.12997	1.046	0.20775	0.768	0.3478	-0.231	0.77414	-0.509	0.52947	-0.278	0.7295	chr2	73749833	73750511	-	n280850	AK080254	Mus musculus adult male aorta and vein cDNA, RIKEN full-length enriched library, clone:A530092K21 product:unclassifiable, full insert sequence.	extension
8016930	0.013	0.96526	0.11	0.70643	-0.17	0.56247	0.098	0.73879	-0.183	0.53411	-0.28	0.34565	chr4	100597533	100600189	+	n275640	AK081377	Mus musculus 16 days embryo head cDNA, RIKEN full-length enriched library, clone:C130012F03 product:unclassifiable, full insert sequence.	intronic
8005209	-2.04	2e-05	-2.349	0	0.635	0.05537	-0.309	0.32266	2.675	0	2.984	0	chr7	31278676	31293779	+	n295225	AK011039	Mus musculus 13 days embryo liver cDNA, RIKEN full-length enriched library, clone:2510038B11 product:proline dehydrogenase (oxidase) 2, full insert sequence.	sense
8019113	-0.053	0.82482	0.187	0.43726	-0.044	0.85295	0.24	0.32331	0.009	0.97121	-0.231	0.34024	chr13	65403713	65405528	+	n276510,n276072	AK047574,AK047162	Mus musculus 10 days neonate cerebellum cDNA, RIKEN full-length enriched library, clone:B930092F14 product:unclassifiable, full insert sequence.,Mus musculus 10 days neonate cerebellum cDNA, RIKEN full-length enriched library, clone:B930030B22 product:unclassifiable, full insert sequence.	sense
8009878	0.079	0.77634	0.5	0.09183	-0.631	0.03907	0.421	0.14929	-0.711	0.0229	-1.131	0.00132	chrX	103241210	103243530	+	n288658	AK032816	Mus musculus 12 days embryo male wolffian duct includes surrounding region cDNA, RIKEN full-length enriched library, clone:6720457F21 product:unclassifiable, full insert sequence.	intronic
8024729	0.496	0.02305	0.405	0.05499	0.565	0.01165	-0.091	0.6424	0.07	0.72085	0.161	0.41608	chr8	10288187	10290397	+	n271441	AK051990	Mus musculus 12 days embryo eyeball cDNA, RIKEN full-length enriched library, clone:D230032H14 product:unclassifiable, full insert sequence.	intronic
8019467	0.142	0.81132	-0.389	0.5161	0.392	0.5135	-0.531	0.37907	0.25	0.67537	0.781	0.20411	chr10	74946173	74947707	-	n266458	AK155783	Mus musculus B6-derived CD11 +ve dendritic cells cDNA, RIKEN full-length enriched library, clone:F730220J07 product:unclassifiable, full insert sequence.	intronic
8007961	0.649	0.07679	1.421	0.00112	0.837	0.02803	0.772	0.03996	0.188	0.58614	-0.584	0.10709	chr17	36155405	36157646	-	n280523	AK153655	Mus musculus 3 days neonate thymus cDNA, RIKEN full-length enriched library, clone:A630034D23 product:unclassifiable, full insert sequence.	intronic
8007577	0.657	0.09917	-0.153	0.68481	0.587	0.13629	-0.81	0.04774	-0.07	0.85259	0.74	0.06699	chr1	41583775	41586388	-	n273058	AK149593	Mus musculus adult male liver tumor cDNA, RIKEN full-length enriched library, clone:C730048L02 product:unclassifiable, full insert sequence.	intergenic
8027243	0.005	0.97873	-0.165	0.40867	-0.499	0.0238	-0.171	0.39436	-0.504	0.02263	-0.333	0.10976	chr15	77670866	77672593	-	n269956	AK052845	Mus musculus 10 days lactation, adult female mammary gland cDNA, RIKEN full-length enriched library, clone:D730049K18 product:unclassifiable, full insert sequence.	sense
8022341	0.257	0.50649	-0.473	0.23142	-0.074	0.84653	-0.729	0.07532	-0.331	0.39474	0.398	0.30891	chr12	49730795	49733058	+	n288780	AK032715	Mus musculus 12 days embryo male wolffian duct includes surrounding region cDNA, RIKEN full-length enriched library, clone:6720413F21 product:unclassifiable, full insert sequence.	intergenic
8024651	-0.872	0.00907	-1.167	0.00131	-0.944	0.00565	-0.295	0.31571	-0.071	0.80414	0.223	0.44302	chr11	5316793	5318012	-	n284359	AK079470	Mus musculus 16 days neonate thymus cDNA, RIKEN full-length enriched library, clone:A130002O09 product:unclassifiable, full insert sequence.	intronic
8012179	-0.641	0.01654	-0.224	0.35018	-0.505	0.04877	0.416	0.09586	0.136	0.56768	-0.281	0.24655	chr2	60284822	60288305	-	n267768	AK087643	Mus musculus 2 days pregnant adult female oviduct cDNA, RIKEN full-length enriched library, clone:E230031M10 product:novel transcript associated with phospholipase A2, group IB, pancreas, receptor, full insert sequence.	intronic
8003023	-1.843	0	0.007	0.9761	-0.779	0.0044	1.849	0	1.063	0.00045	-0.786	0.00415	chr13	104615599	104620048	-	n276755	AK046880	Mus musculus 10 days neonate medulla oblongata cDNA, RIKEN full-length enriched library, clone:B830047G01 product:Erbb2 interacting protein, full insert sequence.	intronic
8027597	0.305	0.15056	0.145	0.4808	0.332	0.12027	-0.16	0.43531	0.027	0.89366	0.188	0.36391	chr14	47735970	47740114	+	n284689	AK036696	Mus musculus adult male bone cDNA, RIKEN full-length enriched library, clone:9830164F11 product:unclassifiable, full insert sequence.	intergenic
8026885	-0.929	0.00761	0.203	0.49946	-0.998	0.00489	1.132	0.00209	-0.069	0.81681	-1.201	0.00136	chr14	98398200	98399522	-	n280626	AK041577	Mus musculus 3 days neonate thymus cDNA, RIKEN full-length enriched library, clone:A630022C18 product:unclassifiable, full insert sequence.	intronic
8016713	0.184	0.59414	0.844	0.02677	0.9	0.01963	0.661	0.07198	0.717	0.0535	0.056	0.86986	chr5	25265860	25283158	+	n264497	AK144936	Mus musculus mammary gland RCB-0526 Jyg-MC(A) cDNA, RIKEN full-length enriched library, clone:G830009G06 product:unclassifiable, full insert sequence.	sense
8016178	-0.665	0.01624	-0.568	0.03436	-0.697	0.01265	0.097	0.69281	-0.032	0.89573	-0.128	0.60001	chr11	97967025	97968468	-	n282724	AK039209	Mus musculus adult male hypothalamus cDNA, RIKEN full-length enriched library, clone:A230108A07 product:unclassifiable, full insert sequence.	intronic
8011819	0.028	0.89215	-0.085	0.68618	-0.674	0.0062	-0.113	0.59074	-0.702	0.00479	-0.59	0.01346	chr10	9491059	9493657	-	n285842	AK035126	Mus musculus 12 days embryo embryonic body between diaphragm region and neck cDNA, RIKEN full-length enriched library, clone:9430091M01 product:unclassifiable, full insert sequence.	intronic
8008304	3.001	0	2.826	0	2.72	0	-0.175	0.50124	-0.281	0.28648	-0.106	0.68068	chr15	102966311	102971100	+	n270995	AK084656	Mus musculus 13 days embryo heart cDNA, RIKEN full-length enriched library, clone:D330025O06 product:unclassifiable, full insert sequence.	intergenic
8012682	0.368	0.28931	-0.387	0.2658	0.426	0.22411	-0.756	0.04178	0.057	0.86557	0.813	0.03046	chr7	95231322	95233315	+	n276569	AK140525	Mus musculus 10 days neonate cerebellum cDNA, RIKEN full-length enriched library, clone:B930020I05 product:unclassifiable, full insert sequence.	intronic
8011641	-0.075	0.83371	-0.041	0.90706	-0.537	0.14763	0.033	0.92563	-0.463	0.20735	-0.496	0.17871	chr13	35890618	35894005	+	n284027	AK037637	Mus musculus 16 days neonate thymus cDNA, RIKEN full-length enriched library, clone:A130032E19 product:unclassifiable, full insert sequence.	intronic
8000495	-0.273	0.28569	-0.075	0.76429	0.288	0.26129	0.198	0.43351	0.562	0.04026	0.363	0.16303	chr9	14119679	14123857	+	n271571	AK084287	Mus musculus 12 days embryo eyeball cDNA, RIKEN full-length enriched library, clone:D230018D13 product:unclassifiable, full insert sequence.	intronic
8024352	-0.728	0.04207	0.562	0.10492	-0.034	0.91767	1.29	0.00164	0.694	0.0509	-0.596	0.08759	chr2	16349243	16351084	+	n279563	AK080488	Mus musculus 7 days neonate cerebellum cDNA, RIKEN full-length enriched library, clone:A730051I19 product:unclassifiable, full insert sequence.	intronic
8023837	-0.224	0.63337	-0.089	0.84919	-0.469	0.32566	0.135	0.77297	-0.245	0.60233	-0.38	0.42255	chr8	126291450	126292395	-	n279114	AK043533	Mus musculus 10 days neonate cortex cDNA, RIKEN full-length enriched library, clone:A830006H14 product:unclassifiable, full insert sequence.	antisense
8028618	1.53	0.00019	1.207	0.00127	1.142	0.00192	-0.323	0.28729	-0.389	0.20495	-0.066	0.82462	chr2	55320188	55322970	+	n277474	AK045772	Mus musculus adult male corpora quadrigemina cDNA, RIKEN full-length enriched library, clone:B230310I03 product:unclassifiable, full insert sequence.	intronic
8004282	0.206	0.23133	-0.023	0.89181	0.168	0.32371	-0.228	0.18683	-0.038	0.82092	0.191	0.26539	chr18	57533108	57712051	-	n264603,n419321,n292202,n412279,n296434,n292402,n292512,n292439,n414056,n264550,n264598,n412192	AK144776,AK144587,AK165835,AK016016,AK015800,AK015760,AK015660,AK006909,NR_015494.1	Mus musculus lung RCB-0558 LLC cDNA, RIKEN full-length enriched library, clone:G730032K02 product:unclassifiable, full insert sequence.,Mus musculus lung RCB-0558 LLC cDNA, RIKEN full-length enriched library, clone:G730006A01 product:unclassifiable, full insert sequence.,Mus musculus lung RCB-0558 LLC cDNA, RIKEN full-length enriched library, clone:G730003I23 product:unclassifiable, full insert s…	antisense, close
8009269	0.462	0.18155	0.55	0.11685	0.381	0.26504	0.088	0.79106	-0.081	0.80778	-0.169	0.61274	chr8	18731650	18735176	+	n273657	AK141344	Mus musculus 7 days embryo whole body cDNA, RIKEN full-length enriched library, clone:C430035L20 product:unclassifiable, full insert sequence.	intronic
8009029	0.235	0.21161	0.23	0.22197	0.441	0.02921	-0.006	0.97555	0.206	0.2716	0.211	0.25943	chr9	96619800	96620719	+	n276182	AK081067	Mus musculus 10 days neonate cerebellum cDNA, RIKEN full-length enriched library, clone:B930080A19 product:unclassifiable, full insert sequence.	antisense
8020411	0.099	0.71564	0.372	0.18438	-0.325	0.24227	0.273	0.32114	-0.423	0.13475	-0.697	0.02148	chr17	47278695	47426818	+	n266847	AK170333	Mus musculus NOD-derived CD11c +ve dendritic cells cDNA, RIKEN full-length enriched library, clone:F630048B19 product:unclassifiable, full insert sequence.	sense
8001920	0.059	0.75835	0.234	0.23502	0.201	0.30414	0.175	0.36814	0.142	0.46278	-0.033	0.86283	chr1	112854407	112857403	-	n281146	AK040946	Mus musculus adult male aorta and vein cDNA, RIKEN full-length enriched library, clone:A530049F16 product:unclassifiable, full insert sequence.	intronic
8024841	-1.785	0.0001	-0.149	0.64381	0.225	0.48801	1.636	0.00021	2.01	3e-05	0.374	0.25699	chr19	6990697	6996257	-	n276966	AK046588	Mus musculus 4 days neonate male adipose cDNA, RIKEN full-length enriched library, clone:B430111H01 product:estrogen related receptor, alpha, full insert sequence.	sense
8026161	0.069	0.8701	0.171	0.68373	0.061	0.88392	0.103	0.80655	-0.007	0.98599	-0.11	0.79304	chr9	79616058	79617719	-	n289328	AK078136	Mus musculus adult male medulla oblongata cDNA, RIKEN full-length enriched library, clone:6330562O12 product:DNA segment, Chr 9, Wayne State University 20, expressed, full insert sequence.	sense
8029647	-0.669	0.02386	-0.241	0.37141	-0.532	0.06212	0.428	0.12418	0.136	0.60841	-0.292	0.28211	chr10	66565166	66567366	+	n285645	AK079202	Mus musculus adult male urinary bladder cDNA, RIKEN full-length enriched library, clone:9530026E24 product:unclassifiable, full insert sequence.	intronic
8026594	0.366	0.14264	-0.029	0.90233	0.022	0.92808	-0.395	0.11592	-0.345	0.16555	0.051	0.83145	chr9	66711223	66715083	-	n294010	AK160964	Mus musculus 15 days embryo head cDNA, RIKEN full-length enriched library, clone:4022416O14 product:unclassifiable, full insert sequence.	intronic
8020122	-0.057	0.88733	0.027	0.94601	0.189	0.64046	0.085	0.83424	0.247	0.54437	0.162	0.68905	chr9	21079512	21082208	+	n291004	AK030447	Mus musculus adult male pituitary gland cDNA, RIKEN full-length enriched library, clone:5330413J09 product:unclassifiable, full insert sequence.	antisense
8006120	-0.721	0.03615	-0.185	0.5567	-0.921	0.01077	0.536	0.10533	-0.2	0.52636	-0.736	0.03312	chr3	152043919	152046013	+	n284659	AK036742	Mus musculus adult male bone cDNA, RIKEN full-length enriched library, clone:9830169D19 product:unclassifiable, full insert sequence.	intronic
8013208	0.136	0.53435	0.048	0.82573	0.18	0.41373	-0.088	0.68571	0.044	0.83961	0.132	0.54588	chr18	86581088	86582702	+	n278987	AK043740	Mus musculus 10 days neonate cortex cDNA, RIKEN full-length enriched library, clone:A830027C02 product:unclassifiable, full insert sequence.	intronic
8014508	0.801	0.02628	1.959	4e-05	-1.481	0.00051	1.158	0.00322	-2.283	1e-05	-3.44	0	chr3	89475608	89479054	+	n284461	AK037085	Mus musculus adult female vagina cDNA, RIKEN full-length enriched library, clone:9930111E19 product:unclassifiable, full insert sequence.	intergenic
8003778	0.109	0.63411	0.029	0.89822	0.162	0.48249	-0.08	0.7268	0.053	0.81716	0.133	0.56351	chr2	43922093	43969766	+	n266296,n269937	AK156052,AK164803	Mus musculus activated spleen cDNA, RIKEN full-length enriched library, clone:F830006A19 product:unclassifiable, full insert sequence.,Mus musculus 16 days neonate heart cDNA, RIKEN full-length enriched library, clone:D830006C14 product:unclassifiable, full insert sequence.	intronic
8025953	0.041	0.92554	-0.22	0.6193	-0.419	0.35112	-0.261	0.55615	-0.46	0.30754	-0.198	0.6538	chr6	99425949	99426934	-	n288462	AK135446	Mus musculus 12 days embryo female mullerian duct includes surrounding region cDNA, RIKEN full-length enriched library, clone:6820422C14 product:unclassifiable, full insert sequence.	intronic
8007968	-0.301	0.22077	-0.087	0.71487	0.302	0.22045	0.214	0.3771	0.603	0.02373	0.389	0.12127	chr4	148800012	148802985	+	n286713	AK033898	Mus musculus adult male diencephalon cDNA, RIKEN full-length enriched library, clone:9330112G02 product:ubiquitination factor E4B, UFD2 homolog (S. cerevisiae), full insert sequence.	antisense
8019073	-0.503	0.12695	0.048	0.87879	0.43	0.18611	0.551	0.09767	0.933	0.01012	0.382	0.23639	chr12	79499121	79501527	+	n274696	AK081989	Mus musculus 16 days embryo head cDNA, RIKEN full-length enriched library, clone:C130092D13 product:unclassifiable, full insert sequence.	intronic
8029576	0.434	0.02901	0.022	0.90386	0.445	0.02598	-0.412	0.03638	0.011	0.95325	0.423	0.0326	chr10	99101364	99104554	-	n282604	AK039365	Mus musculus adult male spinal cord cDNA, RIKEN full-length enriched library, clone:A330032K01 product:unclassifiable, full insert sequence.	intergenic
8002832	-1.629	0.0002	-0.418	0.2043	-0.105	0.74082	1.211	0.00209	1.524	0.00035	0.312	0.33545	chr3	7427257	7428266	+	n270787	AK084908	Mus musculus 13 days embryo lung cDNA, RIKEN full-length enriched library, clone:D430009L07 product:unclassifiable, full insert sequence.	intronic
8000054	0.822	0.02683	0.31	0.36148	0.232	0.4908	-0.512	0.14251	-0.59	0.09573	-0.078	0.81607	chr5	141814180	141817400	+	n290657,n271941	AK083952,AK161628	Mus musculus 12 days embryo spinal ganglion cDNA, RIKEN full-length enriched library, clone:D130069E17 product:unclassifiable, full insert sequence.,Mus musculus 8 days embryo whole body cDNA, RIKEN full-length enriched library, clone:5730410C11 product:unclassifiable, full insert sequence.	intronic
8007728	0.621	0.10409	-0.095	0.79266	0.048	0.89424	-0.716	0.06532	-0.573	0.13066	0.143	0.69289	chr15	39994152	39999619	+	n418429,n343438	-		intergenic
8005922	-0.165	0.58329	-0.835	0.01423	-0.056	0.85207	-0.67	0.04036	0.109	0.71552	0.779	0.0203	chr13	99706717	99715871	-	n267868	AK054100	Mus musculus 2 days pregnant adult female oviduct cDNA, RIKEN full-length enriched library, clone:E230017P09 product:unclassifiable, full insert sequence.	intergenic
8019415	0.067	0.82742	-0.691	0.03922	-0.118	0.69893	-0.757	0.02605	-0.185	0.54745	0.572	0.07951	chr17	80211054	80213032	+	n296252	AK007131	Mus musculus adult male testis cDNA, RIKEN full-length enriched library, clone:1700106O07 product:unclassifiable, full insert sequence.	intergenic
8004414	-0.341	0.25898	0.619	0.05255	0.753	0.02245	0.96	0.00586	1.094	0.00247	0.134	0.65013	chr6	8205940	8207687	-	n267243	AK088697	Mus musculus 2 days neonate thymus thymic cells cDNA, RIKEN full-length enriched library, clone:E430023O07 product:similar to REPLICATION PROTEIN A 14 KDA SUBUNIT (RP-A) (RF-A) (REPLICATION FACTOR-A PROTEIN 3) [Homo sapiens], full insert sequence.	sense
8026938	0.155	0.56396	0.554	0.05486	0.059	0.82477	0.399	0.15152	-0.096	0.72001	-0.495	0.08176	chr13	74703635	74705162	+	n292080	AK133015	Mus musculus adult male testis cDNA, RIKEN full-length enriched library, clone:4930554E20 product:unclassifiable, full insert sequence.	intergenic
8010360	-0.015	0.94308	-0.456	0.04739	-0.371	0.09724	-0.441	0.05403	-0.356	0.11005	0.084	0.69012	chr6	85897180	85911637	-	n281199,n275100	AK081629,AK079991	Mus musculus 16 days embryo head cDNA, RIKEN full-length enriched library, clone:C130055M21 product:weakly similar to DUAL SPECIFICITY PROTEIN PHOSPHATASE 11 (EC 3.1.3.48) (RNA/RNP COMPLEX-INTERERACTING PHOSPHATASE) (PHOSPHATASE THAT INTERACTS WITH RNA/RNP COMPLEX 1) [Homo sapiens], full insert sequence.,Mus musculus adult male aorta and vein cDNA, RIKEN full-length enriched library, clone:A53004…	sense
8018624	0.163	0.45331	-0.621	0.01181	0.123	0.56817	-0.784	0.00279	-0.04	0.85394	0.744	0.00395	chr1	97363785	97366510	+	n265985	AK156421	Mus musculus activated spleen cDNA, RIKEN full-length enriched library, clone:F830021E10 product:unclassifiable, full insert sequence.	intergenic
8008541	-0.221	0.37803	-0.419	0.10843	-0.807	0.00582	-0.198	0.42943	-0.585	0.03201	-0.388	0.13456	chr7	90790656	90793402	-	n283675	AK038014	Mus musculus 16 days neonate thymus cDNA, RIKEN full-length enriched library, clone:A130071K09 product:unclassifiable, full insert sequence.	sense
8014775	0.155	0.4168	0.263	0.17731	0.017	0.92576	0.109	0.5651	-0.137	0.47017	-0.246	0.20571	chr2	91798752	91802082	-	n283895	AK137956	Mus musculus 16 days neonate thymus cDNA, RIKEN full-length enriched library, clone:A130046J11 product:unclassifiable, full insert sequence.	intronic
8021749	-0.943	0.00241	0.325	0.2131	0.224	0.38255	1.268	0.00024	1.167	0.00048	-0.101	0.69042	chr10	127524355	127525274	+	n281781	AK079828	Mus musculus 0 day neonate thymus cDNA, RIKEN full-length enriched library, clone:A430078A13 product:unclassifiable, full insert sequence.	sense
8011022	0.329	0.20207	-0.045	0.85744	0.389	0.13655	-0.374	0.15109	0.06	0.81015	0.433	0.10044	chr6	117445252	117450095	+	n288452	AK135471	Mus musculus 12 days embryo female mullerian duct includes surrounding region cDNA, RIKEN full-length enriched library, clone:6820426E19 product:unclassifiable, full insert sequence.	intergenic
8006815	0.313	0.33853	-0.197	0.54158	0.08	0.80374	-0.51	0.12988	-0.233	0.47204	0.277	0.39483	chr2	166272451	166274307	-	n266724	AK155255	Mus musculus NOD-derived CD11c +ve dendritic cells cDNA, RIKEN full-length enriched library, clone:F630212F11 product:unclassifiable, full insert sequence.	intergenic
8025500	0.536	0.06976	0.344	0.22568	0.073	0.79045	-0.192	0.49014	-0.463	0.11142	-0.271	0.33466	chr14	101850509	101853828	-	n279618	AK042979	Mus musculus 7 days neonate cerebellum cDNA, RIKEN full-length enriched library, clone:A730045A14 product:unclassifiable, full insert sequence.	intronic
8000098	-0.381	0.07812	0.637	0.00728	-0.356	0.09701	1.018	0.00023	0.025	0.90222	-0.993	0.00029	chr18	69727246	69731422	+	n293815,n288895,n288990	AK135121,AK078281,AK028644	Mus musculus adult male olfactory brain cDNA, RIKEN full-length enriched library, clone:6430701E07 product:unclassifiable, full insert sequence.,Mus musculus adult male olfactory brain cDNA, RIKEN full-length enriched library, clone:6430566E03 product:unclassifiable, full insert sequence.,Mus musculus 10 days neonate skin cDNA, RIKEN full-length enriched library, clone:4732423E21 product:unclassi…	intronic
8007299	0.254	0.44239	-1.637	0.00024	-0.242	0.46468	-1.891	7e-05	-0.496	0.14697	1.395	0.00089	chr18	44713029	44714397	-	n286920	AK033767	Mus musculus adult male epididymis cDNA, RIKEN full-length enriched library, clone:9230105G02 product:unclassifiable, full insert sequence.	intronic
8002148	0.479	0.08411	-0.218	0.40799	0.264	0.32042	-0.698	0.01778	-0.215	0.41448	0.482	0.08236	chr11	61764416	61766236	+	n270341	AK052659	Mus musculus 0 day neonate kidney cDNA, RIKEN full-length enriched library, clone:D630015H07 product:unclassifiable, full insert sequence.	intergenic
8000998	-0.446	0.32154	-0.623	0.17419	-0.386	0.38804	-0.177	0.68907	0.06	0.8924	0.236	0.59364	chr18	38072778	38074986	-	n285711	AK137150	Mus musculus adult male urinary bladder cDNA, RIKEN full-length enriched library, clone:9530010K20 product:unclassifiable, full insert sequence.	intronic
8027831	0.43	0.08685	0.324	0.18582	0.304	0.21185	-0.106	0.65367	-0.126	0.59597	-0.02	0.93403	chr10	29650406	29652324	+	n343100	-		intergenic
8013659	-0.585	0.099	0.451	0.19356	-0.199	0.55455	1.036	0.00804	0.386	0.26126	-0.65	0.07025	chr3	152054125	152057204	-	n280052	AK042458	Mus musculus 3 days neonate thymus cDNA, RIKEN full-length enriched library, clone:A630093H23 product:inferred: Mus musculus, Similar to ubiquitin specific protease 20, clone IMAGE:3491447, mRNA, partial cds, full insert sequence.	antisense
8024303	1.165	8e-05	1.712	0	-1.002	0.00031	0.547	0.01846	-2.167	0	-2.714	0	chr12	110103695	110107637	+	n297182	AK004581	Mus musculus adult male lung cDNA, RIKEN full-length enriched library, clone:1200003L24 product:unclassifiable, full insert sequence.	antisense
8001808	0.435	0.34429	-0.215	0.63578	0.311	0.49414	-0.649	0.16698	-0.123	0.78491	0.526	0.25647	chr4	36273603	36275181	-	n278944	AK043797	Mus musculus 10 days neonate cortex cDNA, RIKEN full-length enriched library, clone:A830034C17 product:unclassifiable, full insert sequence.	intronic
8013495	-0.261	0.19512	-0.033	0.8633	-0.122	0.5329	0.227	0.25481	0.139	0.47974	-0.089	0.64948	chr9	15121632	15126855	-	n279255,n285808	AK163204,AK035174	Mus musculus 7 days neonate cerebellum cDNA, RIKEN full-length enriched library, clone:A730089E24 product:unclassifiable, full insert sequence.,Mus musculus 12 days embryo embryonic body between diaphragm region and neck cDNA, RIKEN full-length enriched library, clone:9430096F12 product:unclassifiable, full insert sequence.	sense, intronic
8006195	0.262	0.23252	-0.018	0.93389	0.253	0.24915	-0.28	0.20435	-0.01	0.96391	0.27	0.21935	chr17	85316521	85357050	-	n297415,n419248,n412379,n295188	AK011222,AK003841,NR_027930.1	Mus musculus 10 days embryo whole body cDNA, RIKEN full-length enriched library, clone:2600015P10 product:unclassifiable, full insert sequence.,Mus musculus 18-day embryo whole body cDNA, RIKEN full-length enriched library, clone:1110020A21 product:unclassifiable, full insert sequence.,	antisense
8021687	-0.146	0.5536	-0.17	0.4915	0.002	0.99273	-0.024	0.9219	0.148	0.54765	0.172	0.48595	chr7	126996309	126998227	+	n281225	AK040871	Mus musculus adult male aorta and vein cDNA, RIKEN full-length enriched library, clone:A530032D04 product:unclassifiable, full insert sequence.	antisense
8004763	0.065	0.73674	-0.456	0.03229	0.027	0.88781	-0.521	0.01707	-0.038	0.84486	0.483	0.02476	chr8	49435679	49440370	-	n275641	AK081376	Mus musculus 16 days embryo head cDNA, RIKEN full-length enriched library, clone:C130012D05 product:unclassifiable, full insert sequence.	intronic
8029337	-0.366	0.26529	-1.103	0.00413	0.214	0.5079	-0.737	0.03634	0.58	0.08871	1.317	0.00119	chr7	134708992	134710356	-	n281005	AK080153	Mus musculus adult male aorta and vein cDNA, RIKEN full-length enriched library, clone:A530071H05 product:unclassifiable, full insert sequence.	bidirectional
8003559	-1.414	0.00027	-0.14	0.62758	-1.682	6e-05	1.275	0.00064	-0.268	0.35848	-1.542	0.00013	chr2	44930957	44933413	-	n290426	AK020005	Mus musculus adult male thymus cDNA, RIKEN full-length enriched library, clone:5830411K21 product:unclassifiable, full insert sequence.	intronic
8029442	-0.105	0.68512	-0.408	0.13384	-0.228	0.38737	-0.302	0.25646	-0.122	0.63895	0.18	0.49136	chr15	80599134	80600628	+	n264316	AK145610	Mus musculus blastocyst blastocyst cDNA, RIKEN full-length enriched library, clone:I1C0021N14 product:unclassifiable, full insert sequence.	intronic
8024087	0.196	0.41102	0.254	0.29148	0.341	0.16396	0.058	0.80575	0.145	0.54049	0.087	0.71163	chr9	97627911	97629083	-	n274348	AK082368	Mus musculus 0 day neonate cerebellum cDNA, RIKEN full-length enriched library, clone:C230040P05 product:unclassifiable, full insert sequence.	intronic
8022366	0.296	0.49434	-0.374	0.39082	-0.682	0.12967	-0.669	0.13644	-0.978	0.03777	-0.309	0.476	chr17	68326316	68329661	-	n272678	AK141722	Mus musculus 9 days embryo whole body cDNA, RIKEN full-length enriched library, clone:D030042F20 product:unclassifiable, full insert sequence.	intronic
8020585	-0.139	0.52314	-0.052	0.80877	-0.338	0.13533	0.087	0.68887	-0.199	0.36455	-0.285	0.20093	chr17	86469812	86472321	-	n271371	AK052031	Mus musculus 12 days embryo eyeball cDNA, RIKEN full-length enriched library, clone:D230038C21 product:unclassifiable, full insert sequence.	intronic
8029691	-0.763	0.01174	-0.157	0.55278	-0.467	0.095	0.606	0.03644	0.297	0.27227	-0.309	0.25313	chr6	23535496	23537884	+	n290865	AK030617	Mus musculus adult male pituitary gland cDNA, RIKEN full-length enriched library, clone:5330438M21 product:unclassifiable, full insert sequence.	antisense
8014450	2.858	0	2.405	0	2.35	0	-0.453	0.08431	-0.508	0.05629	-0.055	0.82227	chr1	91846794	91848334	-	n275978	AK081208	Mus musculus adult male corpus striatum cDNA, RIKEN full-length enriched library, clone:C030004I15 product:unclassifiable, full insert sequence.	extension
8014801	0.25	0.61772	0.257	0.60783	0.185	0.71037	0.007	0.98858	-0.064	0.89717	-0.071	0.88586	chr14	59702972	59705955	-	n267584	AK054384	Mus musculus 2 days pregnant adult female ovary cDNA, RIKEN full-length enriched library, clone:E330021G18 product:unclassifiable, full insert sequence.	intergenic
8009418	-0.795	0.01968	0.445	0.159	-0.575	0.07596	1.24	0.00122	0.22	0.47099	-1.019	0.00479	chr13	6591442	6594406	-	n279025	AK043676	Mus musculus 10 days neonate cortex cDNA, RIKEN full-length enriched library, clone:A830019C02 product:unclassifiable, full insert sequence.	sense
8017395	0.391	0.14055	0.007	0.97645	0.323	0.21624	-0.383	0.14763	-0.067	0.79018	0.316	0.22639	chr13	99777053	99791650	+	n278545,n278561	AK020854,AK044419	Mus musculus adult retina cDNA, RIKEN full-length enriched library, clone:A930014D07 product:unclassifiable, full insert sequence.,Mus musculus adult retina cDNA, RIKEN full-length enriched library, clone:A930011L21 product:unclassifiable, full insert sequence.	intergenic
8024687	-0.5	0.10969	-1.088	0.00269	-0.12	0.68701	-0.587	0.06528	0.381	0.21347	0.968	0.00578	chr1	92754536	92758317	+	n343750	-		intergenic
8006473	-0.462	0.27566	0.284	0.49657	-0.204	0.62255	0.746	0.08988	0.258	0.53637	-0.488	0.25075	chr5	20193346	20196681	+	n265800	AK156679	Mus musculus activated spleen cDNA, RIKEN full-length enriched library, clone:F830037B22 product:unclassifiable, full insert sequence.	intronic
8006061	0.221	0.37883	0.2	0.42346	-0.064	0.79547	-0.021	0.93365	-0.285	0.2612	-0.264	0.29544	chr8	75020971	75024118	+	n276560	AK140532	Mus musculus 10 days neonate cerebellum cDNA, RIKEN full-length enriched library, clone:B930021M06 product:unclassifiable, full insert sequence.	antisense
8001134	0.232	0.2961	-0.077	0.72416	0.007	0.97543	-0.309	0.17152	-0.225	0.30961	0.083	0.70139	chr2	66995688	67032791	-	n293037	AK076676	Mus musculus adult male testis cDNA, RIKEN full-length enriched library, clone:4930412C07 product:unclassifiable, full insert sequence.	intergenic
8013097	-0.644	0.06207	0.236	0.46544	-0.454	0.1723	0.88	0.01561	0.189	0.55698	-0.691	0.04749	chr9	66337335	66338255	+	n283955	AK137913	Mus musculus 16 days neonate thymus cDNA, RIKEN full-length enriched library, clone:A130038H11 product:unclassifiable, full insert sequence.	intronic
8005739	0.326	0.14455	0.248	0.25811	0.076	0.72108	-0.078	0.71577	-0.25	0.25534	-0.172	0.42747	chr17	86684506	86686520	-	n295853	AK008318	Mus musculus adult male small intestine cDNA, RIKEN full-length enriched library, clone:2010106C02 product:unclassifiable, full insert sequence.	antisense
8004895	0.356	0.10446	-0.243	0.25417	-0.071	0.73216	-0.598	0.01193	-0.427	0.05673	0.172	0.41358	chr3	132505165	132541560	-	n287849	AK135894	Mus musculus in vitro fertilized eggs cDNA, RIKEN full-length enriched library, clone:7420434E04 product:unclassifiable, full insert sequence.	intergenic
8022468	0.242	0.36302	0.018	0.94597	0.247	0.35295	-0.224	0.39806	0.005	0.98379	0.23	0.38732	chr4	110367259	110370739	+	n283279	AK038474	Mus musculus adult male hypothalamus cDNA, RIKEN full-length enriched library, clone:A230018B16 product:unclassifiable, full insert sequence.	intronic
8010576	0.599	0.01044	0.393	0.07001	0.515	0.02308	-0.205	0.32015	-0.084	0.67835	0.121	0.55209	chr12	112665084	112669157	-	n411858	-		antisense
8020858	-0.028	0.94988	-0.452	0.32401	0.532	0.24944	-0.424	0.35396	0.56	0.22656	0.984	0.04468	chr10	79863389	79864420	+	n294077	AK014377	Mus musculus 17 days embryo head cDNA, RIKEN full-length enriched library, clone:3300002P09 product:unclassifiable, full insert sequence.	intergenic
8029365	0.208	0.51435	-0.23	0.4731	-0.748	0.03261	-0.438	0.18295	-0.956	0.00934	-0.518	0.12045	chr4	70091924	70095432	+	n266417	AK155926	Mus musculus activated spleen cDNA, RIKEN full-length enriched library, clone:F830001B04 product:unclassifiable, full insert sequence.	antisense
8008558	0.115	0.7356	0.397	0.25458	0.691	0.05909	0.282	0.41165	0.577	0.10774	0.294	0.39284	chr6	30759277	30761274	+	n268894	AK086882	Mus musculus 0 day neonate lung cDNA, RIKEN full-length enriched library, clone:E030007N13 product:coatomer protein complex, subunit gamma 2, full insert sequence.	antisense
8001928	-1.146	0.02425	-0.201	0.66014	0.085	0.85271	0.945	0.05518	1.231	0.01704	0.286	0.53381	chr2	32134335	32143556	-	n282157,n289459,n297117	AK039840,AK031907,AK018775	Mus musculus 0 day neonate thymus cDNA, RIKEN full-length enriched library, clone:A430017P04 product:unclassifiable, full insert sequence.,Mus musculus adult male medulla oblongata cDNA, RIKEN full-length enriched library, clone:6330442M01 product:RIKEN cDNA 2900010J23 gene, full insert sequence.,Mus musculus adult male cerebellum cDNA, RIKEN full-length enriched library, clone:1500019F05 product…	sense
8017749	0.928	0.14974	-0.546	0.38309	0.047	0.93975	-1.475	0.03074	-0.882	0.16952	0.593	0.34519	chr11	82811377	82812503	-	n290325	AK134114	Mus musculus adult male thymus cDNA, RIKEN full-length enriched library, clone:5830442L21 product:unclassifiable, full insert sequence.	intergenic
8015013	-0.653	0.00706	-0.605	0.01105	-0.611	0.01038	0.048	0.81518	0.042	0.8405	-0.007	0.97399	chr2	128581390	128585132	+	n283915	AK037726	Mus musculus 16 days neonate thymus cDNA, RIKEN full-length enriched library, clone:A130042B18 product:c-mer proto-oncogene, full insert sequence.	intronic
8026025	-0.625	0.02743	0.04	0.87416	0.071	0.77936	0.665	0.02032	0.696	0.01611	0.031	0.9028	chr3	96672513	96696846	-	n286014	AK034931	Mus musculus 12 days embryo embryonic body between diaphragm region and neck cDNA, RIKEN full-length enriched library, clone:9430063K12 product:HSPC201 homolog [Homo sapiens], full insert sequence.	sense
8017144	-0.128	0.61483	0.049	0.84718	0.069	0.78418	0.177	0.48912	0.197	0.44104	0.021	0.9351	chr16	96257694	96260350	+	n291480	AK133374	Mus musculus adult male testis cDNA, RIKEN full-length enriched library, clone:4933401A13 product:unclassifiable, full insert sequence.	antisense
8005120	-0.611	0.03697	-0.567	0.05022	-0.127	0.63599	0.044	0.86859	0.484	0.08776	0.44	0.11699	chr11	98139672	98142199	+	n284042,n279448	AK080510,AK137865	Mus musculus 7 days neonate cerebellum cDNA, RIKEN full-length enriched library, clone:A730064M02 product:unclassifiable, full insert sequence.,Mus musculus 16 days neonate thymus cDNA, RIKEN full-length enriched library, clone:A130029P18 product:unclassifiable, full insert sequence.	sense, extension
8011600	0.163	0.5913	-0.536	0.09451	0.138	0.64971	-0.699	0.03545	-0.025	0.93299	0.673	0.04145	chr5	139060515	139061985	+	n264955	AK089955	Mus musculus brain CRL-1443 BC3H1 cDNA, RIKEN full-length enriched library, clone:G430026K10 product:unclassifiable, full insert sequence.	antisense
8009831	-0.24	0.39332	-0.486	0.0983	-1.17	0.00097	-0.246	0.38302	-0.93	0.00491	-0.684	0.02659	chr15	96225215	96226457	+	n275034	AK081658	Mus musculus 16 days embryo head cDNA, RIKEN full-length enriched library, clone:C130061N01 product:unclassifiable, full insert sequence.	intronic
8000809	-0.91	0.0051	-0.618	0.03885	-0.495	0.08829	0.292	0.29601	0.415	0.14585	0.123	0.65245	chr9	88581073	88614411	-	n274731,n295532	AK081946,AK009422	Mus musculus 16 days embryo head cDNA, RIKEN full-length enriched library, clone:C130088P10 product:5, 10-methenyltetrahydrofolate synthetase, full insert sequence.,Mus musculus adult male tongue cDNA, RIKEN full-length enriched library, clone:2310020H23 product:5, 10-methenyltetrahydrofolate synthetase, full insert sequence.	sense
8013822	0.435	0.0497	0.317	0.13873	0.346	0.10853	-0.119	0.56334	-0.089	0.663	0.029	0.88518	chr2	16840305	16935353	-	n292404	AK015798	Mus musculus adult male testis cDNA, RIKEN full-length enriched library, clone:4930515L03 product:unclassifiable, full insert sequence.	intergenic
8008900	0.099	0.7231	0.285	0.31416	-0.001	0.99603	0.187	0.50482	-0.1	0.71941	-0.287	0.31193	chr16	74778885	74781182	-	n268337	AK053400	Mus musculus 0 day neonate eyeball cDNA, RIKEN full-length enriched library, clone:E130014D08 product:unclassifiable, full insert sequence.	intergenic
8013372	0.1	0.69402	0.023	0.92606	-0.236	0.3579	-0.076	0.76319	-0.336	0.19895	-0.26	0.31399	chr14	122197178	122200251	+	n273903	AK049069	Mus musculus 0 day neonate cerebellum cDNA, RIKEN full-length enriched library, clone:C230096K06 product:unclassifiable, full insert sequence.	close
8020164	0.446	0.17173	0.098	0.75592	0.272	0.39216	-0.348	0.27856	-0.173	0.58242	0.175	0.57954	chr17	52608098	52609290	+	n280756	AK041375	Mus musculus 3 days neonate thymus cDNA, RIKEN full-length enriched library, clone:A630006A21 product:unclassifiable, full insert sequence.	intergenic
8004220	-1.302	2e-05	0.802	0.00118	-0.803	0.00117	2.104	0	0.499	0.02215	-1.604	0	chr13	115743307	115745940	-	n287281,n287040,n289612	AK078961,AK020242,AK018095	Mus musculus adult male cecum cDNA, RIKEN full-length enriched library, clone:9130410H17 product:unclassifiable, full insert sequence.,Mus musculus adult male colon cDNA, RIKEN full-length enriched library, clone:9030203G09 product:unclassifiable, full insert sequence.,Mus musculus 11 days embryo head cDNA, RIKEN full-length enriched library, clone:6230424C14 product:unclassifiable, full insert s…	intergenic
8021885	0.42	0.03458	0.364	0.0612	0.329	0.08742	-0.056	0.75722	-0.092	0.61259	-0.036	0.8421	chr3	79477288	79480798	-	n267971	AK053945	Mus musculus 2 days pregnant adult female oviduct cDNA, RIKEN full-length enriched library, clone:E230005G07 product:unclassifiable, full insert sequence.	intronic
8014757	0.379	0.15271	0.286	0.27299	0.252	0.33004	-0.094	0.7125	-0.127	0.61869	-0.033	0.89599	chrX	90239683	90242253	-	n266306	AK156046	Mus musculus activated spleen cDNA, RIKEN full-length enriched library, clone:F830005G20 product:unclassifiable, full insert sequence.	intergenic
8022345	0.592	0.04243	-0.04	0.88011	0.31	0.25833	-0.632	0.03203	-0.282	0.30107	0.35	0.20476	chr7	84091390	84093968	+	n269650	AK086079	Mus musculus 15 days embryo head cDNA, RIKEN full-length enriched library, clone:D930002N08 product:unclassifiable, full insert sequence.	intergenic
8007935	-0.929	0.00018	-0.327	0.08691	-0.918	0.0002	0.602	0.00487	0.011	0.95179	-0.591	0.00546	chr3	33699096	33709138	+	n268743,n286439	AK087051,AK034346	Mus musculus 0 day neonate lung cDNA, RIKEN full-length enriched library, clone:E030022K02 product:RIKEN cDNA 2700016E08 gene, full insert sequence.,Mus musculus adult male diencephalon cDNA, RIKEN full-length enriched library, clone:9330180L23 product:hypothetical TPR repeat containing protein, full insert sequence.	sense
8009761	-1.03	0.00554	-0.663	0.05124	-0.179	0.56887	0.368	0.25302	0.851	0.01657	0.483	0.14068	chr11	57479228	57480672	+	n290341	AK017970	Mus musculus adult male thymus cDNA, RIKEN full-length enriched library, clone:5830435N06 product:unclassifiable, full insert sequence.	intronic
8013747	0.867	0.00352	0.75	0.00872	0.205	0.40956	-0.117	0.63528	-0.662	0.01734	-0.545	0.04252	chr11	108120313	108122516	-	n276590	AK047080	Mus musculus 10 days neonate cerebellum cDNA, RIKEN full-length enriched library, clone:B930017O20 product:unclassifiable, full insert sequence.	intronic
8022918	-0.228	0.35531	0.632	0.02042	0.818	0.00472	0.86	0.0034	1.047	0.00082	0.186	0.44787	chr4	126803283	126806888	+	n286453	AK034325	Mus musculus adult male diencephalon cDNA, RIKEN full-length enriched library, clone:9330177P20 product:unclassifiable, full insert sequence.	sense
8009066	-0.526	0.17379	-0.293	0.43733	0.275	0.46395	0.234	0.53309	0.802	0.04773	0.568	0.14452	chr7	46829917	46830909	+	n287949	AK135634	Mus musculus adult male adrenal gland cDNA, RIKEN full-length enriched library, clone:7330429M12 product:unclassifiable, full insert sequence.	intergenic
8005963	1.1	0.0015	0.37	0.1953	-0.959	0.0039	-0.73	0.01899	-2.059	1e-05	-1.329	0.00034	chr2	6803633	6805974	-	n271286,n279798	AK052102,AK042749	Mus musculus 12 days embryo eyeball cDNA, RIKEN full-length enriched library, clone:D230046B21 product:unclassifiable, full insert sequence.,Mus musculus 7 days neonate cerebellum cDNA, RIKEN full-length enriched library, clone:A730020N04 product:unclassifiable, full insert sequence.	sense
8020567	-0.482	0.1242	0.206	0.4934	-0.15	0.61591	0.688	0.03591	0.332	0.27764	-0.356	0.24521	chr10	116529718	116532094	-	n268936,n272275	AK086835,AK051267	Mus musculus 0 day neonate lung cDNA, RIKEN full-length enriched library, clone:E030003N13 product:unclassifiable, full insert sequence.,Mus musculus 12 days embryo spinal ganglion cDNA, RIKEN full-length enriched library, clone:D130026P19 product:unclassifiable, full insert sequence.	intronic
8024065	0.777	0.0241	0.041	0.89348	0.549	0.09346	-0.735	0.03102	-0.228	0.46494	0.508	0.11783	chrX	22215453	22263973	-	n292072	AK016122	Mus musculus adult male testis cDNA, RIKEN full-length enriched library, clone:4930554N03 product:unclassifiable, full insert sequence.	intergenic
8010254	-1.656	0	0.152	0.48452	-0.314	0.16187	1.809	0	1.342	3e-05	-0.467	0.04693	chr1	66843893	66847654	-	n297386,n266759,n274582	AK155090,AK082097,AK003941	Mus musculus NOD-derived CD11c +ve dendritic cells cDNA, RIKEN full-length enriched library, clone:F630201D06 product:unclassifiable, full insert sequence.,Mus musculus 0 day neonate cerebellum cDNA, RIKEN full-length enriched library, clone:C230006H15 product:unclassifiable, full insert sequence.,Mus musculus 18-day embryo whole body cDNA, RIKEN full-length enriched library, clone:1110028C15 pro…	intronic, sense
8022562	-0.337	0.08004	-0.162	0.37659	-0.358	0.06484	0.175	0.34072	-0.021	0.90645	-0.196	0.2878	chr1	107605149	107609504	+	n290152	AK031031	Mus musculus adult male thymus cDNA, RIKEN full-length enriched library, clone:5832414P18 product:unclassifiable, full insert sequence.	intronic
8028127	0.016	0.95147	0.216	0.41167	0.151	0.56492	0.2	0.44579	0.135	0.60598	-0.066	0.80038	chr18	58250723	58252139	-	n290055	AK020038	Mus musculus 13 days embryo forelimb cDNA, RIKEN full-length enriched library, clone:5930427J20 product:unclassifiable, full insert sequence.	intronic
8015726	0.541	0.04781	0.794	0.00704	-0.732	0.01131	0.254	0.32154	-1.273	0.00022	-1.527	4e-05	chr1	136676297	136700298	-	n271503,n293952,n285758	AK051953,AK035234,AK161046	Mus musculus 12 days embryo eyeball cDNA, RIKEN full-length enriched library, clone:D230023H18 product:unclassifiable, full insert sequence.,Mus musculus adult male urinary bladder cDNA, RIKEN full-length enriched library, clone:9530003N14 product:unclassifiable, full insert sequence.,Mus musculus 0 day neonate skin cDNA, RIKEN full-length enriched library, clone:4631422D01 product:unclassifiable…	sense
8005036	0.465	0.02106	0.058	0.74559	0.274	0.14536	-0.407	0.03883	-0.192	0.29643	0.215	0.24419	chr4	24887936	24894596	-	n278425,n412164,n411871,n412541	AK044654	Mus musculus adult retina cDNA, RIKEN full-length enriched library, clone:A930029O14 product:unclassifiable, full insert sequence.,	antisense
8020813	-0.236	0.18614	0.083	0.63092	-0.222	0.21197	0.319	0.0822	0.014	0.93461	-0.305	0.09498	chr5	148354783	148356429	+	n265648	AK156913	Mus musculus activated spleen cDNA, RIKEN full-length enriched library, clone:F830107E14 product:unclassifiable, full insert sequence.	sense
8003538	0.003	0.98785	-0.169	0.41695	0.238	0.25911	-0.172	0.40862	0.235	0.2651	0.407	0.06545	chr2	35618384	35621399	-	n288204	AK148822	Mus musculus 2 days neonate sympathetic ganglion cDNA, RIKEN full-length enriched library, clone:7120451N10 product:unclassifiable, full insert sequence.	intronic
8029327	0.018	0.94892	0.061	0.83183	0.007	0.98119	0.043	0.88201	-0.012	0.96771	-0.055	0.85022	chr16	81313969	81316343	+	n288321	AK148597	Mus musculus 2 days neonate sympathetic ganglion cDNA, RIKEN full-length enriched library, clone:7120414F08 product:unclassifiable, full insert sequence.	intronic
8029076	-1.257	0.0001	-0.723	0.00675	-0.248	0.2859	0.533	0.03321	1.009	0.00065	0.475	0.05329	chr1	66812199	66815305	-	n282555	AK039429	Mus musculus adult male spinal cord cDNA, RIKEN full-length enriched library, clone:A330042G13 product:unclassifiable, full insert sequence.	intronic
8025358	-0.781	0.0855	-0.502	0.25164	-0.335	0.43717	0.279	0.51679	0.446	0.3063	0.167	0.69599	chr7	138564197	138565080	+	n282214	AK039798	Mus musculus 0 day neonate thymus cDNA, RIKEN full-length enriched library, clone:A430002A09 product:unclassifiable, full insert sequence.	intronic
8018064	0.382	0.09009	0.272	0.21373	0.232	0.28559	-0.11	0.60633	-0.15	0.48275	-0.04	0.84861	chrX	80139040	80140348	+	n285971	AK034993	Mus musculus 12 days embryo embryonic body between diaphragm region and neck cDNA, RIKEN full-length enriched library, clone:9430071F11 product:unclassifiable, full insert sequence.	intergenic
8012062	0.585	0.01694	0.038	0.85903	0.283	0.20578	-0.547	0.02374	-0.302	0.17869	0.245	0.27018	chr13	24997461	25006141	+	n291498,n296565	AK016580,AK006712	Mus musculus adult male testis cDNA, RIKEN full-length enriched library, clone:4932702P03 product:aldehyde dehydrogenase family 5, subfamily A1, full insert sequence.,Mus musculus adult male testis cDNA, RIKEN full-length enriched library, clone:1700047I16 product:aldehyde dehydrogenase family 5, subfamily A1, full insert sequence.	antisense, close
8009535	0.202	0.30871	0.164	0.40594	0.576	0.01043	-0.038	0.84371	0.373	0.07315	0.412	0.05116	chr11	101396980	101400176	-	n272499,n279659	AK141782,AK042924	Mus musculus 9 days embryo whole body cDNA, RIKEN full-length enriched library, clone:D030067C11 product:unclassifiable, full insert sequence.,Mus musculus 7 days neonate cerebellum cDNA, RIKEN full-length enriched library, clone:A730040D01 product:unclassifiable, full insert sequence.	intronic
8009654	-1.357	0.00288	-0.655	0.09772	-1.342	0.00311	0.702	0.0786	0.015	0.96876	-0.687	0.08426	chr3	54496779	54500242	+	n277959	AK045110	Mus musculus 9.5 days embryo parthenogenote cDNA, RIKEN full-length enriched library, clone:B130033J21 product:transcription factor (p38 interacting protein), full insert sequence.	sense
8003222	0.394	0.30139	-0.484	0.20907	0.302	0.42353	-0.877	0.03288	-0.092	0.80594	0.786	0.05188	chr6	117790598	117791727	-	n278922	AK043818	Mus musculus 10 days neonate cortex cDNA, RIKEN full-length enriched library, clone:A830036E20 product:unclassifiable, full insert sequence.	antisense
8014584	-1.433	0.01629	-0.652	0.22873	-2.725	0.00018	0.781	0.15475	-1.292	0.02706	-2.073	0.00162	chr7	87941600	87944397	-	n275118	AK081624	Mus musculus 16 days embryo head cDNA, RIKEN full-length enriched library, clone:C130053I15 product:unclassifiable, full insert sequence.	intronic
8024369	-2.059	0.00037	-0.626	0.16445	-1.268	0.011	1.433	0.00531	0.791	0.08589	-0.642	0.15523	chr17	51266035	51268485	-	n287296	AK136422	Mus musculus adult male colon cDNA, RIKEN full-length enriched library, clone:9030018E13 product:unclassifiable, full insert sequence.	intronic
8014149	0.334	0.51082	-0.705	0.17821	-0.759	0.14987	-1.04	0.05656	-1.093	0.04658	-0.053	0.91563	chr16	22511552	22517754	+	n286814	AK020351	Mus musculus adult male epididymis cDNA, RIKEN full-length enriched library, clone:9230117E06 product:unclassifiable, full insert sequence.	antisense
8012025	0.115	0.65452	-0.237	0.36469	-0.24	0.3585	-0.352	0.18635	-0.355	0.18268	-0.003	0.9901	chr9	7321272	7326905	+	n264864	AK149840	Mus musculus bone marrow macrophage cDNA, RIKEN full-length enriched library, clone:G530022M02 product:unclassifiable, full insert sequence.	intergenic
8004477	0.207	0.39656	-0.08	0.74154	0.241	0.32717	-0.287	0.24696	0.033	0.8893	0.32	0.19898	chr18	47920742	47949187	-	n279369	AK043255	Mus musculus 7 days neonate cerebellum cDNA, RIKEN full-length enriched library, clone:A730076J09 product:unclassifiable, full insert sequence.	intergenic
8020204	-0.372	0.13901	-0.139	0.56423	-0.098	0.68315	0.233	0.34131	0.274	0.26638	0.041	0.86427	chr2	27308515	27331173	-	n275549	AK081471	Mus musculus 16 days embryo head cDNA, RIKEN full-length enriched library, clone:C130019M01 product:bromodomain-containing 3, full insert sequence.	sense
8010866	0.407	0.21169	0.438	0.18086	0.382	0.23924	0.031	0.92106	-0.025	0.93698	-0.056	0.85866	chr8	37556131	37557290	+	n291487	AK133368	Mus musculus adult male testis cDNA, RIKEN full-length enriched library, clone:4933400D12 product:unclassifiable, full insert sequence.	intronic
8009522	0.388	0.06361	0.153	0.43504	0.437	0.0401	-0.234	0.24089	0.049	0.80163	0.283	0.16173	chr10	57198186	57206159	-	n292652	AK015522	Mus musculus adult male testis cDNA, RIKEN full-length enriched library, clone:4930467K11 product:unclassifiable, full insert sequence.	close
8000759	0.077	0.72931	0.015	0.94487	0.501	0.03999	-0.062	0.78153	0.424	0.0753	0.486	0.04546	chr2	124898551	124900531	+	n264996	AK148264	Mus musculus B16 F10Y cells cDNA, RIKEN full-length enriched library, clone:G370069I07 product:unclassifiable, full insert sequence.	intronic
8019166	0.341	0.08714	0.207	0.28098	0.266	0.17198	-0.134	0.478	-0.075	0.68963	0.059	0.75217	chr2	153478769	153484633	+	n281188	AK040905	Mus musculus adult male aorta and vein cDNA, RIKEN full-length enriched library, clone:A530043E24 product:unclassifiable, full insert sequence.	intronic
8004096	0.618	0.00742	0.344	0.09973	0.367	0.08061	-0.275	0.17972	-0.251	0.21774	0.024	0.90363	chr11	100482187	100484643	-	n270320	AK085378	Mus musculus 0 day neonate kidney cDNA, RIKEN full-length enriched library, clone:D630018G21 product:unclassifiable, full insert sequence.	antisense
8014213	-0.557	0.12931	0.454	0.20938	-1.117	0.00666	1.01	0.01191	-0.56	0.12749	-1.57	0.0006	chr4	87662390	87664833	-	n275197	AK048304	Mus musculus 16 days embryo head cDNA, RIKEN full-length enriched library, clone:C130048A18 product:unclassifiable, full insert sequence.	intronic
8010275	0.023	0.90261	-0.098	0.60986	-0.024	0.89973	-0.121	0.52858	-0.047	0.80404	0.074	0.69961	chr8	84340824	84343601	+	n267359	AK088225	Mus musculus 2 days neonate thymus thymic cells cDNA, RIKEN full-length enriched library, clone:E430007K07 product:unclassifiable, full insert sequence.	intronic
8001765	0.325	0.09252	0.161	0.38464	0.426	0.03371	-0.164	0.37364	0.101	0.58134	0.265	0.16161	chrX	58369560	58392635	+	n277523	AK163488	Mus musculus adult male corpora quadrigemina cDNA, RIKEN full-length enriched library, clone:B230304J02 product:unclassifiable, full insert sequence.	intergenic
8026917	-0.226	0.32482	-0.195	0.39127	0.346	0.14103	0.03	0.89318	0.571	0.02296	0.541	0.02958	chr18	37812406	37813826	-	n419302	-		intergenic
8004423	-0.362	0.30824	-0.539	0.13873	-0.654	0.07803	-0.177	0.61183	-0.293	0.40615	-0.116	0.73992	chr7	144840771	144842018	-	n291911	AK016262	Mus musculus adult male testis cDNA, RIKEN full-length enriched library, clone:4930570E01 product:unclassifiable, full insert sequence.	intergenic
8027812	0.367	0.19277	0.784	0.01207	-0.5	0.08479	0.417	0.14285	-0.867	0.00676	-1.284	0.0004	chr19	31574437	31576540	-	n271541	AK051926	Mus musculus 12 days embryo eyeball cDNA, RIKEN full-length enriched library, clone:D230019N18 product:unclassifiable, full insert sequence.	intronic
8004287	-0.56	0.07907	-0.124	0.68	-0.529	0.09516	0.437	0.16068	0.031	0.91632	-0.405	0.19046	chr11	99080942	99091788	-	n294712,n279628	AK042961,AK013099	Mus musculus 7 days neonate cerebellum cDNA, RIKEN full-length enriched library, clone:A730043M03 product:unclassifiable, full insert sequence.,Mus musculus 10, 11 days embryo whole body cDNA, RIKEN full-length enriched library, clone:2810417B20 product:SWI/SNF related, matrix associated, actin dependent regulator of chromatin, subfamily e, member 1, full insert sequence.	sense
8005106	0.367	0.09042	0.919	0.00058	0.132	0.52259	0.552	0.017	-0.236	0.26036	-0.788	0.0019	chr8	122083619	122085806	-	n290163	AK134233	Mus musculus adult male thymus cDNA, RIKEN full-length enriched library, clone:5830496F12 product:unclassifiable, full insert sequence.	extension
8004872	-0.725	0.02268	0.174	0.5434	-0.197	0.49296	0.899	0.00705	0.528	0.08134	-0.37	0.20722	chr18	9310421	9314886	-	n264461,n293973	AK166295,AK014507	Mus musculus mammary gland RCB-0526 Jyg-MC(A) cDNA, RIKEN full-length enriched library, clone:G830032I10 product:unclassifiable, full insert sequence.,Mus musculus 0 day neonate skin cDNA, RIKEN full-length enriched library, clone:4631402G10 product:unclassifiable, full insert sequence.	extension, sense
8018369	-0.132	0.57866	-0.104	0.65979	-0.542	0.03649	0.028	0.90691	-0.41	0.10033	-0.438	0.0817	chr17	74651967	74694181	-	n269015,n287538	AK053089,AK033228	Mus musculus 15 days embryo head cDNA, RIKEN full-length enriched library, clone:D930048L02 product:unclassifiable, full insert sequence.,Mus musculus 15 days embryo male testis cDNA, RIKEN full-length enriched library, clone:8030469G02 product:similar to NITRIC OXIDE SYNTHASE [Rattus norvegicus], full insert sequence.	sense, intronic
8017166	-0.416	0.12035	-0.261	0.3158	-0.048	0.85073	0.156	0.54419	0.368	0.16481	0.213	0.40962	chr4	57225926	57227376	-	n289744	AK134422	Mus musculus 13 days embryo male testis cDNA, RIKEN full-length enriched library, clone:6030479E06 product:unclassifiable, full insert sequence.	intronic
8013151	-1.959	3e-05	-0.409	0.20021	-0.636	0.05682	1.55	0.00024	1.323	0.00086	-0.226	0.46797	chr15	12074982	12078281	+	n284086	AK037578	Mus musculus 16 days neonate thymus cDNA, RIKEN full-length enriched library, clone:A130027F16 product:unclassifiable, full insert sequence.	intronic
8028283	-0.102	0.76891	-0.382	0.28171	-0.088	0.80076	-0.28	0.42475	0.014	0.9668	0.295	0.40197	chr4	56815216	56817497	+	n279086	AK043588	Mus musculus 10 days neonate cortex cDNA, RIKEN full-length enriched library, clone:A830010O17 product:unclassifiable, full insert sequence.	sense
8006759	0.559	0.02576	0.331	0.15849	0.458	0.05924	-0.228	0.32043	-0.101	0.65513	0.127	0.57385	chr4	57184942	57189426	+	n270073	AK052790	Mus musculus 10 days lactation, adult female mammary gland cDNA, RIKEN full-length enriched library, clone:D730003B17 product:unclassifiable, full insert sequence.	intergenic
8001293	-0.628	0.03504	0.635	0.03345	-0.317	0.25495	1.263	0.00044	0.312	0.26205	-0.951	0.00362	chr17	28466222	28467972	+	n297653	AK002613	Mus musculus adult male kidney cDNA, RIKEN full-length enriched library, clone:0610012K10 product:ribosomal protein L10A, full insert sequence.	sense
8022238	-0.516	0.02139	-0.367	0.08444	-0.386	0.07139	0.149	0.46183	0.13	0.51937	-0.019	0.92487	chr16	15592116	15593945	-	n275887	AK047717	Mus musculus adult male corpus striatum cDNA, RIKEN full-length enriched library, clone:C030017B10 product:unclassifiable, full insert sequence.	intronic
8011774	0.39	0.18338	-0.059	0.83312	0.387	0.18626	-0.449	0.12953	-0.003	0.99224	0.446	0.13168	chr12	90861211	90862375	+	n282884	AK038978	Mus musculus adult male hypothalamus cDNA, RIKEN full-length enriched library, clone:A230081B03 product:unclassifiable, full insert sequence.	intronic
8003777	0.367	0.09027	0.234	0.2632	0.407	0.06358	-0.133	0.51741	0.04	0.84431	0.173	0.40254	chr5	113011955	113019016	-	n296640,n296752	AK006593,AK006334	Mus musculus adult male testis cDNA, RIKEN full-length enriched library, clone:1700034G24 product:unclassifiable, full insert sequence.,Mus musculus adult male testis cDNA, RIKEN full-length enriched library, clone:1700025F05 product:RIKEN cDNA 1700034G24 gene, full insert sequence.	intergenic
8019614	0.424	0.04832	-0.307	0.1382	-0.027	0.89061	-0.731	0.00255	-0.451	0.03746	0.28	0.17336	chr15	8602105	8605073	-	n276945	AK080909	Mus musculus 4 days neonate male adipose cDNA, RIKEN full-length enriched library, clone:B430204K11 product:unclassifiable, full insert sequence.	intronic
8024662	0.209	0.28154	0.143	0.45551	0.169	0.37975	-0.066	0.72797	-0.04	0.83306	0.026	0.89048	chr7	70778494	70780337	+	n274024	AK048915	Mus musculus 0 day neonate cerebellum cDNA, RIKEN full-length enriched library, clone:C230081F04 product:unclassifiable, full insert sequence.	intronic
8026719	-0.123	0.55661	-0.378	0.08729	-1.361	2e-05	-0.255	0.23312	-1.238	5e-05	-0.983	0.00039	chr3	30367361	30368755	-	n271178	AK084487	Mus musculus 13 days embryo heart cDNA, RIKEN full-length enriched library, clone:D330006H16 product:unclassifiable, full insert sequence.	intronic
8003246	-0.684	0.04014	0.235	0.44499	1.748	7e-05	0.919	0.00927	2.432	0	1.513	0.00026	chr2	151930418	151930945	-	n286802	AK020357	Mus musculus adult male epididymis cDNA, RIKEN full-length enriched library, clone:9230118N01 product:unclassifiable, full insert sequence.	close
8024420	0.15	0.42765	-0.198	0.30012	-0.23	0.23204	-0.348	0.08094	-0.38	0.05943	-0.032	0.86351	chr3	106285542	106286355	+	n295862	AK008281	Mus musculus adult male small intestine cDNA, RIKEN full-length enriched library, clone:2010016I18 product:unclassifiable, full insert sequence.	sense
8006771	-0.53	0.25475	-0.888	0.06783	-1.008	0.04173	-0.358	0.43429	-0.478	0.30119	-0.12	0.79082	chr10	50313102	50314461	+	n283751	AK037919	Mus musculus 16 days neonate thymus cDNA, RIKEN full-length enriched library, clone:A130062M14 product:unclassifiable, full insert sequence.	intronic
8006583	-0.082	0.78299	-0.087	0.7686	-0.067	0.82077	-0.006	0.98494	0.015	0.96087	0.02	0.94584	chr9	115475156	115476656	+	n278671	AK080693	Mus musculus adult retina cDNA, RIKEN full-length enriched library, clone:A930001G13 product:unclassifiable, full insert sequence.	intergenic
8025250	-0.371	0.50926	-0.33	0.55598	-0.414	0.46207	0.041	0.94185	-0.043	0.93798	-0.084	0.88021	chr1	37356196	37356542	-	n296402	AK006946	Mus musculus adult male testis cDNA, RIKEN full-length enriched library, clone:1700074A21 product:unclassifiable, full insert sequence.	close
8012465	-0.662	0.06822	-0.345	0.31755	-0.613	0.0883	0.317	0.35659	0.049	0.88483	-0.268	0.43333	chr14	23507250	23508645	+	n271307	AK084429	Mus musculus 12 days embryo eyeball cDNA, RIKEN full-length enriched library, clone:D230044O10 product:unclassifiable, full insert sequence.	intronic
8020771	-0.216	0.47959	-0.287	0.35146	-0.141	0.6434	-0.071	0.8147	0.075	0.80326	0.146	0.63	chr13	81096925	81102991	-	n286717	AK033894	Mus musculus adult male diencephalon cDNA, RIKEN full-length enriched library, clone:9330111N05 product:unclassifiable, full insert sequence.	intergenic
8019470	-0.787	0.01657	-1.123	0.00184	0.034	0.9067	-0.336	0.25902	0.821	0.01325	1.157	0.00148	chr8	42178289	42181849	-	n281688	AK040319	Mus musculus 0 day neonate thymus cDNA, RIKEN full-length enriched library, clone:A430086I06 product:unclassifiable, full insert sequence.	intronic
8012560	0.626	0.0959	0.844	0.03114	0.713	0.0618	0.219	0.53992	0.087	0.80532	-0.131	0.71139	chr10	79869622	79872399	+	n265152	AK158001	Mus musculus adult inner ear cDNA, RIKEN full-length enriched library, clone:F930015I05 product:unclassifiable, full insert sequence.	antisense
8017807	-0.657	0.0101	-0.648	0.01093	-0.481	0.04544	0.009	0.96691	0.175	0.43215	0.166	0.45594	chr14	13116814	13117729	+	n270348	AK085345	Mus musculus 0 day neonate kidney cDNA, RIKEN full-length enriched library, clone:D630014D10 product:unclassifiable, full insert sequence.	sense
8022532	-0.317	0.10054	-0.189	0.31016	-0.09	0.62245	0.128	0.48644	0.227	0.22727	0.099	0.58977	chr1	167802183	167805411	+	n281511	AK040512	Mus musculus 0 day neonate thymus cDNA, RIKEN full-length enriched library, clone:A430104F18 product:unclassifiable, full insert sequence.	intronic
8000513	0.372	0.11452	0.187	0.4085	0.256	0.26367	-0.185	0.4151	-0.116	0.60703	0.069	0.75754	chr7	57111531	57112970	-	n287813	AK135984	Mus musculus in vitro fertilized eggs cDNA, RIKEN full-length enriched library, clone:7420444D15 product:unclassifiable, full insert sequence.	antisense
8015479	0.421	0.12313	0.39	0.15037	0.612	0.03285	-0.031	0.90519	0.191	0.46775	0.221	0.4005	chr1	64840382	64883336	-	n280821	AK041265	Mus musculus adult male aorta and vein cDNA, RIKEN full-length enriched library, clone:A530095I05 product:unclassifiable, full insert sequence.	sense
8014443	1.447	0.00042	1.279	0.00112	1.251	0.00133	-0.168	0.58939	-0.196	0.52914	-0.028	0.92706	chr3	137719840	137738468	-	n415941	-		intronic
8000581	0.223	0.19907	0.079	0.64072	0.175	0.30744	-0.144	0.3962	-0.048	0.77462	0.096	0.56818	chr3	40540751	40545157	-	n265042,n270281	AK147733,AK085415	Mus musculus melanocyte cDNA, RIKEN full-length enriched library, clone:G270012F21 product:unclassifiable, full insert sequence.,Mus musculus 0 day neonate kidney cDNA, RIKEN full-length enriched library, clone:D630023E05 product:unclassifiable, full insert sequence.	intergenic
8029642	0.426	0.22296	-0.438	0.21068	0.285	0.40711	-0.865	0.02273	-0.141	0.67791	0.723	0.04955	chr9	95927519	95941092	-	n288517	AK135342	Mus musculus 12 days embryo female mullerian duct includes surrounding region cDNA, RIKEN full-length enriched library, clone:6820401K21 product:unclassifiable, full insert sequence.	antisense
8027101	0.368	0.38314	-0.226	0.58765	0.043	0.91835	-0.594	0.16911	-0.325	0.43898	0.269	0.52054	chr2	129336908	129340643	+	n265838	AK156635	Mus musculus activated spleen cDNA, RIKEN full-length enriched library, clone:F830034E24 product:unclassifiable, full insert sequence.	antisense
8020560	0.276	0.28223	0.138	0.58378	-0.262	0.30653	-0.138	0.58415	-0.538	0.04845	-0.4	0.12862	chr17	25193877	25195772	+	n283462	AK038244	Mus musculus 16 days neonate thymus cDNA, RIKEN full-length enriched library, clone:A130089K10 product:unclassifiable, full insert sequence.	intronic
8007763	-1.491	0.00012	0.721	0.02024	-0.053	0.84882	2.211	0	1.438	0.00017	-0.773	0.01408	chr17	81904512	81909327	-	n289141,n271091	AK084561,AK032296	Mus musculus 13 days embryo heart cDNA, RIKEN full-length enriched library, clone:D330015C18 product:unclassifiable, full insert sequence.,Mus musculus adult male olfactory brain cDNA, RIKEN full-length enriched library, clone:6430517C21 product:unclassifiable, full insert sequence.	intronic
8005815	-0.138	0.75793	-0.881	0.0671	-0.712	0.12989	-0.742	0.11552	-0.573	0.21469	0.169	0.70643	chr11	113280920	113283064	-	n270272	AK142535	Mus musculus 0 day neonate kidney cDNA, RIKEN full-length enriched library, clone:D630024G03 product:unclassifiable, full insert sequence.	intronic
8026288	0.264	0.29259	0.042	0.86367	0.083	0.73571	-0.222	0.37312	-0.181	0.46482	0.041	0.86781	chr6	85596723	85601541	+	n273501	AK083026	Mus musculus 12 days embryo spinal cord cDNA, RIKEN full-length enriched library, clone:C530034M17 product:unclassifiable, full insert sequence.	intronic
8015325	0.31	0.16737	0.212	0.33562	0.598	0.01489	-0.098	0.64963	0.288	0.19713	0.386	0.09178	chr4	102849062	102851022	-	n273183	AK050103	Mus musculus adult male liver tumor cDNA, RIKEN full-length enriched library, clone:C730015K18 product:unclassifiable, full insert sequence.	intronic
8008409	0.21	0.75726	-0.492	0.4727	-0.404	0.55349	-0.702	0.31093	-0.614	0.37268	0.087	0.89736	chr5	109272346	109274467	+	n270053	AK085682	Mus musculus 10 days lactation, adult female mammary gland cDNA, RIKEN full-length enriched library, clone:D730010J06 product:unclassifiable, full insert sequence.	antisense
8006709	-0.714	0.12807	0.322	0.4747	0.311	0.48957	1.036	0.03507	1.025	0.03672	-0.011	0.98036	chr11	96668514	96669461	+	n280877	AK080243	Mus musculus adult male aorta and vein cDNA, RIKEN full-length enriched library, clone:A530088H03 product:unclassifiable, full insert sequence.	sense
8000333	-0.118	0.53179	-0.105	0.57849	-0.151	0.4272	0.013	0.9432	-0.033	0.86178	-0.046	0.80634	chr12	76731276	76738756	+	n278531,n278514	AK044500,AK044480	Mus musculus adult retina cDNA, RIKEN full-length enriched library, clone:A930017E01 product:unclassifiable, full insert sequence.,Mus musculus adult retina cDNA, RIKEN full-length enriched library, clone:A930015D24 product:unclassifiable, full insert sequence.	antisense
8018920	0.706	0.02913	0.797	0.0162	0.358	0.23315	0.09	0.75723	-0.348	0.24672	-0.438	0.15081	chr16	45390929	45394386	-	n281064	AK163094	Mus musculus adult male aorta and vein cDNA, RIKEN full-length enriched library, clone:A530060B03 product:unclassifiable, full insert sequence.	intronic
8012005	-0.904	0.00214	-0.566	0.03156	-0.643	0.01715	0.338	0.17271	0.261	0.28462	-0.077	0.74757	chr17	51313146	51314872	-	n272078	AK051547	Mus musculus 12 days embryo spinal ganglion cDNA, RIKEN full-length enriched library, clone:D130055O05 product:unclassifiable, full insert sequence.	intronic
8002160	-0.243	0.60911	-0.599	0.22019	-1.133	0.03063	-0.356	0.45739	-0.889	0.07865	-0.534	0.27154	chr4	148614936	148616058	-	n272220	AK051341	Mus musculus 12 days embryo spinal ganglion cDNA, RIKEN full-length enriched library, clone:D130036N23 product:unclassifiable, full insert sequence.	intronic
8001006	0.193	0.4871	-0.343	0.22719	-0.042	0.87815	-0.536	0.06968	-0.235	0.39942	0.301	0.28629	chr11	34693840	34697447	+	n265570	AK157062	Mus musculus activated spleen cDNA, RIKEN full-length enriched library, clone:F830116M01 product:unclassifiable, full insert sequence.	intergenic
8017338	-0.776	0.03037	-1.255	0.00183	-2.032	3e-05	-0.479	0.15615	-1.256	0.00182	-0.777	0.03013	chr4	130265586	130266405	+	n294813	AK012752	Mus musculus 10, 11 days embryo whole body cDNA, RIKEN full-length enriched library, clone:2810017D21 product:unclassifiable, full insert sequence.	intronic
8003488	-0.673	0.0198	-0.574	0.04095	0.074	0.77206	0.099	0.70005	0.747	0.01139	0.648	0.02376	chr18	11897008	11898744	+	n276289	AK047433	Mus musculus 10 days neonate cerebellum cDNA, RIKEN full-length enriched library, clone:B930062B16 product:unclassifiable, full insert sequence.	intronic
8010133	0.086	0.66406	0.051	0.79834	-0.04	0.84149	-0.036	0.85708	-0.126	0.52813	-0.09	0.64982	chr18	74375777	74377340	+	n290398	AK017941	Mus musculus adult male thymus cDNA, RIKEN full-length enriched library, clone:5830420C16 product:CpG binding protein, full insert sequence.	sense
8009354	0.683	0.01306	0.382	0.12985	0.467	0.07008	-0.301	0.22488	-0.216	0.37659	0.085	0.72442	chr5	73305656	73309724	+	n287596	AK033137	Mus musculus 15 days embryo male testis cDNA, RIKEN full-length enriched library, clone:8030444K12 product:predicted gene Vo59c07, full insert sequence.	sense
8005164	0.515	0.10145	-0.082	0.78234	0.009	0.977	-0.597	0.06206	-0.506	0.10664	0.091	0.7604	chr14	104376844	104426359	-	n270330,n418377,n292850	AK052661,AK015289	Mus musculus 0 day neonate kidney cDNA, RIKEN full-length enriched library, clone:D630016F10 product:unclassifiable, full insert sequence.,Mus musculus adult male testis cDNA, RIKEN full-length enriched library, clone:4930432J09 product:unclassifiable, full insert sequence.,	intergenic
8002770	-2.304	0	-0.534	0.08022	-1.267	0.00066	1.77	4e-05	1.036	0.00293	-0.733	0.02211	chr3	151873477	151882679	+	n285629	AK079204	Mus musculus adult male urinary bladder cDNA, RIKEN full-length enriched library, clone:9530027K12 product:similar to KH TYPE SPLICING REGULATORY PROTEIN KSRP (FRAGMENT) [Mus musculus], full insert sequence.	sense
8022382	0.065	0.73064	-0.126	0.51095	-0.403	0.05023	-0.191	0.32325	-0.468	0.0264	-0.277	0.16029	chr2	145568965	145571656	+	n272088	AK051533	Mus musculus 12 days embryo spinal ganglion cDNA, RIKEN full-length enriched library, clone:D130055A07 product:unclassifiable, full insert sequence.	intergenic
8022248	-0.905	0.00116	-0.195	0.3803	0.329	0.15102	0.709	0.00616	1.234	9e-05	0.524	0.03072	chr2	154966800	154969025	+	n274322	AK082400	Mus musculus 0 day neonate cerebellum cDNA, RIKEN full-length enriched library, clone:C230047C07 product:unclassifiable, full insert sequence.	intronic
8005671	-0.959	0.00138	-0.329	0.18304	-1.013	0.00091	0.63	0.0189	-0.055	0.81802	-0.685	0.01218	chr5	148329077	148332826	+	n276890	AK046685	Mus musculus 4 days neonate male adipose cDNA, RIKEN full-length enriched library, clone:B430311O07 product:unclassifiable, full insert sequence.	intronic
8014382	-1.01	0.05586	0.119	0.80799	-0.689	0.17466	1.128	0.03564	0.321	0.51432	-0.807	0.11645	chrX	96083118	96085966	-	n288983	AK032500	Mus musculus adult male olfactory brain cDNA, RIKEN full-length enriched library, clone:6430571J07 product:oligophrenin 1, full insert sequence.	sense
8009857	-0.752	0.00421	-0.166	0.45349	-0.375	0.10493	0.586	0.01789	0.376	0.10396	-0.209	0.34745	chr6	39102909	39105410	-	n264504	AK166173	Mus musculus mammary gland RCB-0526 Jyg-MC(A) cDNA, RIKEN full-length enriched library, clone:G830004A11 product:unclassifiable, full insert sequence.	intronic
8001408	-0.474	0.07318	-0.981	0.00154	-0.335	0.19052	-0.507	0.05746	0.139	0.57618	0.646	0.0201	chr9	25119671	25122368	+	n293739	AK028835	Mus musculus 10 days neonate skin cDNA, RIKEN full-length enriched library, clone:4732460G23 product:unclassifiable, full insert sequence.	intergenic
8003393	-0.875	0.00778	0.165	0.55866	-1.262	0.0006	1.04	0.00255	-0.387	0.18421	-1.427	0.00021	chr15	85486095	85489433	+	n284272	AK037366	Mus musculus 16 days neonate thymus cDNA, RIKEN full-length enriched library, clone:A130010L06 product:unclassifiable, full insert sequence.	intergenic
8019444	-0.304	0.30795	-0.582	0.06372	-0.223	0.44923	-0.278	0.3485	0.081	0.78257	0.359	0.23224	chr17	53752390	53754557	+	n284190	AK037464	Mus musculus 16 days neonate thymus cDNA, RIKEN full-length enriched library, clone:A130020E22 product:unclassifiable, full insert sequence.	intronic
8008360	-0.351	0.16349	0.535	0.0426	0.458	0.07624	0.886	0.00271	0.809	0.00497	-0.077	0.74967	chr6	33008782	33010541	-	n273203	AK050063	Mus musculus adult male liver tumor cDNA, RIKEN full-length enriched library, clone:C730009F21 product:CDNA FLJ20420 FIS, CLONE KAT02462 (HYPOTHETICAL 26.2 KDA PROTEIN) (SIMILAR TO HYPOTHETICAL PROTEIN FLJ20420) homolog [Homo sapiens], full insert sequence.	sense
8003448	0.347	0.07788	0.104	0.57609	0.306	0.11549	-0.244	0.20143	-0.042	0.8218	0.202	0.28421	chr11	96574295	96608750	-	n264476,n295800,n264430	AK166375,AK145005,AK008491	Mus musculus mammary gland RCB-0527 Jyg-MC(B) cDNA, RIKEN full-length enriched library, clone:G930003N06 product:unclassifiable, full insert sequence.,Mus musculus mammary gland RCB-0526 Jyg-MC(A) cDNA, RIKEN full-length enriched library, clone:G830024A10 product:unclassifiable, full insert sequence.,Mus musculus adult male small intestine cDNA, RIKEN full-length enriched library, clone:2010300F1…	antisense
8002958	-0.476	0.23381	-0.186	0.63268	0.092	0.81297	0.29	0.4603	0.568	0.16047	0.278	0.478	chr7	30710212	30711315	+	n287806	AK136003	Mus musculus in vitro fertilized eggs cDNA, RIKEN full-length enriched library, clone:7420445H13 product:unclassifiable, full insert sequence.	intergenic
8004203	0.448	0.12328	0.195	0.4841	-0.021	0.93951	-0.253	0.36847	-0.469	0.10826	-0.216	0.43949	chr12	71328829	71335154	+	n266818	AK154735	Mus musculus NOD-derived CD11c +ve dendritic cells cDNA, RIKEN full-length enriched library, clone:F630105A06 product:unclassifiable, full insert sequence.	antisense
8004183	-0.369	0.10391	0.187	0.39126	0.486	0.039	0.556	0.02107	0.855	0.0015	0.299	0.17975	chrX	106029816	106082575	+	n269264,n296030,n422866,n266708,n344383,n294759,n344384,n282620,n344385,n293919	AK155344,AK086455,AK039349,AK019485,AK012972,AK007586	Mus musculus NOD-derived CD11c +ve dendritic cells cDNA, RIKEN full-length enriched library, clone:F630221F15 product:unclassifiable, full insert sequence.,Mus musculus 15 days embryo head cDNA, RIKEN full-length enriched library, clone:D930030D24 product:unclassifiable, full insert sequence.,Mus musculus adult male spinal cord cDNA, RIKEN full-length enriched library, clone:A330029L16 product:un…	close, intergenic
8024090	0.281	0.50469	-0.442	0.30076	0.334	0.4294	-0.723	0.10203	0.053	0.89871	0.777	0.0816	chr2	109161757	109164069	+	n273642	AK141366	Mus musculus 7 days embryo whole body cDNA, RIKEN full-length enriched library, clone:C430040N15 product:unclassifiable, full insert sequence.	intronic
8003189	0.309	0.20992	0.292	0.23561	-0.09	0.70531	-0.018	0.94065	-0.4	0.11241	-0.382	0.12762	chr1	177961209	177962854	-	n277228	AK046159	Mus musculus adult male corpora quadrigemina cDNA, RIKEN full-length enriched library, clone:B230345M08 product:unclassifiable, full insert sequence.	intronic
8002128	0.728	0.01194	0.863	0.00429	0.887	0.00359	0.135	0.59335	0.159	0.53159	0.024	0.92546	chr14	119381240	119383883	-	n279145,n418389,n294198	AK043487,AK014089	Mus musculus 7 days neonate cerebellum cDNA, RIKEN full-length enriched library, clone:A730099H05 product:unclassifiable, full insert sequence.,Mus musculus 13 days embryo head cDNA, RIKEN full-length enriched library, clone:3110027P15 product:unclassifiable, full insert sequence.,	bidirectional, extension
8011867	-1.145	0.00411	0.036	0.9143	-0.565	0.10729	1.181	0.00335	0.58	0.0995	-0.601	0.08894	chr12	73187091	73188319	+	n295425	AK009884	Mus musculus adult male tongue cDNA, RIKEN full-length enriched library, clone:2310047L11 product:unclassifiable, full insert sequence.	sense
8004394	0.051	0.77451	0.166	0.36203	0.08	0.65474	0.115	0.52521	0.029	0.87129	-0.086	0.63379	chr18	43011136	43015778	-	n275097	AK140882	Mus musculus 16 days embryo head cDNA, RIKEN full-length enriched library, clone:C130057E15 product:unclassifiable, full insert sequence.	intronic
8007062	-0.164	0.40192	-0.042	0.82942	0.035	0.85557	0.122	0.52879	0.199	0.31215	0.077	0.69175	chr9	45224708	45239315	-	n293391	AK014786	Mus musculus 0 day neonate head cDNA, RIKEN full-length enriched library, clone:4833428L15 product:unclassifiable, full insert sequence.	antisense
8003157	0.418	0.05934	0.259	0.22098	0.337	0.11944	-0.159	0.44509	-0.081	0.69279	0.077	0.70718	chr2	16954196	16956770	-	n282646	AK039315	Mus musculus adult male spinal cord cDNA, RIKEN full-length enriched library, clone:A330021F21 product:unclassifiable, full insert sequence.	intergenic
8001822	1.037	0.10287	-1.264	0.05225	-0.544	0.37242	-2.301	0.002	-1.581	0.01945	0.72	0.24397	chr18	37815560	37818793	+	n269375,n294090	AK086343,AK028276	Mus musculus 15 days embryo head cDNA, RIKEN full-length enriched library, clone:D930022P05 product:unclassifiable, full insert sequence.,Mus musculus 14, 17 days embryo head cDNA, RIKEN full-length enriched library, clone:3222401L13 product:unclassifiable, full insert sequence.	sense
8018435	-1.032	0.00802	-0.345	0.31157	-0.098	0.76936	0.688	0.05642	0.935	0.01406	0.247	0.46408	chr7	59112336	59115419	-	n279849	AK042688	Mus musculus 7 days neonate cerebellum cDNA, RIKEN full-length enriched library, clone:A730016A17 product:unclassifiable, full insert sequence.	extension
8016643	0.389	0.0804	0.112	0.59335	0.253	0.23779	-0.277	0.19899	-0.136	0.51836	0.141	0.50126	chr2	112864512	112868276	-	n265479	AK157220	Mus musculus activated spleen cDNA, RIKEN full-length enriched library, clone:F830207A08 product:unclassifiable, full insert sequence.	intronic
8028131	0.391	0.32462	0.495	0.21825	0.099	0.79906	0.104	0.79039	-0.292	0.45811	-0.396	0.31943	chr2	158393107	158394524	-	n289014	AK032464	Mus musculus adult male olfactory brain cDNA, RIKEN full-length enriched library, clone:6430553M21 product:unclassifiable, full insert sequence.	intergenic
8014817	-0.115	0.73534	-0.284	0.41034	0.013	0.96963	-0.169	0.62142	0.128	0.70707	0.297	0.38996	chr10	13271113	13272926	-	n273015	AK050562	Mus musculus adult pancreas islet cells cDNA, RIKEN full-length enriched library, clone:C820018L10 product:peroxisomal biogenesis factor 3, full insert sequence.	sense
8000636	0.306	0.26585	0.351	0.20461	0.363	0.19062	0.046	0.86468	0.058	0.82977	0.012	0.96436	chr5	15730832	15733638	+	n284433	AK037132	Mus musculus adult female vagina cDNA, RIKEN full-length enriched library, clone:9930123N10 product:unclassifiable, full insert sequence.	intronic
8026577	0.152	0.70056	-0.24	0.54597	-0.105	0.78978	-0.392	0.32988	-0.257	0.51764	0.135	0.73335	chr2	173290814	173292689	+	n265661	AK156894	Mus musculus activated spleen cDNA, RIKEN full-length enriched library, clone:F830105O06 product:unclassifiable, full insert sequence.	intergenic
8007329	0.501	0.03958	0.127	0.56946	0.525	0.03228	-0.374	0.1108	0.024	0.91308	0.398	0.09166	chr17	91406169	91407474	-	n276378	AK047329	Mus musculus 10 days neonate cerebellum cDNA, RIKEN full-length enriched library, clone:B930049N02 product:unclassifiable, full insert sequence.	intronic
8021245	-0.406	0.1675	0.287	0.31875	0.303	0.29378	0.693	0.02726	0.709	0.02451	0.016	0.95497	chr1	84803732	84805765	-	n284088	AK037577	Mus musculus 16 days neonate thymus cDNA, RIKEN full-length enriched library, clone:A130027F14 product:unclassifiable, full insert sequence.	intronic
8008367	0.609	0.03036	0.163	0.52583	0.219	0.39562	-0.447	0.09733	-0.39	0.14237	0.057	0.82388	chrX	149472171	149507458	+	n416162,n285513,n289354	AK035460,AK032014,NR_040272.1	Mus musculus adult male urinary bladder cDNA, RIKEN full-length enriched library, clone:9530051G07 product:unclassifiable, full insert sequence.,Mus musculus adult male medulla oblongata cDNA, RIKEN full-length enriched library, clone:6330545F01 product:unclassifiable, full insert sequence.,	close, intergenic
8004077	-0.06	0.80335	-0.36	0.15127	-0.106	0.66037	-0.3	0.22554	-0.046	0.84796	0.254	0.30075	chrX	102359716	102360844	-	n413817	NR_002167.2		intergenic
8000717	-3.477	0	-0.074	0.74331	0.074	0.74167	3.403	0	3.551	0	0.148	0.51396	chr15	74663200	74665180	-	n287988	AK078619	Mus musculus adult male adrenal gland cDNA, RIKEN full-length enriched library, clone:7330404I05 product:unclassifiable, full insert sequence.	sense
8006210	0.024	0.92999	-0.212	0.44461	-0.158	0.56576	-0.236	0.39602	-0.182	0.50921	0.053	0.845	chr16	45984032	45986606	-	n283661	AK038031	Mus musculus 16 days neonate thymus cDNA, RIKEN full-length enriched library, clone:A130072N09 product:unclassifiable, full insert sequence.	intronic
8028489	-0.56	0.01139	0.169	0.38672	-0.246	0.21486	0.729	0.00215	0.314	0.12093	-0.415	0.04726	chr2	71058637	71062114	+	n289350	AK134750	Mus musculus adult male medulla oblongata cDNA, RIKEN full-length enriched library, clone:6330548H15 product:unclassifiable, full insert sequence.	intronic
8023583	-1.857	6e-05	-0.546	0.10207	-1.097	0.00389	1.311	0.0011	0.76	0.02976	-0.551	0.09946	chr3	135119272	135121127	+	n266106,n267443	AK171839,AK087898	Mus musculus activated spleen cDNA, RIKEN full-length enriched library, clone:F830013P07 product:unclassifiable, full insert sequence.,Mus musculus 2 days pregnant adult female ovary cDNA, RIKEN full-length enriched library, clone:E330038F12 product:unclassifiable, full insert sequence.	intronic
8013480	-2.79	1e-05	-0.515	0.19353	-0.8	0.0533	2.276	5e-05	1.99	0.00017	-0.285	0.45991	chr18	50090610	50093325	+	n270327	AK085369	Mus musculus 0 day neonate kidney cDNA, RIKEN full-length enriched library, clone:D630017D02 product:unclassifiable, full insert sequence.	intronic
8011553	-0.938	0.05277	-1.222	0.01601	-0.363	0.42262	-0.284	0.5284	0.575	0.21269	0.859	0.07273	chr8	67218474	67221535	-	n284880,n287320	AK079387,AK020239	Mus musculus 16 days neonate cerebellum cDNA, RIKEN full-length enriched library, clone:9630056N23 product:kelch-like 2, Mayven (Drosophila), full insert sequence.,Mus musculus 11 days embryo embryonic body between diaphragm region and neck cDNA, RIKEN full-length enriched library, clone:8530402H02 product:unclassifiable, full insert sequence.	intronic
8008799	-0.793	0.0776	-0.238	0.57285	-1.061	0.02384	0.554	0.20232	-0.268	0.52608	-0.823	0.06824	chr8	89251404	89252935	-	n271797	AK084094	Mus musculus 12 days embryo spinal ganglion cDNA, RIKEN full-length enriched library, clone:D130090A21 product:unclassifiable, full insert sequence.	intronic
8025375	0.058	0.82979	-0.017	0.95023	-0.021	0.9371	-0.075	0.78166	-0.08	0.76909	-0.004	0.98683	chr4	136133282	136135912	-	n282049	AK138733	Mus musculus 0 day neonate thymus cDNA, RIKEN full-length enriched library, clone:A430035C12 product:unclassifiable, full insert sequence.	intronic
8015892	0.592	0.04808	0.413	0.15114	0.522	0.07612	-0.179	0.51844	-0.07	0.80022	0.109	0.69154	chr9	34551443	34554270	+	n282329	AK079629	Mus musculus adult male spinal cord cDNA, RIKEN full-length enriched library, clone:A330083H15 product:unclassifiable, full insert sequence.	intronic
8017426	0.52	0.09201	0.947	0.00584	0.918	0.00704	0.427	0.15805	0.399	0.18524	-0.028	0.92212	chr16	12724831	12729439	-	n291539	AK030078	Mus musculus adult male testis cDNA, RIKEN full-length enriched library, clone:4932434K14 product:unclassifiable, full insert sequence.	intergenic
8015448	0.004	0.99255	-0.771	0.0949	-0.151	0.72872	-0.775	0.09336	-0.155	0.72177	0.62	0.17076	chr9	104183385	104185550	-	n281556	AK040466	Mus musculus 0 day neonate thymus cDNA, RIKEN full-length enriched library, clone:A430101C05 product:unclassifiable, full insert sequence.	intergenic
8008011	-0.043	0.82554	-0.212	0.29336	0.164	0.41114	-0.168	0.39958	0.208	0.30263	0.376	0.07464	chr10	86148241	86157551	+	n290602,n296064,n294979,n296051,n264941,n343167,n417227,n273693	AK090016,AK049515,AK017634,AK012122,AK019015,AK007490	Mus musculus brain CRL-1443 BC3H1 cDNA, RIKEN full-length enriched library, clone:G430060N02 product:unclassifiable, full insert sequence.,Mus musculus 7 days embryo whole body cDNA, RIKEN full-length enriched library, clone:C430018K20 product:unclassifiable, full insert sequence.,Mus musculus 8 days embryo whole body cDNA, RIKEN full-length enriched library, clone:5730442A01 product:tumor reject…	intergenic, close, antisense
8011914	0.062	0.83259	-0.387	0.20214	0.403	0.18565	-0.449	0.14337	0.341	0.25794	0.789	0.01735	chr14	32742780	32744902	+	n289731	AK077973	Mus musculus 13 days embryo male testis cDNA, RIKEN full-length enriched library, clone:6030488O21 product:unclassifiable, full insert sequence.	intergenic
8011241	0.19	0.58048	0.06	0.86034	0.399	0.25588	-0.13	0.70465	0.209	0.5439	0.339	0.33099	chr7	114518345	114519183	+	n269473	AK086244	Mus musculus 15 days embryo head cDNA, RIKEN full-length enriched library, clone:D930016B19 product:unclassifiable, full insert sequence.	intronic
8008108	0.086	0.71089	0.219	0.35355	-0.142	0.54321	0.133	0.5692	-0.229	0.33447	-0.362	0.13742	chr10	92659233	92662354	+	n265707,n285710	AK172177,AK079185	Mus musculus activated spleen cDNA, RIKEN full-length enriched library, clone:F830101O15 product:unclassifiable, full insert sequence.,Mus musculus adult male urinary bladder cDNA, RIKEN full-length enriched library, clone:9530011F07 product:unclassifiable, full insert sequence.	intronic
8003428	0.536	0.06932	0.32	0.25789	0.091	0.7399	-0.217	0.43655	-0.445	0.12409	-0.228	0.4132	chr14	64448999	64453332	+	n274118,n275747	AK048817,AK081286	Mus musculus 0 day neonate cerebellum cDNA, RIKEN full-length enriched library, clone:C230072K23 product:unclassifiable, full insert sequence.,Mus musculus adult male corpus striatum cDNA, RIKEN full-length enriched library, clone:C030045F07 product:unclassifiable, full insert sequence.	intergenic
8005359	-0.365	0.19834	-0.037	0.89384	-0.537	0.06811	0.328	0.24405	-0.172	0.53343	-0.5	0.0864	chr10	57973323	57975106	+	n287499	AK033275	Mus musculus 15 days embryo male testis cDNA, RIKEN full-length enriched library, clone:8030482B03 product:cytosolic 5' nucleotidase, type 1A, full insert sequence.	intronic
8008651	-0.58	0.06678	-0.037	0.90092	-0.229	0.44121	0.543	0.08341	0.35	0.24684	-0.193	0.51599	chr12	56916176	56917514	-	n263944	AK158858	Mus musculus visual cortex cDNA, RIKEN full-length enriched library, clone:K430346H17 product:unclassifiable, full insert sequence.	intronic
8029114	-2.145	4e-05	0.491	0.18187	0.271	0.44938	2.637	1e-05	2.417	1e-05	-0.22	0.53767	chr1	189673650	189676581	+	n290897	AK030579	Mus musculus adult male pituitary gland cDNA, RIKEN full-length enriched library, clone:5330434L22 product:unclassifiable, full insert sequence.	intronic
8023949	0.797	0.04758	0.052	0.88759	0.407	0.28212	-0.744	0.06161	-0.39	0.30231	0.355	0.34567	chr11	118151777	118152371	+	n278698	AK044170	Mus musculus 10 days neonate cortex cDNA, RIKEN full-length enriched library, clone:A830097C10 product:unclassifiable, full insert sequence.	close
8024048	-0.593	0.04673	0.14	0.61083	-0.184	0.50472	0.733	0.01788	0.409	0.15277	-0.324	0.24934	chr5	115729703	115730766	+	n282921	AK038930	Mus musculus adult male hypothalamus cDNA, RIKEN full-length enriched library, clone:A230076K12 product:unclassifiable, full insert sequence.	sense
8010160	1.094	0.1028	0.461	0.47164	0.8	0.22092	-0.633	0.32718	-0.294	0.64423	0.34	0.59406	chr14	101983134	101983975	+	n265365	AK157420	Mus musculus activated spleen cDNA, RIKEN full-length enriched library, clone:F830215H07 product:unclassifiable, full insert sequence.	antisense
8027270	0.703	0.19849	0.04	0.93928	-0.227	0.6687	-0.662	0.22366	-0.929	0.0969	-0.267	0.61491	chr1	190796397	190797618	+	n292819	AK015332	Mus musculus adult male testis cDNA, RIKEN full-length enriched library, clone:4930438A20 product:unclassifiable, full insert sequence.	antisense
8013251	0.082	0.6454	0.005	0.97763	0.158	0.37829	-0.077	0.66539	0.077	0.6659	0.153	0.39293	chrX	102543620	102587115	-	n290900,n289219,n289445,n277117,n276483	AK047193,AK163556,AK032201,AK134610,AK019931	Mus musculus 10 days neonate cerebellum cDNA, RIKEN full-length enriched library, clone:B930033H20 product:unclassifiable, full insert sequence.,Mus musculus adult male corpora quadrigemina cDNA, RIKEN full-length enriched library, clone:B230370A09 product:unclassifiable, full insert sequence.,Mus musculus adult male olfactory brain cDNA, RIKEN full-length enriched library, clone:6430500B09 produ…	intergenic
8021522	0.135	0.53317	0.081	0.70856	0.339	0.13333	-0.055	0.80019	0.204	0.35236	0.258	0.24348	chr15	4488392	4784818	-	n286418	AK136915	Mus musculus adult male diencephalon cDNA, RIKEN full-length enriched library, clone:9330184M05 product:unclassifiable, full insert sequence.	antisense
8025626	0.606	0.01203	-0.344	0.12033	0.493	0.03345	-0.95	0.00057	-0.113	0.5919	0.837	0.00151	chr2	72059680	72062371	-	n285282	AK079303	Mus musculus adult male urinary bladder cDNA, RIKEN full-length enriched library, clone:9530096N13 product:cAMP-regulated guanine nucleotide exchange factor II, full insert sequence.	antisense
8016832	0.846	0.06116	0.746	0.09379	1.189	0.0132	-0.1	0.81074	0.343	0.4199	0.443	0.30125	chr9	94886278	94886865	+	n282515	AK039476	Mus musculus adult male spinal cord cDNA, RIKEN full-length enriched library, clone:A330048J18 product:unclassifiable, full insert sequence.	intronic
8027870	-0.075	0.80867	-0.335	0.28929	-0.154	0.61852	-0.26	0.40616	-0.08	0.79659	0.18	0.56147	chr1	122765572	122768670	+	n279429	AK139208	Mus musculus 7 days neonate cerebellum cDNA, RIKEN full-length enriched library, clone:A730068O14 product:unclassifiable, full insert sequence.	intergenic
8007985	-0.06	0.79467	-0.258	0.27114	-0.117	0.60936	-0.199	0.39243	-0.058	0.80038	0.141	0.54146	chr8	9603822	9605882	-	n277797	AK140025	Mus musculus adult male corpora quadrigemina cDNA, RIKEN full-length enriched library, clone:B230040O03 product:unclassifiable, full insert sequence.	intronic
8001518	0.185	0.50734	0.157	0.57454	-0.192	0.49246	-0.029	0.91714	-0.377	0.18915	-0.349	0.22282	chr18	83072196	83073528	+	n266536	AK089480	Mus musculus B6-derived CD11 +ve dendritic cells cDNA, RIKEN full-length enriched library, clone:F730037L15 product:unclassifiable, full insert sequence.	intergenic
8005513	1.032	0.00505	0.809	0.01998	0.591	0.07414	-0.223	0.47584	-0.441	0.17026	-0.218	0.48408	chr11	103670708	103671312	-	n293083	AK015090	Mus musculus adult male testis cDNA, RIKEN full-length enriched library, clone:4930405A07 product:unclassifiable, full insert sequence.	antisense
8007944	0.316	0.37715	-0.517	0.15955	0.178	0.61496	-0.833	0.03233	-0.138	0.69582	0.695	0.06658	chr4	86629351	86629897	+	n273397	AK049875	Mus musculus adult male hippocampus cDNA, RIKEN full-length enriched library, clone:C630005J10 product:unclassifiable, full insert sequence.	antisense
8023640	0.738	0.04758	0.508	0.1551	0.706	0.05643	-0.23	0.50509	-0.032	0.92583	0.198	0.56485	chr14	44557377	44565131	-	n281941	AK079750	Mus musculus 0 day neonate thymus cDNA, RIKEN full-length enriched library, clone:A430056H03 product:unclassifiable, full insert sequence.	intergenic
8002761	0.604	0.0918	0.166	0.62402	0.577	0.10536	-0.438	0.20882	-0.027	0.93695	0.411	0.23608	chr1	177173507	177175087	-	n286039	AK034898	Mus musculus 12 days embryo embryonic body between diaphragm region and neck cDNA, RIKEN full-length enriched library, clone:9430058P08 product:unclassifiable, full insert sequence.	intronic
8027690	0.423	0.16854	0.588	0.06432	0.487	0.11728	0.165	0.57908	0.064	0.82824	-0.101	0.73359	chr8	87943709	87945598	-	n284074	AK037589	Mus musculus 16 days neonate thymus cDNA, RIKEN full-length enriched library, clone:A130028H19 product:unclassifiable, full insert sequence.	intronic
8028651	0.602	0.03452	0.414	0.12769	0.719	0.01469	-0.189	0.47076	0.117	0.65307	0.305	0.25101	chr1	52388667	52395009	+	n267510	AK054464	Mus musculus 2 days pregnant adult female ovary cDNA, RIKEN full-length enriched library, clone:E330028E05 product:unclassifiable, full insert sequence.	intergenic
8012421	0.668	0.00227	-0.003	0.98781	0.085	0.63375	-0.671	0.0022	-0.583	0.0056	0.088	0.62306	chr15	82729509	82736246	+	n280635	AK080278	Mus musculus 3 days neonate thymus cDNA, RIKEN full-length enriched library, clone:A630021E21 product:unclassifiable, full insert sequence.	antisense
8006809	0.083	0.72717	-0.26	0.28311	-0.406	0.10455	-0.342	0.16425	-0.488	0.05609	-0.146	0.53981	chr13	64293852	64299232	-	n294683,n285066,n274135	AK048801,AK036045,AK013228	Mus musculus 0 day neonate cerebellum cDNA, RIKEN full-length enriched library, clone:C230071D10 product:unclassifiable, full insert sequence.,Mus musculus 16 days neonate cerebellum cDNA, RIKEN full-length enriched library, clone:9630030B08 product:unclassifiable, full insert sequence.,Mus musculus 10, 11 days embryo whole body cDNA, RIKEN full-length enriched library, clone:2810432N10 product:u…	sense
8001156	0.245	0.45735	-0.193	0.55523	0.453	0.18004	-0.438	0.1941	0.209	0.52488	0.647	0.06488	chr2	40637799	40640332	-	n282335	AK138632	Mus musculus adult male spinal cord cDNA, RIKEN full-length enriched library, clone:A330081K18 product:unclassifiable, full insert sequence.	intronic
8020018	0.284	0.35759	0.432	0.17127	0.688	0.03882	0.148	0.62763	0.404	0.19892	0.256	0.40594	chr3	98739566	98745179	-	n290606	AK017623	Mus musculus 8 days embryo whole body cDNA, RIKEN full-length enriched library, clone:5730437C11 product:unclassifiable, full insert sequence.	intergenic
8014511	0.339	0.29544	-0.142	0.65489	0.532	0.11124	-0.481	0.14636	0.193	0.54426	0.674	0.04997	chr9	60899206	60903627	-	n280552	AK041708	Mus musculus 3 days neonate thymus cDNA, RIKEN full-length enriched library, clone:A630031E01 product:unclassifiable, full insert sequence.	intergenic
8025807	-0.716	0.15672	0.293	0.54786	-0.189	0.69635	1.009	0.05445	0.526	0.28861	-0.483	0.32856	chr10	41445368	41448754	-	n267759	AK087648	Mus musculus 2 days pregnant adult female oviduct cDNA, RIKEN full-length enriched library, clone:E230033N24 product:weakly similar to H-2 class I histocompatibility antigen T7 (fragment) [Mus musculus], full insert sequence.	intronic
8023521	0.312	0.32914	-0.155	0.62342	0.015	0.96278	-0.467	0.15394	-0.297	0.35145	0.169	0.59134	chr13	104820608	104823566	-	n284412	AK137742	Mus musculus 6 days neonate skin cDNA, RIKEN full-length enriched library, clone:A030006E17 product:unclassifiable, full insert sequence.	intronic
8019786	0.836	0.02156	0.425	0.20448	0.773	0.03114	-0.41	0.21986	-0.063	0.84555	0.347	0.29496	chr11	80282898	80283797	-	n265238	AK157616	Mus musculus activated spleen cDNA, RIKEN full-length enriched library, clone:F830226O03 product:unclassifiable, full insert sequence.	antisense
8028426	0.257	0.4194	0.225	0.47897	0.37	0.25234	-0.032	0.91782	0.113	0.72074	0.145	0.64581	chr11	29129608	29132356	+	n284203	AK037446	Mus musculus 16 days neonate thymus cDNA, RIKEN full-length enriched library, clone:A130019J20 product:unclassifiable, full insert sequence.	antisense
8009220	1.012	0.0168	1.404	0.00228	0.891	0.03094	0.392	0.30385	-0.12	0.74752	-0.513	0.18563	chr3	126883193	126886865	-	n269804,n274420	AK085914,AK082272	Mus musculus 16 days neonate heart cDNA, RIKEN full-length enriched library, clone:D830027N09 product:unclassifiable, full insert sequence.,Mus musculus 0 day neonate cerebellum cDNA, RIKEN full-length enriched library, clone:C230031I18 product:unclassifiable, full insert sequence.	intronic
8024770	0.633	0.10334	0.094	0.79846	0.766	0.05422	-0.539	0.15917	0.133	0.71838	0.672	0.08587	chr2	72826300	72831790	-	n295261	AK010824	Mus musculus ES cells cDNA, RIKEN full-length enriched library, clone:2410164B09 product:unclassifiable, full insert sequence.	intergenic
8027031	0.079	0.74506	0.019	0.93577	0.422	0.09933	-0.059	0.80647	0.344	0.17197	0.403	0.11417	chr2	180322369	180324419	-	n291704	AK133172	Mus musculus adult male testis cDNA, RIKEN full-length enriched library, clone:4931412C13 product:unclassifiable, full insert sequence.	antisense
8022760	-0.13	0.68749	-0.12	0.71151	-0.262	0.4229	0.011	0.97388	-0.132	0.68376	-0.142	0.66015	chr11	80118092	80132448	+	n273580	AK141423	Mus musculus 12 days embryo spinal cord cDNA, RIKEN full-length enriched library, clone:C530013G14 product:unclassifiable, full insert sequence.	intronic
8020557	0.535	0.1942	0.854	0.04838	1.107	0.01464	0.319	0.42839	0.572	0.16745	0.253	0.52861	chr3	129056921	129058023	+	n265176	AK157697	Mus musculus activated spleen cDNA, RIKEN full-length enriched library, clone:F830305G05 product:unclassifiable, full insert sequence.	intergenic
8016780	-0.144	0.61709	0.97	0.00463	0.526	0.08502	1.114	0.0018	0.67	0.03398	-0.444	0.13888	chr4	83100365	83101749	-	n268272	AK143096	Mus musculus 0 day neonate eyeball cDNA, RIKEN full-length enriched library, clone:E130020P22 product:unclassifiable, full insert sequence.	sense
8023607	-0.047	0.8856	0.131	0.69175	-0.275	0.41087	0.179	0.59029	-0.228	0.49427	-0.406	0.23208	chr14	57194762	57198359	+	n290460	AK030801	Mus musculus adult male thymus cDNA, RIKEN full-length enriched library, clone:5830407B06 product:unclassifiable, full insert sequence.	intronic
8023579	-0.331	0.40498	1.641	0.00103	0.193	0.62306	1.972	0.00023	0.524	0.19631	-1.447	0.00258	chr12	117294662	117296890	+	n273190	AK050088	Mus musculus adult male liver tumor cDNA, RIKEN full-length enriched library, clone:C730014F15 product:unclassifiable, full insert sequence.	intronic
8011359	2.67	0	3.306	0	3.034	0	0.637	0.02135	0.365	0.15618	-0.272	0.28106	chr14	27227458	27228567	-	n275099	AK081630	Mus musculus 16 days embryo head cDNA, RIKEN full-length enriched library, clone:C130057D09 product:unclassifiable, full insert sequence.	intergenic
8002731	-0.115	0.7048	0.635	0.05279	0.083	0.78367	0.75	0.02602	0.198	0.51624	-0.552	0.08658	chr19	29441949	29445063	+	n281175,n266632	AK089307,AK080003	Mus musculus B6-derived CD11 +ve dendritic cells cDNA, RIKEN full-length enriched library, clone:F730003M16 product:unclassifiable, full insert sequence.,Mus musculus adult male aorta and vein cDNA, RIKEN full-length enriched library, clone:A530045L16 product:unclassifiable, full insert sequence.	sense
8003229	0.19	0.287	-0.058	0.74118	0.128	0.46745	-0.248	0.17192	-0.062	0.72257	0.186	0.29765	chr8	111704654	111709534	+	n279216	AK043413	Mus musculus 7 days neonate cerebellum cDNA, RIKEN full-length enriched library, clone:A730093L10 product:unclassifiable, full insert sequence.	intergenic
8010472	0.185	0.44061	-0.236	0.32887	-0.092	0.69948	-0.42	0.09429	-0.276	0.25578	0.144	0.54552	chr1	69487629	69490658	+	n285564	AK035421	Mus musculus adult male urinary bladder cDNA, RIKEN full-length enriched library, clone:9530039D17 product:unclassifiable, full insert sequence.	intergenic
8022935	0.253	0.41778	-0.477	0.1399	-0.409	0.19975	-0.73	0.03215	-0.663	0.04826	0.067	0.82705	chrX	72777299	72778744	-	n264262	AK145836	Mus musculus cDNA, RIKEN full-length enriched library, clone:I530004H24 product:unclassifiable, full insert sequence.	antisense
8022389	-0.138	0.58424	-0.038	0.8791	-0.224	0.38044	0.1	0.69124	-0.086	0.73381	-0.186	0.46476	chr10	127832280	127833025	+	n282643	AK138466	Mus musculus adult male spinal cord cDNA, RIKEN full-length enriched library, clone:A330022I22 product:unclassifiable, full insert sequence.	intronic
8001023	0.413	0.19354	-0.138	0.655	0.105	0.73234	-0.551	0.09113	-0.308	0.32476	0.243	0.43458	chr3	96067707	96069311	+	n266455	AK155790	Mus musculus B6-derived CD11 +ve dendritic cells cDNA, RIKEN full-length enriched library, clone:F730221L13 product:unclassifiable, full insert sequence.	close
8021647	0.043	0.83738	-0.097	0.64513	0.211	0.32269	-0.14	0.50807	0.168	0.4274	0.308	0.15831	chr5	122586131	122590832	-	n264990	AK148315	Mus musculus B16 F10Y cells cDNA, RIKEN full-length enriched library, clone:G370087G20 product:unclassifiable, full insert sequence.	sense
8023729	-0.076	0.7575	-0.253	0.31336	-0.119	0.63092	-0.177	0.47575	-0.043	0.86243	0.135	0.58639	chr4	123575875	123582085	-	n293936	AK132422	Mus musculus 0 day neonate skin cDNA, RIKEN full-length enriched library, clone:4632401I21 product:unclassifiable, full insert sequence.	antisense
8018957	0.672	0.00809	-0.048	0.82597	0.353	0.12246	-0.72	0.00532	-0.319	0.15929	0.401	0.08357	chr14	26271950	26274687	-	n271368	AK084404	Mus musculus 12 days embryo eyeball cDNA, RIKEN full-length enriched library, clone:D230038H01 product:unclassifiable, full insert sequence.	intergenic
8020825	-0.318	0.22676	-0.293	0.26312	-0.614	0.02984	0.025	0.92214	-0.296	0.25855	-0.321	0.22269	chrX	71038911	71042955	+	n272514	AK083681	Mus musculus 9 days embryo whole body cDNA, RIKEN full-length enriched library, clone:D030065H24 product:unclassifiable, full insert sequence.	antisense
8020361	-0.016	0.9569	-0.403	0.18987	0.276	0.36003	-0.387	0.20685	0.292	0.33384	0.68	0.0371	chr3	33030487	33041998	-	n280206	AK042235	Mus musculus 3 days neonate thymus cDNA, RIKEN full-length enriched library, clone:A630073M21 product:unclassifiable, full insert sequence.	sense
8028418	0.305	0.49349	-0.946	0.04865	-0.683	0.13902	-1.25	0.01322	-0.988	0.04068	0.262	0.55487	chr2	5475038	5478157	-	n274708	AK048633	Mus musculus 16 days embryo head cDNA, RIKEN full-length enriched library, clone:C130090J04 product:unclassifiable, full insert sequence.	intronic
8008466	-0.774	0.29855	1.193	0.11942	-1.572	0.04719	1.967	0.01703	-0.799	0.28383	-2.765	0.00212	chr14	28244529	28246374	-	n276842	AK140385	Mus musculus 4 days neonate thymus cDNA, RIKEN full-length enriched library, clone:B630008D24 product:unclassifiable, full insert sequence.	antisense
8000066	-0.186	0.48658	-0.325	0.23354	-0.169	0.52605	-0.139	0.60166	0.017	0.94939	0.156	0.55905	chr13	70098710	70102315	+	n292469,n296479,n291355	AK016836,AK015718,AK006848	Mus musculus adult male testis cDNA, RIKEN full-length enriched library, clone:4933416O17 product:unclassifiable, full insert sequence.,Mus musculus adult male testis cDNA, RIKEN full-length enriched library, clone:4930506H19 product:unclassifiable, full insert sequence.,Mus musculus adult male testis cDNA, RIKEN full-length enriched library, clone:1700061B19 product:unclassifiable, full insert s…	intergenic
8022829	1.278	0.00018	1.412	7e-05	-0.688	0.01429	0.134	0.58948	-1.966	0	-2.1	0	chr2	6945316	6947562	-	n278601	AK149269	Mus musculus adult retina cDNA, RIKEN full-length enriched library, clone:A930008B09 product:unclassifiable, full insert sequence.	intronic
8015470	-1.029	0.00032	-0.186	0.3874	-0.219	0.31149	0.843	0.00153	0.81	0.00204	-0.033	0.87589	chrX	54307074	54310381	+	n278169	AK139853	Mus musculus 2 cells egg cDNA, RIKEN full-length enriched library, clone:B020029J04 product:unclassifiable, full insert sequence.	sense
8012802	-1.788	9e-05	-0.492	0.13957	-1.416	0.00064	1.296	0.00127	0.372	0.25457	-0.924	0.0116	chr3	122277441	122279990	-	n269571	AK086154	Mus musculus 15 days embryo head cDNA, RIKEN full-length enriched library, clone:D930008I24 product:unclassifiable, full insert sequence.	intronic
8018194	0.642	0.0853	0.044	0.89902	0.36	0.31416	-0.598	0.10648	-0.282	0.42653	0.316	0.37529	chr4	129530127	129530483	-	n296243	AK007136	Mus musculus adult male testis cDNA, RIKEN full-length enriched library, clone:1700108I11 product:unclassifiable, full insert sequence.	intergenic
8013446	0.232	0.24973	0.077	0.69602	0.179	0.36814	-0.155	0.43429	-0.053	0.78866	0.103	0.60262	chr11	99278556	99286811	+	n278924,n264026	AK158612,AK043817	Mus musculus visual cortex cDNA, RIKEN full-length enriched library, clone:K230027O12 product:unclassifiable, full insert sequence.,Mus musculus 10 days neonate cortex cDNA, RIKEN full-length enriched library, clone:A830036E02 product:unclassifiable, full insert sequence.	antisense
8017010	0.277	0.36478	0.843	0.01402	-0.817	0.01652	0.566	0.07806	-1.094	0.00286	-1.661	0.0001	chr2	32741137	32743378	+	n272151	AK051447	Mus musculus 12 days embryo spinal ganglion cDNA, RIKEN full-length enriched library, clone:D130049H08 product:unclassifiable, full insert sequence.	intronic
8007787	0.181	0.47674	0.44	0.09997	-0.015	0.95262	0.258	0.31589	-0.196	0.44193	-0.455	0.0901	chr7	140012897	140014750	-	n268117	AK087441	Mus musculus 0 day neonate eyeball cDNA, RIKEN full-length enriched library, clone:E130119J10 product:unclassifiable, full insert sequence.	intronic
8007319	0.069	0.77136	-0.315	0.20081	-0.537	0.03985	-0.385	0.12454	-0.606	0.02307	-0.221	0.36161	chr9	66109961	66111564	+	n286996	AK136641	Mus musculus adult male epididymis cDNA, RIKEN full-length enriched library, clone:9230016F16 product:unclassifiable, full insert sequence.	intronic
8016945	0.484	0.12931	0.72	0.03199	0.686	0.03947	0.236	0.44259	0.202	0.51004	-0.034	0.91035	chr18	34524035	34527148	-	n293677	AK076381	Mus musculus 10 days neonate skin cDNA, RIKEN full-length enriched library, clone:4732477J22 product:unclassifiable, full insert sequence.	intronic
8014977	-4.692	0	-4.72	0	-2.99	0	-0.028	0.90829	1.702	1e-05	1.73	1e-05	chr4	150235944	150237053	+	n281087	AK040997	Mus musculus adult male aorta and vein cDNA, RIKEN full-length enriched library, clone:A530057M12 product:unclassifiable, full insert sequence.	intronic
8028829	-1.12	0.00052	-0.41	0.11262	-0.706	0.01217	0.709	0.01185	0.414	0.10995	-0.295	0.24168	chrX	12723519	12726142	+	n272961	AK083356	Mus musculus 2 days neonate thymus thymic cells cDNA, RIKEN full-length enriched library, clone:C920018C12 product:unclassifiable, full insert sequence.	intronic
8025160	-1.081	0.0323	-0.272	0.55462	-1.331	0.01141	0.809	0.09537	-0.25	0.58601	-1.059	0.03528	chr3	27933577	27936218	+	n288949	AK032539	Mus musculus adult male olfactory brain cDNA, RIKEN full-length enriched library, clone:6430586E08 product:unclassifiable, full insert sequence.	intronic
8023489	0.464	0.26422	0.549	0.1914	0.762	0.07861	0.084	0.83496	0.297	0.468	0.213	0.60143	chr5	130005938	130006876	-	n280232	AK042192	Mus musculus 3 days neonate thymus cDNA, RIKEN full-length enriched library, clone:A630068G18 product:unclassifiable, full insert sequence.	close
8011112	0.667	0.03938	0.362	0.23346	0.071	0.80966	-0.304	0.31275	-0.596	0.06133	-0.291	0.33326	chr18	54581948	54612948	+	n284811,n416226,n285941	AK036466,AK020489,NR_040338.1	Mus musculus adult male bone cDNA, RIKEN full-length enriched library, clone:9830113G23 product:unclassifiable, full insert sequence.,Mus musculus 12 days embryo embryonic body between diaphragm region and neck cDNA, RIKEN full-length enriched library, clone:9430076G02 product:RIKEN cDNA 9430076G02 gene, full insert sequence.,	intergenic
8008631	-0.905	0.0007	0.26	0.22154	-0.523	0.02303	1.165	8e-05	0.382	0.08177	-0.783	0.0021	chr1	121592985	121596482	-	n283427	AK138098	Mus musculus 16 days neonate thymus cDNA, RIKEN full-length enriched library, clone:A130092B14 product:unclassifiable, full insert sequence.	intronic
8005100	0.211	0.58616	-1.028	0.01838	0.171	0.65798	-1.239	0.00646	-0.04	0.91775	1.199	0.00787	chr15	102983723	102997759	-	n278618	AK020817	Mus musculus adult retina cDNA, RIKEN full-length enriched library, clone:A930006H09 product:single-strand selective monofunctional uracil DNA glycosylase, full insert sequence.	intergenic
8022527	-2.102	1e-05	1.513	0.00014	-2.408	0	3.614	0	-0.306	0.29198	-3.921	0	chr5	105917270	105919082	+	n204087	-		intergenic
8011098	0.127	0.59335	0.395	0.11488	0.097	0.68242	0.267	0.2724	-0.03	0.89929	-0.297	0.22479	chr11	75437077	75440223	-	n264883	AK149710	Mus musculus bone marrow macrophage cDNA, RIKEN full-length enriched library, clone:G530012B12 product:unclassifiable, full insert sequence.	antisense
8007780	0.473	0.19415	0.901	0.02232	0.708	0.062	0.428	0.23783	0.234	0.50895	-0.193	0.58504	chr9	103333109	103335317	+	n280157	AK042302	Mus musculus 3 days neonate thymus cDNA, RIKEN full-length enriched library, clone:A630080F24 product:unclassifiable, full insert sequence.	antisense
8028974	-0.046	0.91795	0.577	0.20868	-0.067	0.87988	0.623	0.17711	-0.021	0.96159	-0.644	0.16377	chr6	146711102	146712336	+	n268800	AK086979	Mus musculus 0 day neonate lung cDNA, RIKEN full-length enriched library, clone:E030017H21 product:unclassifiable, full insert sequence.	intronic
8024832	0.002	0.99391	-0.012	0.96511	-0.012	0.96495	-0.014	0.95903	-0.014	0.95887	0	0.99984	chr11	20361261	20364667	-	n265461	AK157250	Mus musculus activated spleen cDNA, RIKEN full-length enriched library, clone:F830208D04 product:unclassifiable, full insert sequence.	intergenic
8023588	0.678	0.00958	0.13	0.56622	0.649	0.01223	-0.548	0.02874	-0.029	0.89833	0.519	0.03652	chr4	150931465	150932630	+	n292883	AK015242	Mus musculus adult male testis cDNA, RIKEN full-length enriched library, clone:4930429L21 product:unclassifiable, full insert sequence.	antisense
8010094	0.275	0.29168	-0.654	0.02204	-0.389	0.14442	-0.929	0.00283	-0.664	0.02048	0.265	0.30865	chr6	125034884	125035869	+	n287129	AK020271	Mus musculus adult male cecum cDNA, RIKEN full-length enriched library, clone:9130201A16 product:unclassifiable, full insert sequence.	intergenic
8009673	0.303	0.44416	0.045	0.90799	-0.22	0.57702	-0.258	0.51361	-0.522	0.19724	-0.265	0.50247	chr5	77138135	77140629	+	n276834	AK140394	Mus musculus 6 days neonate medulla oblongata cDNA, RIKEN full-length enriched library, clone:B730007H14 product:unclassifiable, full insert sequence.	intronic
8006666	0.275	0.36895	0.22	0.46893	0.554	0.08391	-0.055	0.85594	0.279	0.36107	0.334	0.27843	chr2	155668310	155688771	+	n293711	AK028903	Mus musculus 10 days neonate skin cDNA, RIKEN full-length enriched library, clone:4732468N22 product:unclassifiable, full insert sequence.	antisense
8018536	-0.164	0.66393	-0.11	0.77012	-0.038	0.9188	0.054	0.88596	0.126	0.73877	0.072	0.84881	chr5	139235022	139237894	+	n271287	AK084434	Mus musculus 12 days embryo eyeball cDNA, RIKEN full-length enriched library, clone:D230046D04 product:unclassifiable, full insert sequence.	intronic
8010818	0.545	0.03417	0.036	0.87874	0.042	0.85742	-0.509	0.04537	-0.503	0.0477	0.006	0.97835	chr13	49403117	49404520	-	n266808	AK154795	Mus musculus NOD-derived CD11c +ve dendritic cells cDNA, RIKEN full-length enriched library, clone:F630107A12 product:unclassifiable, full insert sequence.	intronic
8023480	0.008	0.98032	-0.339	0.27799	-0.292	0.34666	-0.346	0.26799	-0.299	0.33486	0.047	0.8781	chr1	188944747	188948244	-	n292000	AK133047	Mus musculus adult male testis cDNA, RIKEN full-length enriched library, clone:4930560O09 product:unclassifiable, full insert sequence.	intronic
8023252	0.29	0.24705	0.387	0.12996	-0.364	0.1522	0.097	0.6904	-0.653	0.01759	-0.751	0.0082	chr3	136426522	136429446	+	n286792	AK136758	Mus musculus adult male diencephalon cDNA, RIKEN full-length enriched library, clone:9330001A04 product:unclassifiable, full insert sequence.	intronic
8024122	-0.381	0.20069	-0.543	0.07757	-0.228	0.43434	-0.162	0.57617	0.153	0.59605	0.315	0.28483	chr15	79871692	79873847	-	n265219	AK157644	Mus musculus activated spleen cDNA, RIKEN full-length enriched library, clone:F830229H14 product:unclassifiable, full insert sequence.	intergenic
8009395	-0.081	0.83925	-0.814	0.05966	-0.515	0.21317	-0.733	0.08583	-0.434	0.28994	0.299	0.46023	chr11	93980299	93981543	+	n271565	AK051913	Mus musculus 12 days embryo eyeball cDNA, RIKEN full-length enriched library, clone:D230018G02 product:unclassifiable, full insert sequence.	intronic
8025522	-0.506	0.02154	0.105	0.59555	-0.078	0.69021	0.611	0.00778	0.428	0.04558	-0.183	0.35897	chr11	107342016	107344405	+	n291162	AK133464	Mus musculus 11 days pregnant adult female ovary and uterus cDNA, RIKEN full-length enriched library, clone:5031400C06 product:unclassifiable, full insert sequence.	intronic
8005127	-0.459	0.08215	0.199	0.42786	-0.571	0.03626	0.658	0.01856	-0.111	0.6551	-0.77	0.00789	chr11	86318025	86321197	-	n293726,n267983	AK053930,AK028860	Mus musculus 2 days pregnant adult female oviduct cDNA, RIKEN full-length enriched library, clone:E230002J16 product:unclassifiable, full insert sequence.,Mus musculus 10 days neonate skin cDNA, RIKEN full-length enriched library, clone:4732464A07 product:unclassifiable, full insert sequence.	intronic
8020325	0.18	0.39511	0.009	0.96712	-0.072	0.73038	-0.172	0.41741	-0.253	0.24041	-0.081	0.69987	chr15	23364863	23368601	+	n277070	AK046389	Mus musculus adult male corpora quadrigemina cDNA, RIKEN full-length enriched library, clone:B230379A06 product:unclassifiable, full insert sequence.	intronic
8022327	-1.6	3e-05	0.285	0.27195	-1.208	0.00037	1.885	1e-05	0.392	0.13966	-1.493	6e-05	chr16	45763783	45765934	-	n290828	AK017264	Mus musculus 6 days neonate head cDNA, RIKEN full-length enriched library, clone:5430404G13 product:unclassifiable, full insert sequence.	intronic
8009872	0.085	0.60881	-0.143	0.39731	0.308	0.08205	-0.228	0.18569	0.223	0.1955	0.451	0.01667	chr1	189830452	189832869	-	n286544,n271098	AK084554,AK034187	Mus musculus 13 days embryo heart cDNA, RIKEN full-length enriched library, clone:D330014I17 product:unclassifiable, full insert sequence.,Mus musculus adult male diencephalon cDNA, RIKEN full-length enriched library, clone:9330162B11 product:unclassifiable, full insert sequence.	antisense
8005538	-1.101	0.00038	1.498	2e-05	1.817	0	2.599	0	2.918	0	0.319	0.18508	chr19	6996675	6997479	+	n281463	AK020779	Mus musculus 0 day neonate thymus cDNA, RIKEN full-length enriched library, clone:A430107B04 product:unclassifiable, full insert sequence.	antisense
8013829	0.205	0.3534	0.204	0.35782	-0.061	0.7794	-0.002	0.99285	-0.266	0.23434	-0.265	0.23758	chr2	14642268	14644249	+	n414581	NR_028497.1		intronic
8026078	0.651	0.09161	-0.314	0.39464	0.434	0.24491	-0.964	0.01859	-0.217	0.55346	0.748	0.05676	chr11	51569990	51570376	+	n285850	AK020516	Mus musculus 12 days embryo embryonic body between diaphragm region and neck cDNA, RIKEN full-length enriched library, clone:9430090N21 product:unclassifiable, full insert sequence.	antisense
8017754	-0.008	0.96746	0.811	0.00175	0.565	0.01644	0.819	0.00162	0.574	0.01521	-0.245	0.25085	chr14	121683409	121686334	-	n271856,n296062	AK164377,AK007478	Mus musculus 12 days embryo spinal ganglion cDNA, RIKEN full-length enriched library, clone:D130078O07 product:unclassifiable, full insert sequence.,Mus musculus 10 day old male pancreas cDNA, RIKEN full-length enriched library, clone:1810013H02 product:unclassifiable, full insert sequence.	sense
8016406	0.527	0.05536	0.371	0.16081	0.451	0.09447	-0.155	0.54359	-0.076	0.76564	0.08	0.75437	chr5	101339019	101342726	-	n292141	AK076906	Mus musculus adult male testis cDNA, RIKEN full-length enriched library, clone:4930547H19 product:unclassifiable, full insert sequence.	intergenic
8022129	0.321	0.08593	0.299	0.10725	0.231	0.20286	-0.022	0.89902	-0.09	0.61073	-0.068	0.70121	chr13	58382543	58400505	+	n293010,n292391	AK015814,AK029615	Mus musculus adult male testis cDNA, RIKEN full-length enriched library, clone:4930517I18 product:unclassifiable, full insert sequence.,Mus musculus adult male testis cDNA, RIKEN full-length enriched library, clone:4930414F17 product:unclassifiable, full insert sequence.	antisense
8001093	0.029	0.90806	0.203	0.42357	-0.083	0.74166	0.174	0.491	-0.112	0.65699	-0.286	0.26619	chrX	160364729	160368228	+	n275383	AK048085	Mus musculus 16 days embryo head cDNA, RIKEN full-length enriched library, clone:C130033N23 product:unclassifiable, full insert sequence.	intronic
8013871	-1.029	0.00042	-0.368	0.11133	-0.022	0.91956	0.661	0.0094	1.007	0.0005	0.346	0.13222	chr11	31700687	31724547	-	n270278,n265102,n265117	AK158233,AK158188,AK085420	Mus musculus adult inner ear cDNA, RIKEN full-length enriched library, clone:F930044K21 product:unclassifiable, full insert sequence.,Mus musculus adult inner ear cDNA, RIKEN full-length enriched library, clone:F930039G01 product:unclassifiable, full insert sequence.,Mus musculus 0 day neonate kidney cDNA, RIKEN full-length enriched library, clone:D630024D03 product:unclassifiable, full insert se…	intergenic
8012739	0.292	0.2392	0.283	0.25352	-0.093	0.70057	-0.009	0.96949	-0.385	0.12837	-0.376	0.13691	chr19	4256954	4257679	-	n297115	AK018780	Mus musculus adult male cerebellum cDNA, RIKEN full-length enriched library, clone:1500032F14 product:unclassifiable, full insert sequence.	intergenic
8028719	0.461	0.22728	0.234	0.5302	-0.388	0.30549	-0.227	0.54325	-0.849	0.03699	-0.622	0.11147	chr3	51791552	51793769	-	n294312	AK132057	Mus musculus 12 days embryo head cDNA, RIKEN full-length enriched library, clone:3010019E17 product:unclassifiable, full insert sequence.	intronic
8000362	0.92	0.0016	2.27	0	2.769	0	1.35	7e-05	1.848	0	0.499	0.04884	chrX	148613551	148629146	+	n266680	AK155453	Mus musculus NOD-derived CD11c +ve dendritic cells cDNA, RIKEN full-length enriched library, clone:F630229A11 product:unclassifiable, full insert sequence.	sense
8026929	0.174	0.41585	-0.515	0.02789	-0.149	0.48455	-0.689	0.00579	-0.323	0.14356	0.366	0.10101	chr16	46045318	46049374	-	n283367	AK079519	Mus musculus 16 days neonate thymus cDNA, RIKEN full-length enriched library, clone:A130098B16 product:unclassifiable, full insert sequence.	intronic
8027900	0.108	0.56907	-0.212	0.27268	0.063	0.73916	-0.32	0.10809	-0.045	0.81086	0.275	0.16177	chr12	112157591	112160430	+	n285953	AK035013	Mus musculus 12 days embryo embryonic body between diaphragm region and neck cDNA, RIKEN full-length enriched library, clone:9430073L23 product:unclassifiable, full insert sequence.	intronic
8025446	0.125	0.59256	0.018	0.93712	-0.125	0.59331	-0.107	0.64734	-0.25	0.29343	-0.143	0.541	chr3	5593622	5596713	+	n264797	AK144286	Mus musculus 1 month neonate cerebellum cDNA, RIKEN full-length enriched library, clone:G630008D15 product:unclassifiable, full insert sequence.	intergenic
8011793	0.39	0.04727	0.168	0.36029	0.426	0.03251	-0.222	0.23284	0.036	0.84059	0.258	0.16931	chrX	46666495	46801149	-	n282500,n282568	AK039500,AK039412	Mus musculus adult male spinal cord cDNA, RIKEN full-length enriched library, clone:A330051A21 product:unclassifiable, full insert sequence.,Mus musculus adult male spinal cord cDNA, RIKEN full-length enriched library, clone:A330041A08 product:unclassifiable, full insert sequence.	intergenic
8006526	-0.451	0.05211	-0.204	0.34773	-0.057	0.79145	0.246	0.26236	0.394	0.08398	0.148	0.49327	chr13	67365460	67370075	-	n285086,n289901,n290792	AK036015,AK134343,AK161600	Mus musculus 16 days neonate cerebellum cDNA, RIKEN full-length enriched library, clone:9630027E13 product:unclassifiable, full insert sequence.,Mus musculus 13 days embryo male testis cDNA, RIKEN full-length enriched library, clone:6030433K21 product:unclassifiable, full insert sequence.,Mus musculus 6 days neonate head cDNA, RIKEN full-length enriched library, clone:5430419F19 product:unclassif…	intronic
8012726	-0.097	0.6463	-0.172	0.42211	-0.38	0.09037	-0.074	0.72487	-0.283	0.19583	-0.208	0.33289	chr15	101417747	101419003	-	n413863	NR_002868.1		intergenic
8022680	-0.07	0.76235	-0.399	0.10316	-0.012	0.95903	-0.329	0.17166	0.058	0.8016	0.387	0.11272	chr11	63512807	63513786	-	n273228	AK149386	Mus musculus adult male liver tumor cDNA, RIKEN full-length enriched library, clone:C730003P13 product:unclassifiable, full insert sequence.	intergenic
8017226	0.014	0.94146	0.07	0.71902	0.282	0.16352	0.056	0.77426	0.267	0.18417	0.212	0.28655	chr12	67673694	67674976	-	n278340	AK044779	Mus musculus adult retina cDNA, RIKEN full-length enriched library, clone:A930104C18 product:unclassifiable, full insert sequence.	intronic
8004188	0.167	0.42576	-0.15	0.47359	-0.024	0.90972	-0.318	0.14348	-0.191	0.36557	0.127	0.54429	chr6	31616177	31693318	+	n278950	AK080631	Mus musculus 10 days neonate cortex cDNA, RIKEN full-length enriched library, clone:A830033E09 product:unclassifiable, full insert sequence.	intergenic
8021538	0.246	0.39869	0.101	0.72533	0.651	0.03915	-0.145	0.61574	0.404	0.17635	0.549	0.07449	chr9	29135496	29137300	-	n276283	AK047442	Mus musculus 10 days neonate cerebellum cDNA, RIKEN full-length enriched library, clone:B930063I10 product:unclassifiable, full insert sequence.	intronic
8025605	0.15	0.56977	0.072	0.78371	-0.695	0.01921	-0.078	0.76661	-0.845	0.00644	-0.767	0.01137	chr14	75591944	75593010	+	n270511	AK142448	Mus musculus 13 days embryo stomach cDNA, RIKEN full-length enriched library, clone:D530016K15 product:unclassifiable, full insert sequence.	intronic
8008237	0.014	0.94827	0.029	0.89182	-0.317	0.15783	0.015	0.94327	-0.331	0.14175	-0.346	0.12576	chr10	24850260	24919936	-	n269047	AK086696	Mus musculus 15 days embryo head cDNA, RIKEN full-length enriched library, clone:D930046B16 product:unclassifiable, full insert sequence.	sense
8014356	0.022	0.93139	0.084	0.74036	-0.623	0.02628	0.062	0.80589	-0.645	0.02233	-0.707	0.01398	chr3	135273554	135275261	-	n274975	AK048506	Mus musculus 16 days embryo head cDNA, RIKEN full-length enriched library, clone:C130067K17 product:inferred: nuclear factor of kappa light chain gene enhancer in B-cells 1, p105, full insert sequence.	sense
8023564	-1.249	0.00125	0.818	0.01793	-0.128	0.67757	2.067	2e-05	1.121	0.00272	-0.946	0.00809	chr8	32925031	32928815	-	n290003,n270789	AK052414,AK031289	Mus musculus 13 days embryo lung cDNA, RIKEN full-length enriched library, clone:D430009A16 product:unclassifiable, full insert sequence.,Mus musculus 13 days embryo male testis cDNA, RIKEN full-length enriched library, clone:6030402G23 product:unclassifiable, full insert sequence.	sense, extension
8026757	0.407	0.1631	0.257	0.36672	0.303	0.29047	-0.15	0.59434	-0.104	0.71101	0.046	0.86965	chr17	56614777	56615702	-	n264466	AK145036	Mus musculus mammary gland RCB-0526 Jyg-MC(A) cDNA, RIKEN full-length enriched library, clone:G830029A16 product:unclassifiable, full insert sequence.	intronic
8018151	0.322	0.07968	0.135	0.43743	0.316	0.08484	-0.187	0.28889	-0.006	0.97178	0.181	0.30416	chrX	141369965	141371625	+	n289342	AK032035	Mus musculus adult male medulla oblongata cDNA, RIKEN full-length enriched library, clone:6330554G04 product:unclassifiable, full insert sequence.	intronic
8029115	0.176	0.65065	-0.103	0.79151	0.228	0.55867	-0.279	0.47655	0.052	0.89325	0.331	0.40032	chr1	62436477	62438762	+	n272844	AK141671	Mus musculus 9 days embryo whole body cDNA, RIKEN full-length enriched library, clone:D030018A09 product:unclassifiable, full insert sequence.	intronic
8021148	0.623	0.03369	0.261	0.33655	0.693	0.02054	-0.363	0.18886	0.07	0.79326	0.432	0.12246	chr16	87125285	87128684	-	n292029	AK016163	Mus musculus adult male testis cDNA, RIKEN full-length enriched library, clone:4930557I16 product:unclassifiable, full insert sequence.	intergenic
8021498	0.533	0.04487	0.2	0.41673	0.095	0.69738	-0.332	0.18814	-0.438	0.09073	-0.106	0.66591	chr2	168756483	168758087	-	n277389	AK045888	Mus musculus adult male corpora quadrigemina cDNA, RIKEN full-length enriched library, clone:B230317P14 product:unclassifiable, full insert sequence.	intronic
8017783	-0.215	0.67149	-0.207	0.68367	0.84	0.11581	0.009	0.98657	1.055	0.05442	1.046	0.05612	chr2	16987779	16989377	-	n277717	AK140067	Mus musculus adult male corpora quadrigemina cDNA, RIKEN full-length enriched library, clone:B230120A03 product:unclassifiable, full insert sequence.	intergenic
8008837	-0.547	0.02216	-0.337	0.13202	-0.2	0.35711	0.21	0.33445	0.347	0.12195	0.137	0.52329	chrX	19382269	19388471	+	n267005	AK143795	Mus musculus 6 days neonate spleen cDNA, RIKEN full-length enriched library, clone:F430109O10 product:unclassifiable, full insert sequence.	intergenic
8026630	0.015	0.95247	-0.423	0.10608	0.271	0.28543	-0.438	0.09564	0.256	0.31128	0.695	0.01408	chr7	97191206	97192426	+	n281259	AK138951	Mus musculus adult male aorta and vein cDNA, RIKEN full-length enriched library, clone:A530028A18 product:unclassifiable, full insert sequence.	intergenic
8002920	0.633	0.05111	0.498	0.11402	0.616	0.0567	-0.135	0.65345	-0.017	0.95475	0.118	0.69442	chrX	13959093	13961409	+	n265918	AK156520	Mus musculus activated spleen cDNA, RIKEN full-length enriched library, clone:F830028E08 product:unclassifiable, full insert sequence.	intergenic
8029330	-0.128	0.60627	0.2	0.42197	0.553	0.04044	0.328	0.19843	0.68	0.01521	0.352	0.16924	chr16	35018738	35022185	-	n343481	-		close
8002397	-0.514	0.01399	-0.184	0.32569	-0.398	0.04609	0.33	0.08994	0.116	0.53035	-0.215	0.25447	chr17	3064317	3084183	-	n343528,n418822,n343529,n413933,n293436	AK132606,NR_003519.3	Mus musculus 0 day neonate head cDNA, RIKEN full-length enriched library, clone:4833419B01 product:unclassifiable, full insert sequence.,	intergenic
8020946	0.727	0.00333	-0.436	0.04932	-0.139	0.50154	-1.163	8e-05	-0.866	0.00095	0.298	0.16166	chr9	23124402	23125944	+	n271735	AK084158	Mus musculus 12 days embryo eyeball cDNA, RIKEN full-length enriched library, clone:D230004H06 product:unclassifiable, full insert sequence.	intronic
8023997	-0.356	0.3204	-0.423	0.2411	0.114	0.74462	-0.067	0.84753	0.47	0.19567	0.537	0.14304	chr10	126530698	126531518	-	n264948	AK089990	Mus musculus RCB-0559 K-1 . F1 cDNA, RIKEN full-length enriched library, clone:G430046J05 product:unclassifiable, full insert sequence.	sense
8022905	0.064	0.82584	0.266	0.36513	0.392	0.19125	0.203	0.48757	0.328	0.2687	0.125	0.66551	chr3	29128276	29130225	+	n289067	AK134998	Mus musculus adult male olfactory brain cDNA, RIKEN full-length enriched library, clone:6430539D20 product:unclassifiable, full insert sequence.	intronic
8001622	-0.7	0.03298	0.246	0.41502	-0.465	0.13592	0.946	0.00685	0.235	0.43506	-0.711	0.03083	chr13	112210279	112212150	-	n283888	AK037756	Mus musculus 16 days neonate thymus cDNA, RIKEN full-length enriched library, clone:A130047D19 product:unclassifiable, full insert sequence.	intergenic
8005939	-0.395	0.12743	0.214	0.39359	0.162	0.51535	0.609	0.02662	0.557	0.03946	-0.052	0.83379	chr11	78057104	78059473	-	n291078	AK017210	Mus musculus 10 days neonate intestine cDNA, RIKEN full-length enriched library, clone:5131400N11 product:unclassifiable, full insert sequence.	sense
8015550	0.127	0.50405	-0.409	0.0458	-0.259	0.18367	-0.535	0.01284	-0.386	0.05738	0.15	0.43128	chr15	57229202	57231657	-	n265820	AK089872	Mus musculus activated spleen cDNA, RIKEN full-length enriched library, clone:F830035H18 product:unclassifiable, full insert sequence.	intronic
8003602	0.743	0.0526	0.442	0.22554	0.127	0.71977	-0.301	0.40109	-0.616	0.10008	-0.315	0.38081	chr6	99214288	99216529	-	n265676	AK172199	Mus musculus activated spleen cDNA, RIKEN full-length enriched library, clone:F830104B12 product:unclassifiable, full insert sequence.	intronic
8003452	-0.961	0.00113	-0.254	0.28499	-0.3	0.21115	0.707	0.00889	0.661	0.01296	-0.046	0.84365	chr13	99568565	99571365	-	n272003	AK051660	Mus musculus 12 days embryo spinal ganglion cDNA, RIKEN full-length enriched library, clone:D130062J10 product:unclassifiable, full insert sequence.	intronic
8027063	0.277	0.54852	0.236	0.60844	-0.025	0.95659	-0.041	0.92876	-0.302	0.5137	-0.261	0.57156	chr9	81222403	81224908	-	n285177	AK035861	Mus musculus 16 days neonate cerebellum cDNA, RIKEN full-length enriched library, clone:9630011P09 product:unclassifiable, full insert sequence.	intergenic
8026502	0.181	0.54859	-0.241	0.42562	-1.049	0.00367	-0.422	0.17468	-1.23	0.00119	-0.808	0.01712	chr8	70620110	70621592	-	n270856	AK084824	Mus musculus 13 days embryo heart cDNA, RIKEN full-length enriched library, clone:D330048L08 product:unclassifiable, full insert sequence.	intergenic
8014691	-0.336	0.14049	0.406	0.0807	-0.442	0.05976	0.742	0.00443	-0.106	0.62689	-0.849	0.00177	chrX	126507068	126577066	+	n281148	AK040942	Mus musculus adult male aorta and vein cDNA, RIKEN full-length enriched library, clone:A530048N20 product:unclassifiable, full insert sequence.	sense
8002293	0.156	0.44226	0.252	0.22286	0.388	0.07081	0.096	0.63272	0.232	0.25861	0.136	0.50021	chr18	82505641	82530992	-	n278245	AK139683	Mus musculus 2 cells egg cDNA, RIKEN full-length enriched library, clone:B020010K11 product:unclassifiable, full insert sequence.	intergenic
8023572	0.985	0.00395	1.515	0.00014	0.514	0.08887	0.53	0.0806	-0.471	0.11568	-1.001	0.00356	chr6	71929850	71932469	+	n294318	AK028255	Mus musculus 12 days embryo head cDNA, RIKEN full-length enriched library, clone:3010014K16 product:unclassifiable, full insert sequence.	extension
8027532	-0.025	0.91403	-0.027	0.90868	-0.013	0.95491	-0.002	0.99462	0.012	0.95897	0.014	0.9536	chr8	66887440	66895897	-	n264417	AK145215	Mus musculus mammary gland RCB-0527 Jyg-MC(B) cDNA, RIKEN full-length enriched library, clone:G930021K18 product:unclassifiable, full insert sequence.	intergenic
8025919	-0.861	0.0235	-0.801	0.03273	-0.085	0.80348	0.06	0.86049	0.776	0.03753	0.717	0.05194	chr2	113412210	113413299	+	n290800	AK017313	Mus musculus 6 days neonate head cDNA, RIKEN full-length enriched library, clone:5430416B10 product:unclassifiable, full insert sequence.	intronic
8020844	-0.184	0.47419	-0.639	0.02448	-0.653	0.02221	-0.455	0.09225	-0.468	0.0843	-0.013	0.95916	chr5	117583649	117637459	+	n283837	AK037817	Mus musculus 16 days neonate thymus cDNA, RIKEN full-length enriched library, clone:A130052D22 product:unclassifiable, full insert sequence.	sense
8019847	1.907	1e-05	1.21	0.00066	1.821	2e-05	-0.697	0.02243	-0.086	0.75256	0.611	0.04058	chr8	59784801	59787501	-	n288175	AK148879	Mus musculus 2 days neonate sympathetic ganglion cDNA, RIKEN full-length enriched library, clone:7120458G20 product:unclassifiable, full insert sequence.	intergenic
8009162	-1.274	0.00596	-1.356	0.00401	-1.537	0.00168	-0.081	0.83543	-0.263	0.50609	-0.181	0.64466	chr13	62265065	62268788	+	n266654	AK155533	Mus musculus NOD-derived CD11c +ve dendritic cells cDNA, RIKEN full-length enriched library, clone:F630314F24 product:unclassifiable, full insert sequence.	intronic
8018696	0.348	0.29107	-0.277	0.39743	0.591	0.0849	-0.625	0.07064	0.243	0.45508	0.868	0.0173	chr13	113926290	113934220	+	n296370	AK006989	Mus musculus adult male testis cDNA, RIKEN full-length enriched library, clone:1700084D21 product:unclassifiable, full insert sequence.	intergenic
8022145	-0.206	0.44756	-0.23	0.39749	-0.008	0.97491	-0.024	0.92811	0.197	0.46593	0.221	0.4145	chr3	94340532	94341410	-	n282615	AK039353	Mus musculus adult male spinal cord cDNA, RIKEN full-length enriched library, clone:A330030I21 product:unclassifiable, full insert sequence.	intronic
8018164	0.208	0.49695	0.313	0.31129	0.057	0.85017	0.106	0.72783	-0.151	0.62104	-0.256	0.40459	chr13	107578149	107586876	+	n287917	AK135695	Mus musculus in vitro fertilized eggs cDNA, RIKEN full-length enriched library, clone:7420404H13 product:unclassifiable, full insert sequence.	antisense
8004748	-0.673	0.11589	-0.532	0.20554	-1.582	0.00177	0.141	0.72842	-0.909	0.04085	-1.05	0.02124	chr5	108402258	108404347	-	n269272	AK142851	Mus musculus 15 days embryo head cDNA, RIKEN full-length enriched library, clone:D930029J15 product:unclassifiable, full insert sequence.	intronic
8012988	-0.27	0.47673	0.305	0.42224	0.466	0.22833	0.575	0.14323	0.736	0.06796	0.161	0.6691	chr6	86664137	86666887	-	n294768	AK012934	Mus musculus 10, 11 days embryo whole body cDNA, RIKEN full-length enriched library, clone:2810049L19 product:unclassifiable, full insert sequence.	intronic
8011258	-0.892	0.01135	-0.06	0.84525	-0.689	0.03988	0.832	0.01648	0.203	0.51066	-0.629	0.05713	chr4	126756811	126759820	+	n289786	AK031614	Mus musculus 13 days embryo male testis cDNA, RIKEN full-length enriched library, clone:6030461J24 product:unclassifiable, full insert sequence.	intronic
8023803	-0.057	0.84362	0.262	0.37259	-0.204	0.4833	0.319	0.28136	-0.147	0.61136	-0.466	0.12471	chr14	62302346	62304493	+	n266511	AK089529	Mus musculus B6-derived CD11 +ve dendritic cells cDNA, RIKEN full-length enriched library, clone:F730046I03 product:unclassifiable, full insert sequence.	intergenic
8026183	0.401	0.15177	0.307	0.26375	0.002	0.99274	-0.094	0.72687	-0.399	0.15406	-0.305	0.26736	chr10	119468472	119471336	+	n270920	AK142297	Mus musculus 13 days embryo heart cDNA, RIKEN full-length enriched library, clone:D330038N20 product:unclassifiable, full insert sequence.	intronic
8013342	-0.554	0.11158	0.09	0.78434	-0.584	0.09529	0.644	0.06888	-0.03	0.92745	-0.674	0.05842	chr14	73042024	73045268	-	n269796	AK085918	Mus musculus 16 days neonate heart cDNA, RIKEN full-length enriched library, clone:D830028N22 product:unclassifiable, full insert sequence.	intronic
8004035	2.557	0	2.126	0	1.684	0	-0.432	0.04352	-0.873	0.00063	-0.441	0.03961	chr17	27372019	27385011	-	n285072,n418875,n282995	AK038843,AK036033	Mus musculus adult male hypothalamus cDNA, RIKEN full-length enriched library, clone:A230067N12 product:unclassifiable, full insert sequence.,Mus musculus 16 days neonate cerebellum cDNA, RIKEN full-length enriched library, clone:9630028I04 product:unclassifiable, full insert sequence.,	intergenic
8018842	0.685	0.01895	-0.044	0.86367	0.587	0.03872	-0.729	0.01366	-0.098	0.70533	0.631	0.02807	chr14	77794069	77795864	+	n275395	AK081527	Mus musculus 16 days embryo head cDNA, RIKEN full-length enriched library, clone:C130033A05 product:unclassifiable, full insert sequence.	intronic
8005531	-0.401	0.10846	0.126	0.59617	-0.676	0.01265	0.527	0.04163	-0.275	0.2575	-0.802	0.00457	chr15	58731691	58738612	+	n292058	AK016137	Mus musculus adult male testis cDNA, RIKEN full-length enriched library, clone:4930555P18 product:RIKEN cDNA 4930555P18 gene, full insert sequence.	sense
8015295	-1.012	0.06652	-0.69	0.1942	-0.624	0.23747	0.322	0.53353	0.388	0.45463	0.066	0.89748	chr1	37947410	37947951	+	n270238	AK085466	Mus musculus 0 day neonate kidney cDNA, RIKEN full-length enriched library, clone:D630030H22 product:unclassifiable, full insert sequence.	sense
8014708	0.338	0.13229	-0.158	0.4655	0.269	0.22412	-0.496	0.03531	-0.07	0.74527	0.427	0.06427	chr6	91380453	91390906	-	n292623,n292913	AK015554,AK015209	Mus musculus adult male testis cDNA, RIKEN full-length enriched library, clone:4930471M09 product:unclassifiable, full insert sequence.,Mus musculus adult male testis cDNA, RIKEN full-length enriched library, clone:4930427C17 product:unclassifiable, full insert sequence.	intergenic
8000001	-0.176	0.47344	0.026	0.91461	0.03	0.90268	0.202	0.4121	0.206	0.40393	0.004	0.98798	chr16	18482148	18486638	+	n285214	AK137317	Mus musculus 16 days neonate cerebellum cDNA, RIKEN full-length enriched library, clone:9630005P08 product:unclassifiable, full insert sequence.	intergenic
8003699	-0.004	0.98571	-0.805	0.00202	0.062	0.76902	-0.801	0.00209	0.066	0.75544	0.867	0.00117	chr18	43095123	43098541	+	n291418	AK016724	Mus musculus adult male testis cDNA, RIKEN full-length enriched library, clone:4933407I08 product:unclassifiable, full insert sequence.	antisense
8027212	0.747	0.00752	0.799	0.00496	0.808	0.00461	0.052	0.8272	0.061	0.79763	0.009	0.96947	chr17	15198032	15211957	+	n281032	AK080121	Mus musculus adult male aorta and vein cDNA, RIKEN full-length enriched library, clone:A530065A10 product:unclassifiable, full insert sequence.	sense
8016286	-0.737	0.02939	-0.203	0.5101	-0.8	0.01995	0.535	0.09865	-0.063	0.8376	-0.597	0.0686	chr16	14402452	14420836	+	n284707	AK162656	Mus musculus adult male bone cDNA, RIKEN full-length enriched library, clone:9830146I01 product:unclassifiable, full insert sequence.	sense
8008852	0.634	0.0065	0.772	0.00174	0.596	0.00932	0.138	0.4885	-0.037	0.85022	-0.176	0.38188	chr1	135146428	135166385	-	n415950,n264360,n416848,n285730	AK145464,AK035267,NR_037984.1	Mus musculus 1 cell embryo 1 cell cDNA, RIKEN full-length enriched library, clone:I0C0049K08 product:unclassifiable, full insert sequence.,Mus musculus adult male urinary bladder cDNA, RIKEN full-length enriched library, clone:9530007G09 product:unclassifiable, full insert sequence.,	antisense
8009380	-0.777	0.00702	-0.246	0.32675	-0.991	0.00136	0.532	0.04672	-0.214	0.39002	-0.746	0.00896	chr3	21977052	21979381	+	n267244	AK088695	Mus musculus 2 days neonate thymus thymic cells cDNA, RIKEN full-length enriched library, clone:E430023N08 product:unclassifiable, full insert sequence.	intronic
8025821	0.93	0.00233	0.305	0.23229	0.495	0.06405	-0.625	0.02422	-0.435	0.09793	0.189	0.45081	chr4	103339389	103341549	+	n274021	AK048920	Mus musculus 0 day neonate cerebellum cDNA, RIKEN full-length enriched library, clone:C230081K16 product:unclassifiable, full insert sequence.	intronic
8027713	-0.144	0.61968	0.333	0.26113	-0.043	0.88061	0.478	0.11687	0.101	0.72804	-0.377	0.2073	chr17	6087712	6090259	+	n290195	AK134219	Mus musculus adult male thymus cDNA, RIKEN full-length enriched library, clone:5830484K20 product:unclassifiable, full insert sequence.	intergenic
8021713	0.011	0.96843	-0.252	0.381	-0.408	0.16641	-0.263	0.36089	-0.419	0.15597	-0.156	0.58377	chr11	61770311	61858986	+	n288858	AK032662	Mus musculus 10 days neonate cerebellum cDNA, RIKEN full-length enriched library, clone:6530404P05 product:SPERM ANTIGEN homolog [Homo sapiens], full insert sequence.	sense
8023503	0.255	0.22297	-0.064	0.75122	0.327	0.12545	-0.32	0.13332	0.072	0.72426	0.392	0.07204	chr4	30591745	30782894	+	n292050	AK016143	Mus musculus adult male testis cDNA, RIKEN full-length enriched library, clone:4930556G01 product:unclassifiable, full insert sequence.	intergenic
8028302	0.429	0.4514	0.244	0.66591	0.207	0.71352	-0.185	0.74291	-0.222	0.69451	-0.037	0.94795	chr2	62431345	62435271	-	n269568	AK052986	Mus musculus 15 days embryo head cDNA, RIKEN full-length enriched library, clone:D930008J04 product:unclassifiable, full insert sequence.	sense
8024608	0.489	0.27732	0.747	0.10762	-0.874	0.06448	0.258	0.55986	-1.362	0.00793	-1.62	0.0026	chr3	51633306	51634303	-	n294111	AK014267	Mus musculus 13 days embryo head cDNA, RIKEN full-length enriched library, clone:3110080O07 product:unclassifiable, full insert sequence.	intronic
8011262	0.578	0.06344	0.422	0.1619	0.11	0.70365	-0.157	0.59052	-0.468	0.12401	-0.311	0.29281	chr8	111077152	111108595	-	n281090,n201250	AK080070	,Mus musculus adult male aorta and vein cDNA, RIKEN full-length enriched library, clone:A530056P13 product:unclassifiable, full insert sequence.	intergenic
8004784	0.296	0.16279	-0.161	0.4331	0.243	0.24566	-0.457	0.04014	-0.053	0.7948	0.404	0.06471	chr7	122092163	122127481	+	n416205,n416207,n287795,n422096,n279317	AK043303,AK136021,NR_040317.1,NR_040319.1	Mus musculus 7 days neonate cerebellum cDNA, RIKEN full-length enriched library, clone:A730082K24 product:unclassifiable, full insert sequence.,Mus musculus in vitro fertilized eggs cDNA, RIKEN full-length enriched library, clone:7420448B07 product:unclassifiable, full insert sequence.,	intergenic
8020387	0.38	0.17652	-0.145	0.59363	-0.012	0.96611	-0.526	0.07039	-0.392	0.16475	0.134	0.62287	chr13	102625445	102626306	+	n279171	AK043460	Mus musculus 7 days neonate cerebellum cDNA, RIKEN full-length enriched library, clone:A730097F20 product:unclassifiable, full insert sequence.	intergenic
8006387	0.4	0.10467	0.176	0.45398	0.275	0.25118	-0.223	0.34637	-0.125	0.59339	0.098	0.67385	chr18	76218693	76220270	-	n293431	AK014727	Mus musculus 0 day neonate head cDNA, RIKEN full-length enriched library, clone:4833419G08 product:unclassifiable, full insert sequence.	antisense
8004099	0.204	0.4007	-0.253	0.30143	-0.025	0.91717	-0.457	0.07455	-0.229	0.34758	0.228	0.3495	chrX	160982843	160985504	-	n274790	AK081876	Mus musculus 16 days embryo head cDNA, RIKEN full-length enriched library, clone:C130083O09 product:unclassifiable, full insert sequence.	intergenic
8017070	-0.809	0.01544	-0.053	0.85646	-0.282	0.34538	0.756	0.02178	0.527	0.09153	-0.229	0.44079	chr13	40968866	40969558	-	n267760	AK087646	Mus musculus 2 days pregnant adult female oviduct cDNA, RIKEN full-length enriched library, clone:E230032M12 product:unclassifiable, full insert sequence.	antisense
8024491	0.18	0.31857	-0.102	0.56738	-0.064	0.71912	-0.282	0.12912	-0.244	0.18411	0.038	0.82971	chr14	121775762	121778423	-	n271910	AK051751	Mus musculus 12 days embryo spinal ganglion cDNA, RIKEN full-length enriched library, clone:D130072D13 product:unclassifiable, full insert sequence.	sense
8020734	-0.39	0.11678	-0.294	0.22622	-0.487	0.05613	0.095	0.68643	-0.098	0.68016	-0.193	0.41935	chr5	74982154	74984443	+	n293955	AK028471	Mus musculus 0 day neonate skin cDNA, RIKEN full-length enriched library, clone:4631416O09 product:unclassifiable, full insert sequence.	intronic
8005183	-0.231	0.37201	-0.167	0.51528	-0.617	0.02866	0.064	0.80171	-0.386	0.1459	-0.45	0.09498	chr15	64086727	64088631	-	n266832	AK089241	Mus musculus NOD-derived CD11c +ve dendritic cells cDNA, RIKEN full-length enriched library, clone:F630102I17 product:unclassifiable, full insert sequence.	intronic
8025825	-0.552	0.11707	-0.136	0.68564	-0.086	0.79801	0.416	0.2271	0.466	0.17924	0.05	0.8809	chr2	14624779	14626344	+	n294395	AK013766	Mus musculus adult male hippocampus cDNA, RIKEN full-length enriched library, clone:2900072G11 product:unclassifiable, full insert sequence.	intronic
8025992	0.626	0.00494	0.637	0.00444	0.383	0.058	0.011	0.95474	-0.243	0.20767	-0.254	0.18981	chr7	35019395	35025226	+	n267501	AK087850	Mus musculus 2 days pregnant adult female ovary cDNA, RIKEN full-length enriched library, clone:E330029N23 product:unclassifiable, full insert sequence.	antisense
8025186	0.023	0.91848	-0.116	0.60791	-0.218	0.34118	-0.139	0.53962	-0.241	0.29467	-0.102	0.65091	chr5	105264738	105288812	-	n274246	AK082486	Mus musculus 0 day neonate cerebellum cDNA, RIKEN full-length enriched library, clone:C230055K05 product:unclassifiable, full insert sequence.	intergenic
8022133	0.278	0.17004	0.091	0.64289	-0.511	0.01986	-0.188	0.3448	-0.79	0.00133	-0.602	0.00817	chr4	3605263	3616695	+	n265430	AK172492	Mus musculus activated spleen cDNA, RIKEN full-length enriched library, clone:F830210G10 product:unclassifiable, full insert sequence.	sense
8017386	0.58	0.02272	0.225	0.33227	0.112	0.62335	-0.355	0.13606	-0.468	0.05699	-0.113	0.62201	chr1	182732698	182739614	+	n413492	-		antisense
8007087	0.923	0.01921	0.527	0.14927	0.434	0.22876	-0.396	0.26959	-0.489	0.17819	-0.093	0.79009	chr3	53256540	53261721	+	n285583	AK035416	Mus musculus adult male urinary bladder cDNA, RIKEN full-length enriched library, clone:9530036I23 product:unclassifiable, full insert sequence.	antisense
8003449	-0.456	0.26749	-0.608	0.14665	-0.386	0.34476	-0.152	0.70457	0.07	0.86085	0.223	0.58085	chr14	99518689	99520391	+	n279669	AK042912	Mus musculus 7 days neonate cerebellum cDNA, RIKEN full-length enriched library, clone:A730038L15 product:unclassifiable, full insert sequence.	intronic
8026785	-0.113	0.58057	-0.385	0.07717	-0.981	0.00034	-0.272	0.19769	-0.867	0.00091	-0.595	0.01122	chr13	114612632	114615933	+	n275290	AK048212	Mus musculus 16 days embryo head cDNA, RIKEN full-length enriched library, clone:C130040J23 product:unclassifiable, full insert sequence.	intronic
8020220	-0.655	0.04797	0.646	0.05076	0.007	0.98149	1.301	0.00089	0.662	0.04596	-0.639	0.05296	chr5	144945280	144946957	-	n266885	AK154351	Mus musculus NOD-derived CD11c +ve dendritic cells cDNA, RIKEN full-length enriched library, clone:F630022M21 product:unclassifiable, full insert sequence.	antisense
8016330	0.479	0.02097	0.39	0.05184	0.372	0.0619	-0.089	0.63005	-0.107	0.56372	-0.018	0.92244	chr1	24107463	24110263	+	n292647	AK029687	Mus musculus adult male testis cDNA, RIKEN full-length enriched library, clone:4930469K11 product:unclassifiable, full insert sequence.	close
8013699	-0.468	0.27442	0.889	0.05026	0.595	0.17142	1.358	0.00602	1.063	0.02306	-0.294	0.48585	chr13	75270069	75272305	+	n288993	AK135066	Mus musculus adult male olfactory brain cDNA, RIKEN full-length enriched library, clone:6430565J07 product:unclassifiable, full insert sequence.	extension
8014041	-0.141	0.53827	0.255	0.27529	-0.273	0.2434	0.396	0.10075	-0.132	0.56429	-0.528	0.03521	chr4	98730443	98733802	-	n272056	AK051581	Mus musculus 12 days embryo spinal ganglion cDNA, RIKEN full-length enriched library, clone:D130058H07 product:unclassifiable, full insert sequence.	intronic
8026459	0.3	0.2227	0.351	0.15859	-0.067	0.77955	0.051	0.83189	-0.367	0.14173	-0.418	0.09863	chr19	40376117	40380075	-	n285017	AK036121	Mus musculus 16 days neonate cerebellum cDNA, RIKEN full-length enriched library, clone:9630037G24 product:unclassifiable, full insert sequence.	intronic
8016323	-0.028	0.92221	-0.198	0.48995	-0.462	0.1214	-0.17	0.55167	-0.434	0.14311	-0.265	0.35911	chr17	67276164	67279539	-	n277407	AK045866	Mus musculus adult male corpora quadrigemina cDNA, RIKEN full-length enriched library, clone:B230315G06 product:unclassifiable, full insert sequence.	intronic
8014721	-0.259	0.15804	-0.273	0.13791	-0.158	0.37666	-0.014	0.93457	0.101	0.56831	0.115	0.51522	chr1	165837016	165839824	+	n267793	AK054198	Mus musculus 2 days pregnant adult female oviduct cDNA, RIKEN full-length enriched library, clone:E230027M13 product:unclassifiable, full insert sequence.	intronic
8018373	0.256	0.33018	0.479	0.08149	0.309	0.24308	0.223	0.39351	0.054	0.83523	-0.169	0.51409	chr4	116357574	116358627	-	n296053	AK131819	Mus musculus 10 day old male pancreas cDNA, RIKEN full-length enriched library, clone:1810016N03 product:unclassifiable, full insert sequence.	antisense
8015454	0.358	0.11329	-0.76	0.0034	0.125	0.56178	-1.118	0.00017	-0.233	0.28854	0.885	0.00114	chr10	87289123	87326126	-	n417230,n272155	AK051435	Mus musculus 12 days embryo spinal ganglion cDNA, RIKEN full-length enriched library, clone:D130048N15 product:unclassifiable, full insert sequence.,	intergenic, antisense
8013398	0.889	0.02767	0.506	0.17999	0.916	0.02398	-0.383	0.30244	0.028	0.93954	0.411	0.27055	chr3	124276924	124292125	-	n414025	-		intronic
8027600	0.328	0.55711	0.483	0.39181	0.098	0.85974	0.154	0.78109	-0.23	0.6795	-0.384	0.49265	chr8	106898660	106901405	-	n289908	AK031438	Mus musculus 13 days embryo male testis cDNA, RIKEN full-length enriched library, clone:6030431M15 product:unclassifiable, full insert sequence.	intronic
8009693	0.007	0.97685	0.225	0.38191	0.188	0.46106	0.217	0.39717	0.181	0.4783	-0.036	0.88629	chr7	4104361	4105753	-	n285355	AK035643	Mus musculus adult male urinary bladder cDNA, RIKEN full-length enriched library, clone:9530080J07 product:unclassifiable, full insert sequence.	intronic
8015771	-0.491	0.05173	0.049	0.83457	-0.638	0.01587	0.54	0.03513	-0.146	0.53247	-0.686	0.01065	chr18	70763205	70767816	+	n274080,n283993,n289978,n269944	AK085760,AK082645,AK162768,AK031327	Mus musculus 16 days neonate heart cDNA, RIKEN full-length enriched library, clone:D830002G01 product:unclassifiable, full insert sequence.,Mus musculus 0 day neonate cerebellum cDNA, RIKEN full-length enriched library, clone:C230075M21 product:unclassifiable, full insert sequence.,Mus musculus 16 days neonate thymus cDNA, RIKEN full-length enriched library, clone:A130035F02 product:unclassifiabl…	intronic
8023940	0.127	0.59119	0.205	0.38974	-0.313	0.19905	0.078	0.73947	-0.44	0.07997	-0.518	0.04366	chr7	119636725	119639760	+	n270527	AK085197	Mus musculus 13 days embryo stomach cDNA, RIKEN full-length enriched library, clone:D530007F04 product:unclassifiable, full insert sequence.	intronic
8005684	0.318	0.21262	0.257	0.308	0.344	0.17953	-0.061	0.80572	0.026	0.9152	0.087	0.72494	chr4	108016448	108017449	+	n264618	AK144540	Mus musculus 13 days embryo brain cDNA, RIKEN full-length enriched library, clone:G630092O16 product:unclassifiable, full insert sequence.	intergenic
8023708	-0.803	0.15468	-0.074	0.89101	-0.286	0.59879	0.729	0.19315	0.517	0.34752	-0.212	0.69588	chr2	29766882	29767590	+	n269485	AK086231	Mus musculus 15 days embryo head cDNA, RIKEN full-length enriched library, clone:D930015D06 product:unclassifiable, full insert sequence.	intronic
8021858	-0.413	0.33196	-0.635	0.14554	-0.463	0.27864	-0.222	0.59594	-0.05	0.90369	0.172	0.68114	chr5	45071432	45074842	-	n270275	AK142534	Mus musculus 0 day neonate kidney cDNA, RIKEN full-length enriched library, clone:D630024E18 product:unclassifiable, full insert sequence.	intronic
8021514	0.139	0.43391	0.225	0.21394	0.139	0.43418	0.086	0.62461	0	0.99963	-0.086	0.62428	chr15	93361412	93364378	-	n284070	AK137855	Mus musculus 16 days neonate thymus cDNA, RIKEN full-length enriched library, clone:A130028M06 product:unclassifiable, full insert sequence.	intronic
8017465	-0.334	0.17422	0.39	0.11699	0.485	0.0573	0.724	0.00853	0.819	0.00396	0.095	0.68765	chrX	91629313	91633294	+	n293561	AK029224	Mus musculus 0 day neonate head cDNA, RIKEN full-length enriched library, clone:4831430B14 product:unclassifiable, full insert sequence.	intronic
8004741	-0.209	0.3618	-0.431	0.07462	-0.449	0.06456	-0.221	0.3359	-0.24	0.29929	-0.018	0.93575	chr8	118958841	118961272	-	n278284	AK139606	Mus musculus 2 cells egg cDNA, RIKEN full-length enriched library, clone:B020006D14 product:unclassifiable, full insert sequence.	intergenic
8011745	0.446	0.06189	0.384	0.10107	0.266	0.24351	-0.061	0.78284	-0.18	0.42257	-0.119	0.59354	chrX	97720176	97741232	+	n284581	AK079438	Mus musculus adult female vagina cDNA, RIKEN full-length enriched library, clone:9930021F22 product:unclassifiable, full insert sequence.	sense
8025452	-0.144	0.74774	0.745	0.11332	-0.002	0.99699	0.888	0.06418	0.142	0.75058	-0.746	0.11259	chr15	102027776	102030602	-	n268632	AK087183	Mus musculus 0 day neonate lung cDNA, RIKEN full-length enriched library, clone:E030032L18 product:unclassifiable, full insert sequence.	intergenic
8018668	-0.611	0.27986	-0.173	0.75397	-0.053	0.92302	0.438	0.4333	0.558	0.32201	0.12	0.82805	chr19	18755712	18759113	+	n279189	AK043448	Mus musculus 7 days neonate cerebellum cDNA, RIKEN full-length enriched library, clone:A730096G18 product:unclassifiable, full insert sequence.	intronic
8013291	-0.46	0.11865	-0.391	0.17885	-0.579	0.05585	0.069	0.80509	-0.119	0.67147	-0.188	0.50508	chrX	48235721	48237249	+	n273315	AK083194	Mus musculus adult male hippocampus cDNA, RIKEN full-length enriched library, clone:C630025C17 product:unclassifiable, full insert sequence.	intronic
8019297	0.015	0.98379	-0.059	0.93882	-0.337	0.65956	-0.074	0.92268	-0.353	0.6451	-0.279	0.71545	chr18	68405941	68408422	-	n276389	AK047314	Mus musculus 10 days neonate cerebellum cDNA, RIKEN full-length enriched library, clone:B930048N13 product:unclassifiable, full insert sequence.	antisense
8015008	0.469	0.28766	0.193	0.65555	1.2	0.01446	-0.276	0.52491	0.732	0.10766	1.008	0.03376	chr1	131729724	131733565	+	n267434	AK054537	Mus musculus 2 days pregnant adult female ovary cDNA, RIKEN full-length enriched library, clone:E330038M22 product:unclassifiable, full insert sequence.	intronic
8003717	0.198	0.31955	0.566	0.01156	0.48	0.02661	0.368	0.07715	0.283	0.16353	-0.085	0.6623	chr8	104794408	104836487	-	n283077	AK038730	Mus musculus adult male hypothalamus cDNA, RIKEN full-length enriched library, clone:A230057L03 product:unclassifiable, full insert sequence.	intergenic
8026259	0.148	0.56218	-0.052	0.83642	0.136	0.59327	-0.2	0.43525	-0.012	0.96298	0.188	0.46204	chr18	37574568	37576376	+	n288035	AK149192	Mus musculus 2 days neonate sympathetic ganglion cDNA, RIKEN full-length enriched library, clone:7120492F01 product:unclassifiable, full insert sequence.	extension
8004937	1.09	0.00024	0.368	0.10959	0.314	0.16614	-0.722	0.00532	-0.776	0.00333	-0.054	0.80445	chr3	133863049	133876202	+	n273050	AK050464	Mus musculus adult pancreas islet cells cDNA, RIKEN full-length enriched library, clone:C820001A03 product:unclassifiable, full insert sequence.	intergenic
8002304	-0.323	0.23449	-0.064	0.80858	-0.25	0.35188	0.259	0.33527	0.073	0.78207	-0.186	0.48489	chr9	78039851	78041457	+	n284552	AK036934	Mus musculus adult female vagina cDNA, RIKEN full-length enriched library, clone:9930027L19 product:unclassifiable, full insert sequence.	sense
8012460	-1.053	0.06866	-0.026	0.96155	0.488	0.37232	1.027	0.07486	1.541	0.01257	0.514	0.34832	chr19	8872392	8873015	-	n282716	AK020719	Mus musculus adult male hypothalamus cDNA, RIKEN full-length enriched library, clone:A230108L04 product:polymerase (RNA) II (DNA directed) polypeptide G, full insert sequence.	sense
8022103	-0.3	0.16323	0.028	0.89315	-0.738	0.00323	0.328	0.13057	-0.438	0.05067	-0.766	0.00251	chr8	24005795	24010961	+	n273531	AK141465	Mus musculus 12 days embryo spinal cord cDNA, RIKEN full-length enriched library, clone:C530028E23 product:unclassifiable, full insert sequence.	intronic
8013233	-1.192	0.00046	-0.728	0.01326	-0.86	0.00498	0.464	0.08978	0.332	0.21136	-0.132	0.60988	chr12	102281686	102286879	-	n284055,n284277,n270051,n285444	AK085685,AK037609,AK037362,AK035554	Mus musculus 10 days lactation, adult female mammary gland cDNA, RIKEN full-length enriched library, clone:D730011O05 product:unclassifiable, full insert sequence.,Mus musculus 16 days neonate thymus cDNA, RIKEN full-length enriched library, clone:A130029H22 product:unclassifiable, full insert sequence.,Mus musculus 16 days neonate thymus cDNA, RIKEN full-length enriched library, clone:A130010G07…	sense, intronic
8014295	0.163	0.39052	-0.579	0.00805	-0.002	0.99303	-0.742	0.00155	-0.165	0.38593	0.578	0.00818	chr10	94880008	94891274	+	n290634	AK017586	Mus musculus 8 days embryo whole body cDNA, RIKEN full-length enriched library, clone:5730420D15 product:hypothetical Microbodies C-terminal targeting signal containing protein, full insert sequence.	close
8021197	-0.438	0.14112	-0.378	0.19929	-0.186	0.51648	0.06	0.83219	0.252	0.38271	0.192	0.50368	chr6	30388667	30390157	+	n297205	AK075687	Mus musculus 18-day embryo whole body cDNA, RIKEN full-length enriched library, clone:1190006G23 product:inferred: putative {Mus musculus}, full insert sequence.	intronic
8027275	0.076	0.75317	0.033	0.89165	-0.064	0.79095	-0.043	0.85814	-0.141	0.56427	-0.097	0.68888	chr1	137128585	137129846	+	n343679,n343680	-		intergenic
8011091	-0.556	0.08637	-0.035	0.90952	-0.495	0.12281	0.522	0.10535	0.062	0.8392	-0.46	0.14863	chr4	149844723	149847333	+	n274960	AK081700	Mus musculus 16 days embryo head cDNA, RIKEN full-length enriched library, clone:C130069G04 product:unclassifiable, full insert sequence.	intronic
8023668	0.471	0.04726	0.231	0.29902	0.428	0.06745	-0.239	0.28373	-0.043	0.84532	0.197	0.37437	chr1	151268111	151297080	-	n279813	AK042726	Mus musculus 7 days neonate cerebellum cDNA, RIKEN full-length enriched library, clone:A730019G07 product:unclassifiable, full insert sequence.	intergenic
8008384	0.759	0.0008	1.772	0	-1.317	1e-05	1.012	7e-05	-2.077	0	-3.089	0	chr7	82913925	82916932	-	n273746,n280480	AK049415,AK080297	Mus musculus 7 days embryo whole body cDNA, RIKEN full-length enriched library, clone:C430005K08 product:unclassifiable, full insert sequence.,Mus musculus 3 days neonate thymus cDNA, RIKEN full-length enriched library, clone:A630040D01 product:unclassifiable, full insert sequence.	intergenic
8014208	0.003	0.98704	-0.26	0.21028	0.095	0.63946	-0.264	0.20498	0.091	0.65097	0.355	0.09615	chr14	40154160	40158487	-	n275001	AK048481	Mus musculus 16 days embryo head cDNA, RIKEN full-length enriched library, clone:C130064J04 product:unclassifiable, full insert sequence.	intronic
8013470	-0.318	0.27324	-0.159	0.57705	-0.095	0.73776	0.159	0.57618	0.223	0.43635	0.064	0.82157	chr1	74027213	74033637	-	n283940	AK137923	Mus musculus 16 days neonate thymus cDNA, RIKEN full-length enriched library, clone:A130039L21 product:unclassifiable, full insert sequence.	sense
8012945	1.098	0.02597	0.919	0.05499	1.116	0.02405	-0.178	0.68772	0.018	0.96755	0.196	0.65836	chr11	95887972	95889965	+	n265489	AK172404	Mus musculus activated spleen cDNA, RIKEN full-length enriched library, clone:F830206E18 product:unclassifiable, full insert sequence.	sense
8010916	0.995	5e-05	0.808	0.00034	0.768	0.00052	-0.187	0.27798	-0.227	0.19225	-0.04	0.81065	chr2	92868112	92884889	+	n419890,n411880,n411843,n412641,n343860,n412790	-		antisense
8024366	0.099	0.68155	0.089	0.71125	0.401	0.11213	-0.01	0.96764	0.303	0.22034	0.313	0.2068	chr18	49915447	49916843	+	n281298	AK079957	Mus musculus adult male aorta and vein cDNA, RIKEN full-length enriched library, clone:A530024J10 product:unclassifiable, full insert sequence.	close
8012663	-0.07	0.8641	0.354	0.39249	0.394	0.34359	0.424	0.30911	0.463	0.26818	0.039	0.92286	chr18	64788932	64789710	-	n295796	AK131872	Mus musculus adult male small intestine cDNA, RIKEN full-length enriched library, clone:2010303N21 product:unclassifiable, full insert sequence.	intronic
8014611	-0.313	0.42034	0.968	0.02403	-0.292	0.45159	1.281	0.00506	0.021	0.95603	-1.26	0.00562	chr13	55211155	55213701	+	n293981,n287455	AK033334,AK014495	Mus musculus 15 days embryo male testis cDNA, RIKEN full-length enriched library, clone:8030496F16 product:unclassifiable, full insert sequence.,Mus musculus 14 days embryo liver cDNA, RIKEN full-length enriched library, clone:4432414F05 product:RIKEN cDNA 4432414F05 gene, full insert sequence.	intronic
8025924	-0.796	0.09776	0.346	0.45079	-0.343	0.45387	1.142	0.02417	0.452	0.32779	-0.689	0.14603	chr2	3388717	3390698	-	n271362	AK052042	Mus musculus 12 days embryo eyeball cDNA, RIKEN full-length enriched library, clone:D230039E19 product:suppressor of variegation 3-9 homolog 2 (Drosophila), full insert sequence.	intronic
8021990	-0.143	0.69374	-0.111	0.76093	0.146	0.6894	0.033	0.92812	0.289	0.43203	0.256	0.4848	chr6	127435810	127438140	+	n281988	AK138754	Mus musculus 0 day neonate thymus cDNA, RIKEN full-length enriched library, clone:A430046N05 product:unclassifiable, full insert sequence.	intronic
8014834	0.202	0.30843	0.009	0.9616	0.027	0.88845	-0.193	0.3304	-0.175	0.37559	0.018	0.92657	chr10	91351573	91416325	+	n286548	AK034176	Mus musculus adult male diencephalon cDNA, RIKEN full-length enriched library, clone:9330161H03 product:unclassifiable, full insert sequence.	intergenic
8027998	-1.372	0.00015	-0.204	0.43501	-0.295	0.26551	1.167	0.00057	1.076	0.00108	-0.091	0.72514	chr5	137430035	137432847	+	n275223	AK048281	Mus musculus 16 days embryo head cDNA, RIKEN full-length enriched library, clone:C130046D02 product:unclassifiable, full insert sequence.	intronic
8029317	-0.599	0.0395	0.099	0.71007	0.256	0.34439	0.698	0.01958	0.855	0.00634	0.157	0.5575	chr2	121808950	121810176	+	n277601	AK045593	Mus musculus adult male corpora quadrigemina cDNA, RIKEN full-length enriched library, clone:B230214B21 product:unclassifiable, full insert sequence.	intronic
8025776	-2.293	0.00063	-0.01	0.98478	-0.275	0.59441	2.284	0.00065	2.018	0.00166	-0.265	0.60746	chr2	37469638	37472375	-	n276206	AK081057	Mus musculus 10 days neonate cerebellum cDNA, RIKEN full-length enriched library, clone:B930076E20 product:unclassifiable, full insert sequence.	intronic
8017408	0.459	0.07219	0.065	0.78411	-0.018	0.94058	-0.394	0.11676	-0.477	0.06312	-0.083	0.7278	chr8	116191825	116200358	-	n287904	AK135717	Mus musculus in vitro fertilized eggs cDNA, RIKEN full-length enriched library, clone:7420405O22 product:unclassifiable, full insert sequence.	intergenic
8008245	-0.626	0.01452	-0.138	0.54309	-1.044	0.00045	0.488	0.04606	-0.418	0.08097	-0.907	0.00137	chr1	196819453	196822389	+	n273017	AK148519	Mus musculus adult pancreas islet cells cDNA, RIKEN full-length enriched library, clone:C820017D21 product:unclassifiable, full insert sequence.	intergenic
8006637	0.065	0.83608	0.331	0.30078	0.092	0.76946	0.266	0.40152	0.027	0.93107	-0.239	0.44975	chr7	120470546	120474823	-	n267594	AK054369	Mus musculus 2 days pregnant adult female ovary cDNA, RIKEN full-length enriched library, clone:E330020J10 product:unclassifiable, full insert sequence.	sense
8028384	0.198	0.31948	0.607	0.00777	0.217	0.27749	0.409	0.05299	0.019	0.92284	-0.39	0.06321	chr10	61246044	61247568	+	n273895	AK082723	Mus musculus 0 day neonate cerebellum cDNA, RIKEN full-length enriched library, clone:C230097F24 product:unclassifiable, full insert sequence.	antisense
8005884	-0.337	0.08298	0.196	0.29438	0.027	0.88354	0.533	0.01121	0.364	0.06384	-0.169	0.36247	chr7	119756073	119823595	-	n277018,n412802,n295546	AK046490,AK009335	Mus musculus adult male corpora quadrigemina cDNA, RIKEN full-length enriched library, clone:B230398F15 product:unclassifiable, full insert sequence.,Mus musculus adult male tongue cDNA, RIKEN full-length enriched library, clone:2310014F06 product:unclassifiable, full insert sequence.,	antisense
8026612	0.161	0.46877	-0.76	0.00411	0.091	0.68129	-0.921	0.00105	-0.071	0.74916	0.851	0.00189	chr14	65733574	65736082	-	n275189	AK081592	Mus musculus 16 days embryo head cDNA, RIKEN full-length enriched library, clone:C130048F23 product:unclassifiable, full insert sequence.	intergenic
8007381	-0.522	0.21804	-0.569	0.18206	-0.662	0.12498	-0.047	0.90929	-0.14	0.73334	-0.093	0.82018	chr17	32942967	32943211	-	n278580	AK020840	Mus musculus adult retina cDNA, RIKEN full-length enriched library, clone:A930009K04 product:unclassifiable, full insert sequence.	intergenic
8004008	-0.003	0.99292	-0.214	0.48492	0.944	0.00781	-0.211	0.49032	0.947	0.00768	1.158	0.00205	chr3	104446916	104449780	+	n280029	AK153795	Mus musculus 3 days neonate thymus cDNA, RIKEN full-length enriched library, clone:A630095N21 product:unclassifiable, full insert sequence.	intronic
8011462	0.319	0.12471	-0.247	0.22565	0.334	0.109	-0.566	0.01253	0.016	0.93726	0.581	0.01078	chr10	108390415	108393544	+	n265492	AK157185	Mus musculus activated spleen cDNA, RIKEN full-length enriched library, clone:F830206D18 product:unclassifiable, full insert sequence.	antisense
8023118	0.109	0.795	-0.205	0.62604	0.746	0.09388	-0.314	0.45853	0.637	0.1464	0.951	0.03867	chr1	92171493	92172103	+	n294961	AK012205	Mus musculus 11 days embryo whole body cDNA, RIKEN full-length enriched library, clone:2700003A03 product:unclassifiable, full insert sequence.	intergenic
8022231	0.057	0.83163	0.068	0.79894	0.024	0.92912	0.011	0.9663	-0.033	0.90146	-0.044	0.86815	chr5	108592748	108597797	+	n283692	AK138014	Mus musculus 16 days neonate thymus cDNA, RIKEN full-length enriched library, clone:A130070I07 product:unclassifiable, full insert sequence.	sense
8000776	0.13	0.59979	-0.37	0.15082	-0.108	0.66209	-0.5	0.06014	-0.238	0.34301	0.262	0.29892	chr1	89842052	89845245	+	n280102	AK153777	Mus musculus 3 days neonate thymus cDNA, RIKEN full-length enriched library, clone:A630088H15 product:unclassifiable, full insert sequence.	antisense
8023885	0.542	0.08393	-0.576	0.06818	0.517	0.09747	-1.118	0.00211	-0.025	0.93213	1.093	0.00248	chr1	13417527	13419396	+	n271936	AK083958	Mus musculus 12 days embryo spinal ganglion cDNA, RIKEN full-length enriched library, clone:D130069N23 product:unclassifiable, full insert sequence.	intergenic
8023871	-0.532	0.01868	-0.983	0.00029	-1.08	0.00013	-0.45	0.04033	-0.548	0.01616	-0.097	0.62936	chr2	92270639	92274229	-	n272095	AK051524	Mus musculus 12 days embryo spinal ganglion cDNA, RIKEN full-length enriched library, clone:D130054K12 product:cryptochrome 2 (photolyase-like), full insert sequence.	intronic
8015171	-0.323	0.26486	-1.805	3e-05	-0.028	0.92161	-1.483	0.00016	0.295	0.3061	1.777	3e-05	chr19	10160988	10176105	-	n288883,n285705,n289971	AK035301,AK032633,AK031337	Mus musculus adult male urinary bladder cDNA, RIKEN full-length enriched library, clone:9530013B12 product:fatty acid desaturase 2, full insert sequence.,Mus musculus 10 days neonate cerebellum cDNA, RIKEN full-length enriched library, clone:6530401E15 product:fatty acid desaturase 2, full insert sequence.,Mus musculus 13 days embryo male testis cDNA, RIKEN full-length enriched library, clone:603…	sense, intronic
8001075	0.561	0.03283	0.05	0.8347	0.065	0.78348	-0.511	0.04839	-0.495	0.05464	0.016	0.9471	chr15	11286800	11288659	+	n287273	AK033442	Mus musculus adult male colon cDNA, RIKEN full-length enriched library, clone:9030205K23 product:unclassifiable, full insert sequence.	intergenic
8012177	-0.264	0.40152	0.158	0.61205	-4.507	0	0.422	0.18946	-4.243	0	-4.665	0	chr1	127966716	127968038	-	n282268	AK039731	Mus musculus adult male spinal cord cDNA, RIKEN full-length enriched library, clone:A330097O19 product:unclassifiable, full insert sequence.	intronic
8021493	-0.237	0.33356	0.017	0.94287	-1.054	0.00073	0.255	0.30103	-0.817	0.00457	-1.071	0.00064	chr3	135313633	135317530	-	n283134,n288622	AK038642,AK032879	Mus musculus adult male hypothalamus cDNA, RIKEN full-length enriched library, clone:A230052C16 product:unclassifiable, full insert sequence.,Mus musculus 12 days embryo male wolffian duct includes surrounding region cDNA, RIKEN full-length enriched library, clone:6720466E18 product:unclassifiable, full insert sequence.	intronic
8026639	0.278	0.23163	-0.836	0.00253	-0.096	0.67013	-1.114	0.00027	-0.375	0.11536	0.74	0.00567	chr13	56103625	56186210	+	n279116	AK043531	Mus musculus 10 days neonate cortex cDNA, RIKEN full-length enriched library, clone:A830006E17 product:unclassifiable, full insert sequence.	intronic
8015559	-0.039	0.88873	-0.643	0.0351	-0.354	0.21619	-0.604	0.04551	-0.315	0.26768	0.289	0.30731	chr7	139653694	139658344	-	n285283	AK035726	Mus musculus adult male urinary bladder cDNA, RIKEN full-length enriched library, clone:9530096I15 product:unclassifiable, full insert sequence.	intronic
8005053	-0.719	0.00468	-0.338	0.12986	-0.124	0.56373	0.38	0.09222	0.595	0.0142	0.215	0.32264	chr9	122756136	122757536	-	n277646	AK045536	Mus musculus adult male corpora quadrigemina cDNA, RIKEN full-length enriched library, clone:B230209G02 product:unclassifiable, full insert sequence.	intergenic
8027840	0.294	0.23496	-0.248	0.31212	-0.106	0.65883	-0.542	0.03958	-0.4	0.11408	0.142	0.55826	chr3	127619088	127658138	+	n284764	AK036551	Mus musculus adult male bone cDNA, RIKEN full-length enriched library, clone:9830132P13 product:unclassifiable, full insert sequence.	intergenic
8028675	-0.131	0.53181	-0.523	0.02464	0.698	0.00496	-0.392	0.07875	0.83	0.00152	1.221	6e-05	chr3	153513337	153515366	-	n295245	AK010897	Mus musculus 13 days embryo liver cDNA, RIKEN full-length enriched library, clone:2510003D18 product:unclassifiable, full insert sequence.	antisense
8026817	0.126	0.72418	-0.077	0.83004	-0.078	0.82669	-0.203	0.57219	-0.204	0.56932	-0.002	0.99656	chr2	67506293	67507164	+	n290029	AK077872	Mus musculus 13 days embryo forelimb cDNA, RIKEN full-length enriched library, clone:5930436N04 product:unclassifiable, full insert sequence.	intergenic
8021820	0.212	0.35536	-0.541	0.03047	-0.261	0.25976	-0.753	0.00508	-0.474	0.05297	0.28	0.22952	chr2	180321875	180323398	+	n276187	AK047502	Mus musculus 10 days neonate cerebellum cDNA, RIKEN full-length enriched library, clone:B930079J03 product:unclassifiable, full insert sequence.	extension
8004319	0.463	0.07846	0.216	0.3878	0.426	0.10194	-0.247	0.32528	-0.037	0.88164	0.21	0.39957	chr4	63987188	63990472	+	n265499	AK157176	Mus musculus activated spleen cDNA, RIKEN full-length enriched library, clone:F830206B21 product:unclassifiable, full insert sequence.	intergenic
8005490	0.639	0.01246	0.078	0.72651	0.214	0.34576	-0.561	0.02428	-0.425	0.07492	0.136	0.54487	chr4	77857418	77861126	+	n277663,n279048	AK045513,AK043640	Mus musculus adult male corpora quadrigemina cDNA, RIKEN full-length enriched library, clone:B230208B08 product:unclassifiable, full insert sequence.,Mus musculus 10 days neonate cortex cDNA, RIKEN full-length enriched library, clone:A830014L16 product:unclassifiable, full insert sequence.	antisense, close
8008910	-1.457	0.00565	-0.367	0.41465	0.533	0.24352	1.09	0.02733	1.99	0.00061	0.9	0.06031	chr12	77545483	77552323	+	n417571,n414589	NR_028520.1		sense
8008582	0.293	0.25667	-0.106	0.67438	0.198	0.43605	-0.399	0.13066	-0.095	0.70707	0.305	0.23981	chr7	77696608	77699274	+	n270677	AK052474	Mus musculus 13 days embryo lung cDNA, RIKEN full-length enriched library, clone:D430031M04 product:unclassifiable, full insert sequence.	intergenic
8022449	-0.987	0.00274	0.528	0.068	-0.956	0.00339	1.515	9e-05	0.031	0.90945	-1.485	0.0001	chr12	111839678	111842596	+	n269751,n277485	AK052908,AK045747	Mus musculus 16 days neonate heart cDNA, RIKEN full-length enriched library, clone:D830036B08 product:dynein, cytoplasmic, heavy chain 1, full insert sequence.,Mus musculus adult male corpora quadrigemina cDNA, RIKEN full-length enriched library, clone:B230309E16 product:dynein, cytoplasmic, heavy chain 1, full insert sequence.	sense
8016498	-1.348	0.00024	0.116	0.66641	-0.798	0.01019	1.465	0.00011	0.55	0.05803	-0.914	0.00446	chr4	109435562	109438719	+	n279577	AK043042	Mus musculus 7 days neonate cerebellum cDNA, RIKEN full-length enriched library, clone:A730050A11 product:unclassifiable, full insert sequence.	intronic
8026778	-0.345	0.10811	0.389	0.07334	0.039	0.84747	0.734	0.00299	0.384	0.07713	-0.35	0.10296	chr8	109983327	109986002	+	n284751	AK036580	Mus musculus adult male bone cDNA, RIKEN full-length enriched library, clone:9830137N02 product:unclassifiable, full insert sequence.	intronic
8024779	0.687	0.08284	-1.186	0.00669	0.34	0.36882	-1.873	0.00023	-0.348	0.3576	1.526	0.0012	chr16	40651649	40653314	+	n288166	AK148909	Mus musculus 2 days neonate sympathetic ganglion cDNA, RIKEN full-length enriched library, clone:7120462A04 product:unclassifiable, full insert sequence.	intergenic
8029617	0.683	0.08625	-0.578	0.13993	0.139	0.71032	-1.261	0.00474	-0.544	0.16271	0.717	0.07335	chr15	80818694	80821293	+	n275846	AK140729	Mus musculus adult male corpus striatum cDNA, RIKEN full-length enriched library, clone:C030024M07 product:unclassifiable, full insert sequence.	intronic
8023358	0.498	0.02621	0.287	0.1705	0.325	0.12448	-0.211	0.30449	-0.173	0.39655	0.038	0.84994	chr12	91528367	91531243	+	n283155	AK038599	Mus musculus adult male hypothalamus cDNA, RIKEN full-length enriched library, clone:A230049G24 product:unclassifiable, full insert sequence.	intronic
8027438	-0.428	0.08389	-0.815	0.00367	-0.473	0.05939	-0.387	0.11434	-0.045	0.8474	0.342	0.15801	chr13	117426020	117430057	+	n266087	AK156291	Mus musculus activated spleen cDNA, RIKEN full-length enriched library, clone:F830014P22 product:unclassifiable, full insert sequence.	intergenic
8005094	-0.69	0.08039	0.157	0.67233	0.225	0.54639	0.847	0.03706	0.915	0.02628	0.068	0.85467	chr4	131975745	131976732	-	n280920	AK041124	Mus musculus adult male aorta and vein cDNA, RIKEN full-length enriched library, clone:A530084B03 product:unclassifiable, full insert sequence.	intronic
8000318	-1.068	0.01789	0.808	0.06036	-1.583	0.00155	1.876	0.00041	-0.515	0.21163	-2.391	5e-05	chr3	103984534	103986964	-	n273069	AK050434	Mus musculus adult male liver tumor cDNA, RIKEN full-length enriched library, clone:C730047L19 product:unclassifiable, full insert sequence.	intronic
8006555	1.138	0.07286	0.855	0.16595	0.958	0.1239	-0.284	0.63321	-0.18	0.76153	0.104	0.8608	chr19	39127120	39129472	+	n343652	-		intergenic
8009425	0.14	0.55971	-0.233	0.33754	0.079	0.7415	-0.373	0.13562	-0.061	0.79755	0.311	0.20602	chr5	30259151	30261117	-	n280044	AK153790	Mus musculus 3 days neonate thymus cDNA, RIKEN full-length enriched library, clone:A630093P05 product:unclassifiable, full insert sequence.	intergenic
8016202	0.795	0.04779	-0.643	0.09986	0.139	0.70706	-1.438	0.00177	-0.656	0.09414	0.782	0.05085	chr10	90060377	90061906	+	n294543	AK013549	Mus musculus adult male hippocampus cDNA, RIKEN full-length enriched library, clone:2900018E21 product:unclassifiable, full insert sequence.	intronic
8029769	-1.491	0	-0.276	0.13327	-0.126	0.47558	1.215	1e-05	1.365	0	0.149	0.39983	chr6	29742631	29746001	+	n283474	AK138084	Mus musculus 16 days neonate thymus cDNA, RIKEN full-length enriched library, clone:A130088G01 product:unclassifiable, full insert sequence.	intronic
8021368	0.458	0.25525	-0.242	0.53972	-0.897	0.03738	-0.701	0.0926	-1.355	0.00405	-0.654	0.11364	chr17	28634287	28644351	-	n289906	AK077905	Mus musculus 13 days embryo male testis cDNA, RIKEN full-length enriched library, clone:6030432O06 product:unclassifiable, full insert sequence.	sense
8011851	0.611	0.0524	0.915	0.00725	0.676	0.03474	0.304	0.30604	0.064	0.82449	-0.239	0.41612	chr1	180518781	180519015	-	n292301	AK019705	Mus musculus adult male testis cDNA, RIKEN full-length enriched library, clone:4930527L19 product:unclassifiable, full insert sequence.	antisense
8004491	1.467	6e-05	2.249	0	2.084	0	0.782	0.00779	0.617	0.02727	-0.165	0.51439	chrX	72640661	72644149	+	n293935	AK076262	Mus musculus 0 day neonate skin cDNA, RIKEN full-length enriched library, clone:4632402I07 product:unclassifiable, full insert sequence.	sense
8012713	-0.002	0.99617	0.901	0.02253	-0.299	0.40249	0.903	0.02232	-0.298	0.40508	-1.2	0.00446	chr1	91757020	91757763	+	n202040	-		intronic
8003086	-0.865	0.00495	-0.565	0.04494	-1.172	0.00055	0.3	0.25767	-0.307	0.24684	-0.607	0.03297	chr15	88953732	88959130	-	n281759,n414572,n277997	AK045028,AK040235	Mus musculus 9.5 days embryo parthenogenote cDNA, RIKEN full-length enriched library, clone:B130020K10 product:signal transducer and activator of transcription 6, full insert sequence.,Mus musculus 0 day neonate thymus cDNA, RIKEN full-length enriched library, clone:A430080A07 product:signal transducer and activator of transcription 6, full insert sequence.,	sense
8003846	0.297	0.34739	-0.218	0.48661	-0.163	0.60183	-0.516	0.11546	-0.46	0.15574	0.055	0.85873	chr14	61004820	61007030	+	n294791	AK012876	Mus musculus 10, 11 days embryo whole body cDNA, RIKEN full-length enriched library, clone:2810037O22 product:unclassifiable, full insert sequence.	intergenic
8008325	0.14	0.61644	-0.478	0.10373	-0.169	0.54461	-0.617	0.04192	-0.309	0.27729	0.308	0.27815	chr1	175643010	175645447	-	n343707	-		intergenic
8006807	0.055	0.76572	0.019	0.91821	0.097	0.60434	-0.036	0.84486	0.041	0.82403	0.078	0.67676	chr7	148795964	148799646	-	n412180	NR_040337.1		antisense
8018778	0.118	0.59529	0.074	0.73672	0.13	0.55869	-0.043	0.84366	0.012	0.9564	0.055	0.80127	chr9	84668004	84677958	+	n292083	AK016115	Mus musculus adult male testis cDNA, RIKEN full-length enriched library, clone:4930554C24 product:unclassifiable, full insert sequence.	intergenic
8017403	-1.549	0.00188	-0.665	0.11537	-0.491	0.23486	0.884	0.04349	1.059	0.01915	0.175	0.66369	chr1	10049325	10051852	+	n274690	AK081995	Mus musculus 16 days embryo head cDNA, RIKEN full-length enriched library, clone:C130092H01 product:unclassifiable, full insert sequence.	sense
8023405	-0.423	0.4005	-0.638	0.21344	0.472	0.35055	-0.215	0.66653	0.895	0.08992	1.11	0.04108	chr4	128854060	128854940	-	n289085	AK161939	Mus musculus adult male olfactory brain cDNA, RIKEN full-length enriched library, clone:6430531P05 product:unclassifiable, full insert sequence.	sense
8014645	0.629	0.01783	0.657	0.01415	0.196	0.40959	0.028	0.90342	-0.433	0.08389	-0.461	0.06755	chr7	28434444	28436078	-	n264219	AK146287	Mus musculus CRL-1722 L5178Y-R cDNA, RIKEN full-length enriched library, clone:I730047H03 product:unclassifiable, full insert sequence.	intergenic
8023298	-0.121	0.74477	0.144	0.69871	0.29	0.44	0.265	0.47956	0.411	0.2797	0.146	0.69471	chr7	135787948	135790467	+	n272200	AK083879	Mus musculus 12 days embryo spinal ganglion cDNA, RIKEN full-length enriched library, clone:D130040H12 product:unclassifiable, full insert sequence.	intronic
8023061	0.125	0.69972	-0.112	0.72973	-0.289	0.38083	-0.238	0.46838	-0.414	0.21624	-0.177	0.58845	chr13	90042211	90045317	-	n281893,n283829	AK040113,AK037832	Mus musculus 0 day neonate thymus cDNA, RIKEN full-length enriched library, clone:A430063P04 product:unclassifiable, full insert sequence.,Mus musculus 16 days neonate thymus cDNA, RIKEN full-length enriched library, clone:A130053F13 product:unclassifiable, full insert sequence.	intronic
8017844	0.449	0.23422	0.277	0.45418	-0.029	0.93611	-0.172	0.64084	-0.478	0.20679	-0.307	0.40906	chr11	96484019	96485471	+	n280025	AK042487	Mus musculus 3 days neonate thymus cDNA, RIKEN full-length enriched library, clone:A630096B13 product:unclassifiable, full insert sequence.	intronic
8012037	0.336	0.24431	0.233	0.41268	0.294	0.30448	-0.103	0.71399	-0.042	0.88216	0.061	0.82663	chr4	10435177	10724949	-	n296137	AK007260	Mus musculus adult male testis cDNA, RIKEN full-length enriched library, clone:1700123O12 product:unclassifiable, full insert sequence.	intergenic
8010732	-0.788	0.00946	-0.474	0.08887	-1.139	0.00077	0.314	0.24318	-0.35	0.1963	-0.665	0.02324	chr13	102519674	102521843	-	n283521	AK138076	Mus musculus 16 days neonate thymus cDNA, RIKEN full-length enriched library, clone:A130084B22 product:unclassifiable, full insert sequence.	intronic
8014030	0.771	0.01414	-0.088	0.74852	0.257	0.35877	-0.86	0.00766	-0.514	0.08043	0.346	0.2238	chr13	53499318	53510199	-	n296491	AK006834	Mus musculus adult male testis cDNA, RIKEN full-length enriched library, clone:1700058M13 product:unclassifiable, full insert sequence.	intergenic
8016389	0.369	0.21586	0.061	0.83371	0.352	0.23666	-0.308	0.29642	-0.017	0.95257	0.291	0.32295	chr9	121846392	121856134	+	n422764,n415364,n296539	AK006734	Mus musculus adult male testis cDNA, RIKEN full-length enriched library, clone:1700048O20 product:unclassifiable, full insert sequence.,	intergenic, sense
8002504	0.482	0.18052	0.298	0.39609	-0.476	0.18521	-0.183	0.59833	-0.958	0.01511	-0.774	0.04106	chr2	6707313	6708561	-	n289049,n279502	AK043128,AK032427	Mus musculus 7 days neonate cerebellum cDNA, RIKEN full-length enriched library, clone:A730058K20 product:unclassifiable, full insert sequence.,Mus musculus adult male olfactory brain cDNA, RIKEN full-length enriched library, clone:6430543K15 product:unclassifiable, full insert sequence.	intronic
8024959	-0.245	0.36658	0.162	0.54839	-0.009	0.97387	0.407	0.14548	0.237	0.38335	-0.17	0.52729	chr16	20146020	20149333	+	n277984	AK045049	Mus musculus 9.5 days embryo parthenogenote cDNA, RIKEN full-length enriched library, clone:B130021N22 product:unclassifiable, full insert sequence.	intronic
8003439	-0.933	0.00285	-0.861	0.00485	-0.468	0.08619	0.072	0.77833	0.465	0.08816	0.393	0.14302	chr6	116343149	116345401	+	n293814	AK028647	Mus musculus 10 days neonate skin cDNA, RIKEN full-length enriched library, clone:4732425M02 product:unclassifiable, full insert sequence.	intronic
8006059	-1.298	0.00106	-0.794	0.02264	0.443	0.17079	0.504	0.12327	1.741	9e-05	1.237	0.00152	chr11	4780136	4782733	+	n286688	AK033931	Mus musculus adult male diencephalon cDNA, RIKEN full-length enriched library, clone:9330118E14 product:unclassifiable, full insert sequence.	intronic
8005092	0.342	0.54644	-0.04	0.94398	0.164	0.77155	-0.381	0.50184	-0.178	0.75182	0.203	0.71873	chr7	73223792	73224356	-	n278932	AK080637	Mus musculus 10 days neonate cortex cDNA, RIKEN full-length enriched library, clone:A830035F19 product:unclassifiable, full insert sequence.	close
8002668	0.62	0.0102	0.749	0.00315	0.541	0.02095	0.129	0.54016	-0.079	0.70641	-0.207	0.32941	chr13	41961283	42008461	+	n415356,n286863	AK079020,NR_033545.1	Mus musculus adult male epididymis cDNA, RIKEN full-length enriched library, clone:9230111O20 product:unclassifiable, full insert sequence.,	intergenic
8005007	0.397	0.09241	0.508	0.03732	0.311	0.17739	0.111	0.61909	-0.086	0.70005	-0.197	0.38322	chr10	20279842	20281966	-	n289728	AK077974	Mus musculus 13 days embryo male testis cDNA, RIKEN full-length enriched library, clone:6030490E18 product:unclassifiable, full insert sequence.	intronic
8001770	-0.166	0.7838	-1.488	0.02676	-1.487	0.02685	-1.323	0.04472	-1.322	0.04486	0.001	0.99863	chr3	62142923	62183108	+	n268736	AK087060	Mus musculus 0 day neonate lung cDNA, RIKEN full-length enriched library, clone:E030024E19 product:weakly similar to PUTATIVE SH3 DOMAIN-CONTAINING GUANINE EXCHANGE FACTOR SGEF [Homo sapiens], full insert sequence.	sense
8012624	0.341	0.49272	-0.268	0.58748	0.375	0.4508	-0.609	0.2297	0.035	0.9439	0.644	0.20586	chr9	109342646	109345692	+	n265782	AK156703	Mus musculus activated spleen cDNA, RIKEN full-length enriched library, clone:F830038O09 product:unclassifiable, full insert sequence.	antisense
8017084	-0.92	0.01481	-0.063	0.84865	-0.142	0.66927	0.857	0.0213	0.778	0.03334	-0.079	0.81225	chr1	52176413	52194698	+	n267209	AK088874	Mus musculus 2 days neonate thymus thymic cells cDNA, RIKEN full-length enriched library, clone:E430029I03 product:signal transducer and activator of transcription 1, full insert sequence.	sense
8014649	0.006	0.97662	-0.649	0.00505	-0.256	0.20291	-0.654	0.00477	-0.262	0.19371	0.393	0.06077	chr7	143084497	143086152	-	n264889	AK149670	Mus musculus bone marrow macrophage cDNA, RIKEN full-length enriched library, clone:G530008P12 product:unclassifiable, full insert sequence.	intergenic
8008712	0.343	0.21267	0.486	0.08677	0.199	0.46094	0.143	0.59394	-0.145	0.58977	-0.287	0.29207	chr10	79763591	79766100	+	n276271,n269020	AK086733,AK140637	Mus musculus 15 days embryo head cDNA, RIKEN full-length enriched library, clone:D930048F10 product:unclassifiable, full insert sequence.,Mus musculus 10 days neonate cerebellum cDNA, RIKEN full-length enriched library, clone:B930065I19 product:unclassifiable, full insert sequence.	sense
8017055	0.18	0.51233	0.113	0.67777	0.582	0.04868	-0.066	0.80732	0.403	0.15532	0.469	0.10274	chr10	39980739	39981139	+	n278398	AK020925	Mus musculus adult retina cDNA, RIKEN full-length enriched library, clone:A930033M14 product:unclassifiable, full insert sequence.	intergenic
8004223	-3.273	0	-0.762	0.03965	-0.199	0.5595	2.51	1e-05	3.074	0	0.564	0.11389	chr7	31102267	31104059	+	n297654	AK002612	Mus musculus adult male kidney cDNA, RIKEN full-length enriched library, clone:0610012K07 product:unclassifiable, full insert sequence.	sense
8018880	-0.633	0.19593	-0.538	0.26658	-1.236	0.02005	0.094	0.8418	-0.603	0.21606	-0.698	0.15684	chr15	95781467	95782801	+	n294161	AK014176	Mus musculus 13 days embryo head cDNA, RIKEN full-length enriched library, clone:3110045A19 product:unclassifiable, full insert sequence.	intronic
8029002	0.118	0.6084	-0.201	0.38895	0.062	0.78752	-0.32	0.18087	-0.056	0.80649	0.263	0.26478	chr18	46450424	46452190	-	n278827	AK043959	Mus musculus 10 days neonate cortex cDNA, RIKEN full-length enriched library, clone:A830060C21 product:unclassifiable, full insert sequence.	sense
8019233	0.937	0.00145	0.304	0.2094	0.671	0.01244	-0.633	0.01696	-0.266	0.2686	0.368	0.13437	chr6	118796062	118802997	+	n296393	AK006954	Mus musculus adult male testis cDNA, RIKEN full-length enriched library, clone:1700080F18 product:unclassifiable, full insert sequence.	antisense
8021047	-0.3	0.28866	-0.227	0.41797	-0.411	0.15435	0.073	0.7909	-0.111	0.68949	-0.184	0.50907	chr4	33409195	33413013	+	n280280	AK042132	Mus musculus 3 days neonate thymus cDNA, RIKEN full-length enriched library, clone:A630061O15 product:RNA guanylyltransferase and 5'-phosphatase, full insert sequence.	sense
8021314	-1.795	7e-05	-0.401	0.21246	-0.785	0.02415	1.394	0.00062	1.01	0.00607	-0.383	0.23228	chr5	117807313	117816787	+	n276846	AK080976	Mus musculus 4 days neonate thymus cDNA, RIKEN full-length enriched library, clone:B630006D22 product:WSB-2 protein, full insert sequence.	sense
8020030	0.309	0.42714	-0.826	0.04791	0.091	0.81241	-1.135	0.01048	-0.217	0.57315	0.917	0.03079	chrX	104597233	104598677	-	n280103	AK042395	Mus musculus 3 days neonate thymus cDNA, RIKEN full-length enriched library, clone:A630088B15 product:integral membrane protein 2A, full insert sequence.	sense
8023721	-0.268	0.24936	0.257	0.2683	-0.047	0.83504	0.526	0.03512	0.221	0.33821	-0.304	0.19458	chr14	76113276	76115843	-	n269455	AK086265	Mus musculus 15 days embryo head cDNA, RIKEN full-length enriched library, clone:D930017D21 product:unclassifiable, full insert sequence.	intronic
8005169	0.243	0.41959	-0.098	0.74149	0.127	0.67074	-0.341	0.26326	-0.116	0.69626	0.225	0.4542	chr19	35098033	35100114	+	n283862	AK037788	Mus musculus 16 days neonate thymus cDNA, RIKEN full-length enriched library, clone:A130049N17 product:unclassifiable, full insert sequence.	intergenic
8021611	0.127	0.57093	0.544	0.02758	0.223	0.32507	0.418	0.07874	0.096	0.66549	-0.321	0.16542	chr9	74924849	74926985	+	n277446	AK045817	Mus musculus adult male corpora quadrigemina cDNA, RIKEN full-length enriched library, clone:B230312F19 product:unclassifiable, full insert sequence.	intronic
8018267	-0.724	0.06652	-1.157	0.00721	-1.05	0.01257	-0.433	0.25095	-0.326	0.38132	0.107	0.77147	chr17	13109278	13110333	+	n278254	AK163282	Mus musculus 2 cells egg cDNA, RIKEN full-length enriched library, clone:B020009D19 product:unclassifiable, full insert sequence.	sense
8016997	-0.098	0.80813	0.594	0.15639	0.488	0.23789	0.692	0.10367	0.586	0.16179	-0.106	0.79222	chr7	61251311	61253925	-	n266117	AK156247	Mus musculus activated spleen cDNA, RIKEN full-length enriched library, clone:F830013H14 product:unclassifiable, full insert sequence.	intergenic
8001785	0.237	0.29505	0.036	0.86938	0.145	0.5149	-0.201	0.37234	-0.092	0.67941	0.109	0.62408	chr9	83007714	83010471	+	n265785	AK156696	Mus musculus activated spleen cDNA, RIKEN full-length enriched library, clone:F830038D22 product:unclassifiable, full insert sequence.	antisense
8018224	-0.358	0.19018	0.407	0.14016	-0.218	0.41419	0.765	0.01162	0.14	0.59765	-0.625	0.03182	chr5	74971971	74973301	+	n285359	AK035635	Mus musculus adult male urinary bladder cDNA, RIKEN full-length enriched library, clone:9530079L15 product:unclassifiable, full insert sequence.	intronic
8015060	0.429	0.06651	0.343	0.13342	0.668	0.00847	-0.087	0.69118	0.239	0.28458	0.325	0.15248	chr18	63097325	63098821	+	n272349	AK051192	Mus musculus 12 days embryo spinal ganglion cDNA, RIKEN full-length enriched library, clone:D130013L19 product:unclassifiable, full insert sequence.	intronic
8007502	-0.501	0.06922	0.13	0.61363	-0.1	0.69787	0.632	0.02711	0.401	0.13636	-0.23	0.3776	chrX	148254494	148260781	+	n265846	AK156628	Mus musculus activated spleen cDNA, RIKEN full-length enriched library, clone:F830033N09 product:unclassifiable, full insert sequence.	intronic
8017479	0.014	0.95336	0.203	0.39989	0.281	0.25009	0.189	0.43202	0.267	0.27302	0.078	0.74309	chr7	86731534	86737501	-	n269376,n344246	AK086341	Mus musculus 15 days embryo head cDNA, RIKEN full-length enriched library, clone:D930022J01 product:unclassifiable, full insert sequence.,	extension
8021967	0.575	0.05895	0.085	0.76236	0.411	0.16145	-0.49	0.10108	-0.163	0.56458	0.326	0.25996	chr18	51345634	51347469	+	n288187	AK148859	Mus musculus 2 days neonate sympathetic ganglion cDNA, RIKEN full-length enriched library, clone:7120455P22 product:unclassifiable, full insert sequence.	intronic
8024195	0.544	0.06963	-0.187	0.50717	0.219	0.43855	-0.731	0.02008	-0.325	0.25749	0.406	0.16313	chrX	12554998	12573034	+	n292511	AK015661	Mus musculus adult male testis cDNA, RIKEN full-length enriched library, clone:4930500G05 product:unclassifiable, full insert sequence.	intergenic
8018397	0.536	0.007	0.341	0.06162	0.253	0.15246	-0.195	0.26121	-0.283	0.11258	-0.088	0.60451	chr4	88942455	89185312	+	n264987,n264483,n412526,n412157	AK166205,AK148321	Mus musculus mammary gland RCB-0526 Jyg-MC(A) cDNA, RIKEN full-length enriched library, clone:G830015H16 product:unclassifiable, full insert sequence.,Mus musculus B16 F10Y cells cDNA, RIKEN full-length enriched library, clone:G370089A13 product:unclassifiable, full insert sequence.,	intergenic
8003923	0.37	0.19501	-0.146	0.59858	0.138	0.61885	-0.516	0.07968	-0.232	0.40599	0.283	0.31365	chr14	94215560	94219013	-	n274362	AK082343	Mus musculus 0 day neonate cerebellum cDNA, RIKEN full-length enriched library, clone:C230039J04 product:unclassifiable, full insert sequence.	intronic
8024884	-0.182	0.48958	-0.257	0.3342	-0.12	0.64599	-0.075	0.77444	0.062	0.81317	0.137	0.60259	chr13	36253463	36258287	+	n285508	AK035468	Mus musculus adult male urinary bladder cDNA, RIKEN full-length enriched library, clone:9530052G10 product:unclassifiable, full insert sequence.	intronic
8011034	0.223	0.31268	0.029	0.8949	-0.417	0.07143	-0.194	0.37628	-0.64	0.01034	-0.446	0.05624	chr9	103240861	103244120	+	n285305	AK035694	Mus musculus adult male urinary bladder cDNA, RIKEN full-length enriched library, clone:9530091M12 product:unclassifiable, full insert sequence.	intronic
8008414	0.325	0.29318	0.517	0.1055	0.46	0.14547	0.192	0.52788	0.135	0.65603	-0.057	0.84995	chr12	113072331	113073039	+	n264438	AK145120	Mus musculus mammary gland RCB-0526 Jyg-MC(A) cDNA, RIKEN full-length enriched library, clone:G830047P04 product:unclassifiable, full insert sequence.	antisense
8017413	0.454	0.17514	-0.371	0.26235	0.074	0.81929	-0.825	0.02234	-0.38	0.25063	0.444	0.18392	chr6	147658116	147667973	-	n344120,n292481	AK076842	Mus musculus adult male testis cDNA, RIKEN full-length enriched library, clone:4930505I11 product:unclassifiable, full insert sequence.,	intergenic
8012216	0.241	0.34575	-0.066	0.79124	0.126	0.61837	-0.307	0.23426	-0.115	0.64691	0.192	0.44927	chr5	91188385	91190650	+	n278567	AK044397	Mus musculus adult retina cDNA, RIKEN full-length enriched library, clone:A930010L22 product:small inducible cytokine B subfamily, member 5, full insert sequence.	sense
8012668	0.244	0.74338	0.008	0.9916	-0.355	0.63442	-0.236	0.75131	-0.6	0.42652	-0.363	0.62704	chr5	117580331	117583257	+	n276641	AK140496	Mus musculus 10 days neonate cerebellum cDNA, RIKEN full-length enriched library, clone:B930012F22 product:unclassifiable, full insert sequence.	intronic
8003318	0.709	0.00161	1.864	0	0.634	0.00355	1.154	2e-05	-0.076	0.67484	-1.23	1e-05	chr3	96359710	96370724	-	n267009	AK143784	Mus musculus 6 days neonate spleen cDNA, RIKEN full-length enriched library, clone:F430107P11 product:unclassifiable, full insert sequence.	intergenic
8002024	-0.693	0.01096	0.207	0.38725	0.002	0.99236	0.9	0.00207	0.695	0.01076	-0.205	0.39228	chr18	21809948	21814606	+	n412729,n412269,n411776,n412073,n412676,n412551	-		antisense
8027605	-1.599	0.00344	-0.452	0.32629	0.017	0.96975	1.147	0.02317	1.616	0.0032	0.469	0.30906	chr5	3629776	3631722	-	n293459	AK014689	Mus musculus 0 day neonate head cDNA, RIKEN full-length enriched library, clone:4833413G10 product:unclassifiable, full insert sequence.	antisense
8009983	-1.443	0.00058	-0.221	0.49318	-0.21	0.51559	1.222	0.00204	1.233	0.00191	0.012	0.97119	chr15	36536221	36536570	-	n282025	AK079727	Mus musculus 0 day neonate thymus cDNA, RIKEN full-length enriched library, clone:A430039M01 product:unclassifiable, full insert sequence.	intronic
8025080	0.415	0.08513	0.393	0.10092	0.334	0.15767	-0.022	0.92266	-0.082	0.71903	-0.06	0.79236	chr7	87067457	87069753	-	n285827	AK035146	Mus musculus 12 days embryo embryonic body between diaphragm region and neck cDNA, RIKEN full-length enriched library, clone:9430093D17 product:unclassifiable, full insert sequence.	extension
8007625	0.124	0.67248	0.224	0.44796	0.145	0.62078	0.1	0.73163	0.021	0.94183	-0.079	0.78684	chr5	4059249	4060925	+	n285678	AK035338	Mus musculus adult male urinary bladder cDNA, RIKEN full-length enriched library, clone:9530019F09 product:unclassifiable, full insert sequence.	intronic
8013397	-0.096	0.6897	-0.395	0.11906	-0.041	0.86614	-0.298	0.22862	0.056	0.81678	0.354	0.15794	chr5	150444184	150450415	+	n264238,n344058	AK146146	Mus musculus TIB-55 BB88 cDNA, RIKEN full-length enriched library, clone:I730022N02 product:unclassifiable, full insert sequence.,	intergenic
8028464	0.423	0.2612	0.167	0.65011	0.224	0.54446	-0.256	0.48918	-0.199	0.58914	0.057	0.8767	chr9	54459187	54462539	-	n291634	AK133197	Mus musculus adult male testis cDNA, RIKEN full-length enriched library, clone:4932411O03 product:unclassifiable, full insert sequence.	intronic
8020183	-1.406	0.0003	0.092	0.74865	-0.845	0.01092	1.499	0.00017	0.561	0.0694	-0.938	0.00592	chr4	34524418	34527953	+	n274684,n293422,n264174	AK152111,AK140993,AK161219	Mus musculus bone marrow macrophage cDNA, RIKEN full-length enriched library, clone:I830047M10 product:unclassifiable, full insert sequence.,Mus musculus 16 days embryo head cDNA, RIKEN full-length enriched library, clone:C130093G02 product:unclassifiable, full insert sequence.,Mus musculus 0 day neonate head cDNA, RIKEN full-length enriched library, clone:4833420N05 product:unclassifiable, full …	antisense
8025884	0.281	0.16655	0.172	0.38408	0.197	0.3221	-0.108	0.58012	-0.084	0.66819	0.025	0.89936	chr4	86393432	86395362	-	n282302	AK039704	Mus musculus adult male spinal cord cDNA, RIKEN full-length enriched library, clone:A330091H04 product:unclassifiable, full insert sequence.	antisense
8013180	-0.608	0.0153	0.052	0.81466	-0.266	0.24031	0.66	0.00977	0.342	0.13884	-0.318	0.16583	chr5	151455283	151458236	-	n288547,n272503	AK051085,AK135333	Mus musculus 9 days embryo whole body cDNA, RIKEN full-length enriched library, clone:D030066P17 product:unclassifiable, full insert sequence.,Mus musculus 12 days embryo male wolffian duct includes surrounding region cDNA, RIKEN full-length enriched library, clone:6720482I08 product:unclassifiable, full insert sequence.	intronic
8016378	-0.57	0.13484	-0.675	0.08167	-1.275	0.00366	-0.105	0.77213	-0.705	0.07036	-0.6	0.11704	chr6	28518071	28520986	+	n285763	AK035220	Mus musculus adult male urinary bladder cDNA, RIKEN full-length enriched library, clone:9530002N09 product:unclassifiable, full insert sequence.	intronic
8028453	0.834	0.00725	1.434	0.00012	0.204	0.44726	0.6	0.03893	-0.631	0.03131	-1.23	0.00045	chr18	5588040	5589864	-	n271543	AK142067	Mus musculus 12 days embryo eyeball cDNA, RIKEN full-length enriched library, clone:D230019L22 product:unclassifiable, full insert sequence.	intronic
8019523	0.549	0.14569	-0.288	0.43105	0.152	0.67517	-0.837	0.03518	-0.398	0.28231	0.44	0.23698	chr7	49932258	49933846	-	n287213	AK136469	Mus musculus adult male colon cDNA, RIKEN full-length enriched library, clone:9030607D17 product:unclassifiable, full insert sequence.	intronic
8014903	0.443	0.12729	0.598	0.04693	0.78	0.01362	0.155	0.57661	0.337	0.23695	0.181	0.51528	chr13	118620117	118621799	+	n274070	AK048861	Mus musculus 0 day neonate cerebellum cDNA, RIKEN full-length enriched library, clone:C230076N21 product:unclassifiable, full insert sequence.	intronic
8006548	1.286	0.01629	0.619	0.20459	0.181	0.70241	-0.667	0.17391	-1.105	0.03363	-0.438	0.36101	chr1	189168851	189171587	-	n416905	-		antisense
8000433	-0.921	0.00759	-0.255	0.39395	-0.594	0.06149	0.666	0.0392	0.327	0.27866	-0.339	0.26229	chr3	94647510	94650201	+	n283375	AK138111	Mus musculus 16 days neonate thymus cDNA, RIKEN full-length enriched library, clone:A130096M22 product:unclassifiable, full insert sequence.	intronic
8005302	0.003	0.98815	-0.117	0.59599	-0.086	0.69443	-0.12	0.58591	-0.089	0.6836	0.03	0.88933	chr7	90327079	90350096	-	n290030,n265269	AK157566,AK020043	Mus musculus activated spleen cDNA, RIKEN full-length enriched library, clone:F830223N19 product:unclassifiable, full insert sequence.,Mus musculus 13 days embryo forelimb cDNA, RIKEN full-length enriched library, clone:5930435M05 product:unclassifiable, full insert sequence.	intergenic
8025747	0.47	0.1721	0.242	0.4692	-0.095	0.77337	-0.228	0.4949	-0.565	0.10608	-0.337	0.31786	chr5	123847248	123849396	+	n272581	AK141756	Mus musculus 9 days embryo whole body cDNA, RIKEN full-length enriched library, clone:D030054O03 product:unclassifiable, full insert sequence.	intronic
8027959	-0.739	0.00247	-0.271	0.18888	0.074	0.71133	0.468	0.03289	0.812	0.00124	0.344	0.10161	chr1	174114557	174115864	+	n287330	AK018474	Mus musculus 16 days embryo lung cDNA, RIKEN full-length enriched library, clone:8430437O03 product:unclassifiable, full insert sequence.	intronic
8009642	0.441	0.33926	0.032	0.94348	-0.224	0.62262	-0.409	0.3743	-0.664	0.15917	-0.256	0.57425	chrX	82436393	82438140	+	n282727	AK039206	Mus musculus adult male hypothalamus cDNA, RIKEN full-length enriched library, clone:A230107M06 product:unclassifiable, full insert sequence.	intronic
8026263	0.321	0.25256	0.61	0.04094	0.278	0.3175	0.289	0.29915	-0.042	0.8765	-0.332	0.23719	chr6	30371219	30373943	+	n286275	AK136957	Mus musculus 12 days embryo embryonic body between diaphragm region and neck cDNA, RIKEN full-length enriched library, clone:9430011C17 product:unclassifiable, full insert sequence.	intronic
8024951	-0.337	0.20497	-0.281	0.28562	-0.368	0.16958	0.056	0.82775	-0.03	0.90576	-0.086	0.73731	chr11	4667656	4671194	-	n293723	AK161134	Mus musculus 10 days neonate skin cDNA, RIKEN full-length enriched library, clone:4732464H19 product:unclassifiable, full insert sequence.	sense
8021592	-0.741	0.15779	2.058	0.00124	1.72	0.00435	2.799	0.0001	2.462	0.0003	-0.338	0.50584	chr17	81837845	81839196	-	n294492	AK013639	Mus musculus adult male hippocampus cDNA, RIKEN full-length enriched library, clone:2900042E19 product:unclassifiable, full insert sequence.	intronic
8021102	0.1	0.60762	-0.127	0.51619	0.483	0.0256	-0.227	0.25455	0.383	0.06658	0.61	0.00735	chr18	50288155	50289047	+	n282285	AK039717	Mus musculus adult male spinal cord cDNA, RIKEN full-length enriched library, clone:A330094L08 product:unclassifiable, full insert sequence.	sense
8019520	-3.306	0.00426	-0.405	0.67524	-2.334	0.02906	2.901	0.0095	0.972	0.3232	-1.929	0.06323	chr8	109859540	109860371	+	n273614	AK021264	Mus musculus 7 days embryo whole body cDNA, RIKEN full-length enriched library, clone:C430050I21 product:unclassifiable, full insert sequence.	intronic
8018730	-0.34	0.4257	0.292	0.49244	-0.037	0.93045	0.632	0.15108	0.303	0.47623	-0.329	0.44081	chr1	129669657	129670443	-	n288385	AK033027	Mus musculus 11 days embryo gonad cDNA, RIKEN full-length enriched library, clone:7030408B07 product:unclassifiable, full insert sequence.	close
8024012	0.355	0.16453	0.966	0.00163	0.261	0.29762	0.611	0.02538	-0.094	0.70267	-0.705	0.01225	chr7	28697040	28700316	+	n281671	AK040345	Mus musculus 0 day neonate thymus cDNA, RIKEN full-length enriched library, clone:A430088B12 product:unclassifiable, full insert sequence.	antisense
8016687	0.601	0.05236	0.645	0.03927	-0.255	0.37855	0.044	0.87624	-0.856	0.00967	-0.9	0.00718	chr2	27939453	27940405	-	n267035	AK143713	Mus musculus 6 days neonate spleen cDNA, RIKEN full-length enriched library, clone:F430012C04 product:unclassifiable, full insert sequence.	sense
8010194	2.256	7e-05	1.94	0.00027	2.186	9e-05	-0.316	0.426	-0.069	0.85924	0.246	0.53248	chr18	16743896	16745932	-	n276993	AK140309	Mus musculus adult male adrenal gland cDNA, RIKEN full-length enriched library, clone:B330021C08 product:unclassifiable, full insert sequence.	intergenic
8009929	0.372	0.05219	0.124	0.48764	0.145	0.41815	-0.248	0.17636	-0.227	0.21335	0.021	0.90468	chr12	114184573	114188723	-	n275346	AK081545	Mus musculus 16 days embryo head cDNA, RIKEN full-length enriched library, clone:C130036K02 product:unclassifiable, full insert sequence.	intergenic
8004239	0.415	0.04099	0.335	0.0892	0.322	0.10171	-0.08	0.66894	-0.094	0.61586	-0.014	0.94011	chr17	71682540	71691144	-	n414438	NR_028023.1		intergenic
8018438	0.298	0.10518	-0.181	0.30796	0.317	0.08674	-0.479	0.01541	0.019	0.91214	0.498	0.01248	chr1	45824584	45827047	+	n276904	AK140358	Mus musculus 4 days neonate male adipose cDNA, RIKEN full-length enriched library, clone:B430304E23 product:unclassifiable, full insert sequence.	intergenic
8012896	-0.077	0.75154	0.607	0.02562	0.426	0.09954	0.685	0.01402	0.504	0.05652	-0.181	0.4627	chr1	55125190	55127903	+	n293846	AK076312	Mus musculus 10 days neonate skin cDNA, RIKEN full-length enriched library, clone:4732408K19 product:unclassifiable, full insert sequence.	intronic
8017289	0.385	0.14632	0.054	0.83078	0.496	0.06856	-0.331	0.20684	0.111	0.66342	0.442	0.10011	chr8	73748391	73749379	+	n276348	AK047372	Mus musculus 10 days neonate cerebellum cDNA, RIKEN full-length enriched library, clone:B930053N02 product:unclassifiable, full insert sequence.	intergenic
8023022	-0.357	0.26843	0.01	0.97576	-0.319	0.32158	0.367	0.25648	0.039	0.9015	-0.328	0.30786	chr10	3412316	3413643	+	n283508	AK038189	Mus musculus 16 days neonate thymus cDNA, RIKEN full-length enriched library, clone:A130085J18 product:unclassifiable, full insert sequence.	intronic
8001229	-0.843	0.20903	-0.134	0.83656	-0.321	0.62215	0.709	0.28611	0.522	0.42757	-0.187	0.77307	chr13	55741797	55744566	+	n267958	AK053959	Mus musculus 2 days pregnant adult female oviduct cDNA, RIKEN full-length enriched library, clone:E230007J21 product:unclassifiable, full insert sequence.	intronic
8006038	0.246	0.18281	-0.166	0.35951	0.372	0.05399	-0.412	0.03543	0.125	0.48538	0.538	0.0093	chr16	72611247	72613305	+	n277190	AK046212	Mus musculus adult male corpora quadrigemina cDNA, RIKEN full-length enriched library, clone:B230352O15 product:unclassifiable, full insert sequence.	intergenic
8000496	0.14	0.64365	0.243	0.42645	0.322	0.29707	0.103	0.73347	0.182	0.54986	0.079	0.79425	chr16	31773440	31774939	+	n277883,n270052	AK052800,AK045263	Mus musculus 10 days lactation, adult female mammary gland cDNA, RIKEN full-length enriched library, clone:D730011L07 product:unclassifiable, full insert sequence.,Mus musculus 9.5 days embryo parthenogenote cDNA, RIKEN full-length enriched library, clone:B130052P05 product:unclassifiable, full insert sequence.	sense
8020243	1.037	0.04543	-0.635	0.19698	0.356	0.45932	-1.672	0.0036	-0.681	0.16852	0.991	0.0543	chr18	51338247	51339291	+	n267425	AK087911	Mus musculus 2 days pregnant adult female ovary cDNA, RIKEN full-length enriched library, clone:E330040A12 product:unclassifiable, full insert sequence.	intronic
8020294	1.319	0.00049	0.906	0.00706	0.936	0.00579	-0.413	0.16661	-0.383	0.19711	0.03	0.91678	chr6	51799881	51800919	+	n294104	AK132131	Mus musculus 13 days embryo head cDNA, RIKEN full-length enriched library, clone:3110088M13 product:unclassifiable, full insert sequence.	intergenic
8000452	0.427	0.2824	0.013	0.97321	0.344	0.3824	-0.414	0.29664	-0.083	0.83071	0.331	0.4001	chr12	86575479	86583928	-	n281685	AK163030	Mus musculus 0 day neonate thymus cDNA, RIKEN full-length enriched library, clone:A430086L04 product:unclassifiable, full insert sequence.	sense
8016500	-2.137	0.00029	-0.82	0.07857	-1.771	0.00131	1.317	0.00931	0.366	0.40809	-0.951	0.04552	chr13	84361900	84435571	+	n414662,n414663	-		sense
8020513	0.397	0.30267	0.738	0.06804	-1.132	0.0095	0.341	0.37258	-1.529	0.0013	-1.87	0.00026	chr11	64958689	64961440	-	n275755,n279978	AK081283,AK080407	Mus musculus adult male corpus striatum cDNA, RIKEN full-length enriched library, clone:C030044O21 product:unclassifiable, full insert sequence.,Mus musculus 7 days neonate cerebellum cDNA, RIKEN full-length enriched library, clone:A730002N07 product:unclassifiable, full insert sequence.	intronic
8011498	-0.641	0.14963	-0.662	0.13771	-0.027	0.94864	-0.021	0.96023	0.614	0.16635	0.635	0.15328	chr5	143784595	143786417	-	n279626	AK042967	Mus musculus 7 days neonate cerebellum cDNA, RIKEN full-length enriched library, clone:A730044A02 product:unclassifiable, full insert sequence.	intronic
8025695	0.278	0.36334	0.118	0.69533	-0.19	0.53181	-0.16	0.59674	-0.468	0.13789	-0.308	0.31649	chr16	80220508	80223622	-	n273653	AK141354	Mus musculus 7 days embryo whole body cDNA, RIKEN full-length enriched library, clone:C430037J11 product:unclassifiable, full insert sequence.	intergenic
8015240	0.333	0.15198	0.637	0.01255	-0.853	0.00198	0.304	0.18763	-1.185	0.00014	-1.489	2e-05	chr16	78341000	78343713	-	n293769	AK028729	Mus musculus 10 days neonate skin cDNA, RIKEN full-length enriched library, clone:4732447I11 product:unclassifiable, full insert sequence.	antisense
8017632	-0.535	0.06577	0.263	0.34041	-1.165	0.00083	0.798	0.01062	-0.63	0.03438	-1.428	0.00015	chr2	73353445	73355235	-	n278072	AK044875	Mus musculus 9.5 days embryo parthenogenote cDNA, RIKEN full-length enriched library, clone:B130009K14 product:unclassifiable, full insert sequence.	intronic
8017282	0.479	0.25297	0.16	0.6944	0.354	0.39259	-0.318	0.44039	-0.125	0.75914	0.193	0.63699	chr19	13422525	13425494	+	n266070	AK089761	Mus musculus activated spleen cDNA, RIKEN full-length enriched library, clone:F830016B19 product:unclassifiable, full insert sequence.	intergenic
8016134	-0.211	0.43472	-0.256	0.34698	-0.556	0.05447	-0.045	0.86742	-0.345	0.21129	-0.3	0.27266	chr9	52994082	52997751	-	n270764	AK142351	Mus musculus 13 days embryo lung cDNA, RIKEN full-length enriched library, clone:D430017B15 product:unclassifiable, full insert sequence.	intronic
8016904	-0.034	0.92172	0.004	0.9914	-0.027	0.93783	0.038	0.91317	0.007	0.98382	-0.031	0.92926	chr12	29604468	29605577	-	n264917	AK144220	Mus musculus B cells CRL-1669 BCL1 Clone 13.20-3B3 cDNA, RIKEN full-length enriched library, clone:G430129M11 product:unclassifiable, full insert sequence.	intergenic
8003694	-1.175	0.01665	0.073	0.8663	-0.981	0.03871	1.248	0.01207	0.193	0.65609	-1.054	0.02824	chr5	34808777	34829101	+	n289118,n276848,n266060	AK171884,AK163625,AK134942	Mus musculus activated spleen cDNA, RIKEN full-length enriched library, clone:F830016N08 product:unclassifiable, full insert sequence.,Mus musculus 4 days neonate thymus cDNA, RIKEN full-length enriched library, clone:B630005L24 product:unclassifiable, full insert sequence.,Mus musculus adult male olfactory brain cDNA, RIKEN full-length enriched library, clone:6430523H07 product:unclassifiable, f…	sense, intronic
8002939	0.072	0.82561	-0.348	0.29534	-0.047	0.88419	-0.419	0.21154	-0.119	0.71492	0.3	0.36317	chr9	32443825	32459061	+	n269907	AK085799	Mus musculus 16 days neonate heart cDNA, RIKEN full-length enriched library, clone:D830011I19 product:unclassifiable, full insert sequence.	sense
8012090	0.493	0.04909	0.045	0.84678	0.369	0.1274	-0.448	0.06977	-0.124	0.5928	0.325	0.17548	chr15	24949027	24950479	-	n277583	AK045617	Mus musculus adult male corpora quadrigemina cDNA, RIKEN full-length enriched library, clone:B230216A14 product:unclassifiable, full insert sequence.	intergenic
8028060	0.434	0.06826	-0.186	0.40857	-0.099	0.65747	-0.619	0.01425	-0.532	0.03004	0.087	0.69508	chr6	28082027	28084385	-	n268022	AK053826	Mus musculus 0 day neonate eyeball cDNA, RIKEN full-length enriched library, clone:E130311L24 product:unclassifiable, full insert sequence.	sense
8011584	-0.898	0.00763	0.041	0.88718	-0.024	0.93412	0.939	0.00582	0.875	0.00894	-0.065	0.82248	chr6	88469006	88470001	+	n279383	AK043240	Mus musculus 7 days neonate cerebellum cDNA, RIKEN full-length enriched library, clone:A730074P21 product:unclassifiable, full insert sequence.	close
8018552	1.214	0.00396	0.26	0.46335	0.442	0.22152	-0.954	0.01628	-0.772	0.04339	0.182	0.60481	chr16	23280233	23280758	+	n290301	AK018000	Mus musculus adult male thymus cDNA, RIKEN full-length enriched library, clone:5830449F15 product:unclassifiable, full insert sequence.	intronic
8023964	0.232	0.40252	0.441	0.12518	0.08	0.76968	0.209	0.45077	-0.152	0.5804	-0.361	0.20246	chr10	119091119	119093451	+	n285366	AK035630	Mus musculus adult male urinary bladder cDNA, RIKEN full-length enriched library, clone:9530078M16 product:unclassifiable, full insert sequence.	intronic
8014177	-0.549	0.10944	-0.106	0.74321	-1.357	0.00104	0.442	0.18894	-0.809	0.02541	-1.251	0.00191	chr1	91407671	91409676	+	n285478	AK035506	Mus musculus adult male urinary bladder cDNA, RIKEN full-length enriched library, clone:9530057M21 product:unclassifiable, full insert sequence.	intronic
8023869	0.374	0.35722	0.166	0.67845	0.141	0.72391	-0.208	0.60419	-0.233	0.5625	-0.025	0.95062	chr5	29778933	29784383	+	n270226,n282161	AK142555,AK079696	Mus musculus 0 day neonate kidney cDNA, RIKEN full-length enriched library, clone:D630033N19 product:unclassifiable, full insert sequence.,Mus musculus 0 day neonate thymus cDNA, RIKEN full-length enriched library, clone:A430017K17 product:unclassifiable, full insert sequence.	sense
8006872	0.753	0.00612	0.094	0.68768	0.052	0.82385	-0.659	0.01322	-0.701	0.00936	-0.042	0.85682	chr5	98609887	98611819	+	n272774	AK050852	Mus musculus 9 days embryo whole body cDNA, RIKEN full-length enriched library, clone:D030026C19 product:unclassifiable, full insert sequence.	sense
8000795	0.15	0.63512	-0.273	0.39236	-0.388	0.23042	-0.423	0.19433	-0.538	0.10537	-0.116	0.71367	chr5	97624604	97636983	+	n279866	AK080443	Mus musculus 7 days neonate cerebellum cDNA, RIKEN full-length enriched library, clone:A730014I20 product:unclassifiable, full insert sequence.	intergenic
8012867	0.611	0.11941	0.444	0.24657	0.222	0.5542	-0.167	0.65532	-0.389	0.30686	-0.222	0.55376	chr8	110086414	110086898	-	n276149	AK081088	Mus musculus 10 days neonate cerebellum cDNA, RIKEN full-length enriched library, clone:B930083P12 product:unclassifiable, full insert sequence.	intergenic
8026067	-0.179	0.68134	-0.223	0.60848	0.719	0.11557	-0.045	0.91798	0.898	0.05567	0.943	0.04608	chr13	119167187	119169415	-	n288100	AK149035	Mus musculus 2 days neonate sympathetic ganglion cDNA, RIKEN full-length enriched library, clone:7120477M18 product:unclassifiable, full insert sequence.	sense
8007739	0.113	0.6248	-0.142	0.53991	-0.015	0.94901	-0.255	0.27925	-0.128	0.581	0.127	0.58208	chr2	105376236	105510487	-	n423557,n423556,n293591,n423558	AK029183	Mus musculus 0 day neonate head cDNA, RIKEN full-length enriched library, clone:4831410G09 product:unclassifiable, full insert sequence.,	antisense
8018320	0.199	0.66015	-0.306	0.50096	-0.207	0.64792	-0.506	0.2745	-0.406	0.376	0.1	0.82543	chr2	32185109	32188133	-	n293756	AK028782	Mus musculus 10 days neonate skin cDNA, RIKEN full-length enriched library, clone:4732456F06 product:unclassifiable, full insert sequence.	intronic
8022845	0.346	0.12802	-0.247	0.26622	-0.029	0.89305	-0.593	0.01588	-0.375	0.10166	0.218	0.32394	chr1	69641609	69645096	+	n265627	AK156962	Mus musculus activated spleen cDNA, RIKEN full-length enriched library, clone:F830110B16 product:unclassifiable, full insert sequence.	antisense
8022725	0.659	0.02258	0.275	0.29746	0.462	0.0919	-0.384	0.15385	-0.197	0.45037	0.187	0.47286	chr1	78788197	79221086	-	n282470	AK039521	Mus musculus adult male spinal cord cDNA, RIKEN full-length enriched library, clone:A330054H10 product:unclassifiable, full insert sequence.	intergenic
8015220	0.296	0.37603	0.613	0.08092	-1.392	0.00095	0.317	0.34421	-1.687	0.0002	-2.004	4e-05	chr1	128421615	128634767	-	n272370	AK083792	Mus musculus 12 days embryo spinal ganglion cDNA, RIKEN full-length enriched library, clone:D130011D22 product:unclassifiable, full insert sequence.	sense
8018927	0.686	0.01273	0.379	0.13208	0.951	0.00157	-0.306	0.21685	0.266	0.27998	0.572	0.03126	chr1	140725740	140727134	-	n294232	AK014037	Mus musculus 13 days embryo head cDNA, RIKEN full-length enriched library, clone:3110009O07 product:unclassifiable, full insert sequence.	intronic
8015673	-0.563	0.11147	-0.169	0.6166	-0.051	0.87907	0.394	0.2522	0.512	0.14423	0.118	0.72618	chr14	19559962	19563319	-	n278114	AK044813	Mus musculus 9.5 days embryo parthenogenote cDNA, RIKEN full-length enriched library, clone:B130004A22 product:L1 repeat, Tf subfamily containing cDNA, full insert sequence.	intronic
8006015	2.337	0.01149	0.165	0.83727	0.028	0.97211	-2.172	0.01701	-2.309	0.01229	-0.137	0.86462	chr15	98364950	98373480	-	n343460	-		sense
8021152	-0.13	0.59556	0.245	0.32511	0.048	0.84487	0.375	0.14189	0.178	0.47044	-0.197	0.42496	chr8	87203920	87206273	-	n275236	AK081573	Mus musculus 16 days embryo head cDNA, RIKEN full-length enriched library, clone:C130044L18 product:unclassifiable, full insert sequence.	intronic
8009810	0.24	0.30315	0.114	0.61789	0.161	0.48526	-0.126	0.5835	-0.079	0.72841	0.046	0.83876	chr18	73975205	73978834	+	n278420,n296796	AK044663,AK131714	Mus musculus adult retina cDNA, RIKEN full-length enriched library, clone:A930030P22 product:unclassifiable, full insert sequence.,Mus musculus adult male testis cDNA, RIKEN full-length enriched library, clone:1700021J01 product:unclassifiable, full insert sequence.	close
8024404	0.382	0.04912	-0.079	0.65937	0.345	0.07157	-0.461	0.02146	-0.037	0.83594	0.424	0.03173	chr6	45728035	45730321	+	n275256	AK048245	Mus musculus 16 days embryo head cDNA, RIKEN full-length enriched library, clone:C130043B14 product:unclassifiable, full insert sequence.	intronic
8023291	1.015	0.18408	0.278	0.7067	1.116	0.1469	-0.737	0.32624	0.102	0.89018	0.839	0.26675	chr12	114714169	114714473	-	n269270	AK142850	Mus musculus 15 days embryo head cDNA, RIKEN full-length enriched library, clone:D930029F16 product:unclassifiable, full insert sequence.	intergenic
8007799	-0.272	0.34644	0.381	0.19407	-0.319	0.27233	0.653	0.03615	-0.047	0.86755	-0.7	0.02643	chr13	62618182	62659989	-	n290988,n288662	AK020133,AK030471	Mus musculus 12 days embryo male wolffian duct includes surrounding region cDNA, RIKEN full-length enriched library, clone:6720457D02 product:weakly similar to KRUPPEL-RELATED ZINC FINGER PROTEIN F80-S [Mus musculus], full insert sequence.,Mus musculus adult male pituitary gland cDNA, RIKEN full-length enriched library, clone:5330416H03 product:unclassifiable, full insert sequence.	intergenic
8006027	0.275	0.18726	0.205	0.31756	0.187	0.36044	-0.07	0.72865	-0.088	0.66277	-0.018	0.92826	chr16	67443323	67447224	-	n283100	AK038707	Mus musculus adult male hypothalamus cDNA, RIKEN full-length enriched library, clone:A230056F15 product:unclassifiable, full insert sequence.	intronic
8029761	-2.657	0	-0.211	0.35853	-1.179	0.00017	2.445	0	1.477	2e-05	-0.968	0.00087	chr16	43321450	43328022	+	n291055	AK133563	Mus musculus adult male pituitary gland cDNA, RIKEN full-length enriched library, clone:5330404B03 product:unclassifiable, full insert sequence.	intronic
8014454	1.251	0.00029	0.532	0.05456	0.613	0.03031	-0.719	0.01379	-0.638	0.02519	0.081	0.75181	chr10	45297293	45297924	-	n296582	AK006687	Mus musculus adult male testis cDNA, RIKEN full-length enriched library, clone:1700042J16 product:unclassifiable, full insert sequence.	antisense
8020072	0.331	0.162	0.1	0.66115	0.34	0.15217	-0.231	0.31883	0.009	0.96964	0.24	0.30183	chr15	67885237	67887389	+	n265344	AK157448	Mus musculus activated spleen cDNA, RIKEN full-length enriched library, clone:F830216N23 product:unclassifiable, full insert sequence.	intergenic
8013989	0.668	0.01146	0.414	0.0901	0.462	0.06172	-0.254	0.27958	-0.206	0.37778	0.049	0.83237	chr3	45203784	45205921	+	n269653,n267112	AK089154,AK052951	Mus musculus 10 days neonate olfactory brain cDNA, RIKEN full-length enriched library, clone:E530017H10 product:unclassifiable, full insert sequence.,Mus musculus 15 days embryo head cDNA, RIKEN full-length enriched library, clone:D930002L09 product:unclassifiable, full insert sequence.	intronic
8027742	-0.28	0.35505	0.067	0.82243	-0.31	0.30824	0.347	0.25644	-0.03	0.92044	-0.377	0.22009	chr5	130062021	130064249	+	n286072	AK137038	Mus musculus 12 days embryo embryonic body between diaphragm region and neck cDNA, RIKEN full-length enriched library, clone:9430047D16 product:unclassifiable, full insert sequence.	intronic
8003473	-0.013	0.97143	-0.135	0.70449	-0.284	0.43089	-0.123	0.73103	-0.271	0.45134	-0.149	0.67728	chr10	94343944	94346426	-	n268762	AK053161	Mus musculus 0 day neonate lung cDNA, RIKEN full-length enriched library, clone:E030022B20 product:unclassifiable, full insert sequence.	intronic
8015537	-0.012	0.9713	-0.747	0.04034	0.199	0.55337	-0.735	0.04313	0.21	0.53011	0.945	0.01305	chr11	98412705	98413790	+	n295129	AK011513	Mus musculus 10 days embryo whole body cDNA, RIKEN full-length enriched library, clone:2610022C02 product:unclassifiable, full insert sequence.	sense
8028788	0.202	0.6772	-0.035	0.94272	0.254	0.6022	-0.237	0.6261	0.051	0.91527	0.288	0.55405	chr1	187169301	187170137	+	n282303	AK039706	Mus musculus adult male spinal cord cDNA, RIKEN full-length enriched library, clone:A330091J09 product:unclassifiable, full insert sequence.	sense
8012863	-0.13	0.74733	0.634	0.1336	-0.385	0.34845	0.764	0.07629	-0.255	0.53053	-1.019	0.02373	chr10	21978349	22022641	-	n281100,n263584,n416952	AK041973,AK080063	Mus musculus 3 days neonate thymus cDNA, RIKEN full-length enriched library, clone:A630050A01 product:unclassifiable, full insert sequence.,Mus musculus adult male aorta and vein cDNA, RIKEN full-length enriched library, clone:A530055J02 product:unclassifiable, full insert sequence.,	antisense
8004815	0.521	0.03687	0.675	0.01017	-0.047	0.83729	0.154	0.50122	-0.568	0.02506	-0.722	0.00687	chr13	117799667	117801787	-	n288805	AK135169	Mus musculus 12 days embryo female ovary cDNA, RIKEN full-length enriched library, clone:6620402B06 product:unclassifiable, full insert sequence.	intronic
8027328	-0.267	0.51924	-0.219	0.59552	0.145	0.72434	0.048	0.90753	0.412	0.32544	0.364	0.38248	chr7	144315486	144317390	-	n291401,n296709	AK016760,AK006424	Mus musculus adult male testis cDNA, RIKEN full-length enriched library, clone:4933409L14 product:unclassifiable, full insert sequence.,Mus musculus adult male testis cDNA, RIKEN full-length enriched library, clone:1700027I12 product:unclassifiable, full insert sequence.	antisense
8005251	-0.363	0.10226	0.149	0.48225	-0.985	0.00041	0.512	0.02806	-0.623	0.01027	-1.134	0.00012	chr1	153274153	153275585	-	n272025	AK051622	Mus musculus 12 days embryo spinal ganglion cDNA, RIKEN full-length enriched library, clone:D130060K15 product:unclassifiable, full insert sequence.	sense
8016108	0.213	0.48568	-0.24	0.43374	0.32	0.30043	-0.453	0.15189	0.107	0.72326	0.56	0.08261	chr16	47998386	48001874	-	n265666	AK156886	Mus musculus activated spleen cDNA, RIKEN full-length enriched library, clone:F830105F05 product:unclassifiable, full insert sequence.	intergenic
8000555	0.45	0.22491	-0.156	0.66602	-0.272	0.4541	-0.605	0.11055	-0.722	0.06231	-0.116	0.7463	chr19	45649953	45652534	+	n284096	AK037566	Mus musculus 16 days neonate thymus cDNA, RIKEN full-length enriched library, clone:A130026N14 product:unclassifiable, full insert sequence.	sense
8007339	0.189	0.50294	-0.061	0.82648	0.038	0.8914	-0.25	0.37829	-0.151	0.59167	0.099	0.72253	chr16	11688261	11691950	-	n282955	AK038889	Mus musculus adult male hypothalamus cDNA, RIKEN full-length enriched library, clone:A230072K13 product:unclassifiable, full insert sequence.	antisense
8021137	-0.672	0.00479	1.239	3e-05	0.422	0.05132	1.911	0	1.095	0.00011	-0.816	0.00124	chr3	8461386	8463098	-	n415326	NR_033512.1		intergenic
8005983	0.243	0.67615	-0.041	0.94324	0.05	0.93077	-0.285	0.62554	-0.193	0.74019	0.092	0.87444	chr1	54225644	54226763	-	n269351	AK086369	Mus musculus 15 days embryo head cDNA, RIKEN full-length enriched library, clone:D930024F12 product:unclassifiable, full insert sequence.	intronic
8015787	-2.103	0.00767	-2.136	0.00699	-0.434	0.52288	-0.033	0.9612	1.669	0.02617	1.702	0.02387	chr14	35126607	35127675	+	n266830	AK154670	Mus musculus NOD-derived CD11c +ve dendritic cells cDNA, RIKEN full-length enriched library, clone:F630102O21 product:unclassifiable, full insert sequence.	intronic
8002559	-0.07	0.76605	-0.267	0.26596	0.172	0.46637	-0.197	0.40554	0.242	0.31135	0.439	0.07884	chr1	97887235	97918335	-	n296470	AK006865	Mus musculus adult male testis cDNA, RIKEN full-length enriched library, clone:1700063A18 product:unclassifiable, full insert sequence.	intergenic
8022806	1.867	0.05283	1.195	0.19474	0.163	0.85435	-0.672	0.4548	-1.704	0.07367	-1.031	0.25875	chr10	83626679	83630245	-	n343164	-		intergenic
8000680	0.38	0.38478	-0.111	0.79716	-0.576	0.19594	-0.49	0.26661	-0.956	0.04212	-0.465	0.2903	chr2	105001980	105002756	+	n292999	AK029619	Mus musculus adult male testis cDNA, RIKEN full-length enriched library, clone:4930415A22 product:unclassifiable, full insert sequence.	intronic
8026198	0.435	0.12138	-0.089	0.73778	0.387	0.16337	-0.524	0.06737	-0.047	0.85886	0.477	0.09243	chr14	64477572	64479385	-	n293191	AK014993	Mus musculus adult male testis cDNA, RIKEN full-length enriched library, clone:4921532D01 product:unclassifiable, full insert sequence.	antisense
8022957	0.821	0.01375	0.386	0.2007	0.758	0.02072	-0.435	0.15342	-0.063	0.82977	0.372	0.21675	chr10	116480801	116482157	+	n417272	XR_105386.1		extension
8022881	0.163	0.63595	0.13	0.7048	-0.04	0.90831	-0.033	0.92383	-0.203	0.55752	-0.17	0.62225	chr17	71100016	71103004	+	n275308,n291139	AK081553,AK017142	Mus musculus 16 days embryo head cDNA, RIKEN full-length enriched library, clone:C130039N10 product:unclassifiable, full insert sequence.,Mus musculus 11 days pregnant adult female ovary and uterus cDNA, RIKEN full-length enriched library, clone:5031415H12 product:unclassifiable, full insert sequence.	intronic
8016666	-0.213	0.45581	0.212	0.45666	-0.189	0.50591	0.425	0.14932	0.023	0.93377	-0.401	0.17113	chr12	80251922	80252919	-	n290441	AK134023	Mus musculus adult male thymus cDNA, RIKEN full-length enriched library, clone:5830408N04 product:unclassifiable, full insert sequence.	antisense
8008016	-0.762	0.02619	-0.062	0.8415	-1.263	0.0012	0.7	0.03811	-0.501	0.12146	-1.202	0.00174	chr7	82845749	82847810	+	n293445	AK014710	Mus musculus 0 day neonate head cDNA, RIKEN full-length enriched library, clone:4833416J08 product:unclassifiable, full insert sequence.	intronic
8006535	0.354	0.34953	-0.898	0.02927	-1.182	0.00681	-1.252	0.00477	-1.536	0.00114	-0.284	0.44938	chr5	14027893	14029765	+	n273652	AK141356	Mus musculus 7 days embryo whole body cDNA, RIKEN full-length enriched library, clone:C430037O03 product:unclassifiable, full insert sequence.	intronic
8013061	0.505	0.18977	-0.78	0.05293	-0.262	0.48494	-1.286	0.00403	-0.768	0.05627	0.518	0.17986	chr14	53048304	53048551	+	n418282	-		intergenic
8024979	-0.017	0.9403	-0.257	0.27166	-0.25	0.2854	-0.24	0.30323	-0.233	0.31815	0.008	0.97337	chr17	11442209	11447209	+	n278415	AK149339	Mus musculus adult retina cDNA, RIKEN full-length enriched library, clone:A930031C19 product:unclassifiable, full insert sequence.	intronic
8008031	-0.469	0.0947	0.367	0.18165	-0.615	0.03473	0.836	0.0071	-0.146	0.58312	-0.982	0.00249	chr19	4298746	4300522	-	n264760	AK090222	Mus musculus 0 day neonate cortex cDNA, RIKEN full-length enriched library, clone:G630020K20 product:unclassifiable, full insert sequence.	intronic
8006214	-0.479	0.31926	-1.051	0.04155	-0.803	0.1069	-0.572	0.23869	-0.324	0.49574	0.248	0.60114	chr7	98783748	98786658	+	n282936	AK038914	Mus musculus adult male hypothalamus cDNA, RIKEN full-length enriched library, clone:A230074L16 product:unclassifiable, full insert sequence.	intronic
8017518	0.252	0.20788	0.167	0.39571	0.199	0.3148	-0.085	0.66089	-0.053	0.78303	0.032	0.86929	chr15	85323165	85333657	-	n287694	AK078701	Mus musculus adult male eyeball cDNA, RIKEN full-length enriched library, clone:7530416G11 product:unclassifiable, full insert sequence.	intergenic
8004459	0.028	0.87212	0.063	0.71721	0.073	0.67363	0.035	0.83994	0.045	0.79385	0.01	0.95252	chr8	26551241	26559234	+	n264462	AK145052	Mus musculus mammary gland RCB-0526 Jyg-MC(A) cDNA, RIKEN full-length enriched library, clone:G830032A11 product:unclassifiable, full insert sequence.	intergenic
8022602	0.21	0.32518	-0.301	0.16638	0.408	0.06905	-0.511	0.02778	0.198	0.35169	0.71	0.00456	chr16	85819373	85827014	+	n292052	AK016142	Mus musculus adult male testis cDNA, RIKEN full-length enriched library, clone:4930556C24 product:unclassifiable, full insert sequence.	intergenic
8012589	-1.029	0.00087	0.119	0.62344	-1.188	0.00027	1.148	0.00036	-0.158	0.51334	-1.306	0.00012	chr11	62212407	62213264	-	n275534	AK081483	Mus musculus 16 days embryo head cDNA, RIKEN full-length enriched library, clone:C130020F04 product:unclassifiable, full insert sequence.	intronic
8005397	-1.313	8e-05	-0.002	0.99248	-0.498	0.04904	1.31	9e-05	0.815	0.0037	-0.496	0.0499	chr14	121646111	121653192	+	n278919,n268459,n418391,n276044,n274800	AK087375,AK048595,AK047587,AK080641	Mus musculus 0 day neonate eyeball cDNA, RIKEN full-length enriched library, clone:E130002B13 product:unclassifiable, full insert sequence.,Mus musculus 16 days embryo head cDNA, RIKEN full-length enriched library, clone:C130083F08 product:unclassifiable, full insert sequence.,Mus musculus 10 days neonate cerebellum cDNA, RIKEN full-length enriched library, clone:B930095G15 product:unclassifiable…	intronic
8005947	-0.231	0.37061	-0.376	0.15643	-0.198	0.44206	-0.144	0.57204	0.034	0.89478	0.178	0.48764	chr11	106384578	106386129	-	n290943	AK030525	Mus musculus adult male pituitary gland cDNA, RIKEN full-length enriched library, clone:5330427A16 product:unclassifiable, full insert sequence.	intronic
8028486	-0.787	0.04377	-0.681	0.07509	-2.12	5e-05	0.106	0.76712	-1.333	0.00242	-1.439	0.0014	chr1	64140403	64144042	-	n269581	AK142773	Mus musculus 15 days embryo head cDNA, RIKEN full-length enriched library, clone:D930008B13 product:unclassifiable, full insert sequence.	intronic
8015028	0.135	0.71256	0.477	0.20794	-0.673	0.08467	0.342	0.3593	-0.808	0.04335	-1.15	0.0074	chr6	99414224	99416073	-	n290117	AK077827	Mus musculus 13 days embryo forelimb cDNA, RIKEN full-length enriched library, clone:5930404F15 product:unclassifiable, full insert sequence.	intronic
8003144	0.289	0.19312	0.384	0.09161	0.22	0.3141	0.095	0.6581	-0.069	0.74885	-0.164	0.44966	chr14	33035437	33037816	-	n264680	AK090345	Mus musculus 10 days pregnant adult female ovary and uterus cDNA, RIKEN full-length enriched library, clone:G630057C13 product:unclassifiable, full insert sequence.	antisense
8027382	0.979	0.01663	0.711	0.06667	0.478	0.20009	-0.268	0.46176	-0.501	0.18104	-0.233	0.5223	chr7	125696792	125698648	-	n269762	AK085960	Mus musculus 16 days neonate heart cDNA, RIKEN full-length enriched library, clone:D830033J19 product:unclassifiable, full insert sequence.	intronic
8012999	0.189	0.31811	0.124	0.50471	0.306	0.11679	-0.064	0.72972	0.117	0.52958	0.181	0.33645	chr9	116127919	116158871	+	n293933	AK076263	Mus musculus 0 day neonate skin cDNA, RIKEN full-length enriched library, clone:4632404B05 product:unclassifiable, full insert sequence.	intergenic
8012374	-0.392	0.08292	-0.059	0.78154	-0.541	0.02256	0.333	0.134	-0.149	0.48471	-0.482	0.03803	chr17	31989191	31991352	-	n275140	AK048349	Mus musculus 16 days embryo head cDNA, RIKEN full-length enriched library, clone:C130051M16 product:SNF1-like kinase, full insert sequence.	intronic
8003019	-0.679	0.03773	-0.558	0.07912	0.403	0.19186	0.121	0.68577	1.082	0.00289	0.961	0.00624	chr4	100964862	100966775	+	n270007	AK085734	Mus musculus 10 days lactation, adult female mammary gland cDNA, RIKEN full-length enriched library, clone:D730032F24 product:unclassifiable, full insert sequence.	intergenic
8021009	-1.45	3e-05	-1.352	6e-05	0.429	0.0825	0.098	0.67403	1.879	0	1.782	0	chr6	50153197	50156104	+	n287056	AK033721	Mus musculus adult male cecum cDNA, RIKEN full-length enriched library, clone:9130232E19 product:unclassifiable, full insert sequence.	antisense
8023537	0.231	0.30662	-0.535	0.0293	-1.044	0.0004	-0.766	0.00401	-1.275	7e-05	-0.509	0.03649	chr14	70874064	70920067	-	n271894,n415243,n278002	AK083997,AK045017	Mus musculus 12 days embryo spinal ganglion cDNA, RIKEN full-length enriched library, clone:D130074G12 product:bone morphogenetic protein 1, full insert sequence.,Mus musculus 9.5 days embryo parthenogenote cDNA, RIKEN full-length enriched library, clone:B130019I07 product:unclassifiable, full insert sequence.,	sense, intronic
8007679	0.778	0.01992	0.693	0.03413	0.788	0.01865	-0.085	0.77566	0.01	0.97228	0.095	0.74933	chr9	57757898	57758709	-	n264514	AK144889	Mus musculus lung RCB-0558 LLC cDNA, RIKEN full-length enriched library, clone:G730048F15 product:unclassifiable, full insert sequence.	close
8010151	0.58	0.09928	1.858	9e-05	0.507	0.14408	1.278	0.00192	-0.072	0.82714	-1.351	0.00128	chr1	180864555	180867152	+	n272465	AK083726	Mus musculus 9 days embryo whole body cDNA, RIKEN full-length enriched library, clone:D030072J05 product:unclassifiable, full insert sequence.	intergenic
8006957	0.69	0.0701	0.135	0.70457	0.329	0.3623	-0.555	0.13589	-0.361	0.3192	0.194	0.58677	chr5	132000820	132001533	-	n294251	AK013968	Mus musculus 13 days embryo head cDNA, RIKEN full-length enriched library, clone:3110001N23 product:unclassifiable, full insert sequence.	intronic
8008456	0.541	0.29807	0.221	0.66517	0.022	0.96474	-0.32	0.53186	-0.519	0.3177	-0.198	0.69724	chr4	44222347	44223843	-	n278808	AK043992	Mus musculus 10 days neonate cortex cDNA, RIKEN full-length enriched library, clone:A830072O15 product:unclassifiable, full insert sequence.	intronic
8021190	0.316	0.27102	0.027	0.92415	0.32	0.26558	-0.289	0.31154	0.004	0.98916	0.293	0.30549	chr11	115425766	115428306	+	n282738	AK039186	Mus musculus adult male hypothalamus cDNA, RIKEN full-length enriched library, clone:A230106F15 product:unclassifiable, full insert sequence.	sense
8017854	-0.027	0.89394	-0.047	0.81444	0.145	0.47503	-0.02	0.91909	0.172	0.39943	0.193	0.3476	chr8	114010751	114014653	-	n273497	AK083031	Mus musculus 12 days embryo spinal cord cDNA, RIKEN full-length enriched library, clone:C530035E08 product:unclassifiable, full insert sequence.	intronic
8002202	0.598	0.0091	0.588	0.01005	0.662	0.00491	-0.01	0.95837	0.064	0.74738	0.074	0.70848	chr1	28626762	28628276	-	n289322	AK018240	Mus musculus adult male medulla oblongata cDNA, RIKEN full-length enriched library, clone:6330565B04 product:unclassifiable, full insert sequence.	intergenic
8021600	-0.693	0.01385	0.346	0.17647	-0.156	0.52917	1.039	0.00098	0.536	0.04578	-0.502	0.05897	chr13	12706332	12742662	-	n266785,n413945	AK170650	Mus musculus NOD-derived CD11c +ve dendritic cells cDNA, RIKEN full-length enriched library, clone:F630112J03 product:unclassifiable, full insert sequence.,	intergenic
8009011	-0.539	0.11602	-0.274	0.4061	0.245	0.45628	0.265	0.42172	0.784	0.02966	0.519	0.12864	chr5	23610448	23611713	+	n266926	AK154111	Mus musculus NOD-derived CD11c +ve dendritic cells cDNA, RIKEN full-length enriched library, clone:F630002G20 product:unclassifiable, full insert sequence.	intronic
8008264	-0.073	0.75363	-0.752	0.00633	0.095	0.68355	-0.679	0.01153	0.169	0.47415	0.847	0.00291	chr7	53968320	53970379	-	n264160	AK153016	Mus musculus bone marrow macrophage cDNA, RIKEN full-length enriched library, clone:I830114O03 product:unclassifiable, full insert sequence.	sense
8000691	-0.402	0.06878	-0.157	0.45125	0.163	0.43365	0.245	0.24646	0.565	0.01566	0.32	0.13787	chr1	30877902	30880688	-	n288761	AK032729	Mus musculus 12 days embryo male wolffian duct includes surrounding region cDNA, RIKEN full-length enriched library, clone:6720420J10 product:unclassifiable, full insert sequence.	intronic
8028434	-0.391	0.09715	-0.227	0.31779	-0.35	0.13303	0.164	0.4645	0.041	0.85464	-0.124	0.58034	chr1	36979641	36983195	-	n266399	AK089564	Mus musculus activated spleen cDNA, RIKEN full-length enriched library, clone:F830002C21 product:unclassifiable, full insert sequence.	intronic
8027730	-0.573	0.15056	-0.8	0.05312	-0.603	0.13165	-0.227	0.55488	-0.031	0.93597	0.196	0.60889	chr15	81548219	81560310	-	n285429	AK035571	Mus musculus adult male urinary bladder cDNA, RIKEN full-length enriched library, clone:9530068D10 product:RAN GTPase activating protein 1, full insert sequence.	sense
8016044	-0.117	0.70029	-0.601	0.06521	-0.591	0.06913	-0.484	0.12826	-0.475	0.13545	0.01	0.97416	chr10	53657687	53660897	-	n280968	AK080194	Mus musculus adult male aorta and vein cDNA, RIKEN full-length enriched library, clone:A530079F22 product:unclassifiable, full insert sequence.	intronic
8010951	-0.77	0.0652	0.116	0.76466	-0.176	0.65134	0.886	0.03759	0.594	0.14366	-0.292	0.4563	chr11	22738094	22739573	-	n266233	AK089676	Mus musculus activated spleen cDNA, RIKEN full-length enriched library, clone:F830008H05 product:unclassifiable, full insert sequence.	intronic
8016593	-0.235	0.2167	-0.015	0.9335	-0.102	0.58008	0.219	0.24639	0.132	0.47659	-0.087	0.63749	chr13	91779217	91782218	+	n283727	AK138006	Mus musculus 16 days neonate thymus cDNA, RIKEN full-length enriched library, clone:A130066O08 product:unclassifiable, full insert sequence.	intronic
8001204	0.326	0.31895	-0.663	0.05591	0.047	0.88245	-0.989	0.0082	-0.279	0.3917	0.71	0.0426	chr6	95575271	95578188	-	n284391	AK037219	Mus musculus 6 days neonate skin cDNA, RIKEN full-length enriched library, clone:A030011D01 product:unclassifiable, full insert sequence.	intronic
8003128	0.256	0.33352	-1.053	0.00131	0.031	0.90543	-1.309	0.00023	-0.225	0.39294	1.084	0.00105	chr10	95688840	95711342	+	n292682	AK015487	Mus musculus adult male testis cDNA, RIKEN full-length enriched library, clone:4930459C07 product:unclassifiable, full insert sequence.	intergenic
8015811	-0.261	0.58576	-0.253	0.59737	-0.656	0.18387	0.008	0.98634	-0.395	0.41223	-0.403	0.40295	chr5	106345071	106346761	+	n280870	AK041188	Mus musculus adult male aorta and vein cDNA, RIKEN full-length enriched library, clone:A530088N18 product:unclassifiable, full insert sequence.	extension
8007790	0.414	0.31385	-0.585	0.16273	0.05	0.90199	-0.999	0.02584	-0.364	0.37302	0.635	0.13263	chr6	86444642	86447798	-	n273116	AK149536	Mus musculus adult male liver tumor cDNA, RIKEN full-length enriched library, clone:C730034A01 product:unclassifiable, full insert sequence.	intergenic
8018034	-0.612	0.13294	-0.082	0.83321	0.006	0.98838	0.53	0.18792	0.618	0.12971	0.087	0.8219	chr11	55273640	55274651	-	n265886	AK089832	Mus musculus activated spleen cDNA, RIKEN full-length enriched library, clone:F830031A08 product:unclassifiable, full insert sequence.	sense
8003897	-0.078	0.76311	0.523	0.05942	-0.183	0.48016	0.6	0.03403	-0.106	0.68172	-0.706	0.01563	chr3	51352604	51355242	-	n283764	AK037895	Mus musculus 16 days neonate thymus cDNA, RIKEN full-length enriched library, clone:A130060I07 product:SET domain-containing protein 7, full insert sequence.	intronic
8014993	0.15	0.43299	0.125	0.50996	0.222	0.25329	-0.024	0.89708	0.072	0.70457	0.096	0.6122	chr6	68527094	68528098	-	n265173	AK157699	Mus musculus activated spleen cDNA, RIKEN full-length enriched library, clone:F830305I20 product:unclassifiable, full insert sequence.	intergenic
8021618	1.456	3e-05	1.117	0.00032	1.098	0.00037	-0.339	0.15802	-0.358	0.13794	-0.019	0.93474	chr9	60371461	60393689	-	n286853,n283127	AK038653,AK020339	Mus musculus adult male hypothalamus cDNA, RIKEN full-length enriched library, clone:A230052I24 product:unclassifiable, full insert sequence.,Mus musculus adult male epididymis cDNA, RIKEN full-length enriched library, clone:9230112J17 product:unclassifiable, full insert sequence.	intergenic
8005838	-0.161	0.66465	-0.397	0.29528	0.15	0.68668	-0.235	0.52819	0.311	0.40777	0.546	0.15734	chr13	35635771	35637353	+	n293440	AK132605	Mus musculus 0 day neonate head cDNA, RIKEN full-length enriched library, clone:4833418G05 product:unclassifiable, full insert sequence.	intergenic
8024022	0.002	0.99198	0.039	0.85746	-0.03	0.89108	0.037	0.86534	-0.032	0.88315	-0.07	0.75196	chr13	61872943	61888644	+	n264277	AK167253	Mus musculus blastocyst blastocyst cDNA, RIKEN full-length enriched library, clone:I1C0046E08 product:unclassifiable, full insert sequence.	intergenic
8003876	-0.051	0.89898	0.298	0.46695	0.363	0.37779	0.349	0.39559	0.415	0.31634	0.065	0.87214	chr17	71736722	71738509	-	n283642	AK038053	Mus musculus 16 days neonate thymus cDNA, RIKEN full-length enriched library, clone:A130074I10 product:unclassifiable, full insert sequence.	intronic
8000841	-0.003	0.9889	-0.007	0.97226	-0.052	0.78639	-0.004	0.98335	-0.05	0.79706	-0.046	0.81315	chr17	51998491	52002542	+	n280278,n280996	AK042134,AK080162	Mus musculus 3 days neonate thymus cDNA, RIKEN full-length enriched library, clone:A630062C24 product:unclassifiable, full insert sequence.,Mus musculus adult male aorta and vein cDNA, RIKEN full-length enriched library, clone:A530073B15 product:unclassifiable, full insert sequence.	intergenic
8012304	0.216	0.52869	0.292	0.39661	-0.225	0.51048	0.077	0.82184	-0.441	0.209	-0.518	0.14513	chr18	36587007	36589129	-	n295693	AK131890	Mus musculus adult male stomach cDNA, RIKEN full-length enriched library, clone:2210405L11 product:unclassifiable, full insert sequence.	intronic
8006537	0.276	0.25298	0.464	0.06599	0.363	0.13936	0.188	0.4283	0.088	0.7094	-0.101	0.66914	chr2	132777038	132778288	-	n294534	AK013567	Mus musculus adult male hippocampus cDNA, RIKEN full-length enriched library, clone:2900022B07 product:unclassifiable, full insert sequence.	intergenic
8025534	0.152	0.49021	-0.381	0.09925	-0.094	0.66899	-0.534	0.02785	-0.246	0.27239	0.288	0.20273	chr8	111144854	111147208	+	n286197	AK034684	Mus musculus 12 days embryo embryonic body between diaphragm region and neck cDNA, RIKEN full-length enriched library, clone:9430024D23 product:unclassifiable, full insert sequence.	intergenic
8004523	0.371	0.23745	0.319	0.30719	0.127	0.67794	-0.053	0.86269	-0.244	0.42963	-0.191	0.53383	chr11	77603473	77604753	-	n286522	AK136884	Mus musculus adult male diencephalon cDNA, RIKEN full-length enriched library, clone:9330164K14 product:unclassifiable, full insert sequence.	antisense
8021764	-0.942	0.00456	-0.083	0.76451	-1.016	0.00275	0.859	0.00807	-0.074	0.7901	-0.933	0.00486	chr18	68097405	68100056	+	n277330	AK045980	Mus musculus adult male corpora quadrigemina cDNA, RIKEN full-length enriched library, clone:B230330H02 product:unclassifiable, full insert sequence.	intronic
8006856	0.248	0.59003	0.127	0.7816	0.388	0.40324	-0.121	0.79175	0.14	0.75987	0.261	0.57085	chr11	95679876	95681982	-	n281572	AK040450	Mus musculus 0 day neonate thymus cDNA, RIKEN full-length enriched library, clone:A430098F09 product:unclassifiable, full insert sequence.	antisense
8027756	0.47	0.11001	-0.115	0.68133	0.183	0.51347	-0.584	0.05283	-0.286	0.31387	0.298	0.29521	chr4	20270852	20274965	+	n293564	AK029221	Mus musculus 0 day neonate head cDNA, RIKEN full-length enriched library, clone:4831429C22 product:unclassifiable, full insert sequence.	antisense
8024800	0.065	0.81721	-0.225	0.43079	-0.086	0.7607	-0.29	0.31363	-0.151	0.5938	0.139	0.62369	chr7	73759983	73764034	-	n264819	AK144264	Mus musculus 14 days embryo lung cDNA, RIKEN full-length enriched library, clone:G630002P22 product:unclassifiable, full insert sequence.	intergenic
8028364	0.098	0.69796	0.177	0.48736	0.397	0.1332	0.079	0.75526	0.299	0.24866	0.22	0.38932	chr10	21776089	21778436	-	n289853	AK134360	Mus musculus 13 days embryo male testis cDNA, RIKEN full-length enriched library, clone:6030443N23 product:unclassifiable, full insert sequence.	intergenic
8016791	-0.43	0.19675	-0.606	0.07836	-0.432	0.19538	-0.175	0.58837	-0.001	0.9965	0.174	0.59135	chr7	19617526	19620459	+	n284161	AK162748	Mus musculus 16 days neonate thymus cDNA, RIKEN full-length enriched library, clone:A130022B20 product:unclassifiable, full insert sequence.	sense
8013583	0.01	0.97545	0.001	0.99744	-1.88	6e-05	-0.009	0.978	-1.89	5e-05	-1.881	6e-05	chr4	102559205	102563673	+	n268255	AK053499	Mus musculus 0 day neonate eyeball cDNA, RIKEN full-length enriched library, clone:E130103F02 product:unclassifiable, full insert sequence.	intronic
8008828	-0.243	0.30527	-0.406	0.09881	-0.055	0.81264	-0.163	0.48708	0.188	0.42361	0.351	0.14797	chr7	147142903	147143938	-	n264705	AK144366	Mus musculus 8 days neonate male testis cDNA, RIKEN full-length enriched library, clone:G630041I22 product:unclassifiable, full insert sequence.	intergenic
8008604	0.341	0.10234	0.351	0.09372	-1.369	1e-05	0.01	0.95975	-1.71	0	-1.72	0	chr1	161974510	162010339	+	n292337,n414462,n296721,n286557,n293805,n267828,n293194	AK054156,AK034159,AK015875,AK132698,AK028660,AK006391,NR_028111.1	Mus musculus 2 days pregnant adult female oviduct cDNA, RIKEN full-length enriched library, clone:E230024D07 product:unclassifiable, full insert sequence.,Mus musculus adult male diencephalon cDNA, RIKEN full-length enriched library, clone:9330160J08 product:unclassifiable, full insert sequence.,Mus musculus adult male testis cDNA, RIKEN full-length enriched library, clone:4930523C07 product:uncl…	sense, intronic
8007514	0.136	0.63825	-0.083	0.77384	-0.176	0.54497	-0.219	0.45257	-0.312	0.29056	-0.093	0.74785	chr10	13685579	13685781	+	n294359	AK013816	Mus musculus adult male hippocampus cDNA, RIKEN full-length enriched library, clone:2900084C01 product:unclassifiable, full insert sequence.	extension
8004162	0.808	0.00522	-0.016	0.94902	0.318	0.20614	-0.824	0.00462	-0.49	0.06162	0.334	0.18624	chr5	150604564	150614326	-	n291925	AK076945	Mus musculus adult male testis cDNA, RIKEN full-length enriched library, clone:4930568I19 product:unclassifiable, full insert sequence.	intergenic
8026098	-0.055	0.80568	-0.331	0.15632	0.008	0.97119	-0.276	0.23149	0.063	0.77798	0.34	0.14726	chr3	118229068	118231188	+	n273358	AK049947	Mus musculus adult male hippocampus cDNA, RIKEN full-length enriched library, clone:C630013O05 product:unclassifiable, full insert sequence.	intergenic
8007693	0.717	0.05033	0.203	0.55097	0.614	0.08762	-0.515	0.1448	-0.104	0.75864	0.411	0.23699	chr2	92324082	92381136	+	n284838,n412635	AK036400	Mus musculus adult male bone cDNA, RIKEN full-length enriched library, clone:9830005I08 product:unclassifiable, full insert sequence.,	intergenic
8026950	-1.884	1e-05	-0.323	0.25514	-1.072	0.00184	1.56	8e-05	0.812	0.01089	-0.748	0.01693	chr1	10153720	10158193	-	n274458	AK082234	Mus musculus 0 day neonate cerebellum cDNA, RIKEN full-length enriched library, clone:C230027C14 product:unclassifiable, full insert sequence.	intronic
8011259	-4.334	0	-0.389	0.47714	-1.744	0.00632	3.945	1e-05	2.59	0.00036	-1.355	0.02488	chr6	108421197	108422217	+	n270345	AK085346	Mus musculus 0 day neonate kidney cDNA, RIKEN full-length enriched library, clone:D630014D21 product:unclassifiable, full insert sequence.	sense
8014027	-0.008	0.9766	-0.031	0.90781	0.299	0.26821	-0.023	0.93108	0.307	0.25667	0.33	0.22492	chr15	13052300	13055031	-	n277648	AK080801	Mus musculus adult male corpora quadrigemina cDNA, RIKEN full-length enriched library, clone:B230209D03 product:unclassifiable, full insert sequence.	intronic
8019365	-1.074	0.00071	-0.7	0.01251	-0.807	0.00541	0.374	0.14357	0.267	0.28637	-0.107	0.66185	chr13	37928800	37931508	+	n277937	AK045156	Mus musculus 9.5 days embryo parthenogenote cDNA, RIKEN full-length enriched library, clone:B130041K03 product:unclassifiable, full insert sequence.	intronic
8021210	0.703	0.03544	0.507	0.1131	0.499	0.11881	-0.195	0.52317	-0.204	0.5051	-0.009	0.97704	chr11	17995988	18003390	+	n291617	AK077028	Mus musculus adult male testis cDNA, RIKEN full-length enriched library, clone:4932416E17 product:unclassifiable, full insert sequence.	intergenic
8029716	0.032	0.88672	-0.272	0.2457	-0.075	0.7415	-0.304	0.1969	-0.108	0.63769	0.197	0.3948	chr8	107850324	107851251	+	n295095	AK011635	Mus musculus 10 days embryo whole body cDNA, RIKEN full-length enriched library, clone:2610030K20 product:unclassifiable, full insert sequence.	sense
8020437	-0.109	0.62706	-0.035	0.87629	-0.455	0.06035	0.075	0.74006	-0.345	0.1417	-0.42	0.07983	chr15	96092794	96094483	-	n281218	AK040879	Mus musculus adult male aorta and vein cDNA, RIKEN full-length enriched library, clone:A530032O20 product:unclassifiable, full insert sequence.	intergenic
8014763	0.063	0.85054	-0.611	0.08492	-0.232	0.48965	-0.674	0.06058	-0.295	0.38308	0.379	0.26721	chr1	130040190	130042925	+	n267394	AK088072	Mus musculus 2 days neonate thymus thymic cells cDNA, RIKEN full-length enriched library, clone:E430003D23 product:unclassifiable, full insert sequence.	intronic
8003434	0.008	0.97408	-0.919	0.00195	0.226	0.35377	-0.926	0.00184	0.218	0.37	1.144	0.00035	chr2	144221572	144223032	+	n277635	AK045550	Mus musculus adult male corpora quadrigemina cDNA, RIKEN full-length enriched library, clone:B230209O05 product:unclassifiable, full insert sequence.	intronic
8000423	-0.154	0.46211	-0.176	0.40087	0.004	0.98333	-0.023	0.9133	0.158	0.44992	0.181	0.38977	chr17	30425111	30427822	-	n271014	AK084634	Mus musculus 13 days embryo heart cDNA, RIKEN full-length enriched library, clone:D330024B11 product:unclassifiable, full insert sequence.	intronic
8023411	0.192	0.46397	-0.364	0.17744	0.125	0.63273	-0.557	0.04888	-0.068	0.79475	0.489	0.07833	chr9	115089528	115095176	-	n292268	AK132957	Mus musculus adult male testis cDNA, RIKEN full-length enriched library, clone:4930533K06 product:unclassifiable, full insert sequence.	antisense
8024619	-1.236	0.00839	-1.242	0.00813	-0.142	0.72443	-0.006	0.98715	1.094	0.01647	1.1	0.01597	chr6	38545619	38546392	+	n272698	AK083521	Mus musculus 9 days embryo whole body cDNA, RIKEN full-length enriched library, clone:D030040E21 product:unclassifiable, full insert sequence.	intronic
8018311	0.374	0.32618	-0.239	0.52562	0.098	0.79358	-0.613	0.11908	-0.276	0.46429	0.337	0.37497	chr2	3953753	3954747	+	n278925	AK043816	Mus musculus 10 days neonate cortex cDNA, RIKEN full-length enriched library, clone:A830036D14 product:unclassifiable, full insert sequence.	intronic
8017318	0.305	0.1426	0.468	0.0327	0.22	0.27952	0.163	0.41653	-0.085	0.67072	-0.248	0.2255	chr19	57348449	57351542	+	n292730	AK019620	Mus musculus adult male testis cDNA, RIKEN full-length enriched library, clone:4930449E18 product:unclassifiable, full insert sequence.	antisense
8022014	0.393	0.30599	-0.146	0.69861	0.573	0.14528	-0.539	0.16822	0.179	0.63461	0.719	0.07422	chr8	109553574	109555088	-	n296314	AK028089	Mus musculus adult male testis cDNA, RIKEN full-length enriched library, clone:1700093N23 product:ring finger protein 39, full insert sequence.	close
8004990	0.602	0.07508	0.873	0.01521	0.164	0.60605	0.271	0.39834	-0.438	0.18169	-0.709	0.04047	chr11	47164655	47450971	-	n275002	AK048480	Mus musculus 16 days embryo head cDNA, RIKEN full-length enriched library, clone:C130064I07 product:sarcoglycan, delta (35kD dystrophin-associated glycoprotein), full insert sequence.	sense
8020967	-0.016	0.95205	0.376	0.18603	0.241	0.38605	0.392	0.16882	0.257	0.35551	-0.135	0.62439	chr2	50191120	50192973	+	n268915	AK086860	Mus musculus 0 day neonate lung cDNA, RIKEN full-length enriched library, clone:E030006F24 product:unclassifiable, full insert sequence.	intergenic
8010156	0.224	0.63531	0.17	0.71874	-0.039	0.93461	-0.054	0.90816	-0.262	0.57893	-0.208	0.65895	chr19	7399460	7401866	-	n269863	AK085850	Mus musculus 16 days neonate heart cDNA, RIKEN full-length enriched library, clone:D830016O14 product:unclassifiable, full insert sequence.	intronic
8011507	0.176	0.47843	-0.118	0.63246	0.162	0.51387	-0.294	0.24486	-0.014	0.95401	0.28	0.2671	chr16	13463728	13468020	-	n296340	AK131759	Mus musculus adult male testis cDNA, RIKEN full-length enriched library, clone:1700090I15 product:unclassifiable, full insert sequence.	intergenic
8028446	0.149	0.612	0.012	0.96863	0.085	0.77214	-0.138	0.63944	-0.064	0.82612	0.073	0.80226	chr16	63667936	63673147	-	n274064	AK141159	Mus musculus 0 day neonate cerebellum cDNA, RIKEN full-length enriched library, clone:C230077I18 product:unclassifiable, full insert sequence.	intronic
8006207	0.1	0.5657	0.092	0.59697	0.126	0.47113	-0.008	0.96289	0.026	0.88066	0.034	0.84416	chr1	93134760	93137931	-	n295933	AK019041	Mus musculus 10 day old male pancreas cDNA, RIKEN full-length enriched library, clone:1810073J14 product:unclassifiable, full insert sequence.	intergenic
8020650	-1.158	0.00324	-0.545	0.11141	-0.099	0.75934	0.614	0.07674	1.059	0.00581	0.445	0.18563	chr7	6674643	6683130	-	n268239	AK053523	Mus musculus 0 day neonate eyeball cDNA, RIKEN full-length enriched library, clone:E130105D15 product:unclassifiable, full insert sequence.	sense
8013969	-2.306	0	-0.43	0.09451	-0.634	0.02004	1.876	0	1.671	1e-05	-0.204	0.4062	chr6	120346875	120348007	+	n269960	AK021354	Mus musculus 10 days lactation, adult female mammary gland cDNA, RIKEN full-length enriched library, clone:D730048M19 product:retinoblastoma binding protein 2, full insert sequence.	intronic
8026527	-1.822	4e-05	0.437	0.15912	-0.65	0.04512	2.259	0	1.171	0.00165	-1.088	0.00279	chr9	72179324	72182391	+	n284001	AK137886	Mus musculus 16 days neonate thymus cDNA, RIKEN full-length enriched library, clone:A130034M21 product:unclassifiable, full insert sequence.	intronic
8028323	-0.354	0.29693	-0.881	0.01864	-0.693	0.05389	-0.527	0.13027	-0.339	0.317	0.188	0.57318	chr2	75520476	75522078	-	n288085	AK149068	Mus musculus 2 days neonate sympathetic ganglion cDNA, RIKEN full-length enriched library, clone:7120480N03 product:unclassifiable, full insert sequence.	intronic
8000208	0.479	0.28889	-0.429	0.33968	-0.014	0.97543	-0.907	0.05691	-0.492	0.27607	0.415	0.35461	chr6	125891941	125970539	-	n287858	AK135870	Mus musculus in vitro fertilized eggs cDNA, RIKEN full-length enriched library, clone:7420431D20 product:unclassifiable, full insert sequence.	antisense
8006019	0.441	0.05258	0.275	0.20496	0.534	0.02302	-0.166	0.43472	0.093	0.6593	0.259	0.23138	chr11	41724779	41727477	-	n289028	AK078261	Mus musculus adult male olfactory brain cDNA, RIKEN full-length enriched library, clone:6430548C12 product:gamma-aminobutyric acid (GABA-A) receptor, subunit gamma 2, full insert sequence.	sense
8028067	0.29	0.18827	0.202	0.35079	0.243	0.26505	-0.088	0.67929	-0.047	0.82531	0.041	0.84631	chr14	29321259	29324038	-	n276933	AK080926	Mus musculus 4 days neonate male adipose cDNA, RIKEN full-length enriched library, clone:B430211I10 product:unclassifiable, full insert sequence.	antisense
8018447	0.54	0.04566	0.438	0.09577	0.534	0.04788	-0.102	0.68175	-0.006	0.97942	0.096	0.70058	chr5	9648274	9649945	-	n281489	AK040542	Mus musculus 0 day neonate thymus cDNA, RIKEN full-length enriched library, clone:A430105O12 product:unclassifiable, full insert sequence.	intronic
8000871	0.235	0.24323	-0.118	0.54849	0.162	0.41512	-0.353	0.08967	-0.073	0.70855	0.28	0.16935	chr7	120844403	120851954	-	n422092	-		intergenic
8029735	-0.504	0.04693	0.028	0.90552	0.248	0.29856	0.532	0.03766	0.751	0.00626	0.22	0.35347	chr5	54309682	54311452	+	n271988	AK141923	Mus musculus 12 days embryo spinal ganglion cDNA, RIKEN full-length enriched library, clone:D130064D05 product:unclassifiable, full insert sequence.	intergenic
8022818	-0.061	0.81317	-0.653	0.02431	-0.012	0.96172	-0.592	0.03791	0.049	0.8505	0.641	0.02662	chr16	78316879	78321694	+	n286610	AK034071	Mus musculus adult male diencephalon cDNA, RIKEN full-length enriched library, clone:9330154C14 product:unclassifiable, full insert sequence.	intronic
8012448	-0.334	0.28665	1.499	0.00029	-1.317	0.00084	1.833	5e-05	-0.984	0.00642	-2.817	0	chr17	10449858	10452305	-	n276743	AK046896	Mus musculus 10 days neonate cerebellum cDNA, RIKEN full-length enriched library, clone:B930001I23 product:unclassifiable, full insert sequence.	intronic
8005992	0.417	0.24613	-0.268	0.44896	0.22	0.53168	-0.685	0.06818	-0.197	0.57599	0.488	0.17894	chr11	96325937	96329282	+	n283783	AK037877	Mus musculus 16 days neonate thymus cDNA, RIKEN full-length enriched library, clone:A130058I09 product:unclassifiable, full insert sequence.	sense
8009454	0.35	0.28924	0.013	0.96872	0.163	0.61573	-0.337	0.30622	-0.187	0.56407	0.15	0.64317	chr12	41384695	41388438	+	n277938	AK157785	Mus musculus 9.5 days embryo parthenogenote cDNA, RIKEN full-length enriched library, clone:B130041K07 product:unclassifiable, full insert sequence.	intronic
8028228	-0.457	0.43698	-0.528	0.37029	-1.162	0.06293	-0.072	0.90133	-0.706	0.23746	-0.634	0.28602	chr3	106284917	106286752	-	n281261	AK079963	Mus musculus adult male aorta and vein cDNA, RIKEN full-length enriched library, clone:A530028A13 product:unclassifiable, full insert sequence.	antisense
8002913	-0.363	0.18611	-0.518	0.06851	-0.042	0.8745	-0.155	0.56151	0.322	0.23837	0.476	0.09073	chr12	62624136	62705995	+	n288936	AK078312	Mus musculus adult male olfactory brain cDNA, RIKEN full-length enriched library, clone:6430591H23 product:unclassifiable, full insert sequence.	sense
8008691	0.182	0.45539	-0.046	0.84876	0.314	0.20852	-0.228	0.35291	0.132	0.58767	0.36	0.15333	chrX	91688070	91693066	+	n285877	AK137118	Mus musculus 12 days embryo embryonic body between diaphragm region and neck cDNA, RIKEN full-length enriched library, clone:9430087I06 product:unclassifiable, full insert sequence.	intergenic
8012258	-1.053	0.20495	0.564	0.4864	-0.569	0.48299	1.617	0.06172	0.484	0.5495	-1.133	0.17465	chr1	140989733	141032894	+	n293929	AK014551	Mus musculus 0 day neonate skin cDNA, RIKEN full-length enriched library, clone:4632404N19 product:unclassifiable, full insert sequence.	sense
8016147	-0.611	0.01623	-0.182	0.4231	-0.723	0.00622	0.429	0.07355	-0.112	0.61751	-0.541	0.0292	chrX	133271858	133274266	-	n274904	AK140931	Mus musculus 16 days embryo head cDNA, RIKEN full-length enriched library, clone:C130074G15 product:unclassifiable, full insert sequence.	intronic
8011248	0.923	0.00651	0.716	0.02568	1.193	0.00112	-0.207	0.47598	0.27	0.35665	0.477	0.11572	chr6	45991949	45993904	+	n275742	AK047803	Mus musculus adult male corpus striatum cDNA, RIKEN full-length enriched library, clone:C030046L04 product:unclassifiable, full insert sequence.	intronic
8000334	-0.432	0.24353	0.387	0.29426	-0.616	0.10563	0.819	0.03834	-0.184	0.61094	-1.003	0.01458	chr15	96209242	96235421	+	n291629,n278886,n284895	AK043864,AK036304,AK077022	Mus musculus 10 days neonate cortex cDNA, RIKEN full-length enriched library, clone:A830043E05 product:unclassifiable, full insert sequence.,Mus musculus 16 days neonate cerebellum cDNA, RIKEN full-length enriched library, clone:9630055B17 product:unclassifiable, full insert sequence.,Mus musculus adult male testis cDNA, RIKEN full-length enriched library, clone:4932412F22 product:hypothetical pr…	sense
8007020	0.917	0.00926	0.4	0.20291	0.56	0.08359	-0.517	0.10685	-0.357	0.25207	0.16	0.5999	chr2	178062207	178062898	+	n293001	AK015141	Mus musculus adult male testis cDNA, RIKEN full-length enriched library, clone:4930415A02 product:unclassifiable, full insert sequence.	sense
8003872	0.081	0.66224	-0.031	0.86568	-0.061	0.74385	-0.112	0.5464	-0.142	0.44916	-0.029	0.87433	chr2	93820190	93823732	+	n411768	-		antisense
8002218	0.685	0.00211	0.421	0.03422	0.455	0.0238	-0.265	0.15919	-0.23	0.21687	0.035	0.84696	chr3	52845470	53065597	+	n288721,n263677	AK135224	,Mus musculus 12 days embryo male wolffian duct includes surrounding region cDNA, RIKEN full-length enriched library, clone:6720435L14 product:unclassifiable, full insert sequence.	sense, intronic
8022134	-0.727	0.01829	0.296	0.28887	-0.146	0.59325	1.023	0.00232	0.581	0.0501	-0.443	0.12291	chr17	24665193	24665688	+	n295139	AK011460	Mus musculus 10 days embryo whole body cDNA, RIKEN full-length enriched library, clone:2610019E17 product:unclassifiable, full insert sequence.	antisense
8020831	1.395	0.00026	1.547	0.0001	0.806	0.01242	0.152	0.59013	-0.589	0.05309	-0.741	0.01926	chr2	150659846	150662804	+	n289816	AK031569	Mus musculus 13 days embryo male testis cDNA, RIKEN full-length enriched library, clone:6030454F15 product:unclassifiable, full insert sequence.	antisense
8008163	0.08	0.73247	0.176	0.45538	-0.068	0.77082	0.096	0.68091	-0.147	0.52922	-0.243	0.30582	chr5	23293528	23295846	+	n297116,n294650,n286066,n284696	AK162664,AK034857,AK013321,AK005284	Mus musculus adult male bone cDNA, RIKEN full-length enriched library, clone:9830162N21 product:unclassifiable, full insert sequence.,Mus musculus 12 days embryo embryonic body between diaphragm region and neck cDNA, RIKEN full-length enriched library, clone:9430048O15 product:unclassifiable, full insert sequence.,Mus musculus 10, 11 days embryo whole body cDNA, RIKEN full-length enriched library…	sense
8023097	-1.06	0.0007	0.18	0.45947	-0.134	0.58005	1.24	0.00019	0.926	0.00194	-0.314	0.20711	chr5	106243795	106248007	-	n292320	AK015895	Mus musculus adult male testis cDNA, RIKEN full-length enriched library, clone:4930525N13 product:unclassifiable, full insert sequence.	antisense
8012368	0.249	0.24264	0.086	0.67887	0.415	0.06319	-0.163	0.4369	0.165	0.43027	0.329	0.13087	chr4	28418153	28420746	+	n265390	AK157388	Mus musculus activated spleen cDNA, RIKEN full-length enriched library, clone:F830213A10 product:unclassifiable, full insert sequence.	intergenic
8006140	0.754	0.00952	0.553	0.04362	0.277	0.28111	-0.202	0.42745	-0.477	0.07538	-0.276	0.28322	chr7	28067202	28068150	+	n285561	AK020593	Mus musculus adult male urinary bladder cDNA, RIKEN full-length enriched library, clone:9530041E20 product:unclassifiable, full insert sequence.	extension
8027545	-0.417	0.26443	-0.421	0.26026	-0.555	0.14558	-0.004	0.99155	-0.137	0.707	-0.133	0.71482	chr4	135477091	135478504	+	n275436	AK048003	Mus musculus 16 days embryo head cDNA, RIKEN full-length enriched library, clone:C130029E22 product:unclassifiable, full insert sequence.	intronic
8019631	0.441	0.0577	0.143	0.50835	0.043	0.84014	-0.298	0.18254	-0.398	0.08293	-0.1	0.64296	chr7	139553057	139555089	-	n281109	AK080057	Mus musculus adult male aorta and vein cDNA, RIKEN full-length enriched library, clone:A530054D11 product:unclassifiable, full insert sequence.	intronic
8022712	0.239	0.34286	0.098	0.69118	0.347	0.17681	-0.14	0.57243	0.108	0.66291	0.248	0.32445	chr3	142906018	142922848	+	n279024,n269226	AK086499,AK043679	Mus musculus 15 days embryo head cDNA, RIKEN full-length enriched library, clone:D930032K15 product:unclassifiable, full insert sequence.,Mus musculus 10 days neonate cortex cDNA, RIKEN full-length enriched library, clone:A830019L24 product:unclassifiable, full insert sequence.	intergenic
8006840	-0.293	0.46095	-0.417	0.29951	-0.379	0.34433	-0.124	0.75272	-0.086	0.82761	0.038	0.92215	chr3	68870730	68873168	-	n285097,n272880	AK050730,AK079329	Mus musculus 9 days embryo whole body cDNA, RIKEN full-length enriched library, clone:D030012B17 product:unclassifiable, full insert sequence.,Mus musculus 16 days neonate cerebellum cDNA, RIKEN full-length enriched library, clone:9630025H16 product:unclassifiable, full insert sequence.	sense
8012512	0.741	0.00279	0.879	0.0008	0.442	0.04562	0.138	0.50122	-0.299	0.15748	-0.437	0.04785	chr5	103483321	103485086	-	n276552	AK047117	Mus musculus 10 days neonate cerebellum cDNA, RIKEN full-length enriched library, clone:B930022N15 product:unclassifiable, full insert sequence.	intronic
8025916	0.58	0.01235	0.084	0.68003	0.38	0.07854	-0.497	0.02711	-0.2	0.33089	0.296	0.15968	chr4	9843111	9844544	-	n414003,n296967	AK005798,NR_004448.2	Mus musculus adult male testis cDNA, RIKEN full-length enriched library, clone:1700009K09 product:similar to GLYCERALDEHYDE-3-PHOSPHATE DEHYDROGENASE (FRAGMENT) [Canis familiaris], full insert sequence.,	intergenic
8002252	-0.379	0.26235	-0.218	0.51191	-0.102	0.75621	0.161	0.62627	0.276	0.40763	0.115	0.72642	chr2	115159683	115160274	-	n292154	AK016050	Mus musculus adult male testis cDNA, RIKEN full-length enriched library, clone:4930546E12 product:unclassifiable, full insert sequence.	intergenic
8007685	0.526	0.14181	0.095	0.78115	0.345	0.3227	-0.431	0.22209	-0.181	0.5989	0.25	0.46944	chr2	169459175	169714003	-	n413092	-		antisense
8015664	0.664	0.15315	0.585	0.20378	-0.17	0.70223	-0.079	0.85966	-0.834	0.07925	-0.755	0.10804	chr11	31770096	31770745	-	n296921	AK005927	Mus musculus adult male testis cDNA, RIKEN full-length enriched library, clone:1700012M20 product:unclassifiable, full insert sequence.	intergenic
8029428	-0.973	0.00316	0.334	0.23202	-1.099	0.00133	1.307	0.00034	-0.126	0.64363	-1.433	0.00015	chr9	95929042	95931269	+	n276224	AK081047	Mus musculus 10 days neonate cerebellum cDNA, RIKEN full-length enriched library, clone:B930074J20 product:unclassifiable, full insert sequence.	intronic
8012521	-0.458	0.13675	0.02	0.94589	0.078	0.79018	0.478	0.12194	0.536	0.08642	0.058	0.84271	chr11	75947478	75948252	+	n296238	AK131779	Mus musculus adult male testis cDNA, RIKEN full-length enriched library, clone:1700108J20 product:unclassifiable, full insert sequence.	antisense
8029595	-0.067	0.8248	0.412	0.19099	-2.495	0	0.479	0.13279	-2.428	0	-2.907	0	chr1	128259142	128263862	-	n287636	AK033083	Mus musculus 15 days embryo male testis cDNA, RIKEN full-length enriched library, clone:8030403A17 product:ring finger protein 39, full insert sequence.	intronic
8026800	0.789	0.01387	0.81	0.01202	0.903	0.0064	0.021	0.94008	0.114	0.68645	0.093	0.74205	chr19	17103004	17106375	+	n273719	AK049457	Mus musculus 7 days embryo whole body cDNA, RIKEN full-length enriched library, clone:C430014L08 product:unclassifiable, full insert sequence.	intronic
8029542	0.272	0.27917	0.142	0.56381	0.184	0.45844	-0.129	0.59943	-0.088	0.71998	0.041	0.866	chr17	56602148	56603196	+	n292087	AK016111	Mus musculus adult male testis cDNA, RIKEN full-length enriched library, clone:4930553P13 product:unclassifiable, full insert sequence.	antisense
8023163	0.626	0.02134	-0.055	0.8197	0.388	0.12729	-0.681	0.01382	-0.238	0.33532	0.443	0.08578	chr10	61089681	61091313	+	n281068	AK080091	Mus musculus adult male aorta and vein cDNA, RIKEN full-length enriched library, clone:A530059K13 product:unclassifiable, full insert sequence.	extension
8017421	-0.505	0.18291	-0.579	0.13084	-0.729	0.06353	-0.074	0.83899	-0.225	0.54124	-0.15	0.68111	chr14	65539676	65542507	-	n286233	AK136964	Mus musculus 12 days embryo embryonic body between diaphragm region and neck cDNA, RIKEN full-length enriched library, clone:9430017G04 product:unclassifiable, full insert sequence.	intronic
8006171	-0.943	0.00238	-0.972	0.00191	-1.992	0	-0.03	0.90631	-1.049	0.00109	-1.019	0.00135	chr18	60844148	60847086	-	n297176	AK004787	Mus musculus adult male lung cDNA, RIKEN full-length enriched library, clone:1200015G06 product:unclassifiable, full insert sequence.	sense
8020740	0.424	0.23371	0.457	0.20129	0.012	0.97137	0.033	0.92367	-0.412	0.24688	-0.445	0.21297	chr6	102479413	102481652	-	n289368	AK134729	Mus musculus adult male medulla oblongata cDNA, RIKEN full-length enriched library, clone:6330539K11 product:unclassifiable, full insert sequence.	intergenic
8015635	0.916	0.03464	-0.401	0.31817	0.05	0.89786	-1.317	0.00498	-0.865	0.04398	0.451	0.26364	chr10	68483487	68496636	-	n287885	AK135793	Mus musculus in vitro fertilized eggs cDNA, RIKEN full-length enriched library, clone:7420417H22 product:unclassifiable, full insert sequence.	intergenic
8017893	0.106	0.76847	0.857	0.03148	-0.005	0.9889	0.751	0.05437	-0.111	0.75792	-0.862	0.03067	chr13	23699281	23700724	-	n282741	AK039182	Mus musculus adult male hypothalamus cDNA, RIKEN full-length enriched library, clone:A230106B19 product:unclassifiable, full insert sequence.	intronic
8017028	0.483	0.12985	0.233	0.44793	0.427	0.1758	-0.25	0.41698	-0.056	0.85468	0.194	0.52581	chr16	93431172	93432571	-	n286270	AK034593	Mus musculus 12 days embryo embryonic body between diaphragm region and neck cDNA, RIKEN full-length enriched library, clone:9430012E14 product:unclassifiable, full insert sequence.	intergenic
8007133	0.285	0.31729	0.086	0.75728	0.794	0.01297	-0.198	0.48115	0.509	0.08661	0.707	0.02338	chr18	59222034	59236614	+	n269665,n415474	AK086069	Mus musculus 15 days embryo head cDNA, RIKEN full-length enriched library, clone:D930002E18 product:unclassifiable, full insert sequence.,	sense
8023921	-0.184	0.50755	-0.458	0.115	-0.441	0.12822	-0.274	0.33006	-0.256	0.36095	0.018	0.94901	chr4	116480342	116492043	+	n290596	AK077546	Mus musculus 8 days embryo whole body cDNA, RIKEN full-length enriched library, clone:5730444C03 product:similar to ADENINE-DNA GLYCOSYLASE [Mus musculus], full insert sequence.	sense
8021029	0.014	0.97098	0.077	0.84495	0.279	0.48328	0.063	0.87346	0.264	0.50559	0.202	0.61016	chr12	90383994	90398234	+	n263979	AK158741	Mus musculus visual cortex cDNA, RIKEN full-length enriched library, clone:K230309K13 product:unclassifiable, full insert sequence.	intronic
8010000	-0.435	0.10702	-0.33	0.21042	-0.46	0.09009	0.104	0.6833	-0.025	0.92127	-0.13	0.6132	chr7	121395317	121398208	-	n273534	AK082977	Mus musculus 12 days embryo spinal cord cDNA, RIKEN full-length enriched library, clone:C530028A18 product:coatomer protein complex, subunit beta 1, full insert sequence.	sense
8002335	-0.808	0.03032	-1.026	0.00886	-0.055	0.8699	-0.218	0.52111	0.753	0.04117	0.97	0.01211	chr19	44766846	44770173	-	n264922	AK144194	Mus musculus nullipotent stem cell CRL-2070 NE cDNA, RIKEN full-length enriched library, clone:G430090B07 product:unclassifiable, full insert sequence.	intergenic
8008896	0.205	0.4888	0.341	0.25706	0.283	0.34367	0.136	0.64301	0.078	0.79061	-0.058	0.84186	chr2	113595658	113598783	-	n278045	AK080776	Mus musculus 9.5 days embryo parthenogenote cDNA, RIKEN full-length enriched library, clone:B130014J21 product:unclassifiable, full insert sequence.	sense
8024621	-2.539	0	1.127	0.002	-2.762	0	3.665	0	-0.223	0.45279	-3.889	0	chr5	105915246	105916494	+	n267717	AK054249	Mus musculus 2 days pregnant adult female ovary cDNA, RIKEN full-length enriched library, clone:E330003H12 product:unclassifiable, full insert sequence.	extension
8016251	0.66	0.08184	0.399	0.27416	0.146	0.68139	-0.262	0.46674	-0.514	0.16535	-0.252	0.48244	chr6	108505746	108506825	+	n281973	AK079738	Mus musculus 0 day neonate thymus cDNA, RIKEN full-length enriched library, clone:A430050D12 product:unclassifiable, full insert sequence.	intergenic
8026011	-0.878	0.02934	0.246	0.50277	-0.647	0.09384	1.124	0.0081	0.231	0.52757	-0.892	0.02724	chr2	130001828	130002478	-	n270668	AK085072	Mus musculus 13 days embryo lung cDNA, RIKEN full-length enriched library, clone:D430033E13 product:unclassifiable, full insert sequence.	sense
8024912	0.092	0.72957	-0.224	0.4049	0.237	0.37834	-0.315	0.24679	0.145	0.58533	0.461	0.10049	chr3	148117904	148118775	+	n265833	AK156639	Mus musculus activated spleen cDNA, RIKEN full-length enriched library, clone:F830034H21 product:unclassifiable, full insert sequence.	intergenic
8012030	0.376	0.20014	-0.357	0.222	-0.583	0.05676	-0.732	0.02126	-0.959	0.00462	-0.227	0.42958	chr3	135873125	135910719	-	n280960	AK041071	Mus musculus adult male aorta and vein cDNA, RIKEN full-length enriched library, clone:A530080F20 product:unclassifiable, full insert sequence.	sense
8024234	0.196	0.31083	0.197	0.30806	-0.059	0.7576	0.001	0.99503	-0.255	0.19445	-0.256	0.19253	chr4	103055104	103164793	+	n264642	AK144477	Mus musculus adult male gall bladder cDNA, RIKEN full-length enriched library, clone:G630076E19 product:unclassifiable, full insert sequence.	intergenic
8006352	-1.269	6e-05	-0.383	0.09861	-1.53	1e-05	0.886	0.00132	-0.261	0.24651	-1.147	0.00016	chr3	30352459	30354933	-	n270526	AK085199	Mus musculus 13 days embryo stomach cDNA, RIKEN full-length enriched library, clone:D530008E22 product:unclassifiable, full insert sequence.	intronic
8014234	0.379	0.18307	-0.672	0.02747	0.332	0.24003	-1.051	0.00199	-0.047	0.86289	1.004	0.00275	chr19	58773406	58775813	+	n296047,n296013,n295975	AK007818,AK007668,AK007531	Mus musculus 10 day old male pancreas cDNA, RIKEN full-length enriched library, clone:1810047O18 product:unclassifiable, full insert sequence.,Mus musculus 10 day old male pancreas cDNA, RIKEN full-length enriched library, clone:1810031L05 product:unclassifiable, full insert sequence.,Mus musculus 10 day old male pancreas cDNA, RIKEN full-length enriched library, clone:1810018F18 product:unclassi…	intergenic
8002376	-0.732	0.00272	-0.143	0.47747	-0.328	0.11904	0.589	0.01066	0.404	0.06057	-0.184	0.36366	chr5	106305586	106344837	+	n270914,n415183,n263875	AK159071,AK084756	Mus musculus visual cortex cDNA, RIKEN full-length enriched library, clone:K530050A21 product:unclassifiable, full insert sequence.,Mus musculus 13 days embryo heart cDNA, RIKEN full-length enriched library, clone:D330039E02 product:zinc finger protein 326, full insert sequence.,	sense
8016990	0.068	0.87519	0.28	0.51756	0.413	0.3459	0.213	0.62189	0.345	0.42792	0.132	0.75877	chr3	83756376	83758176	-	n283558	AK138061	Mus musculus 16 days neonate thymus cDNA, RIKEN full-length enriched library, clone:A130081G09 product:unclassifiable, full insert sequence.	intronic
8002242	-0.432	0.03775	-0.033	0.86253	-0.827	0.00074	0.399	0.052	-0.395	0.05394	-0.795	0.00102	chr3	103552036	103554988	-	n277173	AK046234	Mus musculus adult male corpora quadrigemina cDNA, RIKEN full-length enriched library, clone:B230358J15 product:homeodomain interacting protein kinase 1, full insert sequence.	intronic
8002192	-0.721	0.00531	-0.322	0.15674	-0.487	0.04097	0.4	0.08489	0.234	0.29288	-0.165	0.45257	chr12	3610792	3613090	+	n268792	AK086992	Mus musculus 0 day neonate lung cDNA, RIKEN full-length enriched library, clone:E030018L16 product:unclassifiable, full insert sequence.	intronic
8001667	0.579	0.0482	0.117	0.66566	0.296	0.28345	-0.462	0.10478	-0.283	0.30398	0.179	0.50968	chr4	134478030	134479336	-	n287480	AK033299	Mus musculus 15 days embryo male testis cDNA, RIKEN full-length enriched library, clone:8030487P14 product:unclassifiable, full insert sequence.	close
8013787	0.465	0.06783	0.495	0.05409	-0.542	0.03744	0.03	0.90076	-1.008	0.00093	-1.037	0.00074	chr5	81601658	81604288	+	n286785	AK136774	Mus musculus adult male diencephalon cDNA, RIKEN full-length enriched library, clone:9330010A05 product:unclassifiable, full insert sequence.	intronic
8021806	-0.129	0.6395	-0.643	0.03311	0.089	0.74625	-0.514	0.07836	0.217	0.43272	0.732	0.01794	chr8	72925240	72928236	-	n275295	AK048204	Mus musculus 16 days embryo head cDNA, RIKEN full-length enriched library, clone:C130040G12 product:unclassifiable, full insert sequence.	intronic
8026644	0.409	0.10429	-0.16	0.50572	0.166	0.49041	-0.568	0.03081	-0.243	0.31671	0.325	0.18736	chr17	27682659	27684281	-	n264599	AK144595	Mus musculus lung RCB-0558 LLC cDNA, RIKEN full-length enriched library, clone:G730007A03 product:unclassifiable, full insert sequence.	intergenic
8010757	0.413	0.08866	0.258	0.26957	0.24	0.30408	-0.155	0.50102	-0.174	0.45187	-0.019	0.93465	chr4	142692591	142696234	-	n290388	AK020017	Mus musculus adult male thymus cDNA, RIKEN full-length enriched library, clone:5830426C09 product:unclassifiable, full insert sequence.	intergenic
8029694	0.096	0.62033	0.112	0.56162	-0.003	0.98856	0.017	0.93097	-0.098	0.61041	-0.115	0.5522	chr1	151257852	151259309	-	n279299	AK043318	Mus musculus 7 days neonate cerebellum cDNA, RIKEN full-length enriched library, clone:A730084L21 product:unclassifiable, full insert sequence.	intergenic
8005844	-0.145	0.59621	-0.207	0.44979	0.198	0.46995	-0.063	0.81676	0.343	0.22103	0.406	0.15236	chr16	92309102	92312711	-	n296557	AK006730	Mus musculus adult male testis cDNA, RIKEN full-length enriched library, clone:1700048M11 product:unclassifiable, full insert sequence.	antisense
8026992	0.343	0.13104	0.297	0.1854	0.039	0.85551	-0.046	0.83314	-0.304	0.17705	-0.258	0.24643	chr5	123843689	123847939	-	n281477	AK040553	Mus musculus 0 day neonate thymus cDNA, RIKEN full-length enriched library, clone:A430106F14 product:unclassifiable, full insert sequence.	antisense
8008564	0.126	0.70355	0.561	0.10706	0.062	0.84973	0.435	0.20151	-0.063	0.84779	-0.499	0.14761	chr10	127609690	127611259	-	n267922	AK054028	Mus musculus 2 days pregnant adult female oviduct cDNA, RIKEN full-length enriched library, clone:E230013B21 product:unclassifiable, full insert sequence.	intronic
8026116	-1.338	8e-05	-1.988	0	0.35	0.15507	-0.65	0.01544	1.688	1e-05	2.339	0	chr17	84533372	84539181	-	n281850	AK040143	Mus musculus 0 day neonate thymus cDNA, RIKEN full-length enriched library, clone:A430069K07 product:unclassifiable, full insert sequence.	intergenic
8026657	0.143	0.41109	-0.055	0.74761	0.094	0.58384	-0.198	0.26038	-0.048	0.77785	0.15	0.38972	chr17	15768751	15778068	+	n291479	AK016599	Mus musculus adult male testis cDNA, RIKEN full-length enriched library, clone:4933401D09 product:unclassifiable, full insert sequence.	intergenic
8027751	0.621	0.06312	0.171	0.58323	0.69	0.04222	-0.45	0.16405	0.068	0.8264	0.518	0.11355	chr6	38482578	38483882	+	n280799	AK041305	Mus musculus adult male aorta and vein cDNA, RIKEN full-length enriched library, clone:A530098G16 product:unclassifiable, full insert sequence.	intronic
8023711	-1.235	4e-05	-0.754	0.00238	-0.42	0.05434	0.482	0.03087	0.815	0.00135	0.333	0.11669	chr14	71087858	71090022	-	n287323	AK033408	Mus musculus 16 days embryo lung cDNA, RIKEN full-length enriched library, clone:8430440E09 product:RAN binding protein 16, full insert sequence.	sense
8006020	0.055	0.77514	-0.184	0.35055	-0.108	0.57982	-0.239	0.23027	-0.163	0.40591	0.076	0.6947	chr1	91547103	91580485	-	n291961,n414098,n292555,n296341	AK016229,AK029704,AK007030,NR_015540.1	Mus musculus adult male testis cDNA, RIKEN full-length enriched library, clone:4930565K10 product:unclassifiable, full insert sequence.,Mus musculus adult male testis cDNA, RIKEN full-length enriched library, clone:4930484E23 product:weakly similar to AT2G27390 PROTEIN [Arabidopsis thaliana], full insert sequence.,Mus musculus adult male testis cDNA, RIKEN full-length enriched library, clone:1700…	antisense
8000103	0.574	0.05422	0.042	0.87838	-0.095	0.7311	-0.532	0.07154	-0.669	0.0286	-0.137	0.62057	chr14	56568645	56571208	-	n414496	NR_028284.1		antisense
8027824	-0.309	0.26082	-0.47	0.09755	0.022	0.93481	-0.161	0.54972	0.331	0.23031	0.492	0.0845	chr8	23509192	23510063	+	n296058	AK007460	Mus musculus 10 day old male pancreas cDNA, RIKEN full-length enriched library, clone:1810012K16 product:unclassifiable, full insert sequence.	close
8023859	0.738	0.27379	0.402	0.54449	-0.021	0.9743	-0.337	0.61065	-0.759	0.26094	-0.423	0.52382	chr4	116791822	116798330	-	n414172,n285538	AK020599,NR_024078.1	Mus musculus adult male urinary bladder cDNA, RIKEN full-length enriched library, clone:9530048O09 product:unclassifiable, full insert sequence.,	intergenic, sense
8003114	0.197	0.46305	0.005	0.98425	-0.197	0.46259	-0.192	0.47477	-0.395	0.15497	-0.203	0.45106	chr14	8856670	8857415	+	n264002	AK158672	Mus musculus visual cortex cDNA, RIKEN full-length enriched library, clone:K230049M04 product:unclassifiable, full insert sequence.	intronic
8022980	0.368	0.47227	0.435	0.39769	0.173	0.73347	0.067	0.89502	-0.195	0.70085	-0.262	0.60692	chr16	78489924	78493200	-	n269009	AK086743	Mus musculus 15 days embryo head cDNA, RIKEN full-length enriched library, clone:D930049D01 product:unclassifiable, full insert sequence.	intergenic
8025487	0.057	0.83926	-0.082	0.76914	-0.03	0.91284	-0.138	0.62096	-0.087	0.75514	0.051	0.85368	chr8	92883601	92885654	+	n293079	AK019563	Mus musculus adult male testis cDNA, RIKEN full-length enriched library, clone:4930405E02 product:unclassifiable, full insert sequence.	intergenic
8018144	0.398	0.2082	-0.176	0.56694	0.069	0.82209	-0.574	0.07889	-0.329	0.29293	0.245	0.42891	chr18	62614961	62616960	+	n285531	AK035446	Mus musculus adult male urinary bladder cDNA, RIKEN full-length enriched library, clone:9530049M03 product:unclassifiable, full insert sequence.	intronic
8013810	0.557	0.0208	0.171	0.43227	-0.324	0.1486	-0.387	0.09004	-0.881	0.0012	-0.495	0.03611	chr13	46900034	46903700	-	n284877,n272361	AK051182,AK079388	Mus musculus 12 days embryo spinal ganglion cDNA, RIKEN full-length enriched library, clone:D130012G24 product:unclassifiable, full insert sequence.,Mus musculus 16 days neonate cerebellum cDNA, RIKEN full-length enriched library, clone:9630058E24 product:unclassifiable, full insert sequence.	intronic
8001678	0.508	0.14254	0.048	0.88537	0.253	0.44984	-0.46	0.18056	-0.255	0.44642	0.205	0.53809	chr4	45962266	45963642	+	n284691	AK137596	Mus musculus adult male bone cDNA, RIKEN full-length enriched library, clone:9830163L10 product:unclassifiable, full insert sequence.	intronic
8013325	0.278	0.22012	0.308	0.17671	0.632	0.01217	0.03	0.88982	0.354	0.12487	0.324	0.1574	chr16	56048450	56077249	+	n278151,n281692	AK139885,AK040314	Mus musculus 2 cells egg cDNA, RIKEN full-length enriched library, clone:B020031O10 product:unclassifiable, full insert sequence.,Mus musculus 0 day neonate thymus cDNA, RIKEN full-length enriched library, clone:A430085P12 product:unclassifiable, full insert sequence.	sense
8007779	-0.28	0.20403	-0.069	0.74682	-0.951	0.00062	0.211	0.3313	-0.672	0.00715	-0.882	0.00111	chr15	102420751	102424035	-	n284957	AK137400	Mus musculus 16 days neonate cerebellum cDNA, RIKEN full-length enriched library, clone:9630045N16 product:unclassifiable, full insert sequence.	intronic
8015457	0.255	0.22127	-0.225	0.27703	-0.117	0.56343	-0.479	0.0316	-0.372	0.08375	0.107	0.59628	chr8	98895624	98927762	-	n289373	AK134720	Mus musculus adult male medulla oblongata cDNA, RIKEN full-length enriched library, clone:6330536B20 product:unclassifiable, full insert sequence.	intergenic
8011521	0.438	0.11333	0.049	0.85272	-0.046	0.86126	-0.39	0.15493	-0.484	0.08355	-0.095	0.71909	chr7	144112623	144115175	-	n263533	AK157434	Mus musculus activated spleen cDNA, RIKEN full-length enriched library, clone:F830216E01 product:unclassifiable, full insert sequence.	antisense
8019605	-1.12	0.00159	-0.987	0.00386	-0.901	0.00685	0.134	0.63814	0.219	0.44454	0.085	0.7634	chr4	133685777	133688557	-	n264249	AK167665	Mus musculus 11 days pregnant adult female placenta cDNA, RIKEN full-length enriched library, clone:I530027L22 product:unclassifiable, full insert sequence.	sense
8006605	-0.058	0.90191	0.983	0.05466	1.012	0.04883	1.041	0.04357	1.07	0.03888	0.029	0.95094	chr12	5015692	5019255	+	n274361	AK141080	Mus musculus 0 day neonate cerebellum cDNA, RIKEN full-length enriched library, clone:C230039J20 product:unclassifiable, full insert sequence.	intronic
8000666	-1.016	0.00507	0.145	0.63519	-0.253	0.41219	1.161	0.00206	0.763	0.02474	-0.398	0.20604	chr11	77041378	77043234	+	n276415,n276428	AK140603,AK047264	Mus musculus 10 days neonate cerebellum cDNA, RIKEN full-length enriched library, clone:B930045O04 product:unclassifiable, full insert sequence.,Mus musculus 10 days neonate cerebellum cDNA, RIKEN full-length enriched library, clone:B930044A18 product:unclassifiable, full insert sequence.	intronic
8018938	-2.381	0	-0.993	0.00489	-0.732	0.02635	1.388	0.00042	1.649	9e-05	0.262	0.38409	chr3	107111312	107114568	-	n278001	AK045025	Mus musculus 9.5 days embryo parthenogenote cDNA, RIKEN full-length enriched library, clone:B130020G16 product:unclassifiable, full insert sequence.	antisense
8006333	-0.494	0.04313	0.435	0.06983	-0.308	0.18394	0.929	0.0011	0.186	0.41273	-0.743	0.00519	chr7	108433866	108437136	-	n267910	AK087580	Mus musculus 2 days pregnant adult female oviduct cDNA, RIKEN full-length enriched library, clone:E230014A17 product:unclassifiable, full insert sequence.	extension
8021940	-0.653	0.03592	0.276	0.33826	-0.145	0.60958	0.929	0.00562	0.508	0.09132	-0.421	0.15378	chr2	76920957	76921895	-	n271419	AK084375	Mus musculus 12 days embryo eyeball cDNA, RIKEN full-length enriched library, clone:D230034E12 product:unclassifiable, full insert sequence.	intronic
8002718	-0.13	0.72589	-0.229	0.53791	-0.023	0.94956	-0.1	0.7879	0.106	0.77354	0.206	0.57953	chr4	34969050	34972239	-	n272859	AK141664	Mus musculus 9 days embryo whole body cDNA, RIKEN full-length enriched library, clone:D030016N20 product:unclassifiable, full insert sequence.	intronic
8015200	-0.108	0.74961	0.415	0.23493	-0.398	0.25359	0.524	0.1406	-0.29	0.40018	-0.813	0.03042	chr13	49051280	49055003	-	n277066	AK140278	Mus musculus adult male corpora quadrigemina cDNA, RIKEN full-length enriched library, clone:B230379B04 product:unclassifiable, full insert sequence.	intronic
8014799	0.44	0.10092	0.401	0.13167	0.664	0.01991	-0.039	0.87657	0.224	0.38441	0.263	0.30932	chr8	4612440	4612816	+	n272802	AK083463	Mus musculus 9 days embryo whole body cDNA, RIKEN full-length enriched library, clone:D030021L14 product:unclassifiable, full insert sequence.	intergenic
8020765	0.552	0.03322	-0.366	0.1364	0.36	0.14247	-0.918	0.00172	-0.191	0.42145	0.727	0.00803	chr13	51295452	51298306	-	n291524	AK077055	Mus musculus adult male testis cDNA, RIKEN full-length enriched library, clone:4932439K17 product:histone gene complex 2, full insert sequence.	sense
8012220	1.089	0.05296	0.837	0.12499	0.826	0.12975	-0.252	0.62905	-0.263	0.61371	-0.011	0.9824	chr5	21758718	21759782	-	n269051	AK086690	Mus musculus 15 days embryo head cDNA, RIKEN full-length enriched library, clone:D930046A01 product:unclassifiable, full insert sequence.	intronic
8027155	0.751	0.00693	0.376	0.13034	0.432	0.08662	-0.375	0.13101	-0.319	0.19314	0.056	0.81318	chr7	152080464	152083366	-	n272921	AK050685	Mus musculus 9 days embryo whole body cDNA, RIKEN full-length enriched library, clone:D030003J18 product:fibroblast growth factor 15, full insert sequence.	antisense
8001188	-0.138	0.58682	-0.082	0.74396	-0.141	0.57751	0.055	0.82643	-0.003	0.98896	-0.059	0.8157	chr2	20847523	20850199	-	n293617	AK029152	Mus musculus 10 days neonate skin cDNA, RIKEN full-length enriched library, clone:4732497P06 product:unclassifiable, full insert sequence.	intronic
8013609	0.76	0.11452	-0.335	0.46829	0.643	0.17514	-1.094	0.03039	-0.116	0.79915	0.978	0.04881	chr8	111475388	111477169	+	n287920	AK162078	Mus musculus in vitro fertilized eggs cDNA, RIKEN full-length enriched library, clone:7420404A09 product:unclassifiable, full insert sequence.	sense
8020349	0.098	0.7985	0.21	0.58435	-0.445	0.25679	0.113	0.7685	-0.543	0.17209	-0.655	0.1049	chr10	11487632	11488418	+	n267970	AK053943	Mus musculus 2 days pregnant adult female oviduct cDNA, RIKEN full-length enriched library, clone:E230004P03 product:unclassifiable, full insert sequence.	intergenic
8007716	-0.552	0.16936	0.424	0.28354	0.134	0.72874	0.977	0.02371	0.687	0.09407	-0.29	0.45772	chr17	32952399	32956296	-	n288336	AK148571	Mus musculus 2 days neonate sympathetic ganglion cDNA, RIKEN full-length enriched library, clone:7120409I19 product:unclassifiable, full insert sequence.	sense
8019907	-0.604	0.16969	0.396	0.35732	-0.155	0.71433	0.999	0.03224	0.449	0.29897	-0.551	0.20742	chr4	105276685	105277331	+	n265281	AK157543	Mus musculus activated spleen cDNA, RIKEN full-length enriched library, clone:F830222B19 product:unclassifiable, full insert sequence.	intergenic
8008457	0.839	0.01452	0.316	0.30441	0.569	0.07702	-0.523	0.10103	-0.27	0.37804	0.253	0.40687	chr8	60788307	60789316	-	n288148	AK148932	Mus musculus 2 days neonate sympathetic ganglion cDNA, RIKEN full-length enriched library, clone:7120464J01 product:unclassifiable, full insert sequence.	intronic
8017525	-0.029	0.94269	-0.662	0.1248	-0.446	0.2879	-0.633	0.14086	-0.417	0.31949	0.216	0.60094	chrX	159477820	159481648	+	n286484	AK034281	Mus musculus adult male diencephalon cDNA, RIKEN full-length enriched library, clone:9330171K22 product:unclassifiable, full insert sequence.	intergenic
8027163	0.485	0.09071	-0.084	0.75648	0.01	0.97133	-0.568	0.05191	-0.475	0.0966	0.093	0.72949	chr3	10022310	10025539	-	n287695	AK078702	Mus musculus adult male eyeball cDNA, RIKEN full-length enriched library, clone:7530416G13 product:unclassifiable, full insert sequence.	intergenic
8023700	-0.454	0.05304	0.165	0.45016	0.102	0.63963	0.619	0.01259	0.555	0.02204	-0.064	0.7692	chr1	84836439	84839403	+	n285049	AK036072	Mus musculus 16 days neonate cerebellum cDNA, RIKEN full-length enriched library, clone:9630032H08 product:unclassifiable, full insert sequence.	sense
8023059	-0.503	0.16655	-1.02	0.01126	0.081	0.81738	-0.517	0.15632	0.584	0.11308	1.101	0.00724	chr6	47251900	47252327	+	n277108	AK140256	Mus musculus adult male corpora quadrigemina cDNA, RIKEN full-length enriched library, clone:B230371O04 product:unclassifiable, full insert sequence.	extension
8029658	-1.456	8e-05	-0.631	0.02734	0.078	0.76117	0.825	0.00646	1.534	5e-05	0.709	0.01534	chr14	29140893	29141772	+	n276850	AK046744	Mus musculus adult male cortex cDNA, RIKEN full-length enriched library, clone:B530045P06 product:unclassifiable, full insert sequence.	intronic
8005221	0.311	0.22655	0.011	0.96421	-0.301	0.24061	-0.299	0.2427	-0.611	0.02727	-0.312	0.22457	chr8	111261492	111266700	+	n267941,n269437	AK053988,AK142804	Mus musculus 2 days pregnant adult female oviduct cDNA, RIKEN full-length enriched library, clone:E230011A12 product:unclassifiable, full insert sequence.,Mus musculus 15 days embryo head cDNA, RIKEN full-length enriched library, clone:D930018D02 product:unclassifiable, full insert sequence.	intronic
8015837	0.152	0.59417	-0.712	0.02488	-0.412	0.16454	-0.864	0.00896	-0.564	0.06521	0.3	0.30196	chr17	79977932	80011816	+	n270680	AK085058	Mus musculus 13 days embryo lung cDNA, RIKEN full-length enriched library, clone:D430031C23 product:unclassifiable, full insert sequence.	intergenic
8015099	0.376	0.26198	1.329	0.00127	-0.264	0.42401	0.954	0.01119	-0.64	0.06786	-1.594	0.0003	chr3	40594964	40596566	-	n294100	AK132132	Mus musculus 13 days embryo head cDNA, RIKEN full-length enriched library, clone:3110089B20 product:unclassifiable, full insert sequence.	antisense
8007490	0.518	0.07565	0.277	0.31994	-0.02	0.94199	-0.242	0.38317	-0.538	0.06639	-0.297	0.28795	chr13	113040864	113042044	-	n276222	AK081048	Mus musculus 10 days neonate cerebellum cDNA, RIKEN full-length enriched library, clone:B930074M03 product:unclassifiable, full insert sequence.	intergenic
8003662	0.073	0.68169	0.046	0.79832	0.235	0.20311	-0.028	0.87629	0.161	0.373	0.189	0.29941	chr4	115146394	115171681	+	n287927,n287775	AK136091,AK135671	Mus musculus in vitro fertilized eggs cDNA, RIKEN full-length enriched library, clone:7420455A22 product:unclassifiable, full insert sequence.,Mus musculus in vitro fertilized eggs cDNA, RIKEN full-length enriched library, clone:7420402G03 product:unclassifiable, full insert sequence.	intergenic
8012159	0.623	0.0223	0.368	0.1483	0.65	0.01811	-0.256	0.3043	0.027	0.91267	0.282	0.25883	chr1	47490667	47492609	-	n272652	AK083564	Mus musculus 9 days embryo whole body cDNA, RIKEN full-length enriched library, clone:D030046C23 product:unclassifiable, full insert sequence.	intergenic
8020263	-0.405	0.20265	-0.477	0.13798	-0.931	0.00913	-0.072	0.81355	-0.526	0.10562	-0.453	0.15735	chr7	105360496	105362810	-	n278423	AK044661	Mus musculus adult retina cDNA, RIKEN full-length enriched library, clone:A930030L01 product:inferred: RIKEN cDNA 1110057L18 gene, full insert sequence.	sense
8017434	-1.021	0.00097	0.076	0.7532	-0.798	0.00545	1.097	0.00055	0.223	0.36429	-0.874	0.003	chr19	4777314	4779081	-	n281943	AK138764	Mus musculus 0 day neonate thymus cDNA, RIKEN full-length enriched library, clone:A430056F21 product:unclassifiable, full insert sequence.	intergenic
8005004	0.081	0.89149	0.392	0.51521	0.659	0.28107	0.31	0.60501	0.578	0.34208	0.267	0.65525	chr5	19458455	19460001	+	n288429	AK135512	Mus musculus 12 days embryo female mullerian duct includes surrounding region cDNA, RIKEN full-length enriched library, clone:6820440K04 product:unclassifiable, full insert sequence.	intronic
8002584	-0.06	0.82387	-0.606	0.04028	-0.373	0.18206	-0.546	0.06064	-0.313	0.25757	0.232	0.39626	chr16	24706121	24707668	+	n285917	AK035062	Mus musculus 12 days embryo embryonic body between diaphragm region and neck cDNA, RIKEN full-length enriched library, clone:9430081F24 product:unclassifiable, full insert sequence.	intronic
8009975	-0.771	0.00422	-0.124	0.58344	0.131	0.5623	0.647	0.01208	0.902	0.00141	0.255	0.26866	chr4	138932463	138936297	-	n266416,n294944	AK155929,AK012249	Mus musculus activated spleen cDNA, RIKEN full-length enriched library, clone:F830001C17 product:unclassifiable, full insert sequence.,Mus musculus 11 days embryo whole body cDNA, RIKEN full-length enriched library, clone:2700016F22 product:unclassifiable, full insert sequence.	antisense
8003468	-0.575	0.02589	-1.353	6e-05	-1.149	0.00026	-0.777	0.00491	-0.574	0.0262	0.204	0.38697	chr17	71560669	71564936	+	n286666	AK033959	Mus musculus adult male diencephalon cDNA, RIKEN full-length enriched library, clone:9330128J06 product:lipin 2, full insert sequence.	intronic
8003623	0.109	0.52289	0.059	0.72599	0.094	0.57958	-0.049	0.76987	-0.015	0.93081	0.035	0.83675	chr4	102963563	102984437	+	n292691	AK015480	Mus musculus adult male testis cDNA, RIKEN full-length enriched library, clone:4930456L15 product:unclassifiable, full insert sequence.	close
8014848	-0.969	0.00075	-1.897	0	0.035	0.87641	-0.928	0.00105	1.004	0.00057	1.931	0	chr7	106324965	106327638	-	n281209	AK040890	Mus musculus adult male aorta and vein cDNA, RIKEN full-length enriched library, clone:A530039D07 product:unclassifiable, full insert sequence.	intronic
8029056	0.157	0.45536	-0.204	0.33423	0.137	0.51161	-0.361	0.10058	-0.019	0.92589	0.342	0.11807	chr15	62942019	62974660	-	n281661	AK138837	Mus musculus 0 day neonate thymus cDNA, RIKEN full-length enriched library, clone:A430088N19 product:unclassifiable, full insert sequence.	intergenic
8020847	-0.954	0.06341	-0.417	0.38872	-1.05	0.04382	0.536	0.27302	-0.096	0.84007	-0.632	0.20027	chr4	117226071	117227272	+	n279316	AK043306	Mus musculus 7 days neonate cerebellum cDNA, RIKEN full-length enriched library, clone:A730082O14 product:unclassifiable, full insert sequence.	intronic
8009802	0.348	0.06261	0.128	0.46696	0.346	0.06453	-0.221	0.2183	-0.003	0.98671	0.218	0.22402	chr4	39345077	39397282	-	n291563	AK133305	Mus musculus adult male testis cDNA, RIKEN full-length enriched library, clone:4932431P10 product:unclassifiable, full insert sequence.	close
8019705	0.252	0.30031	0.035	0.8816	0.09	0.705	-0.217	0.37061	-0.162	0.50062	0.055	0.81774	chr8	74784228	74786358	+	n282621	AK039345	Mus musculus adult male spinal cord cDNA, RIKEN full-length enriched library, clone:A330028M20 product:cytosolic 5' nucleotidase, type 1A, full insert sequence.	intergenic
8009951	0.281	0.13977	-0.026	0.88639	0.185	0.31927	-0.307	0.10966	-0.096	0.59808	0.21	0.25889	chr18	57095913	57100172	+	n415282	NR_033455.1		intergenic
8006845	-0.226	0.25321	0.18	0.35691	0.014	0.94143	0.406	0.05165	0.24	0.22632	-0.166	0.39457	chr17	10517466	10522172	+	n296218	AK007157	Mus musculus adult male testis cDNA, RIKEN full-length enriched library, clone:1700110C19 product:unclassifiable, full insert sequence.	intergenic
8026238	-0.026	0.88602	-0.036	0.84395	0.097	0.5948	-0.01	0.95726	0.123	0.50157	0.132	0.46907	chr5	144031744	144034188	+	n282777	AK039135	Mus musculus adult male hypothalamus cDNA, RIKEN full-length enriched library, clone:A230101I21 product:unclassifiable, full insert sequence.	close
8015549	-0.584	0.1335	-0.312	0.40674	-1.087	0.01105	0.272	0.46855	-0.503	0.19108	-0.775	0.05395	chr3	144186192	144186965	-	n267713	AK087677	Mus musculus 2 days pregnant adult female ovary cDNA, RIKEN full-length enriched library, clone:E330003L20 product:unclassifiable, full insert sequence.	intronic
8002179	0.062	0.77938	0.339	0.14304	0.476	0.04799	0.277	0.22469	0.414	0.07975	0.137	0.53893	chr11	113526920	113530981	-	n276770	AK046857	Mus musculus 10 days neonate medulla oblongata cDNA, RIKEN full-length enriched library, clone:B830032D06 product:unclassifiable, full insert sequence.	intronic
8023453	-0.063	0.7699	-0.262	0.23346	-0.238	0.27777	-0.2	0.35834	-0.175	0.41874	0.025	0.90827	chr13	84492983	84495462	+	n279430	AK043197	Mus musculus 7 days neonate cerebellum cDNA, RIKEN full-length enriched library, clone:A730068H22 product:unclassifiable, full insert sequence.	intergenic
8011324	-0.988	0.00309	-0.358	0.20765	-0.336	0.23463	0.631	0.03678	0.652	0.03175	0.022	0.9373	chr13	101590504	101594504	-	n272007	AK051654	Mus musculus 12 days embryo spinal ganglion cDNA, RIKEN full-length enriched library, clone:D130062D18 product:unclassifiable, full insert sequence.	intronic
8002444	-0.218	0.61782	0.444	0.3172	-0.1	0.81795	0.662	0.14551	0.118	0.78661	-0.544	0.22497	chr3	95824506	95827124	-	n288127	AK148982	Mus musculus 2 days neonate sympathetic ganglion cDNA, RIKEN full-length enriched library, clone:7120470P14 product:unclassifiable, full insert sequence.	intronic
8023333	0.764	0.04745	0.133	0.7077	0.525	0.15538	-0.631	0.09336	-0.239	0.50347	0.392	0.27996	chr19	21905940	21908246	-	n288897	AK135120	Mus musculus adult male olfactory brain cDNA, RIKEN full-length enriched library, clone:6430630K12 product:unclassifiable, full insert sequence.	antisense
8011730	1.034	0.00682	0.096	0.76734	-0.171	0.60128	-0.938	0.01201	-1.205	0.00252	-0.267	0.4176	chr19	47890301	47910571	-	n343657	-		sense
8000175	0.154	0.617	0.091	0.76639	0.085	0.78102	-0.063	0.83763	-0.069	0.8227	-0.006	0.98468	chr10	84085036	84087723	+	n285467	AK035522	Mus musculus adult male urinary bladder cDNA, RIKEN full-length enriched library, clone:9530060O09 product:unclassifiable, full insert sequence.	intronic
8022291	0.315	0.52367	0.239	0.62689	0.823	0.11161	-0.076	0.87714	0.508	0.31037	0.584	0.24687	chr7	86067139	86068772	-	n270066	AK052791	Mus musculus 10 days lactation, adult female mammary gland cDNA, RIKEN full-length enriched library, clone:D730004C16 product:unclassifiable, full insert sequence.	intergenic
8019540	-0.294	0.09037	-0.178	0.28772	-0.089	0.58932	0.116	0.48076	0.206	0.2228	0.089	0.58745	chr2	166818145	166821739	-	n290475,n280504	AK041781,AK030788	Mus musculus 3 days neonate thymus cDNA, RIKEN full-length enriched library, clone:A630036L16 product:staufen (RNA binding protein) homolog 1 (Drosophila), full insert sequence.,Mus musculus adult male thymus cDNA, RIKEN full-length enriched library, clone:5830401L18 product:unclassifiable, full insert sequence.	sense
8013369	0.352	0.13433	0.957	0.0009	0.653	0.01143	0.604	0.01733	0.301	0.19538	-0.303	0.19201	chr1	157882854	157884107	+	n279614	AK042984	Mus musculus 7 days neonate cerebellum cDNA, RIKEN full-length enriched library, clone:A730045E23 product:unclassifiable, full insert sequence.	sense
8002867	1.111	0.00173	0.843	0.0103	-1.014	0.00328	-0.268	0.35398	-2.125	1e-05	-1.857	2e-05	chr2	6843747	6849768	-	n293674,n414366,n289142,n291133	AK032294,AK019879,AK028985,NR_027890.1	Mus musculus adult male olfactory brain cDNA, RIKEN full-length enriched library, clone:6430517B19 product:unclassifiable, full insert sequence.,Mus musculus 11 days pregnant adult female ovary and uterus cDNA, RIKEN full-length enriched library, clone:5031426D15 product:unclassifiable, full insert sequence.,Mus musculus 10 days neonate skin cDNA, RIKEN full-length enriched library, clone:4732478…	intronic
8025867	0.071	0.77092	-0.041	0.86704	-0.382	0.13596	-0.112	0.64754	-0.453	0.08215	-0.341	0.17912	chr12	74137915	74142780	-	n269110,n272184	AK142897,AK051386	Mus musculus 15 days embryo head cDNA, RIKEN full-length enriched library, clone:D930041O15 product:unclassifiable, full insert sequence.,Mus musculus 12 days embryo spinal ganglion cDNA, RIKEN full-length enriched library, clone:D130045D15 product:unclassifiable, full insert sequence.	extension, intergenic
8020608	-0.195	0.37312	-0.31	0.1667	-0.295	0.18696	-0.115	0.59485	-0.1	0.64416	0.015	0.94338	chr8	93417053	93418537	+	n285454	AK035539	Mus musculus adult male urinary bladder cDNA, RIKEN full-length enriched library, clone:9530063H07 product:unclassifiable, full insert sequence.	intronic
8000799	0.445	0.02322	0.362	0.05657	0.377	0.048	-0.084	0.63427	-0.068	0.69871	0.016	0.92852	chr12	107680862	107685873	-	n296155	AK007234	Mus musculus adult male testis cDNA, RIKEN full-length enriched library, clone:1700121N20 product:unclassifiable, full insert sequence.	intergenic
8015605	0.278	0.13844	-0.06	0.73852	0.406	0.03889	-0.338	0.0776	0.128	0.48026	0.466	0.02073	chr10	66467822	66504074	+	n286868	AK079018	Mus musculus adult male epididymis cDNA, RIKEN full-length enriched library, clone:9230111L11 product:unclassifiable, full insert sequence.	antisense
8006916	-0.536	0.16568	0.162	0.66412	-1.204	0.00605	0.698	0.0786	-0.668	0.09037	-1.366	0.00265	chr12	16994410	16996893	+	n264157,n266591	AK153280,AK089382	Mus musculus bone marrow macrophage cDNA, RIKEN full-length enriched library, clone:I830134H11 product:unclassifiable, full insert sequence.,Mus musculus B6-derived CD11 +ve dendritic cells cDNA, RIKEN full-length enriched library, clone:F730018E15 product:unclassifiable, full insert sequence.	sense, antisense
8018562	0.208	0.31192	-0.059	0.77098	0.032	0.87262	-0.267	0.20074	-0.176	0.39009	0.091	0.65264	chr3	89905485	89908448	+	n267851	AK054124	Mus musculus 2 days pregnant adult female oviduct cDNA, RIKEN full-length enriched library, clone:E230021L20 product:unclassifiable, full insert sequence.	intronic
8029050	-1.322	3e-05	-0.687	0.00532	-0.783	0.00222	0.635	0.00855	0.539	0.02069	-0.096	0.64488	chr4	97535277	97536773	+	n293343	AK029447	Mus musculus 0 day neonate head cDNA, RIKEN full-length enriched library, clone:4833438L20 product:unclassifiable, full insert sequence.	intronic
8013883	0.428	0.30996	-0.118	0.77463	0.11	0.78918	-0.546	0.20087	-0.318	0.44685	0.229	0.58161	chr7	52537858	52540633	+	n296619	AK006640	Mus musculus adult male testis cDNA, RIKEN full-length enriched library, clone:1700039E15 product:unclassifiable, full insert sequence.	sense
8028729	0.324	0.29465	0.229	0.45355	0.082	0.78518	-0.095	0.75378	-0.241	0.42994	-0.146	0.62902	chr8	19300676	19304794	+	n413874	NR_002881.2		intergenic
8024551	0.005	0.98416	0.031	0.89828	-0.092	0.70539	0.026	0.914	-0.097	0.69084	-0.123	0.61401	chr19	22851310	22852814	+	n294558	AK013544	Mus musculus adult male hippocampus cDNA, RIKEN full-length enriched library, clone:2900017F05 product:unclassifiable, full insert sequence.	intronic
8015691	0.422	0.10896	-0.679	0.01639	0.431	0.10222	-1.101	0.00068	0.009	0.97054	1.11	0.00064	chr8	61081401	61083391	-	n267863	AK054109	Mus musculus 2 days pregnant adult female oviduct cDNA, RIKEN full-length enriched library, clone:E230019P22 product:unclassifiable, full insert sequence.	intronic
8010055	-0.747	0.01177	-0.268	0.30838	-0.261	0.32146	0.479	0.08199	0.486	0.07788	0.007	0.97691	chr3	104303242	104305530	-	n281192	AK040901	Mus musculus adult male aorta and vein cDNA, RIKEN full-length enriched library, clone:A530041M06 product:unclassifiable, full insert sequence.	intronic
8003191	-0.045	0.86583	-0.756	0.01255	-0.352	0.19828	-0.711	0.01732	-0.307	0.25747	0.404	0.14348	chr6	45153808	45157489	+	n289042	AK032434	Mus musculus adult male olfactory brain cDNA, RIKEN full-length enriched library, clone:6430545F13 product:unclassifiable, full insert sequence.	intronic
8023784	0.418	0.08809	0.284	0.2309	-0.233	0.32091	-0.134	0.56413	-0.651	0.01341	-0.518	0.04018	chr2	27880936	27885957	-	n411906	-		antisense
8008808	-0.94	0.00047	-0.314	0.13995	-0.528	0.02068	0.626	0.00822	0.412	0.06007	-0.214	0.3021	chrX	18734106	18744367	-	n422780,n266900	AK154280	Mus musculus NOD-derived CD11c +ve dendritic cells cDNA, RIKEN full-length enriched library, clone:F630014I20 product:unclassifiable, full insert sequence.,	intergenic
8007332	0.192	0.45763	-0.037	0.88482	0.138	0.58951	-0.229	0.37793	-0.053	0.83489	0.175	0.49583	chr15	82813299	82819564	+	n276481	AK140580	Mus musculus 10 days neonate cerebellum cDNA, RIKEN full-length enriched library, clone:B930033I04 product:unclassifiable, full insert sequence.	intergenic
8028968	-0.782	0.00412	0.114	0.61608	-0.819	0.00302	0.896	0.0016	-0.037	0.86904	-0.934	0.00118	chr9	70420180	70421261	+	n289501	AK031859	Mus musculus adult male medulla oblongata cDNA, RIKEN full-length enriched library, clone:6330420C13 product:unclassifiable, full insert sequence.	intronic
8010504	1.074	0.01228	0.587	0.1341	0.793	0.05066	-0.487	0.20764	-0.281	0.45715	0.206	0.58382	chr9	37475697	37476775	-	n293458	AK014690	Mus musculus 0 day neonate head cDNA, RIKEN full-length enriched library, clone:4833413G11 product:RIKEN cDNA 4833413G11 gene, full insert sequence.	sense
8018106	-0.331	0.25178	-0.036	0.89705	-0.349	0.22921	0.295	0.30492	-0.017	0.95097	-0.312	0.2787	chr11	49495447	49495855	-	n279568	AK043052	Mus musculus 7 days neonate cerebellum cDNA, RIKEN full-length enriched library, clone:A730051E03 product:unclassifiable, full insert sequence.	sense
8017704	-0.127	0.65801	0.102	0.72194	-0.242	0.40302	0.228	0.4291	-0.115	0.68703	-0.344	0.24169	chr2	129008217	129009683	-	n281341	AK079941	Mus musculus adult male aorta and vein cDNA, RIKEN full-length enriched library, clone:A530017N12 product:unclassifiable, full insert sequence.	intergenic
8003200	0.145	0.66626	0.989	0.01074	-0.163	0.6291	0.844	0.02448	-0.308	0.36674	-1.152	0.00426	chr1	136687203	136688947	-	n283723	AK037956	Mus musculus 16 days neonate thymus cDNA, RIKEN full-length enriched library, clone:A130067D08 product:unclassifiable, full insert sequence.	intronic
8028334	0.279	0.21551	0.351	0.12573	-0.208	0.34896	0.072	0.7416	-0.487	0.04131	-0.559	0.02221	chr19	31536966	31539122	-	n271457	AK051982	Mus musculus 12 days embryo eyeball cDNA, RIKEN full-length enriched library, clone:D230030K07 product:unclassifiable, full insert sequence.	intronic
8022037	0.423	0.13939	-0.169	0.53883	0.245	0.37666	-0.592	0.04662	-0.177	0.51923	0.414	0.14671	chr9	49562527	49566622	-	n275270	AK048234	Mus musculus 16 days embryo head cDNA, RIKEN full-length enriched library, clone:C130041P16 product:unclassifiable, full insert sequence.	intronic
8014253	-0.564	0.01296	-0.354	0.09275	-0.362	0.08594	0.21	0.29982	0.201	0.31915	-0.009	0.96541	chr14	52504550	52512714	+	n263540,n289110	AK172330,AK032357	Mus musculus activated spleen cDNA, RIKEN full-length enriched library, clone:F830201L11 product:unclassifiable, full insert sequence.,Mus musculus adult male olfactory brain cDNA, RIKEN full-length enriched library, clone:6430526E13 product:weakly similar to FALSE P73 TARGET PROTEIN [Homo sapiens], full insert sequence.	sense
8004607	0.375	0.10514	0.015	0.94522	0.632	0.01184	-0.36	0.11832	0.258	0.25114	0.617	0.0135	chr17	6988837	6990654	+	n285947	AK035024	Mus musculus 12 days embryo embryonic body between diaphragm region and neck cDNA, RIKEN full-length enriched library, clone:9430074N12 product:unclassifiable, full insert sequence.	intergenic
8015621	0.279	0.26771	-0.453	0.08355	-0.533	0.04639	-0.732	0.00999	-0.812	0.00537	-0.08	0.74556	chr1	134313030	134314575	-	n292776	AK132855	Mus musculus adult male testis cDNA, RIKEN full-length enriched library, clone:4930444A14 product:unclassifiable, full insert sequence.	antisense
8013628	-0.823	0.08254	-0.331	0.46075	-1.485	0.00502	0.492	0.28029	-0.662	0.15334	-1.154	0.02083	chr8	114063928	114066194	+	n267218,n284845	AK154039,AK036388	Mus musculus 2 days neonate thymus thymic cells cDNA, RIKEN full-length enriched library, clone:E430027A06 product:unclassifiable, full insert sequence.,Mus musculus adult male bone cDNA, RIKEN full-length enriched library, clone:9830004C11 product:unclassifiable, full insert sequence.	intronic
8012059	0.005	0.97914	0.493	0.02036	0.758	0.00144	0.488	0.0214	0.753	0.00151	0.265	0.17793	chr16	81290406	81293201	+	n288238	AK148758	Mus musculus 2 days neonate sympathetic ganglion cDNA, RIKEN full-length enriched library, clone:7120442M13 product:unclassifiable, full insert sequence.	intronic
8004831	0.091	0.57718	0.134	0.419	0.153	0.35787	0.042	0.79648	0.061	0.70852	0.019	0.90714	chr6	8438794	8460430	-	n282391,n282050,n421227,n411921,n413292,n284374,n294602	AK039954,AK039608,AK037260,AK013449	Mus musculus 0 day neonate thymus cDNA, RIKEN full-length enriched library, clone:A430035B10 product:unclassifiable, full insert sequence.,Mus musculus adult male spinal cord cDNA, RIKEN full-length enriched library, clone:A330071G13 product:unclassifiable, full insert sequence.,Mus musculus 16 days neonate thymus cDNA, RIKEN full-length enriched library, clone:A130001I01 product:inferred: RIKEN …	antisense
8020384	-0.304	0.36628	-0.511	0.14026	-0.054	0.86959	-0.207	0.53458	0.25	0.45557	0.457	0.18359	chr13	81229610	81231095	+	n281398	AK079919	Mus musculus adult male aorta and vein cDNA, RIKEN full-length enriched library, clone:A530004L12 product:unclassifiable, full insert sequence.	intergenic
8004639	0.929	0.00308	0.51	0.06599	0.719	0.0145	-0.419	0.12291	-0.21	0.42254	0.209	0.42386	chr14	104298700	104299857	+	n292387,n296691	AK015821,AK006476	Mus musculus adult male testis cDNA, RIKEN full-length enriched library, clone:4930518C04 product:unclassifiable, full insert sequence.,Mus musculus adult male testis cDNA, RIKEN full-length enriched library, clone:1700029A10 product:RIKEN cDNA 4930518C04 gene, full insert sequence.	intergenic
8011970	0.308	0.17612	0.221	0.32298	0.255	0.25851	-0.087	0.69176	-0.054	0.8061	0.033	0.87924	chr12	75373394	75375132	+	n291043	AK133571	Mus musculus adult male pituitary gland cDNA, RIKEN full-length enriched library, clone:5330406E07 product:unclassifiable, full insert sequence.	intergenic
8002829	-0.702	0.07169	1.046	0.01221	-0.886	0.02822	1.748	0.00034	-0.184	0.61493	-1.932	0.00014	chr15	26626184	26628300	-	n285844	AK035127	Mus musculus 12 days embryo embryonic body between diaphragm region and neck cDNA, RIKEN full-length enriched library, clone:9430091N11 product:unclassifiable, full insert sequence.	intronic
8002743	-0.568	0.05625	0.133	0.62924	-0.507	0.08376	0.701	0.02278	0.061	0.82485	-0.64	0.03456	chr3	94641634	94670424	+	n269668,n280808	AK086062,AK041282	Mus musculus 15 days embryo head cDNA, RIKEN full-length enriched library, clone:D930001P15 product:KIAA0461/245 PROTEIN (FRAGMENT) homolog [Homo sapiens], full insert sequence.,Mus musculus adult male aorta and vein cDNA, RIKEN full-length enriched library, clone:A530096O15 product:unclassifiable, full insert sequence.	sense
8029520	-0.009	0.96382	-0.118	0.54028	-0.029	0.87922	-0.109	0.57002	-0.02	0.91507	0.089	0.64326	chr14	52923294	52924348	-	n289758	AK134413	Mus musculus 13 days embryo male testis cDNA, RIKEN full-length enriched library, clone:6030473D20 product:unclassifiable, full insert sequence.	intronic
8020863	0.026	0.88338	0.246	0.17343	0.236	0.19157	0.221	0.21895	0.21	0.24088	-0.011	0.95062	chr10	127844110	127845687	-	n281737	AK163024	Mus musculus 0 day neonate thymus cDNA, RIKEN full-length enriched library, clone:A430081G07 product:unclassifiable, full insert sequence.	sense
8000024	-0.654	0.03229	1.303	0.0004	-0.122	0.66061	1.956	1e-05	0.532	0.07256	-1.424	0.00019	chr9	64556478	64563052	-	n269144,n288177,n288242	AK142890,AK148874,AK148746	Mus musculus 15 days embryo head cDNA, RIKEN full-length enriched library, clone:D930038P19 product:unclassifiable, full insert sequence.,Mus musculus 2 days neonate sympathetic ganglion cDNA, RIKEN full-length enriched library, clone:7120458A10 product:unclassifiable, full insert sequence.,Mus musculus 2 days neonate sympathetic ganglion cDNA, RIKEN full-length enriched library, clone:7120442D10…	antisense, intergenic, extension
8002104	0.792	0.01106	0.186	0.49521	0.163	0.54831	-0.606	0.0407	-0.628	0.03481	-0.023	0.93314	chr16	97661769	97664542	+	n286615	AK034059	Mus musculus adult male diencephalon cDNA, RIKEN full-length enriched library, clone:9330152H20 product:unclassifiable, full insert sequence.	intergenic
8026232	0.403	0.20585	-0.168	0.58639	0.492	0.12774	-0.571	0.08201	0.09	0.7708	0.661	0.04839	chr2	51276569	51293420	-	n296495	AK006824	Mus musculus adult male testis cDNA, RIKEN full-length enriched library, clone:1700057H21 product:unclassifiable, full insert sequence.	intergenic
8000876	0.463	0.0716	0.093	0.69928	0.216	0.37646	-0.371	0.14029	-0.248	0.31191	0.123	0.61077	chr2	57088637	57090919	-	n412822,n273113,n413626	AK050290,XR_104686.1	Mus musculus adult male liver tumor cDNA, RIKEN full-length enriched library, clone:C730034K11 product:unclassifiable, full insert sequence.,	antisense
8010545	0.019	0.95016	0.043	0.88898	-0.427	0.18328	0.024	0.93852	-0.446	0.16564	-0.47	0.14588	chr6	39112370	39114128	+	n267955	AK053963	Mus musculus 2 days pregnant adult female oviduct cDNA, RIKEN full-length enriched library, clone:E230007O21 product:unclassifiable, full insert sequence.	antisense
8000415	-0.189	0.49999	-0.197	0.48195	-0.169	0.54664	-0.008	0.97643	0.02	0.94135	0.029	0.91788	chr3	86166408	86167501	-	n287255	AK020251	Mus musculus adult male colon cDNA, RIKEN full-length enriched library, clone:9030218A15 product:unclassifiable, full insert sequence.	antisense
8018466	0.226	0.33675	0.481	0.05388	0.152	0.51355	0.256	0.27891	-0.074	0.74919	-0.329	0.16949	chr8	88247803	88251609	-	n267740	AK054232	Mus musculus 2 days pregnant adult female oviduct cDNA, RIKEN full-length enriched library, clone:E230037M14 product:unclassifiable, full insert sequence.	sense
8009292	0.27	0.21452	-0.145	0.49324	-0.512	0.02823	-0.415	0.06639	-0.782	0.00247	-0.367	0.09965	chr8	128675489	128678780	+	n276536	AK081009	Mus musculus 10 days neonate cerebellum cDNA, RIKEN full-length enriched library, clone:B930025I16 product:unclassifiable, full insert sequence.	intergenic
8015313	2.528	0.00035	2.011	0.00209	1.807	0.00431	-0.518	0.3361	-0.721	0.18786	-0.204	0.70058	chr14	60259286	60260382	-	n276750	AK140466	Mus musculus 10 days neonate medulla oblongata cDNA, RIKEN full-length enriched library, clone:B830048B17 product:unclassifiable, full insert sequence.	intergenic
8009757	0.083	0.71842	-0.265	0.25866	-0.012	0.95953	-0.348	0.14576	-0.094	0.68119	0.254	0.27898	chr16	65941233	65945264	+	n264394	AK145327	Mus musculus 5 days embryo whole body cDNA, RIKEN full-length enriched library, clone:I0C0008A13 product:unclassifiable, full insert sequence.	intergenic
8024221	0.254	0.45558	0.281	0.4108	0.001	0.99783	0.027	0.93675	-0.253	0.45716	-0.28	0.41229	chr18	68372719	68374668	+	n281412	AK040630	Mus musculus 0 day neonate thymus cDNA, RIKEN full-length enriched library, clone:A430110L11 product:unclassifiable, full insert sequence.	intronic
8009832	0.229	0.22408	0.1	0.58373	0.257	0.17434	-0.128	0.48633	0.029	0.8742	0.157	0.39607	chr3	41967786	41971560	+	n281159	AK080014	Mus musculus adult male aorta and vein cDNA, RIKEN full-length enriched library, clone:A530047B01 product:unclassifiable, full insert sequence.	intergenic
8005942	0.665	0.00861	-0.105	0.6309	0.457	0.05225	-0.77	0.00344	-0.207	0.34849	0.562	0.0212	chr3	23970703	23972056	-	n281248	AK138957	Mus musculus adult male aorta and vein cDNA, RIKEN full-length enriched library, clone:A530029K17 product:unclassifiable, full insert sequence.	intergenic
8022595	-0.142	0.71856	0.639	0.12128	0.407	0.30977	0.781	0.06426	0.548	0.1782	-0.232	0.5559	chr2	3349139	3349418	+	n419611	-		intronic
8017546	0.736	0.02896	1.134	0.00241	0.886	0.01132	0.398	0.20567	0.15	0.62285	-0.248	0.42127	chr4	15884126	15885314	-	n270589	AK085134	Mus musculus 13 days embryo lung cDNA, RIKEN full-length enriched library, clone:D430042D16 product:unclassifiable, full insert sequence.	antisense
8012504	-0.499	0.19314	-0.464	0.22403	-0.179	0.63071	0.035	0.92474	0.32	0.39364	0.285	0.44583	chr4	102664426	102665605	+	n281731	AK040270	Mus musculus 0 day neonate thymus cDNA, RIKEN full-length enriched library, clone:A430081P19 product:unclassifiable, full insert sequence.	sense
8010249	-0.06	0.88716	0.324	0.44778	-0.057	0.89269	0.384	0.37076	0.003	0.99441	-0.381	0.37434	chr3	51688197	51691711	-	n271971	AK051692	Mus musculus 12 days embryo spinal ganglion cDNA, RIKEN full-length enriched library, clone:D130065O19 product:unclassifiable, full insert sequence.	intronic
8016291	-0.265	0.15596	-0.084	0.63962	-0.398	0.04223	0.181	0.32211	-0.133	0.46393	-0.314	0.0986	chr12	52986843	52989141	-	n287701	AK078692	Mus musculus adult male eyeball cDNA, RIKEN full-length enriched library, clone:7530414M05 product:unclassifiable, full insert sequence.	sense
8011273	-0.447	0.16628	-1.102	0.00337	-0.169	0.58705	-0.655	0.05169	0.278	0.37823	0.933	0.00953	chr5	130371637	130374115	+	n267732	AK143307	Mus musculus 2 days pregnant adult female ovary cDNA, RIKEN full-length enriched library, clone:E330001G02 product:unclassifiable, full insert sequence.	sense
8017982	0.468	0.04073	-0.035	0.86696	0.337	0.1247	-0.503	0.02978	-0.131	0.53435	0.372	0.09339	chr9	104264161	104287361	+	n287663	AK033064	Mus musculus adult male eyeball cDNA, RIKEN full-length enriched library, clone:7530432C23 product:unclassifiable, full insert sequence.	intergenic
8016685	-0.34	0.28403	0.365	0.25202	-0.328	0.30057	0.706	0.03823	0.012	0.9691	-0.694	0.04108	chr19	29102396	29105919	+	n267500,n275080	AK054477,AK081639	Mus musculus 2 days pregnant adult female ovary cDNA, RIKEN full-length enriched library, clone:E330029M15 product:unclassifiable, full insert sequence.,Mus musculus 16 days embryo head cDNA, RIKEN full-length enriched library, clone:C130058D15 product:inferred: Pro-Pol-dUTPase polyprotein {Mus musculus}, full insert sequence.	antisense
8029622	0.156	0.43407	-0.056	0.77595	0.085	0.6665	-0.212	0.29261	-0.071	0.71969	0.141	0.47765	chr7	35171600	35174180	-	n265090	AK158305	Mus musculus adult inner ear cDNA, RIKEN full-length enriched library, clone:F930102G08 product:unclassifiable, full insert sequence.	intronic
8020710	-0.471	0.14472	-0.392	0.21886	-0.081	0.79219	0.079	0.79775	0.39	0.22133	0.31	0.32436	chr4	102071111	102072121	+	n277169	AK140228	Mus musculus adult male corpora quadrigemina cDNA, RIKEN full-length enriched library, clone:B230358P17 product:unclassifiable, full insert sequence.	intronic
8012616	-0.449	0.11688	-0.845	0.0078	-1.264	0.00045	-0.396	0.16151	-0.815	0.00967	-0.418	0.14139	chr6	72699106	72701908	-	n275467	AK047967	Mus musculus 16 days embryo head cDNA, RIKEN full-length enriched library, clone:C130025C13 product:unclassifiable, full insert sequence.	intronic
8006604	0.115	0.49878	0.037	0.82566	0.147	0.38864	-0.078	0.6452	0.032	0.84722	0.11	0.51602	chr16	44965366	44966967	+	n276929	AK046631	Mus musculus 4 days neonate male adipose cDNA, RIKEN full-length enriched library, clone:B430212I16 product:inferred: RIKEN cDNA 4833409J19 gene, full insert sequence.	sense
8000080	1.047	0.00961	0.547	0.1346	0.545	0.13613	-0.5	0.16843	-0.502	0.16659	-0.002	0.99461	chr2	27738444	27742572	-	n294707,n285892	AK035079,AK019269	Mus musculus 12 days embryo embryonic body between diaphragm region and neck cDNA, RIKEN full-length enriched library, clone:9430085C21 product:procollagen, type V, alpha 1, full insert sequence.,Mus musculus 10, 11 days embryo whole body cDNA, RIKEN full-length enriched library, clone:2810430I11 product:procollagen, type V, alpha 1, full insert sequence.	antisense
8019018	-0.106	0.61446	0.234	0.27341	-0.205	0.33607	0.34	0.12159	-0.099	0.63662	-0.439	0.05243	chr12	81969694	81972356	+	n265612	AK172259	Mus musculus activated spleen cDNA, RIKEN full-length enriched library, clone:F830111D23 product:unclassifiable, full insert sequence.	intronic
8002021	0.335	0.34841	-0.004	0.99104	-0.066	0.85048	-0.339	0.34298	-0.401	0.26522	-0.062	0.85927	chr8	129501941	129503338	-	n422353	-		intergenic
8024891	-0.548	0.01067	-0.277	0.15321	-1.089	6e-05	0.271	0.16225	-0.541	0.01147	-0.812	0.00075	chr4	82140610	82143010	-	n286094,n288734	AK034813,AK078410	Mus musculus 12 days embryo embryonic body between diaphragm region and neck cDNA, RIKEN full-length enriched library, clone:9430042D23 product:unclassifiable, full insert sequence.,Mus musculus 12 days embryo male wolffian duct includes surrounding region cDNA, RIKEN full-length enriched library, clone:6720429L07 product:unclassifiable, full insert sequence.	sense
8014480	0.248	0.34622	-0.147	0.57099	-0.384	0.15402	-0.395	0.14382	-0.632	0.02764	-0.237	0.36664	chr13	20593809	20595746	+	n287512	AK033260	Mus musculus 15 days embryo male testis cDNA, RIKEN full-length enriched library, clone:8030478E01 product:unclassifiable, full insert sequence.	intronic
8028110	-0.621	0.05748	0.119	0.69548	-0.645	0.04968	0.74	0.02774	-0.024	0.93644	-0.764	0.02386	chr4	87589228	87591661	-	n283539	AK038157	Mus musculus 16 days neonate thymus cDNA, RIKEN full-length enriched library, clone:A130083C04 product:unclassifiable, full insert sequence.	intronic
8026273	0.097	0.79712	-0.038	0.92074	0.18	0.63536	-0.135	0.72185	0.083	0.8268	0.218	0.56733	chr18	46723467	46726113	-	n293713	AK076363	Mus musculus 10 days neonate skin cDNA, RIKEN full-length enriched library, clone:4732467M08 product:unclassifiable, full insert sequence.	intronic
8025578	0.145	0.58763	-0.457	0.10307	0.233	0.38664	-0.602	0.0385	0.088	0.73898	0.69	0.02054	chr8	33924431	33927822	-	n269454	AK142800	Mus musculus 15 days embryo head cDNA, RIKEN full-length enriched library, clone:D930017E21 product:unclassifiable, full insert sequence.	intergenic
8018604	0.061	0.7234	-0.113	0.51853	0.079	0.64954	-0.174	0.32434	0.018	0.91914	0.192	0.27993	chr2	81906492	81908743	+	n286148	AK136997	Mus musculus 12 days embryo embryonic body between diaphragm region and neck cDNA, RIKEN full-length enriched library, clone:9430030G07 product:unclassifiable, full insert sequence.	intronic
8000929	0.213	0.70828	0.456	0.42776	0.058	0.91882	0.243	0.66954	-0.155	0.78493	-0.398	0.4873	chr15	34595026	34595807	-	n287242	AK018491	Mus musculus adult male colon cDNA, RIKEN full-length enriched library, clone:9030408N04 product:unclassifiable, full insert sequence.	intronic
8012817	0.799	0.00151	-0.04	0.84156	0.517	0.0217	-0.839	0.00104	-0.282	0.17586	0.557	0.01483	chr3	133212275	133215042	+	n282173	AK079687	Mus musculus 0 day neonate thymus cDNA, RIKEN full-length enriched library, clone:A430015E16 product:unclassifiable, full insert sequence.	intergenic
8011941	-0.35	0.10864	-0.189	0.36906	-0.43	0.05471	0.161	0.44	-0.08	0.70063	-0.241	0.25598	chr19	46467822	46470256	-	n284417	AK037171	Mus musculus 6 days neonate skin cDNA, RIKEN full-length enriched library, clone:A030005C05 product:actin-related protein 1 homolog A (yeast), full insert sequence.	intronic
8021934	0.217	0.43991	0.66	0.03119	-0.236	0.4005	0.444	0.1274	-0.453	0.12045	-0.897	0.00615	chr5	43967059	43969164	+	n293380	AK076499	Mus musculus 0 day neonate head cDNA, RIKEN full-length enriched library, clone:4833430A08 product:unclassifiable, full insert sequence.	intronic
8015001	0.129	0.50547	0.084	0.66035	0.587	0.00856	-0.044	0.81753	0.458	0.03072	0.502	0.01985	chr16	40307070	40308718	+	n285088	AK036009	Mus musculus 16 days neonate cerebellum cDNA, RIKEN full-length enriched library, clone:9630026N07 product:unclassifiable, full insert sequence.	intergenic
8019139	0.801	0.07176	0.062	0.88029	0.418	0.32365	-0.739	0.09372	-0.383	0.36399	0.355	0.39859	chr3	26118782	26123132	-	n269531	AK142784	Mus musculus 15 days embryo head cDNA, RIKEN full-length enriched library, clone:D930011E20 product:unclassifiable, full insert sequence.	intergenic
8008625	1.003	0.00056	0.712	0.00638	0.64	0.01194	-0.29	0.20518	-0.363	0.11967	-0.073	0.74329	chr13	43398667	43401377	+	n274355	AK082351	Mus musculus 0 day neonate cerebellum cDNA, RIKEN full-length enriched library, clone:C230040D14 product:unclassifiable, full insert sequence.	antisense
8022338	0.491	0.39885	0.299	0.6037	-0.454	0.43371	-0.192	0.73861	-0.945	0.1176	-0.753	0.20391	chr7	17374365	17374674	+	n285692	AK020559	Mus musculus adult male urinary bladder cDNA, RIKEN full-length enriched library, clone:9530015I06 product:unclassifiable, full insert sequence.	intronic
8029779	0.312	0.31968	-0.083	0.78826	0.034	0.91164	-0.395	0.21369	-0.278	0.37335	0.117	0.70482	chr12	32441609	32443986	+	n283273	AK038482	Mus musculus adult male hypothalamus cDNA, RIKEN full-length enriched library, clone:A230019I21 product:unclassifiable, full insert sequence.	intronic
8006569	1.17	0.00104	0.898	0.00644	0.514	0.08425	-0.272	0.33912	-0.655	0.03348	-0.383	0.18624	chr12	50483645	50483985	+	n294404	AK013745	Mus musculus adult male hippocampus cDNA, RIKEN full-length enriched library, clone:2900064B05 product:unclassifiable, full insert sequence.	sense
8024109	-0.836	0.08131	-0.155	0.73113	-0.604	0.19494	0.682	0.14705	0.233	0.60653	-0.449	0.32762	chr11	61594846	61596851	-	n287982	AK135607	Mus musculus adult male adrenal gland cDNA, RIKEN full-length enriched library, clone:7330406M14 product:unclassifiable, full insert sequence.	sense
8016190	-1.058	0.00071	-0.876	0.00285	-1.114	0.00047	0.182	0.45465	-0.056	0.81614	-0.238	0.33216	chr4	40202350	40205120	-	n264490,n271000	AK166200,AK084648	Mus musculus mammary gland RCB-0526 Jyg-MC(A) cDNA, RIKEN full-length enriched library, clone:G830014K11 product:unclassifiable, full insert sequence.,Mus musculus 13 days embryo heart cDNA, RIKEN full-length enriched library, clone:D330025I05 product:unclassifiable, full insert sequence.	intergenic
8004441	-0.522	0.22926	-0.001	0.99785	-0.939	0.0415	0.521	0.23022	-0.417	0.33111	-0.938	0.04171	chr9	71744519	71747260	-	n267521	AK054451	Mus musculus 2 days pregnant adult female ovary cDNA, RIKEN full-length enriched library, clone:E330027D08 product:unclassifiable, full insert sequence.	intronic
8026235	0.391	0.15556	-0.186	0.4841	0.383	0.16348	-0.577	0.04482	-0.008	0.97588	0.569	0.04739	chr10	42574673	42576489	-	n293242	AK014924	Mus musculus adult male testis cDNA, RIKEN full-length enriched library, clone:4921519G19 product:unclassifiable, full insert sequence.	intergenic
8020158	0.522	0.03863	0.005	0.98301	0.46	0.06368	-0.517	0.04019	-0.063	0.78568	0.455	0.06618	chr2	66181863	66182673	-	n263882	AK159058	Mus musculus visual cortex cDNA, RIKEN full-length enriched library, clone:K530046H05 product:unclassifiable, full insert sequence.	intronic
8017939	0.022	0.92225	0.099	0.66925	0.375	0.12164	0.076	0.74106	0.353	0.14338	0.277	0.24338	chr4	124482940	124484863	+	n273891	AK049085	Mus musculus 0 day neonate cerebellum cDNA, RIKEN full-length enriched library, clone:C230097L08 product:unclassifiable, full insert sequence.	intronic
8002233	-0.212	0.55608	0.124	0.72968	-0.05	0.88857	0.336	0.35623	0.162	0.65206	-0.174	0.62825	chr8	14942954	14945055	+	n288665	AK032808	Mus musculus 12 days embryo male wolffian duct includes surrounding region cDNA, RIKEN full-length enriched library, clone:6720456G17 product:unclassifiable, full insert sequence.	intronic
8000481	0.159	0.41965	-0.158	0.42074	0.331	0.10662	-0.317	0.12067	0.172	0.38204	0.489	0.02403	chr16	40096026	40097242	+	n277744	AK020976	Mus musculus adult male corpora quadrigemina cDNA, RIKEN full-length enriched library, clone:B230114A03 product:unclassifiable, full insert sequence.	intergenic
8004969	-0.285	0.30338	0.159	0.5595	0.274	0.32147	0.444	0.11945	0.559	0.05636	0.115	0.67228	chr1	121586089	121589076	-	n293555	AK029234	Mus musculus 0 day neonate head cDNA, RIKEN full-length enriched library, clone:4831434A16 product:unclassifiable, full insert sequence.	intronic
8002461	0.446	0.03462	0.098	0.61031	0.481	0.02456	-0.348	0.08802	0.035	0.85519	0.383	0.06353	chr16	41608005	41611757	+	n274571	AK141029	Mus musculus 0 day neonate cerebellum cDNA, RIKEN full-length enriched library, clone:C230008B04 product:unclassifiable, full insert sequence.	intronic
8006507	0.521	0.11603	-0.17	0.59088	0.505	0.12675	-0.691	0.04413	-0.016	0.9586	0.675	0.04857	chr13	47201786	47204887	+	n296719	AK006396	Mus musculus adult male testis cDNA, RIKEN full-length enriched library, clone:1700026N04 product:unclassifiable, full insert sequence.	close
8010103	0.547	0.06494	0.276	0.32589	0.607	0.04356	-0.271	0.33459	0.06	0.82734	0.331	0.2428	chrX	166412332	166416849	-	n289668,n414685	AK134468,NR_029457.1	Mus musculus 11 days embryo head cDNA, RIKEN full-length enriched library, clone:6230404L02 product:unclassifiable, full insert sequence.,	antisense
8024146	0.209	0.60135	0.224	0.57637	-0.404	0.31946	0.015	0.97056	-0.613	0.14099	-0.628	0.13253	chrX	7245083	7248498	-	n294804	AK012816	Mus musculus 10, 11 days embryo whole body cDNA, RIKEN full-length enriched library, clone:2810026C21 product:proteolipid protein 2, full insert sequence.	sense
8016779	0.533	0.02097	0.158	0.44762	0.516	0.02447	-0.375	0.08655	-0.017	0.93515	0.358	0.09981	chr18	59985084	60024375	-	n278747	AK044087	Mus musculus 10 days neonate cortex cDNA, RIKEN full-length enriched library, clone:A830089B03 product:unclassifiable, full insert sequence.	intergenic
8016317	0.1	0.6616	-0.617	0.01649	0.114	0.61862	-0.717	0.00713	0.014	0.95141	0.731	0.00634	chr15	28784758	28787527	+	n266241	AK156107	Mus musculus activated spleen cDNA, RIKEN full-length enriched library, clone:F830008D24 product:unclassifiable, full insert sequence.	intergenic
8007251	0.727	0.03328	0.07	0.82197	0.188	0.54728	-0.657	0.05054	-0.539	0.10003	0.118	0.7039	chr13	103658070	103661840	-	n277722,n283963	AK140066,AK037690	Mus musculus adult male corpora quadrigemina cDNA, RIKEN full-length enriched library, clone:B230119H14 product:unclassifiable, full insert sequence.,Mus musculus 16 days neonate thymus cDNA, RIKEN full-length enriched library, clone:A130038C08 product:unclassifiable, full insert sequence.	intronic
8019436	0.317	0.33475	0.404	0.22438	0.291	0.37438	0.087	0.78744	-0.026	0.9358	-0.113	0.72656	chr11	81674174	81708084	+	n293547,n415975	AK029248,NR_038010.1	Mus musculus 0 day neonate head cDNA, RIKEN full-length enriched library, clone:4831440L02 product:RIKEN cDNA 5530401A14 gene, full insert sequence.,	sense
8019200	0.001	0.99649	-0.347	0.28202	0.08	0.80011	-0.349	0.2802	0.078	0.8035	0.427	0.19106	chr13	120060330	120067539	-	n343326	-		intergenic
8007141	0.082	0.80674	0.232	0.49352	-0.369	0.28367	0.15	0.65649	-0.452	0.19492	-0.602	0.09219	chr10	28531847	28533240	+	n290261	AK030930	Mus musculus adult male thymus cDNA, RIKEN full-length enriched library, clone:5830462L07 product:unclassifiable, full insert sequence.	intronic
8022334	0.29	0.17316	0.203	0.33242	0.178	0.3933	-0.088	0.66944	-0.113	0.5844	-0.025	0.90303	chr8	74661287	74664719	-	n277830	AK139980	Mus musculus adult male corpora quadrigemina cDNA, RIKEN full-length enriched library, clone:B230031O10 product:unclassifiable, full insert sequence.	antisense
8023754	0.355	0.08148	-0.067	0.72597	0.159	0.41107	-0.422	0.04306	-0.196	0.3151	0.226	0.24925	chr10	63372770	63378428	-	n284864,n277538,n279399	AK045666,AK043226,AK036358	Mus musculus adult male corpora quadrigemina cDNA, RIKEN full-length enriched library, clone:B230219N15 product:unclassifiable, full insert sequence.,Mus musculus 7 days neonate cerebellum cDNA, RIKEN full-length enriched library, clone:A730072F23 product:unclassifiable, full insert sequence.,Mus musculus 16 days neonate cerebellum cDNA, RIKEN full-length enriched library, clone:9630060H05 produc…	antisense
8009396	-0.965	0.00518	0.328	0.27017	-1.533	0.00015	1.292	0.00064	-0.569	0.06777	-1.861	2e-05	chr3	60344722	60345896	+	n271471	AK084349	Mus musculus 12 days embryo eyeball cDNA, RIKEN full-length enriched library, clone:D230029C14 product:unclassifiable, full insert sequence.	intronic
8023201	-0.653	0.05197	-0.609	0.06736	-0.483	0.13674	0.044	0.88649	0.17	0.58537	0.126	0.68563	chr11	74973132	74977946	+	n270368	AK052642	Mus musculus 0 day neonate kidney cDNA, RIKEN full-length enriched library, clone:D630011B02 product:hypothetical protein, full insert sequence.	sense
8018802	0.702	0.03048	0.232	0.43439	0.347	0.24992	-0.47	0.12687	-0.355	0.23882	0.115	0.69626	chr17	25480189	25482507	-	n415333,n281521	AK040500,NR_033521.1	Mus musculus 0 day neonate thymus cDNA, RIKEN full-length enriched library, clone:A430103N06 product:mast cell protease 7, full insert sequence.,	sense
8027936	0.101	0.78966	0.336	0.38338	0.249	0.51612	0.235	0.53934	0.147	0.6989	-0.088	0.81774	chr5	39833239	39834813	-	n292952	AK019580	Mus musculus adult male testis cDNA, RIKEN full-length enriched library, clone:4930421C12 product:unclassifiable, full insert sequence.	intergenic
8014060	-1.823	0	-0.361	0.14911	-0.963	0.0014	1.462	4e-05	0.86	0.00313	-0.602	0.02438	chr12	4964951	4967100	+	n272129	AK051484	Mus musculus 12 days embryo spinal ganglion cDNA, RIKEN full-length enriched library, clone:D130052C04 product:unclassifiable, full insert sequence.	sense
8014571	0.211	0.50063	-0.112	0.71794	0.091	0.76985	-0.323	0.30802	-0.12	0.69972	0.203	0.51603	chr10	127674647	127676762	+	n268764	AK087033	Mus musculus 0 day neonate lung cDNA, RIKEN full-length enriched library, clone:E030022B18 product:unclassifiable, full insert sequence.	sense
8008131	-0.024	0.90956	0.164	0.44729	0.375	0.09657	0.188	0.38492	0.399	0.07905	0.212	0.32979	chr16	18517117	18520138	+	n283873	AK137963	Mus musculus 16 days neonate thymus cDNA, RIKEN full-length enriched library, clone:A130048I22 product:unclassifiable, full insert sequence.	intronic
8018051	0.234	0.40785	0.117	0.67421	0.225	0.42524	-0.116	0.67716	-0.009	0.97478	0.108	0.7002	chr3	146426250	146451574	+	n282669	AK039285	Mus musculus adult male spinal cord cDNA, RIKEN full-length enriched library, clone:A330015G17 product:unclassifiable, full insert sequence.	antisense
8002656	-0.025	0.93071	-0.302	0.30016	-0.098	0.73289	-0.278	0.33987	-0.073	0.79887	0.205	0.4775	chr4	153358351	153360445	-	n275721	AK047819	Mus musculus 16 days embryo head cDNA, RIKEN full-length enriched library, clone:C130001E19 product:unclassifiable, full insert sequence.	antisense
8017837	0.795	0.00389	0.344	0.15001	0.655	0.01247	-0.451	0.06651	-0.14	0.54433	0.311	0.18904	chr19	53801276	53803652	+	n271043	AK084608	Mus musculus 13 days embryo heart cDNA, RIKEN full-length enriched library, clone:D330021F09 product:unclassifiable, full insert sequence.	intronic
8017417	-1.152	0.00013	-0.333	0.13793	-1.585	1e-05	0.819	0.00205	-0.433	0.06121	-1.252	6e-05	chr13	45987315	45989426	-	n285759	AK035232	Mus musculus adult male urinary bladder cDNA, RIKEN full-length enriched library, clone:9530003N01 product:unclassifiable, full insert sequence.	intronic
8014633	-0.191	0.36077	0.277	0.19415	0.178	0.39371	0.469	0.03818	0.37	0.09119	-0.099	0.63292	chr6	83745021	83755990	+	n271005,n266840	AK089238,AK084646	Mus musculus NOD-derived CD11c +ve dendritic cells cDNA, RIKEN full-length enriched library, clone:F630101J03 product:N-acetylglucosamine kinase, full insert sequence.,Mus musculus 13 days embryo heart cDNA, RIKEN full-length enriched library, clone:D330025C09 product:N-acetylglucosamine kinase, full insert sequence.	sense
8022944	-1.204	0.07793	-0.502	0.43802	-0.738	0.26067	0.703	0.2832	0.466	0.47045	-0.236	0.7121	chr15	80714779	80715155	+	n294863	AK012593	Mus musculus 11 days embryo whole body cDNA, RIKEN full-length enriched library, clone:2700090M07 product:unclassifiable, full insert sequence.	sense
8026723	0.632	0.01206	0.562	0.02225	0.163	0.46194	-0.07	0.74818	-0.469	0.04902	-0.399	0.08755	chr1	181476592	181477894	+	n266642	AK089290	Mus musculus B6-derived CD11 +ve dendritic cells cDNA, RIKEN full-length enriched library, clone:F730001J21 product:unclassifiable, full insert sequence.	sense
8013134	0.143	0.42265	0.25	0.17176	0.185	0.30467	0.107	0.54528	0.042	0.81293	-0.066	0.71022	chr13	91508592	91527690	-	n279094,n279035	AK043659,AK043578	Mus musculus 10 days neonate cortex cDNA, RIKEN full-length enriched library, clone:A830016F12 product:unclassifiable, full insert sequence.,Mus musculus 10 days neonate cortex cDNA, RIKEN full-length enriched library, clone:A830009L08 product:unclassifiable, full insert sequence.	intergenic
8009183	-0.417	0.02608	-0.382	0.03857	-0.406	0.02949	0.035	0.83476	0.011	0.94789	-0.024	0.886	chr12	117519724	117524327	+	n267050	AK143671	Mus musculus 6 days neonate spleen cDNA, RIKEN full-length enriched library, clone:F430008E16 product:unclassifiable, full insert sequence.	sense
8015971	-0.366	0.35514	-0.121	0.75667	-0.761	0.06863	0.246	0.53135	-0.395	0.32039	-0.64	0.11835	chrX	99492353	99493742	-	n282323	AK039678	Mus musculus adult male spinal cord cDNA, RIKEN full-length enriched library, clone:A330084H10 product:unclassifiable, full insert sequence.	intronic
8018126	0.207	0.24927	0.058	0.73951	0.08	0.64894	-0.149	0.40129	-0.127	0.47148	0.022	0.90138	chr12	75943761	75950648	+	n292790	AK015361	Mus musculus adult male testis cDNA, RIKEN full-length enriched library, clone:4930442G10 product:unclassifiable, full insert sequence.	intergenic
8007252	-0.608	0.13939	-0.338	0.39668	-0.191	0.62871	0.27	0.4954	0.417	0.29881	0.147	0.70872	chr7	126937664	126964370	+	n271013	AK084640	Mus musculus 13 days embryo heart cDNA, RIKEN full-length enriched library, clone:D330024K21 product:unclassifiable, full insert sequence.	sense
8026870	0.133	0.47383	-0.083	0.65182	0.19	0.31273	-0.216	0.2523	0.057	0.75886	0.273	0.15508	chr9	83341165	83343786	+	n265266	AK157570	Mus musculus activated spleen cDNA, RIKEN full-length enriched library, clone:F830224B06 product:unclassifiable, full insert sequence.	intergenic
8012734	-0.815	0.1584	-0.233	0.67509	-0.702	0.2193	0.582	0.30402	0.113	0.83903	-0.469	0.40345	chr8	117491890	117493542	+	n278486	AK044567	Mus musculus adult retina cDNA, RIKEN full-length enriched library, clone:A930023F12 product:unclassifiable, full insert sequence.	intronic
8028847	-0.586	0.14201	-0.422	0.28038	-0.12	0.75371	0.164	0.66746	0.466	0.23513	0.302	0.4342	chr9	110432035	110434360	-	n277941	AK045151	Mus musculus 9.5 days embryo parthenogenote cDNA, RIKEN full-length enriched library, clone:B130041B01 product:unclassifiable, full insert sequence.	close
8003415	0.222	0.34128	-0.001	0.99684	0.155	0.50238	-0.223	0.33938	-0.067	0.76992	0.156	0.49993	chr18	70044877	70070378	-	n269041	AK086704	Mus musculus 15 days embryo head cDNA, RIKEN full-length enriched library, clone:D930046I15 product:unclassifiable, full insert sequence.	intergenic
8023462	-0.801	0.00155	0.179	0.38172	-0.67	0.00524	0.98	0.00032	0.13	0.52147	-0.85	0.001	chr4	83104679	83107863	+	n279805	AK042735	Mus musculus 7 days neonate cerebellum cDNA, RIKEN full-length enriched library, clone:A730020D21 product:unclassifiable, full insert sequence.	intronic
8009109	0.582	0.06089	0.221	0.44837	0.168	0.56209	-0.361	0.22393	-0.414	0.16725	-0.053	0.85446	chr18	69175804	69178594	+	n289360	AK032011	Mus musculus adult male medulla oblongata cDNA, RIKEN full-length enriched library, clone:6330544F17 product:unclassifiable, full insert sequence.	intergenic
8010551	1.938	7e-05	1.384	0.0012	0.19	0.57451	-0.554	0.11865	-1.748	0.00018	-1.194	0.00345	chr6	41492087	41493270	+	n421266	-		intergenic
8002343	0.515	0.01788	0.309	0.12654	0.649	0.00473	-0.206	0.29485	0.134	0.49002	0.34	0.09558	chr7	52763776	52766548	+	n287575	AK033166	Mus musculus 15 days embryo male testis cDNA, RIKEN full-length enriched library, clone:8030450K15 product:unclassifiable, full insert sequence.	intronic
8001899	0.575	0.1648	0.043	0.91277	0.333	0.40867	-0.531	0.19659	-0.242	0.5453	0.289	0.47107	chr1	24448283	24450912	+	n265901	AK089824	Mus musculus activated spleen cDNA, RIKEN full-length enriched library, clone:F830029E09 product:unclassifiable, full insert sequence.	antisense
8027577	0.301	0.20688	-0.267	0.26016	0.247	0.29487	-0.568	0.02693	-0.054	0.81544	0.514	0.04169	chr5	116081062	116081824	-	n297500	AK003508	Mus musculus 18-day embryo whole body cDNA, RIKEN full-length enriched library, clone:1110006O24 product:unclassifiable, full insert sequence.	close
8014622	0.446	0.14923	0.181	0.54475	0.515	0.10046	-0.266	0.37723	0.069	0.81605	0.335	0.27057	chr18	80323056	80324635	-	n267338	AK088326	Mus musculus 2 days neonate thymus thymic cells cDNA, RIKEN full-length enriched library, clone:E430012N18 product:unclassifiable, full insert sequence.	sense
8015794	-1.283	0.00021	-0.489	0.06997	0.265	0.30312	0.794	0.00712	1.548	4e-05	0.753	0.00971	chr2	52280516	52290405	+	n265109,n285554,n282149	AK158207,AK079699,AK035433	Mus musculus adult inner ear cDNA, RIKEN full-length enriched library, clone:F930041H15 product:unclassifiable, full insert sequence.,Mus musculus 0 day neonate thymus cDNA, RIKEN full-length enriched library, clone:A430018G15 product:unclassifiable, full insert sequence.,Mus musculus adult male urinary bladder cDNA, RIKEN full-length enriched library, clone:9530044N24 product:unclassifiable, ful…	antisense
8020945	-0.599	0.07091	-0.045	0.88348	-0.482	0.1374	0.554	0.09198	0.118	0.70447	-0.436	0.17493	chr6	8230626	8234555	+	n279649	AK139129	Mus musculus 7 days neonate cerebellum cDNA, RIKEN full-length enriched library, clone:A730041D23 product:unclassifiable, full insert sequence.	intronic
8002626	0.413	0.05423	0.083	0.67655	0.244	0.23121	-0.33	0.11404	-0.169	0.40136	0.161	0.42103	chr3	108051828	108059903	-	n296951	AK005839	Mus musculus adult male testis cDNA, RIKEN full-length enriched library, clone:1700010K24 product:unclassifiable, full insert sequence.	antisense
8026442	0.345	0.12583	0.297	0.18228	0.216	0.32487	-0.048	0.82269	-0.13	0.54832	-0.082	0.70439	chr16	6973828	6975180	+	n264022	AK158617	Mus musculus visual cortex cDNA, RIKEN full-length enriched library, clone:K230028N22 product:unclassifiable, full insert sequence.	intronic
8020494	-0.075	0.73617	0.338	0.14512	0.099	0.65801	0.413	0.08114	0.173	0.43989	-0.239	0.29137	chr7	70279049	70281176	-	n287987	AK078620	Mus musculus adult male adrenal gland cDNA, RIKEN full-length enriched library, clone:7330405A03 product:unclassifiable, full insert sequence.	intronic
8012150	0.829	0.24372	0.586	0.40336	0.845	0.23544	-0.243	0.72556	0.016	0.98196	0.259	0.70881	chr8	88224972	88225725	+	n297157	AK005119	Mus musculus adult male cerebellum cDNA, RIKEN full-length enriched library, clone:1500002J14 product:unclassifiable, full insert sequence.	close
8011845	0.081	0.69381	-1.349	2e-05	-0.357	0.09909	-1.43	1e-05	-0.437	0.04879	0.993	0.00031	chr5	125805630	125808089	-	n290104	AK031126	Mus musculus 13 days embryo forelimb cDNA, RIKEN full-length enriched library, clone:5930409A12 product:unclassifiable, full insert sequence.	intronic
8018759	-1.834	0.00047	-0.264	0.50986	0.154	0.69906	1.57	0.00157	1.988	0.00024	0.417	0.30327	chr4	120480954	120483046	-	n281932	AK040087	Mus musculus 0 day neonate thymus cDNA, RIKEN full-length enriched library, clone:A430057L20 product:unclassifiable, full insert sequence.	intronic
8027149	-0.335	0.31026	-0.305	0.35347	-0.699	0.04724	0.03	0.92659	-0.363	0.2731	-0.393	0.23767	chr9	51896962	51899638	+	n272783	AK050843	Mus musculus 9 days embryo whole body cDNA, RIKEN full-length enriched library, clone:D030024N11 product:unclassifiable, full insert sequence.	extension
8021663	-0.362	0.26559	1.225	0.00188	-0.725	0.03729	1.587	0.00024	-0.363	0.26442	-1.95	4e-05	chr11	44498669	44500582	+	n275501	AK047929	Mus musculus 16 days embryo head cDNA, RIKEN full-length enriched library, clone:C130022C07 product:unclassifiable, full insert sequence.	intronic
8000598	-0.133	0.54848	0.113	0.6099	0.115	0.60425	0.246	0.27585	0.248	0.27251	0.002	0.99344	chr14	87057738	87059424	-	n275233	AK081574	Mus musculus 16 days embryo head cDNA, RIKEN full-length enriched library, clone:C130045C21 product:unclassifiable, full insert sequence.	intronic
8029134	-0.071	0.86379	-0.571	0.18149	0.149	0.71687	-0.5	0.23764	0.22	0.59465	0.72	0.09858	chr4	6781118	6782623	-	n265195	AK157672	Mus musculus activated spleen cDNA, RIKEN full-length enriched library, clone:F830302B01 product:unclassifiable, full insert sequence.	intronic
8010822	0.061	0.80598	0.427	0.10484	-0.277	0.27728	0.366	0.15879	-0.338	0.18988	-0.704	0.01339	chr6	97847474	97850237	+	n276693	AK046961	Mus musculus 10 days neonate cerebellum cDNA, RIKEN full-length enriched library, clone:B930007P12 product:unclassifiable, full insert sequence.	intronic
8027623	0.461	0.0993	0.615	0.03441	0.164	0.53801	0.154	0.5617	-0.297	0.27208	-0.452	0.10576	chr1	17028529	17030353	-	n275497	AK047932	Mus musculus 16 days embryo head cDNA, RIKEN full-length enriched library, clone:C130022F02 product:unclassifiable, full insert sequence.	intronic
8018008	0.744	0.00707	-0.332	0.17439	0.067	0.77597	-1.077	0.00052	-0.677	0.01219	0.399	0.10822	chr6	86541423	86543598	+	n279950	AK042577	Mus musculus 7 days neonate cerebellum cDNA, RIKEN full-length enriched library, clone:A730007E21 product:unclassifiable, full insert sequence.	intergenic
8027656	0.507	0.1603	0.561	0.12368	0.383	0.2799	0.054	0.87661	-0.123	0.72186	-0.177	0.61042	chr6	112037632	112038188	-	n293123	AK029577	Mus musculus adult male testis cDNA, RIKEN full-length enriched library, clone:4930402K03 product:unclassifiable, full insert sequence.	intergenic
8027223	0.37	0.09987	0.065	0.75799	0.189	0.38029	-0.304	0.16809	-0.181	0.40096	0.124	0.5626	chr1	126402333	126742616	-	n278835	AK043935	Mus musculus 10 days neonate cortex cDNA, RIKEN full-length enriched library, clone:A830054G08 product:unclassifiable, full insert sequence.	intergenic
8009134	0.354	0.28486	0.785	0.02861	0.58	0.09102	0.431	0.19771	0.226	0.48737	-0.204	0.53015	chr7	52028225	52030335	+	n284370,n281007	AK080150,AK037268	Mus musculus adult male aorta and vein cDNA, RIKEN full-length enriched library, clone:A530071G03 product:unclassifiable, full insert sequence.,Mus musculus 16 days neonate thymus cDNA, RIKEN full-length enriched library, clone:A130002D19 product:unclassifiable, full insert sequence.	intronic
8007016	0.371	0.25032	0.155	0.62262	0.446	0.17149	-0.216	0.49582	0.076	0.80985	0.291	0.36155	chr14	25424656	25425811	-	n286058	AK020466	Mus musculus 12 days embryo embryonic body between diaphragm region and neck cDNA, RIKEN full-length enriched library, clone:9430052A13 product:unclassifiable, full insert sequence.	intergenic
8024317	-0.248	0.24211	-0.2	0.34046	-0.129	0.5352	0.048	0.81631	0.119	0.56514	0.071	0.72946	chr5	22743348	22744916	+	n283316	AK038424	Mus musculus adult male hypothalamus cDNA, RIKEN full-length enriched library, clone:A230008D15 product:unclassifiable, full insert sequence.	intergenic
8007265	-0.027	0.9027	1.012	0.00054	-0.795	0.00321	1.039	0.00043	-0.768	0.00405	-1.807	0	chr19	46388590	46389863	+	n268753	AK053163	Mus musculus 0 day neonate lung cDNA, RIKEN full-length enriched library, clone:E030022F06 product:inferred: exchange factor for ARF6 {Rattus norvegicus}, full insert sequence.	antisense
8026510	0.699	0.11858	-0.417	0.3365	-0.132	0.75744	-1.116	0.01981	-0.831	0.06889	0.285	0.50637	chr11	60195635	60196121	+	n268843	AK142941	Mus musculus 0 day neonate lung cDNA, RIKEN full-length enriched library, clone:E030012J02 product:unclassifiable, full insert sequence.	intronic
8006409	0.268	0.19651	0.209	0.30696	0.434	0.04657	-0.059	0.76923	0.166	0.41282	0.225	0.27302	chr16	38085149	38089346	-	n264452	AK145079	Mus musculus mammary gland RCB-0526 Jyg-MC(A) cDNA, RIKEN full-length enriched library, clone:G830038D20 product:unclassifiable, full insert sequence.	antisense
8011609	0.509	0.15805	0.222	0.52358	0.081	0.81391	-0.287	0.4132	-0.427	0.23008	-0.141	0.68454	chr10	42820885	42824004	-	n271252	AK052129	Mus musculus 12 days embryo eyeball cDNA, RIKEN full-length enriched library, clone:D230049B06 product:unclassifiable, full insert sequence.	intronic
8003179	-0.137	0.71667	0.614	0.12195	-0.958	0.02318	0.751	0.06433	-0.821	0.04581	-1.572	0.00107	chr13	74832058	74871709	-	n271173,n296778	AK084493,AK006253	Mus musculus 13 days embryo heart cDNA, RIKEN full-length enriched library, clone:D330007K22 product:unclassifiable, full insert sequence.,Mus musculus adult male testis cDNA, RIKEN full-length enriched library, clone:1700022P04 product:calpastatin, full insert sequence.	sense, intronic
8025858	0.133	0.53853	-0.068	0.75132	0.084	0.69777	-0.202	0.35716	-0.05	0.81796	0.152	0.48403	chr13	22141380	22143319	-	n274352	AK082357	Mus musculus 0 day neonate cerebellum cDNA, RIKEN full-length enriched library, clone:C230040G05 product:unclassifiable, full insert sequence.	intergenic
8007173	0.109	0.69677	0.501	0.09135	0.801	0.0124	0.392	0.17679	0.692	0.02607	0.3	0.29357	chr12	85482336	85485149	+	n267515	AK054461	Mus musculus 2 days pregnant adult female ovary cDNA, RIKEN full-length enriched library, clone:E330027P08 product:unclassifiable, full insert sequence.	sense
8003934	0.237	0.60296	1.158	0.02266	-0.042	0.92593	0.921	0.05997	-0.279	0.54103	-1.2	0.01899	chr6	51420661	51421867	+	n290365	AK017958	Mus musculus adult male thymus cDNA, RIKEN full-length enriched library, clone:5830431E23 product:chromobox homolog 3 (Drosophila HP1 gamma), full insert sequence.	sense
8000345	-0.298	0.1764	-0.366	0.10308	-0.056	0.79166	-0.068	0.74926	0.242	0.26628	0.31	0.1611	chr3	125383914	125393856	+	n292811	AK015343	Mus musculus adult male testis cDNA, RIKEN full-length enriched library, clone:4930439H17 product:N-deacetylase/N-sulfotransferase (heparin glucosaminyl) 4, full insert sequence.	sense
8010450	0.173	0.45741	0.159	0.49284	0.603	0.02004	-0.014	0.95279	0.43	0.08051	0.443	0.07244	chr10	90275827	90277207	+	n275949	AK081216	Mus musculus adult male corpus striatum cDNA, RIKEN full-length enriched library, clone:C030007P06 product:unclassifiable, full insert sequence.	intronic
[truncated: 23,390 more rows]

## Sheet: Exon level
Probeset ID	Heart - Kidney	Heart - Kidney p-value	Heart - Liver	Heart - Liver p-value	Heart - Lung	Heart - Lung p-value	Kidney - Liver	Kidney - Liver p-value	Kidney - Lung	Kidney - Lung p-value	Liver - Lung	Liver - Lung p-value	Transcript cluster ID	chromosome	start	stop	strand	NONCODE3
[truncated: 4,112 more rows]
