# Supplementary material for: Noncoder: a web interface for exon array-based detection of long non-coding RNAs
Source: Nucleic Acids Res. 2012 Sep 24;41(1):e20. doi: 10.1093/nar/gks877 (PMC3592461; doi:10.1093/nar/gks877)
Supplement: Supplementary Data [file supp_gks877_Gellert_Supplementary_Table4.xls]

## Sheet: Sheet1
Cluster	NONCODE/Gene Symbol	GenBank	Forward Primer	Reverse Primer
8000857	n269828	AK085889	GACTTGCATTTCCCTGATCC	GCACCATTGGTTTGCTTTCT
8000857	n275246	AK085765	GAGACAAGCAATGCCAGGAT	CCATGCAAATTCACCACCTT
8000556	n277609	AK045579	CGTGGTTGTGGCTTACATTG	GAAAGGAAACGAAACGGACA
8021668	n270263	AK085433	CCTGGACTCGCAAAATGAAA	CCTGGAGCCAGATAGACCAG
6924366	Scp2		GGTTCTGCAAAGCCTCAGTC	CAGGCTTCATGAACTTGGTC
8004039	n297065	AK005556	GATGCTCCGAACTGTCACCT	GCCTTAGCCAAGAGCTCAGA
8025045	n269734	AK085991	CGTAGGTATTTTGGCCGTTATT	CAATTTTTGCCCTGGTGTTT
6770955	Lrrc10		CTTCCCGAGAACTTCTGCAT
8029099	n297453	AK003723	CCACAGGGCAGGAAAGTAAA	CACCAGTCCAAAGTCTGCAA
